# Supplementary material for: Manpixiao Decoction Halted the Malignant Transformation of Precancerous Lesions of Gastric Cancer: From Network Prediction to In-Vivo Verification
Source: Front Pharmacol. 2022 Aug 5;13:927731. doi: 10.3389/fphar.2022.927731 (PMC9389883; doi:10.3389/fphar.2022.927731)
Supplement: Supplementary file 1 [file Table2.XLSX]

## Sheet: LGINvsCG
Gene	logFC	AveExpr	t	P.Value	adj.P.Val	B
EVL	-1.11394	0.0909657	-10.4048	9.33969e-18	1.69048e-13	29.7552
CITED1	1.30012	0.129821	9.52867	8.29007e-16	7.50251e-12	25.431
ANXA2P3	1.50496	-0.235882	9.05552	9.30145e-15	2.40509e-11	23.0983
CNDP1	2.65016	0.375138	9.00691	1.19176e-14	2.69635e-11	22.8591
ANXA2	1.15134	-0.247196	8.82639	2.98817e-14	6.00955e-11	21.9719
HOXB13	3.14929	-0.491918	8.7195	5.14474e-14	9.31197e-11	21.4475
ADH6	1.80815	0.331357	8.66751	6.6987e-14	1.01039e-10	21.1928
LINC00346	1.14769	-0.247726	8.64368	7.55997e-14	1.05258e-10	21.076
FAM84A	1.50534	0.283064	8.58397	1.02334e-13	1.23483e-10	20.7838
APOBEC2	-2.02861	0.263083	-8.46313	1.88679e-13	1.99754e-10	20.1932
SNRPN	-1.20147	-0.219047	-8.42121	2.33232e-13	2.15524e-10	19.9886
DPP4	2.03849	-0.299402	8.41708	2.38148e-13	2.15524e-10	19.9684
HES2	1.2435	0.0747868	8.33456	3.61244e-13	2.72438e-10	19.5663
MSX1	1.43325	-0.405023	8.31662	3.95463e-13	2.86315e-10	19.4789
NMUR2	1.91991	0.267167	8.29758	4.35316e-13	3.03047e-10	19.3862
LOC400043	-1.79193	-0.299056	-8.17894	7.91122e-13	4.7731e-10	18.8096
HOTTIP	1.26981	0.477761	8.06023	1.43599e-12	7.0397e-10	18.2342
CCND2	1.69469	0.312745	8.05827	1.45018e-12	7.0397e-10	18.2247
KLK6	2.13591	0.576385	8.05019	1.51011e-12	7.0397e-10	18.1857
LOC100240734	-1.80205	-0.190487	-7.98782	2.06394e-12	9.11156e-10	17.8841
TFF3	2.33014	-0.782964	7.97768	2.17147e-12	9.358e-10	17.8351
MYO7B	2.60816	-0.6194	7.89996	3.20249e-12	1.28811e-09	17.4602
SHD	1.62774	0.159511	7.86939	3.73035e-12	1.43658e-09	17.3129
CLDN3	2.63125	-0.680238	7.85756	3.95715e-12	1.49218e-09	17.256
TP73-AS1	-1.24549	-0.146275	-7.80105	5.24452e-12	1.86129e-09	16.9842
F12	1.61804	-0.322743	7.75302	6.6604e-12	2.26783e-09	16.7536
CAMK2N1	1.65359	-0.343327	7.74986	6.7659e-12	2.26783e-09	16.7384
KRT14	1.25557	-0.236016	7.71973	7.85887e-12	2.49554e-09	16.5939
CDH16	2.00058	0.176509	7.69536	8.8701e-12	2.73665e-09	16.4771
HOXA11	1.99519	0.461634	7.67055	1.00318e-11	3.02626e-09	16.3584
HOXA13	3.17736	0.00692209	7.66464	1.03304e-11	3.06401e-09	16.3301
BEX2	-1.65298	-0.409834	-7.65635	1.07641e-11	3.06401e-09	16.2904
BNIP3	-1.4072	-0.255346	-7.6425	1.15291e-11	3.11459e-09	16.2242
HOXA11-AS1	3.18996	0.137397	7.63462	1.19882e-11	3.14949e-09	16.1865
HOXB7	1.14348	0.11267	7.63431	1.20064e-11	3.14949e-09	16.185
CLDN15	2.09476	0.501438	7.62231	1.27415e-11	3.20308e-09	16.1277
C2orf89	1.70724	-0.209145	7.61867	1.29734e-11	3.20457e-09	16.1103
PABPC3	1.2086	-0.0886095	7.55416	1.78503e-11	3.91706e-09	15.8025
GAMT	-1.55903	-0.115939	-7.52998	2.01151e-11	4.14303e-09	15.6872
MFSD4	-1.84944	0.648555	-7.52992	2.0121e-11	4.14303e-09	15.687
ONECUT2	2.33547	-0.518725	7.52741	2.03718e-11	4.14303e-09	15.675
CPS1	3.85621	-1.5651	7.51633	2.15166e-11	4.2533e-09	15.6223
DSG3	2.44993	1.2994	7.51535	2.16209e-11	4.2533e-09	15.6176
MAGEH1	-1.06526	-0.0376722	-7.49389	2.40355e-11	4.54824e-09	15.5155
CDH3	2.07012	-0.510475	7.49189	2.42743e-11	4.54824e-09	15.5059
CHP2	4.46181	-1.9776	7.48897	2.46258e-11	4.54824e-09	15.4921
RNF217	-1.24107	-0.0508005	-7.44876	3.00215e-11	5.2249e-09	15.301
CHST5	1.7505	0.0784657	7.44355	3.08008e-11	5.30946e-09	15.2763
CCL15	1.59156	-0.120148	7.43959	3.14071e-11	5.36292e-09	15.2575
CNTNAP2	1.13358	0.198286	7.41862	3.48208e-11	5.62729e-09	15.158
DACH1	1.44594	0.311891	7.40167	3.78465e-11	5.92189e-09	15.0776
MARVELD3	1.52942	-0.107248	7.4011	3.79525e-11	5.92189e-09	15.0749
DMBT1	3.35368	-1.5299	7.3826	4.15641e-11	6.3755e-09	14.9872
DUOX1	-1.44731	0.159702	-7.37904	4.2298e-11	6.43356e-09	14.9704
ADHFE1	-1.82145	0.250085	-7.36991	4.42362e-11	6.67229e-09	14.9272
FER1L4	-1.50374	0.0349249	-7.3539	4.78522e-11	7.09938e-09	14.8514
FAM20A	-1.63006	-0.18099	-7.32703	5.45932e-11	7.82926e-09	14.7243
GIF	-4.06755	0.359603	-7.32576	5.49346e-11	7.82926e-09	14.7183
S100A10	1.09026	-0.321333	7.32132	5.61418e-11	7.9388e-09	14.6973
EPHB2	1.33775	-0.110442	7.31867	5.68744e-11	7.98005e-09	14.6848
NAT2	2.12226	0.0892319	7.31537	5.78017e-11	8.04777e-09	14.6692
CST1	1.05392	0.0322197	7.31345	5.83486e-11	8.06191e-09	14.6602
OLFM4	4.4255	-2.26003	7.30935	5.95337e-11	8.16333e-09	14.6408
ADH4	3.59545	0.151878	7.30544	6.06827e-11	8.25819e-09	14.6223
CDK14	-1.06156	0.0386724	-7.30392	6.1138e-11	8.25819e-09	14.6151
TIMP4	1.16106	-0.313301	7.28112	6.8354e-11	8.92823e-09	14.5076
KCNJ15	-1.76421	-0.0467203	-7.28049	6.85648e-11	8.92823e-09	14.5046
SLC16A2	1.06491	-0.0258188	7.278	6.94049e-11	8.97307e-09	14.4928
NEU4	1.77499	0.47171	7.27448	7.06108e-11	9.00039e-09	14.4762
KLK7	2.67915	-0.177096	7.26606	7.3579e-11	9.27892e-09	14.4365
RGL3	-1.04311	0.226213	-7.26539	7.38212e-11	9.27892e-09	14.4334
CCKBR	-2.51925	-0.144608	-7.2196	9.23275e-11	1.09224e-08	14.2177
PP7080	-1.58643	0.27238	-7.18009	1.11943e-10	1.28239e-08	14.032
LOC157860	1.64156	0.461916	7.16021	1.23326e-10	1.39513e-08	13.9386
B3GNT8	1.02711	0.0185754	7.14823	1.30732e-10	1.44284e-08	13.8824
REC8	-1.36198	-0.118318	-7.1301	1.4278e-10	1.52918e-08	13.7975
SERPINA4	-1.61549	-0.191189	-7.12725	1.44771e-10	1.54139e-08	13.7841
MLN	3.2531	1.37754	7.11768	1.51665e-10	1.60534e-08	13.7393
OTC	2.42152	-0.136283	7.10567	1.60783e-10	1.69196e-08	13.683
DUOXA1	-1.37761	-0.12911	-7.10394	1.62137e-10	1.69635e-08	13.6749
ANXA13	3.10404	-0.756701	7.09066	1.72934e-10	1.77847e-08	13.6128
FOXD1	1.83203	0.364119	7.08635	1.76596e-10	1.80587e-08	13.5926
RARRES1	1.86775	-0.636928	7.06978	1.91371e-10	1.92434e-08	13.5152
A1CF	1.69177	0.0689986	7.04933	2.11315e-10	2.09005e-08	13.4196
THBS2	1.33382	0.32246	7.03815	2.23073e-10	2.14479e-08	13.3675
FAM110B	-1.0817	0.0211062	-7.00246	2.65136e-10	2.44331e-08	13.201
SLC17A4	1.1122	-0.102498	7.00184	2.65929e-10	2.44331e-08	13.1981
NOS2	2.56553	0.501184	6.98625	2.86742e-10	2.56932e-08	13.1255
ATP4B	-4.29375	0.897802	-6.9647	3.18181e-10	2.79567e-08	13.0253
LOC100507520	-1.08656	0.3286	-6.95998	3.25525e-10	2.83377e-08	13.0033
KLK8	2.37095	0.445363	6.9599	3.25649e-10	2.83377e-08	13.0029
ATP2C2	1.10426	-0.297621	6.94826	3.44459e-10	2.94468e-08	12.9488
GPR155	-1.634	0.677435	-6.94757	3.456e-10	2.94468e-08	12.9456
LRRC19	2.38545	0.0500987	6.92012	3.94482e-10	3.30561e-08	12.8182
OVOL1	1.27824	0.118602	6.9101	4.13992e-10	3.43727e-08	12.7717
NEAT1	-1.09387	0.14074	-6.88469	4.67829e-10	3.83154e-08	12.6539
REEP6	1.05998	0.208853	6.87993	4.78663e-10	3.90262e-08	12.6319
NACAP1	1.22348	-0.0549559	6.87454	4.91209e-10	3.98694e-08	12.607
LINC00319	-1.041	0.0179739	-6.86925	5.03858e-10	4.0143e-08	12.5825
CLDN1	1.69373	-0.465893	6.86557	5.12862e-10	4.036e-08	12.5654
KCNH6	1.07728	0.266966	6.85288	5.45071e-10	4.14528e-08	12.5068
HOXB5	1.25581	-0.191062	6.84748	5.59394e-10	4.23642e-08	12.4818
HPN	-1.88351	-0.232612	-6.84233	5.73399e-10	4.30644e-08	12.458
TNNC2	1.23162	0.186145	6.81382	6.57409e-10	4.77316e-08	12.3263
CLDN7	1.79707	-0.799138	6.81239	6.61913e-10	4.77316e-08	12.3197
LIFR	-1.16782	0.260979	-6.80974	6.7037e-10	4.81496e-08	12.3075
KCNE2	-2.12095	0.15845	-6.80492	6.86037e-10	4.88869e-08	12.2852
CD55	1.40347	-0.434568	6.79969	7.03429e-10	4.95411e-08	12.2611
FLJ42875	-1.44357	0.350941	-6.79195	7.29971e-10	5.08172e-08	12.2255
PPP2R3A	-1.15461	0.210573	-6.75653	8.64716e-10	5.88397e-08	12.0624
TM4SF4	2.07527	0.282911	6.75345	8.77556e-10	5.94897e-08	12.0482
TINAG	1.5209	0.41819	6.75087	8.88425e-10	6.00018e-08	12.0363
TBX3	1.16105	-0.304056	6.74218	9.26075e-10	6.18522e-08	11.9964
FOLR1	-1.62692	0.0566831	-6.73959	9.37587e-10	6.19818e-08	11.9845
ENPP5	-1.58354	0.0358015	-6.73938	9.38539e-10	6.19818e-08	11.9835
PDZK1	1.93359	-0.00760577	6.73867	9.41712e-10	6.19818e-08	11.9802
B3GAT1	-2.26478	0.3183	-6.7254	1.00328e-09	6.55574e-08	11.9193
SLC3A1	1.58307	0.151351	6.72195	1.01991e-09	6.6404e-08	11.9034
PTPN13	-1.00383	-0.0986999	-6.71404	1.05914e-09	6.79801e-08	11.8671
PPP1R1B	1.65645	-0.781906	6.70647	1.09807e-09	6.99823e-08	11.8324
WISP3	1.74973	0.0238527	6.69967	1.1342e-09	7.20316e-08	11.8012
CKMT2	-2.09851	0.507899	-6.69735	1.1468e-09	7.20322e-08	11.7906
CLRN3	2.40416	-0.998937	6.69703	1.14853e-09	7.20322e-08	11.7891
NANOS3	1.52059	-0.308077	6.6969	1.14927e-09	7.20322e-08	11.7885
SERPINB5	2.27322	-1.20991	6.69674	1.15013e-09	7.20322e-08	11.7878
KLK1	1.28743	0.146003	6.67954	1.24831e-09	7.68519e-08	11.7089
LEFTY1	2.8482	0.158123	6.66589	1.33203e-09	8.09053e-08	11.6464
CTTNBP2	1.13866	-0.0853336	6.65565	1.39852e-09	8.43773e-08	11.5995
TRIM15	1.46095	-0.745226	6.64911	1.44265e-09	8.67506e-08	11.5696
LOC100292909	-1.12718	0.302459	-6.648	1.45027e-09	8.69203e-08	11.5646
LOC100128398	-1.07301	-0.0926157	-6.61913	1.66323e-09	9.7742e-08	11.4327
KRT17	2.23943	-0.656137	6.61015	1.73567e-09	1.01669e-07	11.3917
ST3GAL1	-1.16089	0.113903	-6.60447	1.78302e-09	1.03438e-07	11.3658
GPR128	2.75592	-0.582318	6.59758	1.84221e-09	1.0653e-07	11.3344
SIPA1L2	1.04392	-0.258617	6.59578	1.85793e-09	1.07097e-07	11.3262
ATP4A	-4.24112	0.331019	-6.57349	2.06468e-09	1.17518e-07	11.2247
NXF3	1.24923	0.130041	6.57127	2.08649e-09	1.18387e-07	11.2145
IGFALS	-1.71542	0.257812	-6.5706	2.09317e-09	1.18395e-07	11.2115
PYDC1	1.00377	-0.249855	6.56333	2.16641e-09	1.21456e-07	11.1784
C10orf81	1.29896	-0.527276	6.54429	2.37039e-09	1.31608e-07	11.0918
EFEMP1	-1.0817	0.0634614	-6.53265	2.50425e-09	1.37354e-07	11.039
HTR1D	1.18771	0.409595	6.52433	2.60452e-09	1.41567e-07	11.0012
PPP1R14D	1.49063	-0.290169	6.51436	2.72995e-09	1.4794e-07	10.9559
CEACAM3	1.52478	-0.186872	6.50185	2.89582e-09	1.55776e-07	10.8992
GPA33	2.36187	-0.422801	6.50152	2.90037e-09	1.55776e-07	10.8977
TNFSF9	1.12249	0.12536	6.49851	2.9417e-09	1.57054e-07	10.8841
PHYHD1	-1.16748	-0.192497	-6.4878	3.09384e-09	1.63261e-07	10.8356
KLK12	1.73518	0.302777	6.48555	3.12682e-09	1.64522e-07	10.8254
AGMAT	1.28383	-0.815238	6.48041	3.20339e-09	1.67576e-07	10.8021
UPP1	1.41306	-0.571193	6.47851	3.2322e-09	1.68111e-07	10.7935
ISX	2.19011	0.81984	6.4643	3.45563e-09	1.76686e-07	10.7292
NPNT	1.06894	0.0063993	6.4619	3.49484e-09	1.78187e-07	10.7184
C3orf18	-1.02483	0.329401	-6.45972	3.53085e-09	1.79015e-07	10.7085
CEACAM6	2.23233	-0.633289	6.44505	3.78276e-09	1.86561e-07	10.6422
GALNT8	1.39869	0.409348	6.43748	3.91963e-09	1.90202e-07	10.6081
ORM2	-1.77636	-0.478815	-6.43578	3.9511e-09	1.91216e-07	10.6004
CDX2	2.09933	-0.847828	6.42735	4.11047e-09	1.96305e-07	10.5623
CEACAM7	1.33138	-0.326266	6.40825	4.49565e-09	2.10262e-07	10.4762
CXorf61	2.52907	0.48833	6.40494	4.56593e-09	2.12451e-07	10.4613
FGG	-2.622	1.62703	-6.40428	4.57991e-09	2.12555e-07	10.4584
LAMA2	-1.28213	0.203826	-6.3966	4.74777e-09	2.17006e-07	10.4237
PTPRZ1	-1.3727	0.000995257	-6.39195	4.85228e-09	2.21225e-07	10.4028
LOC100507056	1.55068	-1.01744	6.35097	5.87689e-09	2.60077e-07	10.2186
GCG	2.70581	0.526004	6.31441	6.96977e-09	2.9894e-07	10.0547
EPHX4	1.47324	0.396405	6.31106	7.07945e-09	3.02927e-07	10.0397
SLC18A1	1.02134	0.455646	6.307	7.21436e-09	3.06945e-07	10.0215
FUT1	-1.15321	-0.247101	-6.30654	7.22982e-09	3.06945e-07	10.0195
EEF1A2	-1.86547	-0.16904	-6.29439	7.65049e-09	3.22157e-07	9.96513
TEX11	1.21375	-0.0951417	6.29396	7.66602e-09	3.22157e-07	9.96319
SLC16A7	-1.31627	0.276621	-6.29285	7.70563e-09	3.22852e-07	9.95823
ORM1	-1.68451	-0.301941	-6.28369	8.04107e-09	3.34582e-07	9.91728
KANK4	-1.47396	-0.487761	-6.28163	8.11853e-09	3.37031e-07	9.90807
TCEAL2	-1.33466	0.241079	-6.27727	8.28457e-09	3.41844e-07	9.88862
CFTR	1.21155	-0.17306	6.27126	8.51952e-09	3.49667e-07	9.86174
SI	3.32811	-0.197998	6.26587	8.73522e-09	3.54501e-07	9.83772
ANXA9	1.06345	-0.0425221	6.26398	8.81252e-09	3.56838e-07	9.82925
MAP7D2	-1.20421	-0.157718	-6.25009	9.39906e-09	3.72958e-07	9.76734
ASCL2	1.26371	0.0375714	6.23408	1.01239e-08	3.91543e-07	9.69597
STK32B	-1.07246	-0.000679106	-6.21976	1.08183e-08	4.13979e-07	9.63223
REG4	2.76146	-0.796547	6.20786	1.14306e-08	4.32832e-07	9.57934
JPH1	1.13436	-0.416829	6.2066	1.14973e-08	4.3445e-07	9.57375
LOC254057	1.3925	0.292544	6.19807	1.19601e-08	4.47267e-07	9.53585
BEND5	-1.06668	0.00287381	-6.17381	1.3379e-08	4.88225e-07	9.42817
DEFA6	3.39469	2.77594	6.16261	1.40886e-08	5.10008e-07	9.37853
SLC27A2	1.09852	-0.290513	6.16055	1.4223e-08	5.11101e-07	9.36941
UNC93A	1.17196	0.201964	6.15739	1.44319e-08	5.15222e-07	9.35541
CHRNA5	1.30502	-0.665947	6.15146	1.48318e-08	5.28454e-07	9.32916
CHAD	-1.33392	0.778776	-6.1376	1.58102e-08	5.51377e-07	9.26782
HOXA10	1.44573	-0.376839	6.12717	1.65874e-08	5.69131e-07	9.22173
CCL25	2.80304	1.94355	6.12505	1.67503e-08	5.70875e-07	9.21235
MUC17	2.08785	-0.861272	6.12415	1.68202e-08	5.70875e-07	9.20836
FABP6	1.46613	-0.0780315	6.12305	1.69055e-08	5.70875e-07	9.2035
FKSG2	1.00733	-0.335091	6.10577	1.83034e-08	6.10117e-07	9.12722
HPR	1.17028	0.105682	6.10551	1.83253e-08	6.10117e-07	9.12607
EYA2	-1.21898	-0.379275	-6.10389	1.84619e-08	6.11301e-07	9.11894
CDA	1.27018	-0.119133	6.09484	1.92459e-08	6.32214e-07	9.07901
ALDH3A1	-1.05294	-0.109408	-6.08719	1.99333e-08	6.50077e-07	9.04532
EFHA2	-1.19383	0.0861642	-6.08583	2.00579e-08	6.5179e-07	9.03934
SMARCD3	-1.11496	0.299271	-6.0757	2.10123e-08	6.80362e-07	8.99471
ENOX1	-1.1003	0.346672	-6.06968	2.16002e-08	6.95666e-07	8.96822
TMEM184A	-1.25538	0.975706	-6.04677	2.39903e-08	7.53862e-07	8.86749
TMCO5A	-1.03982	0.453907	-6.0377	2.50066e-08	7.77696e-07	8.82767
TSPYL5	-1.04748	-0.248322	-6.02807	2.61318e-08	8.05766e-07	8.78544
FOXJ1	1.04225	-0.0956875	6.02217	2.68466e-08	8.264e-07	8.75954
SLC1A2	-1.3447	0.323631	-6.0204	2.70647e-08	8.30289e-07	8.75177
TRIM50	-1.93305	0.747291	-6.01618	2.75903e-08	8.42133e-07	8.73331
LOC389332	1.66311	-0.812186	6.01536	2.76948e-08	8.439e-07	8.72969
HSPA4L	1.05196	-0.256597	6.01003	2.83766e-08	8.61774e-07	8.70635
TMEM37	-1.09419	0.536775	-6.00653	2.88333e-08	8.72713e-07	8.69103
GPRC5A	1.07747	-0.595624	6.00403	2.91636e-08	8.81238e-07	8.6801
GPER	-1.62032	0.605431	-5.9989	2.98543e-08	8.97614e-07	8.65764
PLA2G2A	1.96001	0.314957	5.98689	3.15356e-08	9.43461e-07	8.60507
CLIC6	-1.83118	0.673026	-5.96934	3.41591e-08	1.00861e-06	8.5284
KIAA1257	1.11305	0.084242	5.96105	3.54712e-08	1.04057e-06	8.49225
TNFRSF12A	1.10947	-0.382643	5.9558	3.63284e-08	1.05845e-06	8.46934
RDH12	-1.46559	0.0699643	-5.94999	3.73007e-08	1.07879e-06	8.444
C20orf85	1.34969	0.723338	5.94112	3.88353e-08	1.11221e-06	8.40533
KCNIP3	-1.24123	-0.0852094	-5.93627	3.97002e-08	1.1331e-06	8.38421
ZNF415	-1.05785	-0.128447	-5.91845	4.30421e-08	1.21728e-06	8.30669
HDC	-1.53334	0.430873	-5.90179	4.64164e-08	1.27875e-06	8.23431
ALB	-1.93784	0.751421	-5.89243	4.84255e-08	1.31805e-06	8.19368
FBXL13	-1.34304	-0.0945228	-5.88744	4.95306e-08	1.34228e-06	8.17204
PRAP1	1.86734	-0.19576	5.87844	5.15881e-08	1.37924e-06	8.13302
COLEC12	-1.0821	-0.063976	-5.86873	5.39036e-08	1.42017e-06	8.09092
KLK10	1.42413	0.566101	5.86196	5.55766e-08	1.45788e-06	8.06162
MEX3A	1.04894	0.0786267	5.8605	5.59438e-08	1.46195e-06	8.0553
PHOSPHO2-KLHL23	1.08687	-0.360466	5.85763	5.66728e-08	1.47382e-06	8.04289
SIGLEC11	-1.18857	0.561446	-5.84798	5.91937e-08	1.52622e-06	8.00117
AIM1L	1.072	-0.368935	5.83812	6.1885e-08	1.5732e-06	7.95855
HKDC1	1.64465	-0.824087	5.8374	6.20864e-08	1.574e-06	7.95544
CKM	-2.79187	1.02721	-5.82485	6.56972e-08	1.65085e-06	7.90125
NEUROD2	1.08689	0.0711929	5.82463	6.57625e-08	1.65085e-06	7.9003
UGT2B7	1.05926	-0.14381	5.82438	6.58345e-08	1.65085e-06	7.89925
GREM2	-1.82938	-0.206353	-5.82399	6.59523e-08	1.65109e-06	7.89754
FAR2	1.01323	-0.604756	5.8166	6.8183e-08	1.69988e-06	7.86566
AGMO	2.13493	-0.14754	5.81478	6.87428e-08	1.71148e-06	7.85782
WASF3	-1.17015	0.0267924	-5.79954	7.36178e-08	1.8129e-06	7.79216
KCNJ16	-2.06133	0.62995	-5.79111	7.64579e-08	1.86006e-06	7.75589
CPA2	-2.40672	0.826078	-5.77295	8.29462e-08	1.99644e-06	7.67784
FABP3	-1.48566	0.345553	-5.76826	8.47107e-08	2.02278e-06	7.65767
CLDN2	2.06331	-0.911147	5.7662	8.54943e-08	2.03612e-06	7.64885
AR	-1.01432	0.403689	-5.75823	8.86016e-08	2.08001e-06	7.61465
SEMG1	1.37874	-0.181388	5.71723	1.06425e-07	2.41089e-06	7.43907
TFAP2A	1.14271	-0.0133306	5.71577	1.07124e-07	2.41995e-06	7.43281
ADORA2B	1.65229	-0.756995	5.70694	1.11428e-07	2.49919e-06	7.39508
NIM1	-1.05079	-0.0643201	-5.70508	1.12357e-07	2.5169e-06	7.38713
INSM1	1.18871	-0.132695	5.70432	1.12735e-07	2.52224e-06	7.38392
ZNF488	1.14423	-0.219905	5.69304	1.18548e-07	2.61673e-06	7.33577
ITLN2	2.04062	1.01085	5.6912	1.19525e-07	2.63188e-06	7.3279
MEP1A	2.69216	0.307999	5.69033	1.19985e-07	2.63878e-06	7.32423
CGNL1	-1.0682	0.504523	-5.6897	1.20325e-07	2.64307e-06	7.32152
PALM3	-1.12069	0.241193	-5.68118	1.24976e-07	2.72281e-06	7.2852
CARNS1	-1.43507	0.367139	-5.68085	1.25159e-07	2.72281e-06	7.2838
DKK1	-1.34362	-0.551731	-5.67739	1.27103e-07	2.7573e-06	7.26904
HP	1.03391	0.0804027	5.67721	1.27201e-07	2.7573e-06	7.2683
PADI2	1.06133	0.0893952	5.67086	1.30844e-07	2.82275e-06	7.24127
LYPD6B	-1.01815	-0.17324	-5.65923	1.37786e-07	2.9514e-06	7.19178
FGA	-1.46374	1.18954	-5.65725	1.39006e-07	2.97401e-06	7.18334
KRT7	1.03984	-0.015667	5.62724	1.58793e-07	3.31888e-06	7.05595
HOXB6	1.09431	-0.272733	5.61778	1.65585e-07	3.44098e-06	7.01586
MALL	1.60847	-0.637429	5.61614	1.66795e-07	3.46214e-06	7.0089
GNMT	-1.20031	0.141951	-5.61168	1.70116e-07	3.51897e-06	6.99003
RHOBTB3	1.09253	-0.0203374	5.58654	1.90108e-07	3.85758e-06	6.8837
DRD5	-2.08817	1.3584	-5.58371	1.92495e-07	3.88425e-06	6.87176
LRRC17	-1.42443	0.100308	-5.57171	2.02967e-07	4.05934e-06	6.82108
HOMER2	-1.02521	0.0315679	-5.57121	2.03408e-07	4.06367e-06	6.81901
LOC150622	-1.24866	0.656308	-5.56756	2.06711e-07	4.12055e-06	6.8036
COL2A1	-2.12857	1.48834	-5.56676	2.07442e-07	4.12604e-06	6.80022
LOC100505592	1.11701	-0.516757	5.55642	2.17106e-07	4.27841e-06	6.75666
GJB5	1.72808	0.339872	5.54208	2.3125e-07	4.5108e-06	6.69629
CBS	-1.10745	-0.033539	-5.54175	2.31591e-07	4.51216e-06	6.69488
C12orf28	1.17883	0.331904	5.53697	2.36507e-07	4.58818e-06	6.67479
EPHB6	-1.07559	0.0139456	-5.52424	2.50113e-07	4.82114e-06	6.62129
PLIN5	-1.60587	0.219631	-5.5167	2.58526e-07	4.95148e-06	6.58966
GLTPD2	1.04185	0.235119	5.5066	2.70235e-07	5.11103e-06	6.5473
PDIA2	-1.28477	-0.00796364	-5.48357	2.98911e-07	5.57762e-06	6.45087
UCA1	1.57559	-0.536271	5.47784	3.06499e-07	5.68988e-06	6.42691
NTS	1.45325	0.466339	5.47522	3.10034e-07	5.73198e-06	6.41595
ABP1	1.40663	-0.58222	5.4728	3.13325e-07	5.78103e-06	6.40585
LIPG	1.01722	-0.322968	5.47126	3.15447e-07	5.81425e-06	6.3994
LARP6	-1.0721	0.0358297	-5.45902	3.32762e-07	6.05934e-06	6.34832
SPINK13	-1.48194	0.0308508	-5.44167	3.58924e-07	6.4642e-06	6.27599
GCNT3	1.16681	-0.356147	5.43205	3.74295e-07	6.69441e-06	6.23591
PCK1	1.68452	-0.0414553	5.41291	4.06788e-07	7.20523e-06	6.15637
TNFRSF11B	1.16901	-0.21388	5.41288	4.06837e-07	7.20523e-06	6.15625
CLDN4	1.24765	-0.73839	5.4125	4.07524e-07	7.21035e-06	6.15464
SLC26A7	-1.27618	0.526089	-5.3984	4.33265e-07	7.58422e-06	6.09613
SLC5A1	1.22399	-0.186057	5.38596	4.57285e-07	7.92802e-06	6.04458
TRIM54	1.40829	0.0319459	5.36887	4.92424e-07	8.36889e-06	5.97387
GHR	-1.01079	0.510452	-5.34419	5.47892e-07	9.08137e-06	5.87194
AFAP1-AS1	1.78927	-1.22812	5.33727	5.64493e-07	9.29693e-06	5.84344
TRIM29	1.4632	-0.875291	5.33009	5.82266e-07	9.52895e-06	5.81384
HOXA9	1.18534	-0.136318	5.32619	5.92132e-07	9.65548e-06	5.7978
FABP2	1.78613	0.969932	5.31057	6.33364e-07	1.02265e-05	5.73354
CALHM3	1.24783	-0.379693	5.28487	7.07365e-07	1.11555e-05	5.62807
HTR2B	1.04978	-0.225127	5.25789	7.94153e-07	1.22438e-05	5.51764
RBPMS2	-1.28501	0.246578	-5.25386	8.07968e-07	1.24039e-05	5.50119
CRIP3	1.02972	-0.0509435	5.25249	8.1273e-07	1.24243e-05	5.49558
ANPEP	2.79653	0.224852	5.2517	8.15498e-07	1.24561e-05	5.49234
FNDC5	-1.59304	0.539809	-5.22931	8.9741e-07	1.34352e-05	5.40104
ABCG5	1.40427	-0.39559	5.20943	9.76861e-07	1.44551e-05	5.32013
SERPINA5	-1.59477	0.0882952	-5.20189	1.00874e-06	1.482e-05	5.28951
FOLH1	1.406	0.417792	5.19132	1.05521e-06	1.53531e-05	5.24657
FAM153B	-1.13113	0.408666	-5.19085	1.0573e-06	1.53711e-05	5.24468
AGXT2L1	-2.13836	0.917013	-5.18984	1.06187e-06	1.54252e-05	5.24057
NPY6R	1.0265	0.51434	5.17554	1.12841e-06	1.6233e-05	5.18262
VIL1	1.79821	-0.983325	5.17503	1.13086e-06	1.62449e-05	5.18056
MST1P9	-1.19569	-0.0966643	-5.16968	1.15687e-06	1.65267e-05	5.15888
GP2	1.49214	-0.286141	5.16618	1.17416e-06	1.668e-05	5.14474
G0S2	-1.58758	0.149764	-5.144	1.28994e-06	1.81273e-05	5.05511
NPHS1	-1.13666	0.345744	-5.14376	1.29123e-06	1.81313e-05	5.05416
PITX2	1.1223	0.580592	5.14339	1.2933e-06	1.81463e-05	5.05263
C21orf90	1.36417	-0.711063	5.14167	1.30272e-06	1.82643e-05	5.04571
MUC13	1.1169	-0.301261	5.11539	1.45584e-06	2.0115e-05	4.93983
INSL5	1.28055	0.703308	5.10811	1.50122e-06	2.06162e-05	4.91058
FGFBP1	1.57541	-0.595946	5.09177	1.60831e-06	2.17729e-05	4.84495
MOGAT2	1.09894	0.0173524	5.07698	1.71157e-06	2.28293e-05	4.78569
SLC6A19	1.55986	0.235885	5.06766	1.78e-06	2.34709e-05	4.74836
TUBAL3	1.41649	0.203034	5.06078	1.83217e-06	2.40306e-05	4.72085
ADRB2	-1.05748	-0.0842948	-5.05241	1.89763e-06	2.46924e-05	4.68743
CWH43	-1.87083	-0.585415	-5.04739	1.93804e-06	2.51279e-05	4.66737
RNF186	1.18737	0.105723	5.03696	2.02457e-06	2.60446e-05	4.62579
KLHDC8A	-1.22333	0.272412	-5.03365	2.05281e-06	2.62585e-05	4.61261
SLC30A10	1.04886	0.521882	5.02912	2.09209e-06	2.6648e-05	4.59456
EDN3	1.27814	-0.271766	4.9867	2.49737e-06	3.08338e-05	4.42607
MLIP	1.01401	0.541187	4.98352	2.53066e-06	3.11175e-05	4.41347
PTGER3	-1.48364	1.1244	-4.95941	2.79754e-06	3.37398e-05	4.31811
LYPD2	-1.29589	0.1167	-4.95937	2.79798e-06	3.37398e-05	4.31796
FOSB	1.3223	-0.496022	4.94917	2.91899e-06	3.49198e-05	4.27769
FLVCR2	1.06463	0.468544	4.88677	3.77782e-06	4.29514e-05	4.03254
KRT80	1.0224	-0.456949	4.88467	3.81058e-06	4.32658e-05	4.02433
DPT	-1.03645	0.287104	-4.87185	4.01708e-06	4.49933e-05	3.97419
FOLH1B	1.6538	0.30596	4.87095	4.03197e-06	4.50763e-05	3.97068
PAQR5	-1.30439	0.201164	-4.86524	4.12764e-06	4.60038e-05	3.9484
PRAC	1.37488	0.54463	4.84594	4.46785e-06	4.93399e-05	3.87317
FABP1	2.58851	-1.13446	4.83836	4.60883e-06	5.06496e-05	3.84367
OTOP3	1.30927	0.722797	4.81991	4.97028e-06	5.39664e-05	3.77198
C2orf88	1.15331	0.054252	4.81161	5.14167e-06	5.55607e-05	3.7398
GUCA1C	-1.31748	1.35675	-4.80747	5.22928e-06	5.63728e-05	3.72376
SPINK2	-1.2546	-0.0876939	-4.80502	5.28182e-06	5.68377e-05	3.71427
ZNF385B	-1.12694	1.09427	-4.8007	5.37581e-06	5.76583e-05	3.69753
GDF5	-1.82046	1.63757	-4.79421	5.51993e-06	5.89791e-05	3.67242
KCNE4	-1.06526	-0.163748	-4.78228	5.79465e-06	6.1443e-05	3.62633
NPY	-1.0335	0.0439294	-4.7708	6.07157e-06	6.37814e-05	3.58203
GUCA2A	1.37136	0.323142	4.76363	6.25097e-06	6.52118e-05	3.55441
BEX1	-1.29186	-0.11078	-4.75044	6.59478e-06	6.8131e-05	3.50362
SYNPR	1.08027	-0.207866	4.74559	6.72548e-06	6.92441e-05	3.48501
C16orf89	-1.229	-0.104892	-4.73805	6.93401e-06	7.11065e-05	3.45605
SULT2A1	-1.819	0.581502	-4.73184	7.11056e-06	7.26715e-05	3.4322
KRT16	1.02088	-0.166231	4.69303	8.31609e-06	8.2252e-05	3.28373
SOSTDC1	-1.01601	0.00586733	-4.69188	8.35479e-06	8.24996e-05	3.27933
CXCL17	-1.11209	-0.462083	-4.68766	8.49788e-06	8.36387e-05	3.26324
C8orf84	-1.23859	0.191522	-4.64773	9.97483e-06	9.61366e-05	3.11142
MUM1L1	-1.11704	0.667216	-4.64016	1.02815e-05	9.84632e-05	3.08274
SOX21	-1.3055	-0.357942	-4.61074	1.15631e-05	0.000108329	2.97151
CHIA	-2.78976	2.39181	-4.60934	1.16277e-05	0.000108611	2.96624
PSAPL1	-1.58426	-0.315087	-4.6093	1.16292e-05	0.000108611	2.96612
PTF1A	-1.00726	0.447228	-4.5994	1.20972e-05	0.000112272	2.92878
PLCXD3	-1.09231	0.672048	-4.59939	1.20975e-05	0.000112272	2.92875
SULT1E1	1.40811	-0.0142663	4.59589	1.2267e-05	0.000113572	2.91558
SLC7A9	1.70221	0.728525	4.59523	1.22994e-05	0.000113814	2.91308
BTNL3	2.43301	-1.62027	4.58791	1.26626e-05	0.000116519	2.88554
EGFL6	-1.0984	-0.00400331	-4.58754	1.26812e-05	0.000116631	2.88415
CLCNKA	-1.22622	0.68286	-4.5757	1.32917e-05	0.000121444	2.83966
C21orf30	-1.25253	1.0765	-4.56554	1.38376e-05	0.000125733	2.80159
CASP14L	1.34511	1.01173	4.56449	1.38954e-05	0.000126195	2.79765
ITLN1	1.66207	-0.76569	4.55713	1.43063e-05	0.000128956	2.77008
CA1	1.95146	0.482765	4.52402	1.63051e-05	0.000144455	2.64641
MTTP	2.16131	1.18141	4.51686	1.67711e-05	0.00014786	2.61978
MEP1B	1.72017	0.386644	4.50444	1.76112e-05	0.000154136	2.57358
DPEP1	1.43508	0.532688	4.4965	1.81691e-05	0.000158182	2.5441
GRIN2D	1.21016	-0.217125	4.46278	2.0735e-05	0.000176282	2.41931
MAL	-1.45886	-0.425619	-4.43348	2.32469e-05	0.000193368	2.31134
TMPRSS15	2.00558	1.38149	4.43192	2.33882e-05	0.000194365	2.30562
TDRD9	-1.12597	0.508502	-4.43131	2.34437e-05	0.000194737	2.30338
ALPI	1.17108	0.490472	4.41701	2.47841e-05	0.000203443	2.2509
MRGPRX3	-1.12563	0.986561	-4.4013	2.63425e-05	0.000214003	2.19337
PDILT	-1.45631	0.746412	-4.38779	2.7758e-05	0.000223894	2.14399
AQP4	-1.33914	1.05341	-4.38249	2.83329e-05	0.000227518	2.12466
C17orf78	1.90456	1.90498	4.37549	2.91102e-05	0.000232727	2.09913
FAM25A	1.01517	0.0398106	4.3744	2.92322e-05	0.000233423	2.09519
DHRS9	1.11179	-0.430315	4.35654	3.13179e-05	0.000247319	2.0302
ACE2	1.30126	0.31482	4.33469	3.40641e-05	0.000265646	1.95098
PGA3	-2.57843	0.473293	-4.31335	3.69699e-05	0.000283421	1.87385
FGB	-1.30931	1.29044	-4.29966	3.89578e-05	0.000295903	1.82452
PDE1B	-1.10317	0.565166	-4.26418	4.46005e-05	0.000330577	1.69718
MMP12	1.36531	-1.14051	4.25596	4.60158e-05	0.000339412	1.66778
PABPC1L2B	-1.74755	1.4358	-4.18799	5.9496e-05	0.000420984	1.42617
THOC6	-1.34984	1.2401	-4.17984	6.13484e-05	0.000431561	1.39736
DUOX2	-1.00903	-0.27934	-4.15708	6.68129e-05	0.000462276	1.31721
RPRM	-1.19412	1.44588	-4.15005	6.85944e-05	0.000472076	1.2925
TCN1	-1.11018	-0.151441	-4.1331	7.30766e-05	0.000498	1.23307
MMP3	1.26698	-0.130123	4.12523	7.52545e-05	0.000509389	1.2055
LY6D	1.51931	0.491189	4.1019	8.20758e-05	0.000546094	1.12409
REG1B	1.53109	0.827427	4.08274	8.81178e-05	0.000577874	1.05747
OSTalpha	1.698	0.217464	4.05611	9.72258e-05	0.000627375	0.96526
APOA4	2.05528	1.1499	3.90592	0.000168045	0.000988498	0.453311
DNER	-1.39126	1.8608	-3.86422	0.000195157	0.00112138	0.313688
PI3	1.28376	-1.09426	3.78196	0.000261332	0.00143467	0.0415524
C11orf86	1.40225	-0.852779	3.68567	0.000365913	0.00189391	-0.271422
LTF	-1.25856	-0.185075	-3.65516	0.00040661	0.00206383	-0.369304
CYP1A1	1.01687	0.348725	3.64065	0.000427429	0.0021532	-0.41562
IRX2	-1.29698	-0.988592	-3.40505	0.000944125	0.00415985	-1.14784
CXCL1	1.04682	-1.21635	3.3969	0.00096976	0.00424878	-1.17249
KCNK2	-1.20103	1.5584	-3.31274	0.00127537	0.00530184	-1.42416
FXYD4	-1.09238	0.334419	-3.29735	0.00134021	0.00551062	-1.46963
P2RX2	-1.00257	1.08857	-3.27381	0.00144537	0.00586621	-1.53885
GHRL	-1.2185	0.287245	-3.25752	0.00152262	0.00610801	-1.58652
RBP2	1.76078	0.629282	3.21338	0.0017518	0.00684385	-1.71474
LIPF	-1.54426	0.590519	-3.19252	0.00187091	0.00722189	-1.77482
MMP7	1.20105	-1.0372	3.10735	0.0024401	0.00894769	-2.01686
VNN1	1.07021	-1.04919	3.09788	0.00251248	0.00917037	-2.04344
ALDOB	1.05039	0.0929329	3.06071	0.00281621	0.0100878	-2.14711
REG3G	1.24572	-0.24688	2.89906	0.00457488	0.0149983	-2.58577
APOC3	1.2689	0.950393	2.85419	0.00521758	0.0166177	-2.70398
NKX6-2	-1.13645	-0.466127	-2.74864	0.00706798	0.0212721	-2.97581
CXCL5	1.07459	0.0690312	2.73165	0.00741641	0.0221843	-3.01875
FLJ45340	-0.676162	2.88e-07	FLJ45340
RMND1	0.505337	2.89e-07	RMND1
IMPDH1	-0.869713	2.89e-07	IMPDH1
ACTR6	0.45476	2.89e-07	ACTR6
GCG	3.82659	2.99e-07	GCG
EPHX4	2.08348	3.03e-07	EPHX4
OR7E47P	0.50666	3.07e-07	OR7E47P
SLC18A1	1.4444	3.07e-07	SLC18A1
FUT1	-1.63088	3.07e-07	FUT1
WNT11	1.32545	3.07e-07	WNT11
VEGFB	-1.17502	3.07e-07	VEGFB
EEF1A2	-2.63817	3.22e-07	EEF1A2
TEX11	1.7165	3.22e-07	TEX11
GTF2H3	0.503245	3.22e-07	GTF2H3
SLC16A7	-1.86149	3.23e-07	SLC16A7
FOXD2	1.04505	3.25e-07	FOXD2
KRT8	0.802921	3.3e-07	KRT8
ORM1	-2.38226	3.35e-07	ORM1
KANK4	-2.0845	3.37e-07	KANK4
PTPRM	-1.10593	3.42e-07	PTPRM
TCEAL2	-1.88749	3.42e-07	TCEAL2
PILRA	-0.797722	3.42e-07	PILRA
GALNT1	0.535398	3.44e-07	GALNT1
CFTR	1.71339	3.5e-07	CFTR
LY75	1.07876	3.5e-07	LY75
PNMT	1.1545	3.52e-07	PNMT
CMIP	0.625557	3.53e-07	CMIP
CELSR3	1.09153	3.54e-07	CELSR3
SI	4.70666	3.55e-07	SI
ANXA9	1.50394	3.57e-07	ANXA9
TMEM45B	1.13939	3.59e-07	TMEM45B
C2orf74	-1.37006	3.63e-07	C2orf74
MAFG	-0.601449	3.65e-07	MAFG
FGD4	-0.715789	3.65e-07	FGD4
TXNDC11	-0.399928	3.65e-07	TXNDC11
SYTL3	-1.10733	3.65e-07	SYTL3
BAG4	0.558596	3.65e-07	BAG4
LOC644656	-0.78745	3.66e-07	LOC644656
MAP7D2	-1.70301	3.73e-07	MAP7D2
C9orf41	0.428446	3.73e-07	C9orf41
PI4KA	-0.358016	3.73e-07	PI4KA
LOC100652953	0.984685	3.79e-07	LOC100652953
GDPD5	0.860251	3.79e-07	GDPD5
ZNF595	-1.16815	3.79e-07	ZNF595
FLJ31813	0.476333	3.79e-07	FLJ31813
IL6ST	-0.471384	3.79e-07	IL6ST
PILRB	-0.991426	3.86e-07	PILRB
TRIM52	-0.558281	3.86e-07	TRIM52
NUP210	-1.38787	3.86e-07	NUP210
CLASRP	-0.735828	3.91e-07	CLASRP
ASCL2	1.78715	3.92e-07	ASCL2
EPHA1	1.00214	3.96e-07	EPHA1
ZAP70	-0.95394	4.03e-07	ZAP70
PLBD1	0.883347	4.08e-07	PLBD1
LOC142937	-1.05954	4.12e-07	LOC142937
STK32B	-1.51668	4.14e-07	STK32B
HMGB3P1	0.88619	4.23e-07	HMGB3P1
ARID1B	0.357003	4.23e-07	ARID1B
CTDSP1	-0.411458	4.25e-07	CTDSP1
ATE1	0.580187	4.33e-07	ATE1
REG4	3.90529	4.33e-07	REG4
JPH1	1.60423	4.34e-07	JPH1
CCDC84	-0.635545	4.39e-07	CCDC84
ZNF429	-0.564297	4.39e-07	ZNF429
SCAND2	-0.577901	4.44e-07	SCAND2
CPS1-IT1	1.19716	4.44e-07	CPS1-IT1
LOC254057	1.96929	4.47e-07	LOC254057
LRRC8D	0.502779	4.48e-07	LRRC8D
DRAM1	-0.864987	4.48e-07	DRAM1
ZDHHC1	0.722251	4.62e-07	ZDHHC1
TMEM64	0.58957	4.64e-07	TMEM64
RORA	-0.835481	4.65e-07	RORA
SMO	-0.879004	4.73e-07	SMO
ALDH1A1	-1.00728	4.8e-07	ALDH1A1
CBWD5	0.639174	4.81e-07	CBWD5
STOX2	-1.03432	4.82e-07	STOX2
LMTK3	0.910772	4.84e-07	LMTK3
NMNAT1	0.664394	4.87e-07	NMNAT1
BEND5	-1.50851	4.88e-07	BEND5
ST5	-0.57076	4.98e-07	ST5
ELL2	-1.10829	4.99e-07	ELL2
CIB2	1.29665	5.08e-07	CIB2
DEFA6	4.80081	5.1e-07	DEFA6
MIRLET7BHG	-0.995995	5.1e-07	MIRLET7BHG
RBMX	0.594796	5.1e-07	RBMX
SLC27A2	1.55355	5.11e-07	SLC27A2
IQSEC1	-0.525843	5.11e-07	IQSEC1
SERPINB1	0.556491	5.12e-07	SERPINB1
PVRL1	1.05527	5.15e-07	PVRL1
UNC93A	1.6574	5.15e-07	UNC93A
CHRNA5	1.84557	5.28e-07	CHRNA5
NRIP1	0.524435	5.38e-07	NRIP1
CCDC112	0.620057	5.39e-07	CCDC112
ZNF462	0.887584	5.39e-07	ZNF462
LOC100129917	-0.787049	5.39e-07	LOC100129917
SATB2	1.19404	5.39e-07	SATB2
PHLDA2	1.23464	5.43e-07	PHLDA2
SRP9	0.601052	5.47e-07	SRP9
MAP3K3	-0.558304	5.51e-07	MAP3K3
NICN1	-0.453995	5.51e-07	NICN1
MSRB2	0.450102	5.51e-07	MSRB2
CHAD	-1.88644	5.51e-07	CHAD
AKR7A2	0.438602	5.51e-07	AKR7A2
AQP2	1.30664	5.55e-07	AQP2
SSX2IP	0.778608	5.55e-07	SSX2IP
SNTB1	-1.25665	5.58e-07	SNTB1
LOC100289079	0.817733	5.59e-07	LOC100289079
C14orf159	-0.494944	5.69e-07	C14orf159
C11orf9	-0.758148	5.69e-07	C11orf9
HOXA10	2.04457	5.69e-07	HOXA10
ROCK2	0.485578	5.69e-07	ROCK2
PTGFRN	0.548158	5.69e-07	PTGFRN
CRYBB3	0.851373	5.7e-07	CRYBB3
CCL25	3.9641	5.71e-07	CCL25
CA13	1.06106	5.71e-07	CA13
MUC17	2.95267	5.71e-07	MUC17
ZSCAN18	-1.03084	5.71e-07	ZSCAN18
BTF3	0.364308	5.71e-07	BTF3
FABP6	2.07342	5.71e-07	FABP6
KIF5B	0.370147	5.74e-07	KIF5B
ABCC5	-1.29863	5.74e-07	ABCC5
FAM156A	-0.601036	5.82e-07	FAM156A
RAB6C	0.449785	5.88e-07	RAB6C
LOC283663	1.36158	5.93e-07	LOC283663
FKSG2	1.42457	6.1e-07	FKSG2
HPR	1.65503	6.1e-07	HPR
SYNGR1	-1.25486	6.1e-07	SYNGR1
EYA2	-1.72389	6.11e-07	EYA2
KIAA1370	-0.463939	6.11e-07	KIAA1370
TTC9B	1.28845	6.11e-07	TTC9B
ASTN2	0.492797	6.24e-07	ASTN2
ISCA1	0.550633	6.28e-07	ISCA1
HEPACAM2	1.26473	6.29e-07	HEPACAM2
CDA	1.79631	6.32e-07	CDA
ITPK1	0.828041	6.42e-07	ITPK1
ARHGAP39	0.729952	6.44e-07	ARHGAP39
WWC3	-0.741146	6.5e-07	WWC3
ALDH3A1	-1.48909	6.5e-07	ALDH3A1
HAGHL	0.826151	6.52e-07	HAGHL
EFHA2	-1.68833	6.52e-07	EFHA2
MEGF10	0.458327	6.76e-07	MEGF10
SMARCD3	-1.5768	6.8e-07	SMARCD3
ACAA2	0.950195	6.88e-07	ACAA2
ARX	1.11396	6.96e-07	ARX
ENOX1	-1.55605	6.96e-07	ENOX1
IER5	0.674162	7e-07	IER5
GGT7	-0.991598	7e-07	GGT7
DNAH2	0.932498	7.03e-07	DNAH2
PDCL	0.344548	7.04e-07	PDCL
CPNE5	-0.81188	7.1e-07	CPNE5
NT5E	1.1901	7.16e-07	NT5E
LPGAT1	0.86422	7.28e-07	LPGAT1
CLSTN1	0.571496	7.39e-07	CLSTN1
PARG	0.645606	7.39e-07	PARG
TRAF3IP3	-0.946426	7.41e-07	TRAF3IP3
TRAK2	0.450006	7.41e-07	TRAK2
CTSF	-1.41215	7.46e-07	CTSF
OVGP1	0.965879	7.48e-07	OVGP1
TMEM184A	-1.77537	7.54e-07	TMEM184A
POU2AF1	-0.821573	7.64e-07	POU2AF1
RGS12	0.579995	7.67e-07	RGS12
MZF1	-0.537027	7.67e-07	MZF1
LOC388588	-1.34428	7.71e-07	LOC388588
LOC100130776	0.622864	7.72e-07	LOC100130776
TMCO5A	-1.47052	7.78e-07	TMCO5A
CD9	1.15127	7.87e-07	CD9
CSNK1A1L	1.16853	7.93e-07	CSNK1A1L
SNX29	-0.538566	7.94e-07	SNX29
FAM131B	1.04787	7.95e-07	FAM131B
TSPYL5	-1.48135	8.06e-07	TSPYL5
FOXJ1	1.47396	8.26e-07	FOXJ1
BASP1	-1.38812	8.27e-07	BASP1
SLC1A2	-1.90169	8.3e-07	SLC1A2
NR3C1	-0.80897	8.36e-07	NR3C1
RPS7P5	0.641833	8.41e-07	RPS7P5
TRIM50	-2.73375	8.42e-07	TRIM50
LOC389332	2.352	8.44e-07	LOC389332
C15orf37	0.819991	8.51e-07	C15orf37
HSPA4L	1.4877	8.62e-07	HSPA4L
ARSE	1.30839	8.72e-07	ARSE
TMEM37	-1.54741	8.73e-07	TMEM37
GPRC5A	1.52378	8.81e-07	GPRC5A
GALM	0.889802	8.87e-07	GALM
PSTK	0.52964	8.91e-07	PSTK
GPER	-2.29147	8.98e-07	GPER
ASAP3	-0.823305	9.22e-07	ASAP3
COPG2	0.498713	9.36e-07	COPG2
PLA2G2A	2.77187	9.43e-07	PLA2G2A
PHF17	-0.52937	9.46e-07	PHF17
ARL4C	-1.14995	9.69e-07	ARL4C
RNF112	-0.932251	9.69e-07	RNF112
MYOM3	1.4129	9.69e-07	MYOM3
LOC100133331	-0.660487	9.83e-07	LOC100133331
AHSA2	-0.926933	1e-06	AHSA2
PPP1R13B	-0.355603	1.01e-06	PPP1R13B
CLIC6	-2.58968	1.01e-06	CLIC6
LOC100506831	-1.06994	1.01e-06	LOC100506831
CPEB4	-0.490569	1.03e-06	CPEB4
SETDB2	-0.43139	1.04e-06	SETDB2
KIAA1257	1.57409	1.04e-06	KIAA1257
FBXO28	0.35614	1.06e-06	FBXO28
TOX4	-0.261547	1.06e-06	TOX4
SPATA20	-0.576807	1.06e-06	SPATA20
TNFRSF12A	1.56902	1.06e-06	TNFRSF12A
TCP1	0.511115	1.06e-06	TCP1
TMEM164	0.523245	1.06e-06	TMEM164
GPT2	-0.941891	1.07e-06	GPT2
RDH12	-2.07266	1.08e-06	RDH12
IYD	1.12801	1.08e-06	IYD
HNF4G	1.15357	1.08e-06	HNF4G
CCL1	1.04517	1.09e-06	CCL1
KLF5	0.664351	1.09e-06	KLF5
PPIA	0.402421	1.1e-06	PPIA
JMJD7-PLA2G4B	-0.788263	1.11e-06	JMJD7-PLA2G4B
C20orf85	1.90875	1.11e-06	C20orf85
GPR156	0.613771	1.12e-06	GPR156
KCNIP3	-1.75536	1.13e-06	KCNIP3
ANTXR2	1.18108	1.13e-06	ANTXR2
SMS	0.412225	1.15e-06	SMS
LRRC8B	0.430929	1.16e-06	LRRC8B
OGT	-0.483184	1.18e-06	OGT
CACNA1E	0.785823	1.18e-06	CACNA1E
ZNF415	-1.49602	1.22e-06	ZNF415
PHF5A	0.430275	1.22e-06	PHF5A
C10orf46	0.410174	1.22e-06	C10orf46
MGST2	0.506068	1.22e-06	MGST2
FBXO9	-0.443449	1.23e-06	FBXO9
OSTCP1	0.848159	1.23e-06	OSTCP1
EPHX2	0.787998	1.25e-06	EPHX2
FAM46C	-0.898192	1.25e-06	FAM46C
BHLHE41	1.37965	1.25e-06	BHLHE41
ENTPD6	0.379597	1.25e-06	ENTPD6
ADO	0.551597	1.25e-06	ADO
GK5	0.863941	1.25e-06	GK5
RPS6KA3	0.618304	1.26e-06	RPS6KA3
SYAP1	0.542724	1.26e-06	SYAP1
GPRC5B	-1.34196	1.26e-06	GPRC5B
TSPAN8	0.633948	1.27e-06	TSPAN8
CLDN9	0.712122	1.27e-06	CLDN9
HDC	-2.16847	1.28e-06	HDC
ARHGAP24	-1.00619	1.28e-06	ARHGAP24
SPRY2	0.523379	1.29e-06	SPRY2
NPLOC4	-0.57538	1.29e-06	NPLOC4
C4orf46	0.626523	1.3e-06	C4orf46
TCEB3	-0.413709	1.31e-06	TCEB3
NR2F2	-1.09008	1.31e-06	NR2F2
AGSK1	-0.828205	1.31e-06	AGSK1
ALB	-2.74051	1.32e-06	ALB
WIPF3	-0.826569	1.34e-06	WIPF3
FBXL13	-1.89934	1.34e-06	FBXL13
DACT1	1.01103	1.34e-06	DACT1
WAC	-0.271261	1.35e-06	WAC
PDSS1	1.11865	1.36e-06	PDSS1
HES6	0.713747	1.38e-06	HES6
SCPEP1	-0.82463	1.38e-06	SCPEP1
USP43	0.650235	1.38e-06	USP43
ATP10B	0.590279	1.38e-06	ATP10B
XPR1	0.865519	1.38e-06	XPR1
PAQR3	0.778023	1.38e-06	PAQR3
PRAP1	2.64082	1.38e-06	PRAP1
SIDT2	-0.888042	1.4e-06	SIDT2
UBE2CBP	0.42838	1.4e-06	UBE2CBP
BRD2	-0.28756	1.4e-06	BRD2
ATP13A4	-1.3662	1.4e-06	ATP13A4
POLDIP3	-0.438899	1.4e-06	POLDIP3
NGFRAP1	-1.24612	1.4e-06	NGFRAP1
EXT2	0.393444	1.4e-06	EXT2
DYNC2LI1	0.426165	1.4e-06	DYNC2LI1
CELSR1	-0.722057	1.41e-06	CELSR1
COLEC12	-1.53032	1.42e-06	COLEC12
DNAAF2	0.336803	1.42e-06	DNAAF2
SKIV2L2	0.565709	1.45e-06	SKIV2L2
KLK10	2.01403	1.46e-06	KLK10
MTCH2	0.516683	1.46e-06	MTCH2
MEX3A	1.48342	1.46e-06	MEX3A
NDN	-1.08429	1.46e-06	NDN
SPATA2L	0.614444	1.47e-06	SPATA2L
CDC123	0.447147	1.47e-06	CDC123
PHOSPHO2-KLHL23	1.53707	1.47e-06	PHOSPHO2-KLHL23
FAM189A2	-0.856084	1.48e-06	FAM189A2
EVC	-0.861286	1.49e-06	EVC
ANO6	0.429971	1.49e-06	ANO6
PACRGL	0.53466	1.52e-06	PACRGL
AFAP1L2	1.17209	1.52e-06	AFAP1L2
SIGLEC11	-1.68089	1.53e-06	SIGLEC11
SYTL1	-0.709719	1.54e-06	SYTL1
NPFF	-0.691254	1.54e-06	NPFF
EPPK1	1.16272	1.56e-06	EPPK1
MTMR9LP	-0.81121	1.56e-06	MTMR9LP
C19orf51	0.903091	1.56e-06	C19orf51
NCKIPSD	0.622349	1.56e-06	NCKIPSD
TBC1D10C	-0.965168	1.57e-06	TBC1D10C
GFOD2	0.588219	1.57e-06	GFOD2
MYL7	0.850787	1.57e-06	MYL7
AIM1L	1.51603	1.57e-06	AIM1L
HKDC1	2.32589	1.57e-06	HKDC1
EPHA10	0.613271	1.57e-06	EPHA10
STARD3	-0.373895	1.59e-06	STARD3
AGPS	0.541466	1.65e-06	AGPS
TRPT1	-0.40499	1.65e-06	TRPT1
SRSF5	-0.432436	1.65e-06	SRSF5
CKM	-3.9483	1.65e-06	CKM
NEUROD2	1.5371	1.65e-06	NEUROD2
UGT2B7	1.49802	1.65e-06	UGT2B7
MACC1	1.07966	1.65e-06	MACC1
GREM2	-2.58713	1.65e-06	GREM2
DGUOK	0.310563	1.65e-06	DGUOK
CHEK2	0.723463	1.69e-06	CHEK2
FAR2	1.43292	1.7e-06	FAR2
AGMO	3.01925	1.71e-06	AGMO
OBSL1	-0.930994	1.75e-06	OBSL1
KLHL13	1.25352	1.79e-06	KLHL13
PELI2	-1.05933	1.79e-06	PELI2
KPNA1	0.442089	1.79e-06	KPNA1
PDX1	0.996547	1.79e-06	PDX1
IL18	0.845414	1.81e-06	IL18
PGM2	0.670664	1.81e-06	PGM2
WASF3	-1.65484	1.81e-06	WASF3
FAM135A	0.712395	1.82e-06	FAM135A
ZNF562	0.399046	1.82e-06	ZNF562
LOC284570	0.953018	1.83e-06	LOC284570
RDX	-0.909255	1.85e-06	RDX
HPSE	1.17723	1.85e-06	HPSE
FAR1	-0.470866	1.85e-06	FAR1
SLC25A15	0.708297	1.85e-06	SLC25A15
AP1S1	0.663116	1.86e-06	AP1S1
KCNJ16	-2.91516	1.86e-06	KCNJ16
KIAA1377	0.661494	1.88e-06	KIAA1377
PAIP2B	-1.26063	1.9e-06	PAIP2B
NOX1	1.40824	1.92e-06	NOX1
CAPSL	1.04402	1.93e-06	CAPSL
PAK3	-1.0347	1.96e-06	PAK3
RAVER2	0.54143	1.98e-06	RAVER2
E2F2	1.06752	1.99e-06	E2F2
CPA2	-3.40361	2e-06	CPA2
SAMD5	1.14034	2e-06	SAMD5
ADAM28	-1.17001	2.01e-06	ADAM28
SPSB1	0.697069	2.02e-06	SPSB1
RNF114	0.443996	2.02e-06	RNF114
LRR1	0.745214	2.02e-06	LRR1
FABP3	-2.10105	2.02e-06	FABP3
RAB24	-0.638155	2.03e-06	RAB24
CLDN2	2.91795	2.04e-06	CLDN2
C20orf194	-1.00426	2.05e-06	C20orf194
JAZF1	-0.606802	2.05e-06	JAZF1
ULBP2	1.38066	2.05e-06	ULBP2
C22orf43	0.578007	2.05e-06	C22orf43
KIAA0664L3	-0.75312	2.05e-06	KIAA0664L3
PUS10	0.921876	2.05e-06	PUS10
C2orf82	1.3566	2.06e-06	C2orf82
ZNF277	0.452618	2.07e-06	ZNF277
DUSP8	0.462182	2.07e-06	DUSP8
C11orf35	-0.65745	2.07e-06	C11orf35
AR	-1.43447	2.08e-06	AR
NR5A2	1.09659	2.09e-06	NR5A2
CLDN12	0.793887	2.1e-06	CLDN12
ECHDC2	-0.577936	2.13e-06	ECHDC2
IPMK	0.78628	2.16e-06	IPMK
RCN1	0.646982	2.17e-06	RCN1
WDR43	0.554979	2.19e-06	WDR43
WFS1	0.740269	2.2e-06	WFS1
CASP6	0.373079	2.21e-06	CASP6
TRPM2	1.26284	2.21e-06	TRPM2
MDM4	-0.423178	2.22e-06	MDM4
HAUS6	0.549941	2.23e-06	HAUS6
PARP4	0.860185	2.23e-06	PARP4
AGER	-0.587071	2.23e-06	AGER
FAM181A	0.518034	2.23e-06	FAM181A
XPO6	0.727214	2.26e-06	XPO6
TTYH3	0.713719	2.29e-06	TTYH3
METTL7A	-0.813758	2.34e-06	METTL7A
DENND2A	0.754996	2.34e-06	DENND2A
PPPDE2	0.603552	2.35e-06	PPPDE2
PPFIA3	1.00032	2.35e-06	PPFIA3
DOCK2	-0.998524	2.36e-06	DOCK2
CLIC4	-0.649393	2.36e-06	CLIC4
YARS2	0.404336	2.36e-06	YARS2
LCE3B	0.754727	2.36e-06	LCE3B
FAM86B2	0.626777	2.39e-06	FAM86B2
POC1B	0.463521	2.4e-06	POC1B
OR8B8	0.680316	2.41e-06	OR8B8
SEMG1	1.94983	2.41e-06	SEMG1
TFAP2A	1.61604	2.42e-06	TFAP2A
DOK1	-0.386494	2.42e-06	DOK1
RPS2P32	0.492265	2.42e-06	RPS2P32
CDHR4	0.763363	2.42e-06	CDHR4
ZNF784	0.359713	2.44e-06	ZNF784
KIT	-1.13149	2.46e-06	KIT
MYC	0.524681	2.48e-06	MYC
ADORA2B	2.33669	2.5e-06	ADORA2B
NIM1	-1.48604	2.52e-06	NIM1
INSM1	1.68108	2.52e-06	INSM1
PIK3R3	1.07062	2.53e-06	PIK3R3
FRY	-0.738951	2.53e-06	FRY
ALDH6A1	-0.685611	2.53e-06	ALDH6A1
NEK3	0.64134	2.54e-06	NEK3
DPY19L1	0.76769	2.54e-06	DPY19L1
BLZF1	0.64506	2.54e-06	BLZF1
ANXA2P1	1.00102	2.55e-06	ANXA2P1
XYLT2	-1.28646	2.56e-06	XYLT2
SEH1L	0.54318	2.59e-06	SEH1L
LZIC	0.446925	2.61e-06	LZIC
ZNF488	1.61818	2.62e-06	ZNF488
RASSF2	-0.943492	2.62e-06	RASSF2
ITLN2	2.88588	2.63e-06	ITLN2
MEP1A	3.80729	2.64e-06	MEP1A
CGNL1	-1.51067	2.64e-06	CGNL1
GLS	0.882523	2.65e-06	GLS
GNG7	-0.824844	2.65e-06	GNG7
SPACA1	0.671526	2.66e-06	SPACA1
GABRB1	1.0427	2.66e-06	GABRB1
SLC13A3	-1.24705	2.66e-06	SLC13A3
PALM3	-1.5849	2.72e-06	PALM3
TSC22D3	-0.872679	2.72e-06	TSC22D3
CARNS1	-2.02949	2.72e-06	CARNS1
SRSF8	0.369368	2.74e-06	SRSF8
DKK1	-1.90017	2.76e-06	DKK1
HP	1.46216	2.76e-06	HP
TMEM161B	-0.724117	2.76e-06	TMEM161B
CRTC2	-0.281135	2.77e-06	CRTC2
FLJ25694	0.635723	2.77e-06	FLJ25694
PADI2	1.50095	2.82e-06	PADI2
DHRS11	1.06065	2.84e-06	DHRS11
KLF8	-0.781664	2.87e-06	KLF8
RNF43	0.76862	2.87e-06	RNF43
LOC388630	0.478668	2.95e-06	LOC388630
WDR16	0.954683	2.95e-06	WDR16
LYPD6B	-1.43988	2.95e-06	LYPD6B
FGA	-2.07004	2.97e-06	FGA
MUC2	1.32256	3e-06	MUC2
RPL22	0.540653	3.02e-06	RPL22
C11orf92	-0.999142	3.05e-06	C11orf92
FUZ	-0.741539	3.07e-06	FUZ
KANK2	-0.661323	3.07e-06	KANK2
SLC35F2	0.862248	3.09e-06	SLC35F2
RNF2	0.389356	3.09e-06	RNF2
LGR6	1.2673	3.1e-06	LGR6
KRT35	0.629627	3.14e-06	KRT35
MAP4K2	-0.636715	3.14e-06	MAP4K2
ASS1	1.06373	3.2e-06	ASS1
LOC100131581	0.65475	3.2e-06	LOC100131581
ESPL1	1.10995	3.21e-06	ESPL1
GULP1	-0.690609	3.24e-06	GULP1
TRO	-0.749351	3.28e-06	TRO
WNK2	0.923952	3.28e-06	WNK2
LAMA1	0.916296	3.29e-06	LAMA1
FOXO1	-0.875046	3.32e-06	FOXO1
COBLL1	-0.794933	3.32e-06	COBLL1
KRT7	1.47055	3.32e-06	KRT7
PPP1R11	0.491494	3.34e-06	PPP1R11
MGEA5	-0.559348	3.34e-06	MGEA5
CCL27	0.547454	3.36e-06	CCL27
SUSD4	-1.16009	3.41e-06	SUSD4
HOXB6	1.54759	3.44e-06	HOXB6
MALL	2.27472	3.46e-06	MALL
NMD3	-0.531548	3.48e-06	NMD3
RGS11	-1.21423	3.48e-06	RGS11
GNMT	-1.6975	3.52e-06	GNMT
CNTN3	-1.21813	3.58e-06	CNTN3
UGCG	-0.682636	3.59e-06	UGCG
RPS10P7	0.875578	3.61e-06	RPS10P7
LONP2	0.769402	3.64e-06	LONP2
LOC780529	0.633283	3.64e-06	LOC780529
MAB21L3	0.905901	3.64e-06	MAB21L3
RNF220	0.293525	3.65e-06	RNF220
DMD	-0.586532	3.69e-06	DMD
NVL	-0.258482	3.7e-06	NVL
ZNF347	-1.19929	3.7e-06	ZNF347
ANKRD29	-1.23603	3.7e-06	ANKRD29
MITF	-0.77379	3.72e-06	MITF
TMEM121	-0.876097	3.72e-06	TMEM121
U2AF1L4	-0.606246	3.72e-06	U2AF1L4
INTS7	0.48794	3.75e-06	INTS7
SLC25A24	0.557791	3.76e-06	SLC25A24
RHOBTB3	1.54508	3.86e-06	RHOBTB3
C3orf38	0.320616	3.87e-06	C3orf38
ZCCHC4	0.437698	3.87e-06	ZCCHC4
SPTY2D1	0.513707	3.88e-06	SPTY2D1
LCAT	-0.933232	3.88e-06	LCAT
DRD5	-2.95312	3.88e-06	DRD5
TBC1D9	-0.761902	3.9e-06	TBC1D9
ZNF167	-0.81449	3.94e-06	ZNF167
FLJ43681	0.525063	3.96e-06	FLJ43681
C1orf190	-1.05761	3.96e-06	C1orf190
MED29	0.837003	3.96e-06	MED29
C2orf69	0.249769	3.97e-06	C2orf69
PRB4	0.525316	4.03e-06	PRB4
LRRC17	-2.01446	4.06e-06	LRRC17
HOMER2	-1.44986	4.06e-06	HOMER2
STK39	0.354347	4.11e-06	STK39
LOC150622	-1.76588	4.12e-06	LOC150622
MYO1C	-0.48185	4.12e-06	MYO1C
COL2A1	-3.01025	4.13e-06	COL2A1
NPIP	-0.49574	4.13e-06	NPIP
LOC100505648	-0.778005	4.14e-06	LOC100505648
CSNK1G3	0.342805	4.17e-06	CSNK1G3
DNAJC25	0.479313	4.23e-06	DNAJC25
APBA3	0.559492	4.24e-06	APBA3
SLC9A3R2	-1.01704	4.26e-06	SLC9A3R2
NSL1	0.405922	4.28e-06	NSL1
LOC100505592	1.57969	4.28e-06	LOC100505592
NUPR1	-1.35365	4.28e-06	NUPR1
FKBP2	-0.30625	4.39e-06	FKBP2
CASP8	0.625593	4.39e-06	CASP8
PARP6	-0.851648	4.39e-06	PARP6
PROX1	1.13902	4.41e-06	PROX1
LOC100125556	0.725992	4.46e-06	LOC100125556
C17orf72	0.930275	4.48e-06	C17orf72
GADD45B	-1.00067	4.51e-06	GADD45B
GJB5	2.44387	4.51e-06	GJB5
GLB1L2	1.14424	4.51e-06	GLB1L2
CBS	-1.56616	4.51e-06	CBS
MAP2K6	0.747232	4.55e-06	MAP2K6
MSL3P1	0.42289	4.55e-06	MSL3P1
EGFL8	-0.710498	4.58e-06	EGFL8
C12orf28	1.66711	4.59e-06	C12orf28
DHFRL1	0.342219	4.66e-06	DHFRL1
RPS26	0.536168	4.74e-06	RPS26
SH3PXD2B	0.914129	4.8e-06	SH3PXD2B
OSBPL9	-0.433104	4.8e-06	OSBPL9
ACSL5	0.846825	4.81e-06	ACSL5
EPHB6	-1.52112	4.82e-06	EPHB6
RPLP0	0.323184	4.83e-06	RPLP0
ARL15	0.635329	4.89e-06	ARL15
PLD6	-0.941922	4.9e-06	PLD6
GOLIM4	0.582376	4.9e-06	GOLIM4
GATA6	-0.749562	4.9e-06	GATA6
PLIN5	-2.27105	4.95e-06	PLIN5
LOC100507280	-0.927199	4.95e-06	LOC100507280
KIAA1530	-0.522145	4.97e-06	KIAA1530
EZH1	-0.418754	4.99e-06	EZH1
CD58	0.651681	5.05e-06	CD58
HUS1	0.82042	5.05e-06	HUS1
LGALS3	0.581258	5.09e-06	LGALS3
ABHD14B	0.38853	5.09e-06	ABHD14B
B3GALNT1	-0.847281	5.09e-06	B3GALNT1
CXXC4	1.16433	5.09e-06	CXXC4
CA11	-0.949195	5.1e-06	CA11
C7orf74	0.613087	5.1e-06	C7orf74
GLTPD2	1.4734	5.11e-06	GLTPD2
POLD3	0.610473	5.11e-06	POLD3
COQ3	0.526071	5.12e-06	COQ3
SEC31B	-0.941923	5.16e-06	SEC31B
PRDM16	-0.823329	5.3e-06	PRDM16
TRAF7	0.443556	5.3e-06	TRAF7
RBM5	-0.480224	5.31e-06	RBM5
TMEM191A	0.668625	5.31e-06	TMEM191A
SLC20A2	0.580956	5.35e-06	SLC20A2
CSRP2	-1.22895	5.47e-06	CSRP2
PRKAA2	-1.19124	5.49e-06	PRKAA2
LINC00087	-1.19539	5.57e-06	LINC00087
STAP2	0.719173	5.58e-06	STAP2
PDIA2	-1.81693	5.58e-06	PDIA2
TCP10L2	0.721401	5.61e-06	TCP10L2
MST1	-0.874713	5.61e-06	MST1
ATP8B5P	0.682532	5.64e-06	ATP8B5P
ADAM22	0.859255	5.64e-06	ADAM22
UCA1	2.22822	5.69e-06	UCA1
HCCS	0.379314	5.73e-06	HCCS
P2RY2	1.30989	5.73e-06	P2RY2
SLC6A8	0.968305	5.73e-06	SLC6A8
NTS	2.05521	5.73e-06	NTS
CNO	0.419676	5.75e-06	CNO
ABP1	1.98927	5.78e-06	ABP1
LIPG	1.43857	5.81e-06	LIPG
MGC15705	0.530006	5.82e-06	MGC15705
ROPN1L	0.708794	5.85e-06	ROPN1L
SLC41A1	-1.07491	5.86e-06	SLC41A1
ST8SIA1	-0.85988	5.88e-06	ST8SIA1
USP4	-0.198991	5.92e-06	USP4
RPL24	0.536439	5.99e-06	RPL24
TPRXL	1.3004	6.06e-06	TPRXL
DPP7	-0.635717	6.06e-06	DPP7
NUP62CL	1.03584	6.06e-06	NUP62CL
NAT1	0.886293	6.06e-06	NAT1
SPAG9	0.49172	6.06e-06	SPAG9
LARP6	-1.51617	6.06e-06	LARP6
RPL23A	0.360752	6.07e-06	RPL23A
TMEM53	0.60255	6.11e-06	TMEM53
UBE2V2	0.399045	6.16e-06	UBE2V2
MYOD1	0.345796	6.16e-06	MYOD1
C16orf79	-0.68971	6.21e-06	C16orf79
GCKR	-1.12623	6.36e-06	GCKR
OXER1	0.954155	6.37e-06	OXER1
TFEB	-0.433788	6.37e-06	TFEB
MAP3K1	-0.368542	6.4e-06	MAP3K1
GATAD2A	0.353775	6.44e-06	GATAD2A
SPINK13	-2.09577	6.46e-06	SPINK13
TNFRSF1A	0.519863	6.47e-06	TNFRSF1A
ZNF770	0.357303	6.59e-06	ZNF770
PLEKHG1	0.958728	6.6e-06	PLEKHG1
LOC389493	-1.31655	6.62e-06	LOC389493
MED30	0.467464	6.62e-06	MED30
PLOD3	0.481169	6.65e-06	PLOD3
GCNT3	1.65012	6.69e-06	GCNT3
CMAHP	-0.868036	6.7e-06	CMAHP
CECR6	1.05053	6.73e-06	CECR6
AKNA	-0.58237	6.73e-06	AKNA
FAS	1.0133	6.91e-06	FAS
ITGA2	1.11846	6.93e-06	ITGA2
ATP1B3	1.31048	6.98e-06	ATP1B3
CAPN13	-0.895552	6.98e-06	CAPN13
C17orf50	0.550246	7.01e-06	C17orf50
PCK1	2.38227	7.21e-06	PCK1
TNFRSF11B	1.65323	7.21e-06	TNFRSF11B
CLDN4	1.76444	7.21e-06	CLDN4
MCTP2	0.734458	7.22e-06	MCTP2
CLCA3P	0.819096	7.32e-06	CLCA3P
MAP2K5	0.456362	7.32e-06	MAP2K5
RTKN	0.697734	7.36e-06	RTKN
CHD7	0.482572	7.38e-06	CHD7
TERF2IP	-0.312691	7.38e-06	TERF2IP
PAPSS1	-0.712859	7.49e-06	PAPSS1
AMDHD2	-0.422935	7.51e-06	AMDHD2
LOC100507309	-0.946242	7.55e-06	LOC100507309
GPRC5C	-0.939487	7.58e-06	GPRC5C
SLC26A7	-1.8048	7.58e-06	SLC26A7
DHCR24	-0.525079	7.59e-06	DHCR24
XBP1	-0.419336	7.59e-06	XBP1
TCEAL5	-0.757888	7.68e-06	TCEAL5
NACC1	0.402692	7.74e-06	NACC1
AREG	1.33281	7.75e-06	AREG
TMEM139	0.953248	7.75e-06	TMEM139
C2CD4A	1.26403	7.79e-06	C2CD4A
SLC30A6	0.803093	7.91e-06	SLC30A6
C14orf132	-0.92914	7.91e-06	C14orf132
SLC5A1	1.73098	7.93e-06	SLC5A1
TMEM33	0.554222	7.95e-06	TMEM33
SNRPC	0.738544	7.95e-06	SNRPC
LOC100506451	-0.85587	7.96e-06	LOC100506451
SULF2	0.836658	7.98e-06	SULF2
TAF5	0.683987	7.98e-06	TAF5
WWC1	-0.466138	7.98e-06	WWC1
BCAR1	-0.648725	8.12e-06	BCAR1
NAA25	0.538391	8.13e-06	NAA25
SYNE1	-0.669115	8.13e-06	SYNE1
FICD	-0.652771	8.15e-06	FICD
ITSN2	-0.420063	8.16e-06	ITSN2
PDXDC2P	-0.693498	8.2e-06	PDXDC2P
MYO1B	0.650877	8.2e-06	MYO1B
FLJ45445	-0.509389	8.23e-06	FLJ45445
DDX17	-0.540545	8.23e-06	DDX17
PDCD2	0.362645	8.27e-06	PDCD2
NUDT16P1	0.635093	8.3e-06	NUDT16P1
CALCOCO2	0.395736	8.31e-06	CALCOCO2
LAD1	0.518717	8.36e-06	LAD1
C1orf182	0.571175	8.36e-06	C1orf182
TRIM54	1.99163	8.37e-06	TRIM54
SESN2	0.816735	8.39e-06	SESN2
GSTT2	-1.35721	8.41e-06	GSTT2
NDUFC2	0.356284	8.42e-06	NDUFC2
CYTIP	-0.691501	8.46e-06	CYTIP
RPL36AL	0.303734	8.5e-06	RPL36AL
CENPC1	-0.40939	8.5e-06	CENPC1
LOC100132790	-1.30085	8.5e-06	LOC100132790
PABPC1L	-0.943149	8.5e-06	PABPC1L
EIF6	0.489757	8.5e-06	EIF6
DCBLD1	0.386752	8.52e-06	DCBLD1
GJB4	1.28081	8.52e-06	GJB4
ZMAT1	-0.94588	8.53e-06	ZMAT1
LCE3A	0.856158	8.57e-06	LCE3A
POPDC2	-0.512304	8.63e-06	POPDC2
UBE2D1	0.349234	8.68e-06	UBE2D1
TXN	0.398745	8.76e-06	TXN
ODZ2	1.27024	8.77e-06	ODZ2
MGC23284	-0.684749	8.77e-06	MGC23284
UEVLD	0.5089	8.79e-06	UEVLD
C11orf21	-0.521379	8.81e-06	C11orf21
LOC100505933	0.665455	8.89e-06	LOC100505933
FAM108B1	0.569004	8.89e-06	FAM108B1
EMB	1.16446	8.9e-06	EMB
C15orf40	0.359106	8.95e-06	C15orf40
CD97	0.535479	8.95e-06	CD97
METTL2A	0.384106	8.99e-06	METTL2A
GHR	-1.42948	9.08e-06	GHR
GLOD5	0.783658	9.1e-06	GLOD5
DBNDD2	0.501411	9.13e-06	DBNDD2
PKIB	-1.2577	9.14e-06	PKIB
KRT40	0.760907	9.15e-06	KRT40
SH3BP4	0.536811	9.24e-06	SH3BP4
CMTM7	-0.770993	9.24e-06	CMTM7
AFAP1-AS1	2.53041	9.3e-06	AFAP1-AS1
PSTPIP1	-0.835483	9.32e-06	PSTPIP1
APBB3	-0.594958	9.32e-06	APBB3
KLF16	0.510823	9.42e-06	KLF16
HOXA6	1.07019	9.46e-06	HOXA6
NEU1	-0.877581	9.46e-06	NEU1
FEV	1.2777	9.49e-06	FEV
TRIM29	2.06928	9.53e-06	TRIM29
CLEC18B	-0.861385	9.54e-06	CLEC18B
ZSWIM5	1.01882	9.58e-06	ZSWIM5
KIAA2013	0.475829	9.58e-06	KIAA2013
HOXA9	1.67633	9.66e-06	HOXA9
HDAC10	-0.69263	9.67e-06	HDAC10
POF1B	0.884678	9.76e-06	POF1B
ZNF540	-1.02209	9.78e-06	ZNF540
LOC648771	0.359244	9.81e-06	LOC648771
ZNF232	0.387017	9.86e-06	ZNF232
ACBD5	0.584005	9.92e-06	ACBD5
METTL12	0.48931	9.99e-06	METTL12
PRR11	1.08308	1.01e-05	PRR11
ZBED4	0.503288	1.01e-05	ZBED4
ACOT7	0.819165	1.01e-05	ACOT7
FABP2	2.52597	1.02e-05	FABP2
SH3GLB2	-0.476501	1.02e-05	SH3GLB2
DDAH2	0.503777	1.03e-05	DDAH2
PTPN14	-0.632652	1.03e-05	PTPN14
MAPK8	0.525448	1.04e-05	MAPK8
CYB561D1	0.434527	1.04e-05	CYB561D1
TECPR1	-0.413867	1.05e-05	TECPR1
HSBP1	0.222895	1.05e-05	HSBP1
GET4	-0.370099	1.05e-05	GET4
MGC12982	0.831645	1.05e-05	MGC12982
LSP1	-0.606051	1.06e-05	LSP1
EFNA2	1.04014	1.06e-05	EFNA2
NAPSA	-0.565556	1.06e-05	NAPSA
SRRM2	-0.61771	1.06e-05	SRRM2
GPD1	1.30439	1.06e-05	GPD1
CCDC127	0.285207	1.06e-05	CCDC127
ANXA1	1.31329	1.07e-05	ANXA1
DHFR	0.948632	1.08e-05	DHFR
SCO2	0.446617	1.09e-05	SCO2
OXGR1	1.33554	1.1e-05	OXGR1
PRSS3	1.25266	1.1e-05	PRSS3
HMGA1	0.743521	1.1e-05	HMGA1
DNAJB6	0.22569	1.11e-05	DNAJB6
EDARADD	0.553971	1.11e-05	EDARADD
RAB12	-0.347754	1.11e-05	RAB12
BPGM	-0.311464	1.12e-05	BPGM
CALHM3	1.7647	1.12e-05	CALHM3
UBXN10	0.972008	1.12e-05	UBXN10
FSD1L	0.756534	1.12e-05	FSD1L
PLEKHM3	-0.841531	1.12e-05	PLEKHM3
CPPED1	0.607507	1.13e-05	CPPED1
FNBP1	-0.685304	1.13e-05	FNBP1
PAX9	1.10832	1.14e-05	PAX9
GPRIN1	0.807345	1.15e-05	GPRIN1
BTN2A1	0.599107	1.16e-05	BTN2A1
KCTD10	0.29518	1.16e-05	KCTD10
RBM41	0.336636	1.16e-05	RBM41
RGNEF	-0.835398	1.16e-05	RGNEF
C9orf91	-0.486571	1.17e-05	C9orf91
KLHL23	1.02015	1.17e-05	KLHL23
HMOX1	1.27718	1.17e-05	HMOX1
TP53I13	-0.533048	1.18e-05	TP53I13
PPP1R2	0.36331	1.18e-05	PPP1R2
GPR35	0.567884	1.18e-05	GPR35
MUC12	1.34862	1.19e-05	MUC12
CLK1	-0.612401	1.19e-05	CLK1
C17orf76	0.836897	1.19e-05	C17orf76
TMPRSS4	0.98063	1.2e-05	TMPRSS4
HEXDC	-0.586466	1.2e-05	HEXDC
RPL7	0.527581	1.2e-05	RPL7
HIST1H4H	0.68539	1.2e-05	HIST1H4H
ALDOA	0.414989	1.21e-05	ALDOA
CBX6	-0.747144	1.21e-05	CBX6
HTR2B	1.48461	1.22e-05	HTR2B
SERPING1	-0.912939	1.23e-05	SERPING1
ALCAM	-0.480479	1.23e-05	ALCAM
PLA1A	-1.21815	1.24e-05	PLA1A
APP	0.540745	1.24e-05	APP
RBPMS2	-1.81727	1.24e-05	RBPMS2
C19orf21	1.34477	1.24e-05	C19orf21
CDSN	1.30046	1.24e-05	CDSN
TCEAL4	-0.704738	1.24e-05	TCEAL4
RBP7	-1.09653	1.24e-05	RBP7
CRIP3	1.45625	1.24e-05	CRIP3
ANPEP	3.95489	1.25e-05	ANPEP
LDHA	0.840914	1.26e-05	LDHA
LDHC	1.36764	1.26e-05	LDHC
HSD11B2	1.01835	1.26e-05	HSD11B2
SKP2	0.848669	1.27e-05	SKP2
ORC4	0.221111	1.28e-05	ORC4
LMNB2	0.862099	1.28e-05	LMNB2
TUBB3	1.33459	1.29e-05	TUBB3
CES2	1.22134	1.29e-05	CES2
OR7C2	1.34613	1.29e-05	OR7C2
NBPF22P	0.961838	1.29e-05	NBPF22P
FOXI1	0.735016	1.29e-05	FOXI1
C17orf63	0.293735	1.29e-05	C17orf63
OSBPL7	-0.766648	1.29e-05	OSBPL7
INPP1	0.99469	1.3e-05	INPP1
CCDC130	-0.391376	1.3e-05	CCDC130
LOC643201	-1.16597	1.3e-05	LOC643201
GLRX2	0.374467	1.3e-05	GLRX2
NAGS	0.856728	1.3e-05	NAGS
HP1BP3	-0.283097	1.3e-05	HP1BP3
LOC155060	-0.889209	1.31e-05	LOC155060
SPNS3	0.742703	1.31e-05	SPNS3
PDZD8	0.408106	1.32e-05	PDZD8
CYP2B6	0.87839	1.33e-05	CYP2B6
FNDC5	-2.2529	1.34e-05	FNDC5
DENND2C	-0.599295	1.35e-05	DENND2C
LOC729313	0.37146	1.35e-05	LOC729313
SFXN1	0.745576	1.36e-05	SFXN1
PRKX	0.719393	1.37e-05	PRKX
SEPW1	0.461248	1.37e-05	SEPW1
TIMP1	0.808147	1.37e-05	TIMP1
TOX2	-0.719963	1.4e-05	TOX2
C5orf25	-0.586545	1.4e-05	C5orf25
CBFA2T3	-0.709008	1.4e-05	CBFA2T3
SNORA70	-0.798631	1.41e-05	SNORA70
FAM81A	1.23321	1.41e-05	FAM81A
AP4S1	0.470473	1.41e-05	AP4S1
WASH1	-0.428767	1.43e-05	WASH1
ABCG5	1.98594	1.45e-05	ABCG5
MBD6	-0.449186	1.45e-05	MBD6
CERS6	0.434967	1.45e-05	CERS6
C13orf15	-1.13705	1.45e-05	C13orf15
ING1	0.308553	1.47e-05	ING1
FUT5	1.21594	1.47e-05	FUT5
FAM185A	0.298207	1.47e-05	FAM185A
MICALL2	-0.653428	1.48e-05	MICALL2
A2LD1	0.644113	1.48e-05	A2LD1
SERPINA5	-2.25534	1.48e-05	SERPINA5
WBP2	-0.449469	1.49e-05	WBP2
BHMT	-1.34635	1.49e-05	BHMT
C6orf204	-0.802997	1.5e-05	C6orf204
NACA	0.303416	1.51e-05	NACA
AIMP2	0.568749	1.52e-05	AIMP2
LOC81691	-0.473254	1.52e-05	LOC81691
AASS	-0.611488	1.52e-05	AASS
VWA5B2	0.577336	1.52e-05	VWA5B2
RPL36A	0.384041	1.52e-05	RPL36A
PVRIG	-0.721209	1.53e-05	PVRIG
RIOK2	0.407354	1.54e-05	RIOK2
FOLH1	1.98838	1.54e-05	FOLH1
FAM153B	-1.59966	1.54e-05	FAM153B
AGXT2L1	-3.0241	1.54e-05	AGXT2L1
MSX2	0.777617	1.56e-05	MSX2
C1orf53	0.509264	1.56e-05	C1orf53
THOP1	0.792316	1.56e-05	THOP1
GALNT4	0.609574	1.57e-05	GALNT4
ACAP3	-0.372775	1.57e-05	ACAP3
PIDD	-0.44606	1.57e-05	PIDD
C6orf62	-0.264958	1.59e-05	C6orf62
FBXO22	0.517719	1.61e-05	FBXO22
RNF138	0.34804	1.61e-05	RNF138
TSPAN3	0.640022	1.62e-05	TSPAN3
CYP27B1	0.874521	1.62e-05	CYP27B1
NPY6R	1.45169	1.62e-05	NPY6R
SNAI3	-1.25347	1.62e-05	SNAI3
VIL1	2.54306	1.62e-05	VIL1
ARHGAP25	-0.707179	1.63e-05	ARHGAP25
NDUFA5	-0.461246	1.63e-05	NDUFA5
RBM34	0.346171	1.64e-05	RBM34
ACADL	-1.36704	1.64e-05	ACADL
NUP37	0.435378	1.64e-05	NUP37
ATP6V1G1	-0.354713	1.64e-05	ATP6V1G1
MST1P9	-1.69096	1.65e-05	MST1P9
SLC22A15	-0.825016	1.66e-05	SLC22A15
SLC9A9	-0.820071	1.66e-05	SLC9A9
CHMP4C	0.418486	1.66e-05	CHMP4C
HPCAL1	-0.587164	1.66e-05	HPCAL1
ANKMY2	-0.39704	1.66e-05	ANKMY2
TMEM178	-0.867536	1.66e-05	TMEM178
GP2	2.1102	1.67e-05	GP2
ZNF608	0.549176	1.67e-05	ZNF608
VEGFA	-0.709871	1.67e-05	VEGFA
PCP2	-0.93814	1.68e-05	PCP2
UBE3B	0.320072	1.69e-05	UBE3B
RIMKLB	-0.67432	1.7e-05	RIMKLB
CCDC68	1.30908	1.7e-05	CCDC68
ZNF184	0.416602	1.71e-05	ZNF184
XPNPEP2	1.28541	1.71e-05	XPNPEP2
RAB17	-0.614823	1.73e-05	RAB17
PER1	-0.868876	1.75e-05	PER1
ACTN3	0.840697	1.77e-05	ACTN3
ARHGEF10L	0.405813	1.79e-05	ARHGEF10L
B3GNT2	0.475441	1.81e-05	B3GNT2
G0S2	-2.24518	1.81e-05	G0S2
NPHS1	-1.60748	1.81e-05	NPHS1
PITX2	1.58717	1.81e-05	PITX2
C21orf90	1.92923	1.83e-05	C21orf90
CBX7	-0.589725	1.85e-05	CBX7
RNASEH1	0.487668	1.85e-05	RNASEH1
TTC7B	-1.28348	1.85e-05	TTC7B
ACN9	0.448549	1.85e-05	ACN9
CHST11	-1.12549	1.86e-05	CHST11
NMRAL1	-0.3757	1.87e-05	NMRAL1
ZDBF2	-1.06068	1.87e-05	ZDBF2
ITPR1	-0.708843	1.87e-05	ITPR1
CACNB3	0.610546	1.9e-05	CACNB3
NHSL1	0.784631	1.94e-05	NHSL1
SLC4A3	-0.823047	1.94e-05	SLC4A3
CLPTM1L	-0.340483	1.95e-05	CLPTM1L
ZNF720	0.554277	1.96e-05	ZNF720
C17orf99	0.877468	1.96e-05	C17orf99
MON1A	0.576692	1.97e-05	MON1A
CAPZA2	0.744609	1.99e-05	CAPZA2
C18orf19	0.373642	2.01e-05	C18orf19
ZFP82	-0.878611	2.01e-05	ZFP82
MUC13	1.57954	2.01e-05	MUC13
SEMA6A	1.25187	2.02e-05	SEMA6A
CEND1	0.552928	2.03e-05	CEND1
TPPP3	1.17907	2.03e-05	TPPP3
CECR7	-0.68148	2.04e-05	CECR7
CYP4F2	1.14556	2.05e-05	CYP4F2
TPT1	0.291706	2.05e-05	TPT1
C19orf23	0.649674	2.05e-05	C19orf23
INSL5	1.81097	2.06e-05	INSL5
B3GNT5	0.765498	2.07e-05	B3GNT5
CDC42EP2	0.879186	2.07e-05	CDC42EP2
ATF4	-0.32811	2.1e-05	ATF4
SMARCA1	-0.776959	2.1e-05	SMARCA1
ALG1	0.479954	2.1e-05	ALG1
SULT2B1	1.21646	2.1e-05	SULT2B1
HDHD2	-0.290082	2.11e-05	HDHD2
CPSF7	-0.331544	2.12e-05	CPSF7
FAM176A	0.996593	2.13e-05	FAM176A
DBNL	-0.431081	2.13e-05	DBNL
C17orf108	-0.690264	2.13e-05	C17orf108
ITFG3	0.896864	2.14e-05	ITFG3
PPP1CC	0.291292	2.14e-05	PPP1CC
LOC643037	1.38369	2.16e-05	LOC643037
PRSS2	1.08146	2.16e-05	PRSS2
C5orf62	0.963115	2.17e-05	C5orf62
CLCN2	0.972577	2.17e-05	CLCN2
TRADD	-0.404254	2.17e-05	TRADD
FGFBP1	2.22797	2.18e-05	FGFBP1
SPAG1	1.05339	2.19e-05	SPAG1
UAP1L1	-0.77907	2.19e-05	UAP1L1
FAM173B	0.300995	2.19e-05	FAM173B
MOK	0.575128	2.19e-05	MOK
ZC3H12D	0.636467	2.2e-05	ZC3H12D
PM20D1	-1.25865	2.21e-05	PM20D1
ACBD4	0.495411	2.21e-05	ACBD4
TSC2	-0.433734	2.22e-05	TSC2
CTSZ	0.927887	2.24e-05	CTSZ
VPS36	0.603625	2.24e-05	VPS36
TFDP2	0.611533	2.24e-05	TFDP2
RPP40	0.700254	2.25e-05	RPP40
SH3D21	1.29529	2.25e-05	SH3D21
MAN2A1	0.602722	2.25e-05	MAN2A1
GNB1L	0.494068	2.26e-05	GNB1L
FAM161A	-0.988567	2.26e-05	FAM161A
IRAK3	-1.32144	2.27e-05	IRAK3
MNX1	0.57344	2.27e-05	MNX1
KIAA1908	-0.508405	2.27e-05	KIAA1908
MOGAT2	1.55414	2.28e-05	MOGAT2
TMEM176B	0.964539	2.3e-05	TMEM176B
CLK4	-0.441034	2.3e-05	CLK4
VSIG2	-0.944145	2.3e-05	VSIG2
ARHGEF37	-0.634663	2.3e-05	ARHGEF37
RIMBP3	-0.755167	2.3e-05	RIMBP3
S100A16	0.816315	2.3e-05	S100A16
WRNIP1	0.347357	2.31e-05	WRNIP1
EGR4	1.14014	2.33e-05	EGR4
FAM160B2	-0.419317	2.33e-05	FAM160B2
EPOR	-0.847475	2.33e-05	EPOR
LOC100129407	0.725745	2.33e-05	LOC100129407
PAK1IP1	0.534146	2.33e-05	PAK1IP1
SAV1	-0.560998	2.33e-05	SAV1
FGF3	0.678853	2.34e-05	FGF3
SLC6A19	2.20597	2.35e-05	SLC6A19
SH3KBP1	0.451011	2.35e-05	SH3KBP1
FAM126A	0.861172	2.35e-05	FAM126A
EFEMP2	-0.840144	2.36e-05	EFEMP2
TRIP11	-0.316261	2.36e-05	TRIP11
ARHGAP44	0.64345	2.37e-05	ARHGAP44
GPSM1	-0.547719	2.37e-05	GPSM1
UBAC1	0.223562	2.38e-05	UBAC1
TUBAL3	2.00322	2.4e-05	TUBAL3
UBE2QL1	-1.20806	2.41e-05	UBE2QL1
LRRC28	0.450533	2.41e-05	LRRC28
ARPC1B	0.775482	2.41e-05	ARPC1B
MOCOS	0.894509	2.42e-05	MOCOS
CACNA1C	0.534401	2.43e-05	CACNA1C
ZNF695	0.759647	2.43e-05	ZNF695
GNAZ	-0.882779	2.43e-05	GNAZ
LRRC49	0.521395	2.44e-05	LRRC49
CASD1	0.572981	2.46e-05	CASD1
ABLIM2	0.765573	2.46e-05	ABLIM2
ADRB2	-1.49551	2.47e-05	ADRB2
GSTCD	0.522054	2.47e-05	GSTCD
ERF	0.662526	2.49e-05	ERF
UBR3	0.478564	2.49e-05	UBR3
LRRC6	1.01748	2.51e-05	LRRC6
CWH43	-2.64575	2.51e-05	CWH43
GABRB3	-1.39583	2.52e-05	GABRB3
SELRC1	0.372696	2.53e-05	SELRC1
IFT81	0.549166	2.55e-05	IFT81
ADAMTS13	-0.614479	2.56e-05	ADAMTS13
MPHOSPH6	0.496905	2.57e-05	MPHOSPH6
RPL29P2	0.428057	2.57e-05	RPL29P2
NBPF14	-0.642903	2.58e-05	NBPF14
RBM3	0.455325	2.58e-05	RBM3
SELO	-0.358399	2.58e-05	SELO
FAM83H	0.661074	2.6e-05	FAM83H
RNF186	1.6792	2.6e-05	RNF186
RAVER1	0.464918	2.61e-05	RAVER1
CREB3L4	-0.53616	2.61e-05	CREB3L4
BCL7B	0.355352	2.62e-05	BCL7B
C20orf151	0.722415	2.62e-05	C20orf151
KCNMB3	-0.497023	2.62e-05	KCNMB3
LOC100130171	0.894512	2.62e-05	LOC100130171
SLC23A2	-0.55965	2.62e-05	SLC23A2
KLHDC8A	-1.73004	2.63e-05	KLHDC8A
HIST1H2AE	0.62858	2.64e-05	HIST1H2AE
KCNK7	0.769266	2.65e-05	KCNK7
LOC100505806	0.973848	2.66e-05	LOC100505806
ZNF141	-0.694651	2.66e-05	ZNF141
ZNF682	-0.826059	2.66e-05	ZNF682
SLC30A10	1.48331	2.66e-05	SLC30A10
PGPEP1L	1.00528	2.67e-05	PGPEP1L
C9orf150	0.543521	2.67e-05	C9orf150
ABHD4	-0.495459	2.69e-05	ABHD4
SKAP2	0.920831	2.7e-05	SKAP2
KBTBD11	1.24051	2.7e-05	KBTBD11
AQP1	1.34657	2.7e-05	AQP1
ZYX	0.747568	2.73e-05	ZYX
SGPL1	0.425405	2.74e-05	SGPL1
HOXD13	1.00976	2.75e-05	HOXD13
ZNF334	-1.29078	2.75e-05	ZNF334
SFMBT1	0.327088	2.76e-05	SFMBT1
C9orf82	0.278228	2.78e-05	C9orf82
FUT9	-0.847309	2.78e-05	FUT9
LOC100287616	0.830742	2.8e-05	LOC100287616
ACE	0.507904	2.81e-05	ACE
LOC100288911	0.829449	2.82e-05	LOC100288911
SALL2	-0.820973	2.83e-05	SALL2
SLC22A18AS	1.24679	2.83e-05	SLC22A18AS
CNOT3	-0.302958	2.84e-05	CNOT3
C7orf60	0.432582	2.85e-05	C7orf60
SMAD1	0.291656	2.85e-05	SMAD1
CD40	-0.858804	2.87e-05	CD40
TM4SF1	0.877816	2.87e-05	TM4SF1
KRT85	0.609977	2.88e-05	KRT85
LCN15	1.26855	2.89e-05	LCN15
WDR78	0.700591	2.89e-05	WDR78
SENP7	-0.631858	2.89e-05	SENP7
ALAD	-0.552499	2.89e-05	ALAD
DDIT3	-0.531645	2.9e-05	DDIT3
LOC440173	0.571883	2.92e-05	LOC440173
MAN2C1	-0.392198	2.93e-05	MAN2C1
SPP2	0.767471	2.93e-05	SPP2
SLC35A3	0.632213	2.93e-05	SLC35A3
CHKB	-0.546274	2.94e-05	CHKB
SERF2	-0.311144	2.94e-05	SERF2
IDUA	-0.601864	2.95e-05	IDUA
HNRNPA1L2	0.35905	2.97e-05	HNRNPA1L2
EPHB1	1.14734	3.01e-05	EPHB1
SYNRG	-0.367163	3.01e-05	SYNRG
B4GALNT3	-0.97624	3.02e-05	B4GALNT3
CCDC89	-1.06593	3.05e-05	CCDC89
CHST15	-0.746734	3.07e-05	CHST15
PPIC	0.421122	3.07e-05	PPIC
RIMKLA	0.865638	3.08e-05	RIMKLA
EDN3	1.80757	3.08e-05	EDN3
IDH3A	0.557963	3.09e-05	IDH3A
CD99P1	0.60527	3.1e-05	CD99P1
CRELD1	-0.342951	3.11e-05	CRELD1
C5orf32	-0.565439	3.11e-05	C5orf32
VLDLR	-0.852621	3.11e-05	VLDLR
MLIP	1.43403	3.11e-05	MLIP
SIRT6	0.508327	3.14e-05	SIRT6
OMP	0.747731	3.15e-05	OMP
HLA-F-AS1	0.588604	3.15e-05	HLA-F-AS1
LOC653075	-0.644537	3.15e-05	LOC653075
LOC100130856	0.236286	3.15e-05	LOC100130856
LYN	0.751966	3.15e-05	LYN
GPR12	0.569705	3.16e-05	GPR12
PFN3	0.767092	3.17e-05	PFN3
EIF5A2	-1.23943	3.18e-05	EIF5A2
CTNNB1	0.420222	3.2e-05	CTNNB1
HIST1H2BG	0.526172	3.21e-05	HIST1H2BG
CAMK1G	0.322896	3.21e-05	CAMK1G
KIAA1539	0.586719	3.22e-05	KIAA1539
SMARCE1	0.289015	3.23e-05	SMARCE1
C17orf77	0.792197	3.24e-05	C17orf77
APLP1	-1.28194	3.24e-05	APLP1
ZMYND8	-0.545479	3.29e-05	ZMYND8
FIGF	-1.24592	3.29e-05	FIGF
MSN	-0.60665	3.29e-05	MSN
CTIF	-0.950794	3.3e-05	CTIF
LOC388796	-0.670617	3.33e-05	LOC388796
UBE2N	0.318673	3.34e-05	UBE2N
UCMA	0.416614	3.34e-05	UCMA
RPS21	0.398636	3.34e-05	RPS21
CYP2C9	-1.12339	3.35e-05	CYP2C9
WDR90	-0.418324	3.37e-05	WDR90
PTGER3	-2.09819	3.37e-05	PTGER3
COPE	-0.413074	3.37e-05	COPE
LYPD2	-1.83266	3.37e-05	LYPD2
C14orf37	-1.31053	3.41e-05	C14orf37
LEF1	1.2581	3.42e-05	LEF1
FAHD1	0.595282	3.42e-05	FAHD1
PDE6B	-0.819431	3.42e-05	PDE6B
LOC728537	-0.649592	3.43e-05	LOC728537
LACTB	0.48898	3.44e-05	LACTB
FAM165B	-0.852092	3.45e-05	FAM165B
TSPAN32	-0.706745	3.48e-05	TSPAN32
ZNF341	0.391679	3.48e-05	ZNF341
PRR5L	1.00066	3.48e-05	PRR5L
FTHL17	0.765456	3.49e-05	FTHL17
FOSB	1.87001	3.49e-05	FOSB
CPLX1	0.831282	3.5e-05	CPLX1
CDO1	-1.14835	3.51e-05	CDO1
FEM1B	0.387008	3.51e-05	FEM1B
ZNF767	-0.586617	3.53e-05	ZNF767
PIGB	0.411182	3.56e-05	PIGB
FBXW7	-0.337631	3.58e-05	FBXW7
SEMA4D	-0.547538	3.58e-05	SEMA4D
CENPK	1.11728	3.58e-05	CENPK
RBBP9	0.499699	3.58e-05	RBBP9
S100A14	0.889194	3.58e-05	S100A14
CCDC51	0.485856	3.58e-05	CCDC51
COL9A2	-0.670172	3.59e-05	COL9A2
SPIN4	0.474297	3.6e-05	SPIN4
VDR	0.847661	3.61e-05	VDR
TSPAN14	0.362411	3.62e-05	TSPAN14
PIP5K1C	0.393297	3.62e-05	PIP5K1C
GIMAP5	-0.73031	3.62e-05	GIMAP5
BAK1	0.61197	3.62e-05	BAK1
SYMPK	-0.383763	3.62e-05	SYMPK
PIGU	0.673046	3.63e-05	PIGU
PCSK5	1.17467	3.64e-05	PCSK5
COX17	-0.368402	3.65e-05	COX17
PRG3	0.565396	3.66e-05	PRG3
CD27	-1.06137	3.66e-05	CD27
PIAS3	-0.429447	3.67e-05	PIAS3
RCBTB2	-0.357727	3.7e-05	RCBTB2
MYO5A	-0.67134	3.7e-05	MYO5A
C10orf11	-1.07627	3.72e-05	C10orf11
TRMT61A	0.402498	3.72e-05	TRMT61A
LOC389641	0.81796	3.72e-05	LOC389641
C6orf124	0.817374	3.77e-05	C6orf124
ANKAR	-0.52713	3.77e-05	ANKAR
CEBPG	0.442497	3.77e-05	CEBPG
SCRN1	-0.487578	3.78e-05	SCRN1
SLC1A1	1.04167	3.8e-05	SLC1A1
LOC100507487	-0.908846	3.8e-05	LOC100507487
EPHX1	-0.446687	3.81e-05	EPHX1
CLU	-0.940038	3.82e-05	CLU
NUMBL	0.660002	3.82e-05	NUMBL
PION	-0.557951	3.84e-05	PION
OFD1	-0.417946	3.84e-05	OFD1
KIAA1199	1.11792	3.85e-05	KIAA1199
TMC6	0.830719	3.87e-05	TMC6
FTMT	0.70969	3.87e-05	FTMT
FAM83B	0.590975	3.88e-05	FAM83B
PLEKHG6	0.750842	3.88e-05	PLEKHG6
UCHL1	-1.13765	3.92e-05	UCHL1
C11orf52	-0.556259	3.92e-05	C11orf52
RBM20	-0.618456	3.93e-05	RBM20
CCDC159	-0.447413	3.95e-05	CCDC159
DZIP3	-0.39646	3.95e-05	DZIP3
HEXB	0.469486	3.96e-05	HEXB
MSX2P1	0.844563	3.99e-05	MSX2P1
FBXW4	-0.397747	4.01e-05	FBXW4
HSP90AA1	0.465645	4.04e-05	HSP90AA1
RMND5A	0.345922	4.05e-05	RMND5A
MAPK11	-0.555389	4.06e-05	MAPK11
TUBB2B	1.16773	4.08e-05	TUBB2B
PPAP2B	-0.644016	4.08e-05	PPAP2B
DNAI1	0.599201	4.11e-05	DNAI1
NOXO1	1.10841	4.11e-05	NOXO1
LOC100499177	0.670345	4.12e-05	LOC100499177
ACCS	-0.878695	4.13e-05	ACCS
DUSP10	0.764844	4.13e-05	DUSP10
NUDT8	0.404874	4.14e-05	NUDT8
C15orf38	0.37124	4.15e-05	C15orf38
THSD4	-1.082	4.16e-05	THSD4
GIMAP7	-0.685615	4.17e-05	GIMAP7
ST6GALNAC6	-0.479423	4.19e-05	ST6GALNAC6
ID4	-1.18488	4.2e-05	ID4
LOC221442	-0.934251	4.2e-05	LOC221442
MST4	0.362571	4.2e-05	MST4
PTPRCAP	-0.724115	4.22e-05	PTPRCAP
PPP2R5E	0.208265	4.23e-05	PPP2R5E
LINC00263	-0.570759	4.25e-05	LINC00263
RAB11FIP2	-0.987852	4.26e-05	RAB11FIP2
LOC100505576	-0.890643	4.27e-05	LOC100505576
ZNF256	-0.858541	4.28e-05	ZNF256
FLVCR2	1.50561	4.3e-05	FLVCR2
CAPRIN2	-0.475078	4.3e-05	CAPRIN2
KRT80	1.44589	4.33e-05	KRT80
MTFMT	0.419674	4.33e-05	MTFMT
CCT5	0.7113	4.33e-05	CCT5
RPL12	0.266164	4.36e-05	RPL12
ATP7B	0.879085	4.38e-05	ATP7B
CCL5	-0.771106	4.38e-05	CCL5
CA4	-1.32902	4.39e-05	CA4
FRAS1	0.469474	4.39e-05	FRAS1
ELAVL4	0.772961	4.4e-05	ELAVL4
SYCP2	-1.29112	4.42e-05	SYCP2
CRKL	0.514529	4.44e-05	CRKL
DCAF5	-0.409262	4.45e-05	DCAF5
NXF1	-0.359954	4.45e-05	NXF1
ATP11C	-0.537524	4.46e-05	ATP11C
BVES	-1.34092	4.47e-05	BVES
WDR73	-0.315868	4.47e-05	WDR73
C3orf32	1.38478	4.49e-05	C3orf32
KIAA0494	-0.481863	4.49e-05	KIAA0494
C16orf52	-0.384922	4.5e-05	C16orf52
TMEM117	0.396222	4.5e-05	TMEM117
CACNA1G	0.391034	4.5e-05	CACNA1G
MLXIPL	1.40914	4.5e-05	MLXIPL
DPT	-1.46576	4.5e-05	DPT
CCDC146	-0.608328	4.5e-05	CCDC146
SLC4A2	-0.839426	4.51e-05	SLC4A2
FOLH1B	2.33882	4.51e-05	FOLH1B
ERP44	-0.532027	4.55e-05	ERP44
NFATC2	-0.682213	4.58e-05	NFATC2
PELI3	-0.469616	4.58e-05	PELI3
PDE5A	0.930342	4.59e-05	PDE5A
PAQR5	-1.84468	4.6e-05	PAQR5
CACNA1S	0.599917	4.6e-05	CACNA1S
QRSL1	0.354039	4.61e-05	QRSL1
TTC38	0.500035	4.63e-05	TTC38
C21orf67	0.379427	4.64e-05	C21orf67
CENPT	-0.510885	4.64e-05	CENPT
SLC38A2	-0.426211	4.65e-05	SLC38A2
CUL9	-0.445937	4.66e-05	CUL9
LGR4	0.433019	4.69e-05	LGR4
AGXT	0.942009	4.75e-05	AGXT
KLF7	-0.64235	4.78e-05	KLF7
CACNA2D2	-1.06831	4.79e-05	CACNA2D2
ZNF518B	-0.691915	4.84e-05	ZNF518B
TMEM8B	-0.451121	4.93e-05	TMEM8B
C6orf115	0.486752	4.93e-05	C6orf115
PRAC	1.94438	4.93e-05	PRAC
IPPK	0.360213	4.94e-05	IPPK
PPIP5K2	0.468714	4.96e-05	PPIP5K2
PRKD3	-0.431623	4.97e-05	PRKD3
PANK1	0.582428	4.98e-05	PANK1
MMEL1	-0.748038	4.98e-05	MMEL1
GTF2IRD1	0.631324	5.01e-05	GTF2IRD1
LRCH3	-0.591987	5.02e-05	LRCH3
FABP1	3.66071	5.06e-05	FABP1
GPANK1	-0.328436	5.08e-05	GPANK1
GBGT1	-0.848342	5.14e-05	GBGT1
GIMAP6	-0.631321	5.19e-05	GIMAP6
FGFR4	0.395297	5.21e-05	FGFR4
UHRF1BP1	-0.354486	5.21e-05	UHRF1BP1
FAM174B	-0.714763	5.21e-05	FAM174B
PPAP2C	0.538105	5.23e-05	PPAP2C
STXBP5	0.48567	5.23e-05	STXBP5
KCTD1	0.537462	5.23e-05	KCTD1
TNS3	-0.447367	5.23e-05	TNS3
TXLNB	-0.75647	5.23e-05	TXLNB
GAPDH	0.506971	5.23e-05	GAPDH
C1orf96	0.565559	5.27e-05	C1orf96
GK	0.772421	5.27e-05	GK
CUBN	0.688707	5.28e-05	CUBN
EIF2C4	-0.51706	5.28e-05	EIF2C4
ASB3	-0.277693	5.3e-05	ASB3
TMEM86B	-0.635842	5.31e-05	TMEM86B
LYPD3	0.883453	5.35e-05	LYPD3
OTOP3	1.85159	5.4e-05	OTOP3
ZNF444	-0.334767	5.4e-05	ZNF444
PYCARD	0.759544	5.45e-05	PYCARD
GFER	0.561875	5.45e-05	GFER
TMEM135	0.608271	5.45e-05	TMEM135
TTN	-0.552678	5.51e-05	TTN
TNFRSF8	-1.13102	5.54e-05	TNFRSF8
KDSR	0.299103	5.56e-05	KDSR
C2orf88	1.63103	5.56e-05	C2orf88
RDH11	0.501287	5.58e-05	RDH11
STK31	0.932265	5.6e-05	STK31
S100A6	0.785296	5.62e-05	S100A6
GUCA1C	-1.86319	5.64e-05	GUCA1C
C1orf55	0.410052	5.66e-05	C1orf55
OBFC2B	0.468446	5.66e-05	OBFC2B
SPINK2	-1.77428	5.68e-05	SPINK2
BLK	-1.36714	5.69e-05	BLK
FAM133B	0.336141	5.72e-05	FAM133B
SGSH	-0.324802	5.73e-05	SGSH
GVINP1	-0.750042	5.73e-05	GVINP1
ZNF385B	-1.59373	5.77e-05	ZNF385B
GOLGA8A	-0.842818	5.77e-05	GOLGA8A
GOLT1A	0.849441	5.79e-05	GOLT1A
ITFG2	-0.332708	5.81e-05	ITFG2
ABTB1	-0.440727	5.81e-05	ABTB1
RBM6	-0.555396	5.86e-05	RBM6
ANKRD36	-0.814738	5.9e-05	ANKRD36
GDF5	-2.57452	5.9e-05	GDF5
TM7SF2	-0.819186	5.9e-05	TM7SF2
VPS37C	-0.367258	5.91e-05	VPS37C
TBC1D12	0.49952	5.91e-05	TBC1D12
SPTLC1	0.492326	5.95e-05	SPTLC1
ANKH	0.62101	6e-05	ANKH
ERBB4	-0.917985	6e-05	ERBB4
CASK	0.488803	6e-05	CASK
PRR14	-0.401121	6.03e-05	PRR14
LAMB2	-0.612122	6.06e-05	LAMB2
CD6	-0.589291	6.06e-05	CD6
C5	-1.08432	6.06e-05	C5
RAF1	-0.295299	6.14e-05	RAF1
KCNE4	-1.50651	6.14e-05	KCNE4
PSMD1	0.420877	6.16e-05	PSMD1
RBFOX2	0.465414	6.2e-05	RBFOX2
HERC3	0.485591	6.21e-05	HERC3
MAMDC4	-0.463393	6.22e-05	MAMDC4
HSPB7	-1.27262	6.22e-05	HSPB7
RAB3IP	0.501906	6.25e-05	RAB3IP
GGN	0.56795	6.27e-05	GGN
LINC00174	-0.544829	6.28e-05	LINC00174
CKAP2	0.604118	6.29e-05	CKAP2
HINT1	0.267925	6.3e-05	HINT1
FRMD8	0.470026	6.33e-05	FRMD8
AKAP8L	-0.525177	6.33e-05	AKAP8L
MAN2A2	-0.465177	6.35e-05	MAN2A2
TUBB8	0.616258	6.36e-05	TUBB8
ZHX1	0.433688	6.37e-05	ZHX1
NPY	-1.46158	6.38e-05	NPY
RNH1	0.247511	6.39e-05	RNH1
LOC729173	0.669106	6.4e-05	LOC729173
TH	0.493816	6.41e-05	TH
KIRREL3-AS3	0.555538	6.41e-05	KIRREL3-AS3
SLC35F3	-1.36465	6.41e-05	SLC35F3
PGM2L1	0.625604	6.41e-05	PGM2L1
FAM167A	-1.16311	6.43e-05	FAM167A
ATP11B	-0.415109	6.44e-05	ATP11B
DLX3	0.533312	6.45e-05	DLX3
PYGL	-0.815941	6.48e-05	PYGL
TBL1XR1	0.301286	6.49e-05	TBL1XR1
GUCA2A	1.93939	6.52e-05	GUCA2A
ZNF607	0.287687	6.53e-05	ZNF607
WBSCR28	0.737262	6.59e-05	WBSCR28
ZGPAT	-0.186497	6.63e-05	ZGPAT
FRMD4A	-0.765969	6.63e-05	FRMD4A
STXBP6	0.573733	6.65e-05	STXBP6
TOP1P2	0.440678	6.68e-05	TOP1P2
CASP5	0.387381	6.69e-05	CASP5
TMEM185B	0.403697	6.7e-05	TMEM185B
ACTL9	0.562559	6.7e-05	ACTL9
EPM2AIP1	-0.921373	6.7e-05	EPM2AIP1
MAGI3	-0.616329	6.77e-05	MAGI3
RCC1	0.534149	6.77e-05	RCC1
BLNK	0.422725	6.8e-05	BLNK
MBTPS2	0.306684	6.8e-05	MBTPS2
EFNA3	0.897877	6.8e-05	EFNA3
ZNF575	0.463203	6.81e-05	ZNF575
BEX1	-1.82697	6.81e-05	BEX1
MMD	0.722202	6.85e-05	MMD
C17orf103	0.576181	6.88e-05	C17orf103
SCG2	1.28016	6.89e-05	SCG2
ZFPM2	-0.734604	6.89e-05	ZFPM2
PROCR	0.798364	6.92e-05	PROCR
SYNPR	1.52773	6.92e-05	SYNPR
H3F3A	0.20916	6.93e-05	H3F3A
ST3GAL6	-0.941503	6.97e-05	ST3GAL6
LOC79015	0.875173	7.01e-05	LOC79015
RIT2	0.603452	7.01e-05	RIT2
SNX1	-0.347271	7.05e-05	SNX1
HOXC4	-0.985036	7.06e-05	HOXC4
C16orf89	-1.73807	7.11e-05	C16orf89
TESC	-1.14943	7.11e-05	TESC
PABPC4	-0.457929	7.16e-05	PABPC4
NFIC	-0.515038	7.17e-05	NFIC
ABTB2	1.00637	7.2e-05	ABTB2
ERI1	0.537498	7.24e-05	ERI1
SULT2A1	-2.57245	7.27e-05	SULT2A1
PDZD4	0.535568	7.3e-05	PDZD4
RPL29	0.361302	7.33e-05	RPL29
LOC100133319	-0.778819	7.33e-05	LOC100133319
TONSL	0.866987	7.34e-05	TONSL
SLC35G1	1.37623	7.34e-05	SLC35G1
VPS16	-0.261471	7.35e-05	VPS16
FAM58A	0.259028	7.37e-05	FAM58A
SLC6A6	-0.488732	7.38e-05	SLC6A6
AGR3	0.912519	7.38e-05	AGR3
CDYL	0.324121	7.42e-05	CDYL
LOC100288198	0.701108	7.44e-05	LOC100288198
LSM7	0.381535	7.47e-05	LSM7
BAIAP2L2	1.21682	7.49e-05	BAIAP2L2
SURF4	0.416538	7.49e-05	SURF4
SRI	0.413127	7.5e-05	SRI
ATP6V1A	-0.309905	7.51e-05	ATP6V1A
TGFBR2	-0.516271	7.51e-05	TGFBR2
LRFN4	0.757815	7.53e-05	LRFN4
KHK	1.22872	7.54e-05	KHK
RARRES2	-0.79724	7.59e-05	RARRES2
SPG20	-1.07488	7.62e-05	SPG20
DMRTC1	-1.11395	7.69e-05	DMRTC1
SH3BP1	0.757566	7.71e-05	SH3BP1
PRKAR1B	0.579967	7.72e-05	PRKAR1B
HMOX2	-0.439107	7.73e-05	HMOX2
TRIM72	0.478044	7.73e-05	TRIM72
SLC4A7	1.34686	7.77e-05	SLC4A7
IL20RA	0.519327	7.8e-05	IL20RA
PLS1	0.744748	7.8e-05	PLS1
ANKRD60	0.711321	7.81e-05	ANKRD60
ESPN	0.684895	7.81e-05	ESPN
KIAA0513	-0.635352	7.82e-05	KIAA0513
RNASE1	-0.917042	7.82e-05	RNASE1
CD8A	-0.724972	7.88e-05	CD8A
HNRNPH2	0.242889	7.89e-05	HNRNPH2
RPS6KL1	0.56628	7.9e-05	RPS6KL1
PEPD	0.739999	7.92e-05	PEPD
NUDT15	0.560983	7.94e-05	NUDT15
TBC1D13	-0.361717	7.99e-05	TBC1D13
FOSL2	-0.708504	7.99e-05	FOSL2
MS4A8B	1.00199	7.99e-05	MS4A8B
EDAR	0.74023	7.99e-05	EDAR
ZDHHC8P1	0.765175	8.02e-05	ZDHHC8P1
BCKDK	-0.304113	8.02e-05	BCKDK
APITD1	0.344034	8.02e-05	APITD1
SLC29A1	-0.894946	8.02e-05	SLC29A1
TRIM10	0.901871	8.04e-05	TRIM10
IQCD	0.585853	8.04e-05	IQCD
CHCHD8	0.29563	8.04e-05	CHCHD8
FOXA2	-0.779482	8.04e-05	FOXA2
PLEKHA5	0.342894	8.09e-05	PLEKHA5
RAB3GAP1	-0.334237	8.09e-05	RAB3GAP1
ZNF439	-0.668216	8.14e-05	ZNF439
WBP1	-0.484552	8.17e-05	WBP1
C1orf21	0.570227	8.18e-05	C1orf21
TMEM177	0.305472	8.18e-05	TMEM177
LOC389765	-0.387649	8.22e-05	LOC389765
MRPL1	0.438983	8.23e-05	MRPL1
KRT16	1.44374	8.23e-05	KRT16
POU6F1	-0.823833	8.23e-05	POU6F1
IMPDH2	0.541204	8.24e-05	IMPDH2
SOSTDC1	-1.43685	8.25e-05	SOSTDC1
ANP32C	0.898061	8.25e-05	ANP32C
RNF144B	-0.537616	8.26e-05	RNF144B
ATOH1	0.690521	8.28e-05	ATOH1
CHMP5	0.455974	8.28e-05	CHMP5
DHRS7	-0.554106	8.31e-05	DHRS7
CXCL17	-1.57274	8.36e-05	CXCL17
CCNL2	-0.412288	8.37e-05	CCNL2
KTI12	0.363672	8.48e-05	KTI12
PRAMEF1	0.488112	8.48e-05	PRAMEF1
NFKBIA	-0.355497	8.57e-05	NFKBIA
STRADB	0.662802	8.59e-05	STRADB
MYEF2	-1.01039	8.61e-05	MYEF2
FBXW11	-0.30357	8.62e-05	FBXW11
KIF3C	0.676957	8.64e-05	KIF3C
LAPTM4B	0.591986	8.65e-05	LAPTM4B
ME3	-0.654757	8.65e-05	ME3
RPL23AP7	0.320076	8.65e-05	RPL23AP7
ARVCF	0.872363	8.65e-05	ARVCF
LOC389791	0.846113	8.78e-05	LOC389791
POMP	0.376581	8.79e-05	POMP
SLC36A3	0.356575	8.82e-05	SLC36A3
GPR37L1	1.07224	8.84e-05	GPR37L1
TMEM206	0.817588	8.93e-05	TMEM206
DAGLA	1.03557	8.94e-05	DAGLA
FAM102B	0.563483	8.97e-05	FAM102B
STX16	-0.353906	8.99e-05	STX16
IKBKB	-0.464309	9e-05	IKBKB
LOC644192	-0.948389	9.01e-05	LOC644192
ZDHHC6	0.399955	9.11e-05	ZDHHC6
ABCA8	-0.965798	9.18e-05	ABCA8
HIST1H4F	0.690283	9.23e-05	HIST1H4F
CORO2A	0.847458	9.23e-05	CORO2A
TESK1	-0.269559	9.27e-05	TESK1
ANAPC7	0.378921	9.27e-05	ANAPC7
GRIA3	-1.00534	9.32e-05	GRIA3
TRERF1	0.572512	9.34e-05	TRERF1
PTPN21	-0.391909	9.34e-05	PTPN21
TP53I11	0.681323	9.41e-05	TP53I11
SLC19A1	0.774499	9.41e-05	SLC19A1
KLK15	1.07398	9.53e-05	KLK15
NKTR	-0.373198	9.53e-05	NKTR
GLO1	0.455466	9.53e-05	GLO1
RNF219	0.373484	9.58e-05	RNF219
MYADML2	0.836477	9.6e-05	MYADML2
C8orf84	-1.75163	9.61e-05	C8orf84
MRPL11	0.356864	9.62e-05	MRPL11
CBR4	0.351361	9.64e-05	CBR4
PDXP	0.582605	9.66e-05	PDXP
SF1	-0.524845	9.66e-05	SF1
S100PBP	-0.251069	9.66e-05	S100PBP
ZSWIM6	-0.508679	9.66e-05	ZSWIM6
FAM171A1	0.342139	9.74e-05	FAM171A1
ETV4	1.1122	9.75e-05	ETV4
SNX7	0.31051	9.75e-05	SNX7
AMBP	-0.644297	9.78e-05	AMBP
S1PR4	-0.764774	9.81e-05	S1PR4
MUM1L1	-1.57973	9.85e-05	MUM1L1
GORASP1	0.418373	9.9e-05	GORASP1
SYVN1	-0.371558	9.95e-05	SYVN1
SORBS3	-0.635271	9.98e-05	SORBS3
CARD14	0.815947	0.0001	CARD14
MC1R	-0.543785	0.00010025	MC1R
RASSF5	-0.522329	0.000100527	RASSF5
HIST2H4B	0.618921	0.000100527	HIST2H4B
HIST1H4B	0.411411	0.000100527	HIST1H4B
PLK1S1	0.545671	0.000100704	PLK1S1
FAM189A1	1.1493	0.000100888	FAM189A1
CHCHD3	0.356843	0.000100974	CHCHD3
RBM11	-0.877453	0.000100974	RBM11
LOC100132099	0.309024	0.000101403	LOC100132099
UTP15	0.513243	0.000101403	UTP15
SRSF10	0.238845	0.000101403	SRSF10
ANAPC4	-0.261109	0.00010165	ANAPC4
IL32	0.937414	0.00010165	IL32
TXNL4B	0.506402	0.000101837	TXNL4B
PAQR6	-0.622941	0.000101848	PAQR6
INPP5K	-0.316656	0.000102303	INPP5K
RNPEP	0.474217	0.000102343	RNPEP
HMX2	0.553999	0.000102343	HMX2
LOC100129502	0.627283	0.000102345	LOC100129502
BPHL	0.394079	0.000102439	BPHL
HIST1H2BO	0.47358	0.000103515	HIST1H2BO
EDA	-0.864439	0.000103515	EDA
RNF180	-0.817631	0.000103515	RNF180
ZNF318	0.377427	0.000103515	ZNF318
SNIP1	0.498811	0.000104521	SNIP1
AGPAT2	0.683112	0.000104873	AGPAT2
C3orf64	0.575432	0.00010581	C3orf64
ACP5	-0.513882	0.000106054	ACP5
TPST2	0.456085	0.000106054	TPST2
SYN2	-1.12673	0.000106054	SYN2
PPM1M	-0.468943	0.000106526	PPM1M
STARD5	0.793173	0.000106541	STARD5
C19orf66	-0.366581	0.000106643	C19orf66
TBL1Y	-0.606674	0.000106643	TBL1Y
TCF12	0.452056	0.000106732	TCF12
GNAI3	0.350902	0.000107432	GNAI3
KLHL32	0.745694	0.000107709	KLHL32
SOX21	-1.84626	0.000108329	SOX21
BEST2	0.798514	0.000108543	BEST2
FLJ32255	0.783256	0.000108605	FLJ32255
PRUNE2	0.71426	0.000108611	PRUNE2
ANKHD1-EIF4EBP3	-0.462827	0.000108611	ANKHD1-EIF4EBP3
CHIA	-3.94531	0.000108611	CHIA
PSAPL1	-2.24048	0.000108611	PSAPL1
KIFC2	-0.661958	0.000108666	KIFC2
RAP2A	0.670138	0.000110455	RAP2A
ACOX2	0.91304	0.000111039	ACOX2
NEUROG1	0.508261	0.000111158	NEUROG1
MACF1	-0.37377	0.000111158	MACF1
DTWD2	0.508462	0.000111451	DTWD2
ALG1L	0.343619	0.000111451	ALG1L
NUBPL	0.601272	0.00011196	NUBPL
RNF157	0.899912	0.000112137	RNF157
GCM1	0.650482	0.000112248	GCM1
PTF1A	-1.42447	0.000112272	PTF1A
PLCXD3	-1.54475	0.000112272	PLCXD3
HRK	0.703638	0.000112272	HRK
C18orf18	0.478253	0.000112531	C18orf18
RAB7B	-0.861066	0.00011306	RAB7B
ASCC2	-0.442198	0.000113572	ASCC2
SULT1E1	1.99137	0.000113572	SULT1E1
SLC7A9	2.40728	0.000113814	SLC7A9
PTPRO	1.27488	0.000113917	PTPRO
NES	-0.702055	0.00011427	NES
SRSF11	-0.297328	0.000114416	SRSF11
ZFC3H1	-0.295792	0.000114697	ZFC3H1
YME1L1	0.252355	0.000115197	YME1L1
MAEA	0.30443	0.000115965	MAEA
ZNF610	-1.05832	0.000115973	ZNF610
RAB39B	-0.859005	0.000116313	RAB39B
CD59	-0.69495	0.00011633	CD59
ABCB8	0.446422	0.000116445	ABCB8
BTNL3	3.4408	0.000116519	BTNL3
EGFL6	-1.55338	0.000116631	EGFL6
TRIM41	-0.327345	0.000116815	TRIM41
WAPAL	0.265101	0.000116992	WAPAL
CSTL1	0.589256	0.000116992	CSTL1
GPRIN3	1.07055	0.000116992	GPRIN3
PHGDH	-0.890114	0.000117807	PHGDH
MDGA1	-0.844746	0.000117807	MDGA1
PBRM1	0.312337	0.00011865	PBRM1
LGALS9C	-0.585683	0.00011943	LGALS9C
C20orf144	0.494508	0.00011943	C20orf144
SPRYD7	0.405441	0.000120391	SPRYD7
SPRY3	0.53174	0.000121122	SPRY3
SUGT1	0.36952	0.000121234	SUGT1
CLCNKA	-1.73413	0.000121444	CLCNKA
FGD2	0.458657	0.000122548	FGD2
C9orf46	0.487704	0.000122632	C9orf46
SLC27A4	0.72705	0.000122867	SLC27A4
NMNAT3	0.778106	0.000123527	NMNAT3
ZNF880	-0.94062	0.000124108	ZNF880
DDX42	-0.333267	0.000124206	DDX42
C3orf70	1.013	0.000124374	C3orf70
SLC35A2	0.466075	0.000124408	SLC35A2
ARF4	0.328563	0.000124778	ARF4
LOC100507398	-0.534257	0.000125148	LOC100507398
C21orf30	-1.77134	0.000125733	C21orf30
CASP14L	1.90227	0.000126195	CASP14L
AMFR	0.382629	0.000126195	AMFR
PTPRB	0.667978	0.000126195	PTPRB
EXOC3	-0.311344	0.000126667	EXOC3
EML3	-0.341864	0.00012705	EML3
FAM198A	-0.799371	0.000127073	FAM198A
HIST1H2BJ	0.486079	0.000127073	HIST1H2BJ
[truncated: 16,101 more rows]

## Sheet: HGINvsCG
Gene	logFC	AveExpr	t	P.Value	adj.P.Val	B
KLK8	2.96948	0.689765	8.52874	1.52725e-13	2.76433e-09	20.3389
ANXA9	1.68492	0.236839	8.36122	3.53939e-13	3.20315e-09	19.5346
HOXB13	3.0047	-0.619076	8.27505	5.44838e-13	3.28719e-09	19.1217
ASS1	1.10169	0.0424442	8.0986	1.3147e-12	5.94902e-09	18.2786
PELI2	-1.14035	-0.0917642	-7.96517	2.5533e-12	6.6314e-09	17.6432
KLK6	1.96436	0.454804	7.64679	1.23287e-11	2.22498e-08	16.1361
FOSB	2.24498	-0.0765664	7.62822	1.35085e-11	2.22498e-08	16.0486
MSX1	1.30629	-0.492302	7.56395	1.85261e-11	2.51376e-08	15.7463
CAPN13	-1.14039	-0.20435	-7.49568	2.58933e-11	3.06707e-08	15.4259
FAM20A	-1.6624	-0.166709	-7.45118	3.21957e-11	3.06707e-08	15.2174
CARNS1	-1.83461	0.201287	-7.334	5.70438e-11	4.4891e-08	14.67
RARRES1	2.05394	-0.581588	7.22014	9.92075e-11	6.19192e-08	14.1405
LOC100292909	-1.1716	0.30173	-7.17483	1.23563e-10	7.21448e-08	13.9305
JPH1	1.30314	-0.356434	7.157	1.34698e-10	7.61886e-08	13.848
HENMT1	1.015	-0.263492	7.08871	1.87338e-10	9.3139e-08	13.5324
CXCL1	2.22817	-0.667474	7.0493	2.26518e-10	1.02499e-07	13.3508
FOXC1	1.26426	0.0301359	7.01069	2.72768e-10	1.12296e-07	13.1731
TNNC1	1.70004	0.155451	7.01052	2.72985e-10	1.12296e-07	13.1723
LINC00346	1.11322	-0.285307	6.9867	3.06091e-10	1.16555e-07	13.0628
SLC35F3	-1.39317	-0.0526681	-6.98409	3.09946e-10	1.16555e-07	13.0509
LOC439990	1.06855	-0.332891	6.97423	3.24978e-10	1.16555e-07	13.0056
CCDC89	-1.022	0.196893	-6.97204	3.28415e-10	1.16555e-07	12.9955
ACTL8	1.56791	0.472107	6.89064	4.85017e-10	1.39181e-07	12.6227
KLK7	2.36795	-0.375764	6.8128	7.03238e-10	1.8194e-07	12.2675
LOC100507056	1.72174	-0.963576	6.75862	9.09961e-10	2.19604e-07	12.0211
HOXA11-AS1	2.92462	-0.0485688	6.72027	1.09162e-09	2.32624e-07	11.8472
CDH3	1.88787	-0.63599	6.71983	1.0939e-09	2.32624e-07	11.8452
PSAPL1	-2.39409	-0.675486	-6.71405	1.12431e-09	2.32624e-07	11.819
MAL	-2.26704	-0.787519	-6.70915	1.1507e-09	2.32624e-07	11.7968
CWH43	-2.54422	-0.874968	-6.70897	1.15173e-09	2.32624e-07	11.7959
GDF15	1.00274	0.0235193	6.707	1.16251e-09	2.32624e-07	11.787
MAP7D2	-1.33338	-0.19779	-6.7043	1.17745e-09	2.32624e-07	11.7748
F12	1.61686	-0.352921	6.69852	1.21018e-09	2.35529e-07	11.7486
C21orf90	1.75385	-0.54866	6.6833	1.30055e-09	2.49296e-07	11.6798
ANKRD29	-1.15867	-0.251911	-6.67589	1.34697e-09	2.53961e-07	11.6463
PLCXD3	-1.70737	0.396296	-6.6676	1.40082e-09	2.57212e-07	11.6088
LOC100507520	-1.00592	0.387259	-6.65542	1.48389e-09	2.60745e-07	11.5538
CPE	-1.10069	-0.0490241	-6.64785	1.53792e-09	2.65108e-07	11.5196
NANOS3	1.83019	-0.18704	6.63693	1.61932e-09	2.73922e-07	11.4703
CLDN1	1.73513	-0.476984	6.63335	1.64693e-09	2.7529e-07	11.4542
TIMP4	1.12199	-0.353334	6.62425	1.71917e-09	2.82348e-07	11.4131
PPP2R3A	-1.22885	0.196009	-6.61471	1.79828e-09	2.90502e-07	11.3702
LEFTY1	2.52287	-0.0504341	6.61281	1.81442e-09	2.90502e-07	11.3616
KRT80	1.38727	-0.30022	6.60772	1.8585e-09	2.90502e-07	11.3387
CLDN3	2.28452	-0.895111	6.60735	1.86178e-09	2.90502e-07	11.337
PTPN13	-1.09587	-0.124586	-6.59384	1.98416e-09	3.06951e-07	11.2762
ABCC5	-1.02095	0.194559	-6.56362	2.28742e-09	3.33889e-07	11.1403
MARVELD3	1.31477	-0.238453	6.5511	2.42607e-09	3.45763e-07	11.0841
CA9	-1.23298	0.0755945	-6.54406	2.5076e-09	3.51399e-07	11.0525
CHP2	3.88966	-2.33437	6.54142	2.53892e-09	3.51399e-07	11.0406
ONECUT2	2.09642	-0.676411	6.54106	2.54327e-09	3.51399e-07	11.039
KREMEN2	1.17918	0.113019	6.53501	2.61646e-09	3.54001e-07	11.0119
KRT17	2.21328	-0.709695	6.46115	3.69836e-09	4.51906e-07	10.6814
PTPRZ1	-1.57195	-0.0696911	-6.45846	3.74507e-09	4.51906e-07	10.6694
TPRXL	1.31807	0.321599	6.45322	3.83795e-09	4.60046e-07	10.646
GPR64	-1.3345	-0.255588	-6.45025	3.89171e-09	4.63421e-07	10.6327
MYO7B	2.09775	-0.912558	6.44116	4.06034e-09	4.71104e-07	10.5922
HOXA13	2.75167	-0.255913	6.43588	4.16178e-09	4.73762e-07	10.5687
TFF3	1.92353	-1.02112	6.39007	5.15269e-09	5.42231e-07	10.3647
ADRB2	-1.31672	-0.189589	-6.38298	5.32553e-09	5.50812e-07	10.3332
KCNJ15	-1.7023	0.0153359	-6.36514	5.78626e-09	5.94549e-07	10.254
FZD8	-1.15823	-0.184611	-6.36349	5.83091e-09	5.94549e-07	10.2467
C2orf89	1.45532	-0.361521	6.3629	5.84695e-09	5.94549e-07	10.2441
KIAA1257	1.32597	0.166252	6.34592	6.32669e-09	6.32669e-07	10.1688
C4BPA	1.07565	-0.0166474	6.33612	6.62114e-09	6.54877e-07	10.1254
SHD	1.39275	0.0167319	6.33106	6.7785e-09	6.66799e-07	10.1029
LGALS7	1.03535	0.233873	6.32182	7.07521e-09	6.92224e-07	10.0621
LOC157860	1.44874	0.339157	6.31199	7.40533e-09	7.20627e-07	10.0185
TNFRSF12A	1.21912	-0.350224	6.29725	7.92826e-09	7.51317e-07	9.95341
HOTTIP	1.02849	0.338488	6.26406	9.24391e-09	8.40778e-07	9.80689
HES2	1.1311	-0.00201414	6.26025	9.40775e-09	8.44755e-07	9.79013
HOXA11	1.73467	0.299854	6.24172	1.0248e-08	8.87504e-07	9.7085
CAPN9	-1.15071	-0.131022	-6.22756	1.09394e-08	9.33977e-07	9.64621
ADHFE1	-1.61493	0.382726	-6.19659	1.26161e-08	1.024e-06	9.51016
S100A12	1.80259	-0.159323	6.18656	1.3212e-08	1.05813e-06	9.46614
CGNL1	-1.41829	0.355739	-6.18005	1.36129e-08	1.07794e-06	9.43762
ATP13A4	-1.01949	-0.0535418	-6.16819	1.43753e-08	1.1167e-06	9.38565
TRPM2	1.11702	0.256762	6.15799	1.50641e-08	1.14563e-06	9.341
SSTR2	-1.11927	0.129885	-6.14254	1.61703e-08	1.19205e-06	9.27342
HKDC1	1.63392	-0.859346	6.13865	1.6461e-08	1.19503e-06	9.25643
PPP1R3C	-1.0597	-0.0164665	-6.13389	1.68239e-08	1.20838e-06	9.23563
HOXB5	1.20772	-0.237168	6.12579	1.74602e-08	1.23652e-06	9.20023
PADI2	1.18072	0.127376	6.12525	1.75029e-08	1.23652e-06	9.1979
KANK4	-1.58959	-0.516383	-6.12458	1.75572e-08	1.23652e-06	9.19494
TP73-AS1	-1.09667	-0.0519251	-6.12083	1.7861e-08	1.24967e-06	9.17858
TFAP2A	1.2499	0.0172943	6.11548	1.83035e-08	1.26448e-06	9.15524
LOC100128398	-1.05747	-0.0655097	-6.11105	1.86786e-08	1.28548e-06	9.1359
PYDC1	1.01474	-0.262951	6.09445	2.0151e-08	1.32482e-06	9.06355
TMEM27	-1.05254	0.255963	-6.09236	2.03445e-08	1.32482e-06	9.05444
BEND5	-1.18838	-0.0361189	-6.08897	2.06619e-08	1.33577e-06	9.03968
CCKBR	-2.38297	-0.0329747	-6.08638	2.09069e-08	1.3419e-06	9.02844
PHYHD1	-1.23954	-0.20578	-6.08391	2.11447e-08	1.35236e-06	9.01766
TBX3	1.02404	-0.391181	6.04923	2.47674e-08	1.50824e-06	8.86689
KRT14	1.09035	-0.338437	6.04642	2.50866e-08	1.50824e-06	8.85468
SST	-1.76807	-0.331476	-6.04487	2.5264e-08	1.50917e-06	8.84796
SUCNR1	-1.21382	0.474288	-6.04299	2.54813e-08	1.51714e-06	8.8398
EPHB6	-1.2585	-0.0543163	-6.03109	2.6899e-08	1.56678e-06	8.78819
CARTPT	-1.52128	0.507279	-6.01997	2.82935e-08	1.61042e-06	8.74001
LRP8	1.34796	-0.179288	6.01533	2.88971e-08	1.63079e-06	8.71989
DPP4	1.45942	-0.61515	6.01514	2.89217e-08	1.63079e-06	8.71908
KRT7	1.25215	0.0673884	6.01142	2.94151e-08	1.64834e-06	8.70296
ZNF415	-1.07798	-0.118765	-5.99657	3.14659e-08	1.72688e-06	8.63873
PIK3C2G	-1.13905	-0.250203	-5.9801	3.39066e-08	1.81571e-06	8.56754
LOC100287482	1.01514	-0.0177174	5.96671	3.60265e-08	1.90667e-06	8.50975
RGL3	-1.09796	0.21893	-5.95356	3.82364e-08	1.97636e-06	8.45302
STK31	1.04087	-0.0807091	5.94852	3.91189e-08	2.00581e-06	8.43128
MUC5AC	-1.32659	-0.115157	-5.94034	4.05923e-08	2.06643e-06	8.39606
KIF5C	-1.02674	-0.236173	-5.93169	4.22101e-08	2.1135e-06	8.35882
RAB37	-1.0664	0.0700384	-5.92285	4.39283e-08	2.17241e-06	8.32081
UCA1	1.83063	-0.442475	5.91755	4.49923e-08	2.20098e-06	8.29801
GABRG2	-1.08316	0.657511	-5.89044	5.0839e-08	2.40887e-06	8.18164
GJB5	1.89343	0.387755	5.86175	5.78422e-08	2.63714e-06	8.05873
LOC100505592	1.14437	-0.524045	5.85667	5.91782e-08	2.67781e-06	8.03699
SOSTDC1	-1.54748	-0.231089	-5.84519	6.23082e-08	2.78464e-06	7.98791
ETV4	1.08478	0.0271924	5.83905	6.40468e-08	2.80393e-06	7.9617
KCNE4	-1.34272	-0.27766	-5.82935	6.68953e-08	2.87687e-06	7.92027
TSPYL5	-1.02287	-0.217321	-5.82928	6.69149e-08	2.87687e-06	7.91999
BAAT	1.20492	0.389906	5.82539	6.8093e-08	2.92058e-06	7.90337
DMBT1	2.80181	-1.85663	5.81054	7.27733e-08	3.07039e-06	7.84009
LOC400043	-1.3057	-0.0324652	-5.78114	8.29967e-08	3.35321e-06	7.71495
LIFR	-1.20062	0.266578	-5.77877	8.38772e-08	3.37373e-06	7.70491
FER1L4	-1.10126	0.255969	-5.76418	8.95194e-08	3.55329e-06	7.64295
KCNE2	-2.12015	0.197651	-5.76272	9.01054e-08	3.56873e-06	7.63674
AIM1L	1.07999	-0.384708	5.7605	9.10012e-08	3.5885e-06	7.62732
WISP3	1.693	-0.0354496	5.75721	9.23464e-08	3.6179e-06	7.61336
EPHB2	1.14866	-0.225843	5.75446	9.3485e-08	3.64413e-06	7.60169
SYT4	-1.4309	0.396742	-5.75414	9.36199e-08	3.64413e-06	7.60032
APOBEC2	-1.55344	0.528685	-5.74435	9.77923e-08	3.75805e-06	7.55883
NEU4	1.38466	0.251537	5.73545	1.01744e-07	3.86884e-06	7.52113
KLK10	1.3698	0.513914	5.7202	1.08883e-07	4.09727e-06	7.4566
HSPA4L	1.04786	-0.277822	5.71471	1.1157e-07	4.17234e-06	7.43341
TNNC2	1.30176	0.197329	5.70531	1.16326e-07	4.27079e-06	7.3937
OSR2	1.00542	-0.157944	5.70396	1.17027e-07	4.28782e-06	7.38798
MDFI	1.04484	-0.178176	5.6993	1.19471e-07	4.35973e-06	7.36831
AQP2	1.04007	0.27476	5.69539	1.21559e-07	4.39779e-06	7.35183
ID4	-1.06938	-0.214747	-5.69295	1.22881e-07	4.41788e-06	7.34154
THBS2	1.17747	0.222868	5.68358	1.28092e-07	4.52459e-06	7.30204
KCNMB2	-1.27904	-0.163875	-5.67856	1.30975e-07	4.56773e-06	7.28086
NXF3	1.1145	0.0423938	5.67711	1.31818e-07	4.58829e-06	7.27476
KCNJ16	-2.18825	0.606652	-5.66914	1.36553e-07	4.67224e-06	7.24119
TCEAL2	-1.31992	0.272589	-5.66672	1.3802e-07	4.68698e-06	7.23103
LINC00087	-1.01972	-0.249627	-5.66312	1.4024e-07	4.72331e-06	7.21585
CRABP2	1.04998	0.266971	5.66025	1.42028e-07	4.7477e-06	7.20381
EGR4	1.01291	0.304057	5.65554	1.4502e-07	4.77286e-06	7.18397
GIF	-3.48856	0.712441	-5.65417	1.45897e-07	4.79263e-06	7.17824
CLDN7	1.53696	-0.9571	5.64935	1.49038e-07	4.86053e-06	7.15798
FAM110B	-1.07156	0.0457788	-5.64879	1.49408e-07	4.86383e-06	7.15562
LIPG	1.04908	-0.326267	5.64509	1.51869e-07	4.9262e-06	7.14009
C15orf27	-1.30922	-0.139291	-5.64233	1.53735e-07	4.97782e-06	7.12848
SLC26A7	-1.45557	0.463189	-5.64017	1.5521e-07	5.01654e-06	7.1194
TRIM29	1.59066	-0.840786	5.63977	1.55485e-07	5.01654e-06	7.11771
S100A9	1.74594	-0.447681	5.63497	1.58808e-07	5.09649e-06	7.09761
LOC150622	-1.30419	0.652462	-5.63191	1.6097e-07	5.15673e-06	7.08475
SLC5A5	-1.21565	-0.171155	-5.63065	1.61869e-07	5.17638e-06	7.07945
CSTA	-1.21017	-0.281908	-5.62619	1.65083e-07	5.23799e-06	7.06075
C5AR1	1.05409	-0.210508	5.62619	1.65084e-07	5.23799e-06	7.06075
DMRTA1	-1.12915	-0.515354	-5.60806	1.78814e-07	5.54059e-06	6.98479
GAMT	-1.26152	0.0556502	-5.59485	1.89517e-07	5.69892e-06	6.92952
SERPINA4	-1.39807	-0.0570785	-5.58329	1.99396e-07	5.90072e-06	6.88122
ALDH3A1	-1.09543	-0.110567	-5.57134	2.10138e-07	6.12479e-06	6.83134
SOX21	-1.74401	-0.544898	-5.56891	2.12398e-07	6.17979e-06	6.82118
CEACAM7	1.30857	-0.361596	5.56764	2.13585e-07	6.17979e-06	6.81588
CD55	1.20484	-0.555761	5.56696	2.14219e-07	6.17979e-06	6.81306
VSIG1	-1.11817	-0.338406	-5.55624	2.24537e-07	6.41027e-06	6.76835
FOSL1	1.03527	-0.0302997	5.54877	2.32004e-07	6.58194e-06	6.73726
CLRN3	2.11413	-1.18239	5.53227	2.4938e-07	6.96571e-06	6.66863
OLFM4	3.47725	-2.79698	5.52952	2.52398e-07	7.01752e-06	6.6572
COLEC12	-1.08389	-0.0450318	-5.52437	2.5815e-07	7.15545e-06	6.63579
NOS2	1.92354	0.14554	5.5035	2.82787e-07	7.68536e-06	6.54918
S100A3	1.06519	-0.000642862	5.49678	2.912e-07	7.83169e-06	6.52133
C21orf30	-1.59177	0.9363	-5.48736	3.03413e-07	8.11194e-06	6.48231
AFAP1-AS1	1.79162	-1.25973	5.48316	3.09011e-07	8.22514e-06	6.46494
FLJ42875	-1.28844	0.451952	-5.46787	3.30286e-07	8.60394e-06	6.4017
CXCL2	1.38709	-0.134883	5.44889	3.58689e-07	9.07446e-06	6.32336
HOXA10	1.36856	-0.440402	5.42932	3.90473e-07	9.6785e-06	6.24274
B3GAT1	-2.18623	0.397517	-5.42876	3.91418e-07	9.6785e-06	6.24045
SERPINB5	1.96895	-1.39781	5.41968	4.07137e-07	9.90482e-06	6.20306
CLDN4	1.2076	-0.780482	5.41692	4.12017e-07	9.98327e-06	6.19175
CAMK2N1	1.22905	-0.577725	5.41457	4.16229e-07	1.0045e-05	6.18209
HOXB6	1.12783	-0.276644	5.40597	4.32026e-07	1.03572e-05	6.14673
HPN	-1.71502	-0.117124	-5.40215	4.39213e-07	1.04602e-05	6.13107
CXorf61	2.24447	0.305202	5.40088	4.41636e-07	1.05041e-05	6.12585
ACADL	-1.11945	0.0150037	-5.38856	4.65783e-07	1.09347e-05	6.07532
MMP3	1.67368	0.0422399	5.38129	4.80638e-07	1.12108e-05	6.04553
WASF3	-1.24766	0.0109363	-5.36929	5.06184e-07	1.16268e-05	5.99638
FAM84A	1.02712	0.0255722	5.36715	5.10871e-07	1.17196e-05	5.98763
CXCL3	1.38147	-0.413263	5.36545	5.14625e-07	1.17759e-05	5.98068
S100A8	1.67532	-0.516796	5.35878	5.29627e-07	1.19978e-05	5.95342
ANXA13	2.38051	-1.16141	5.35845	5.30374e-07	1.19997e-05	5.95208
AGMAT	1.18704	-0.885274	5.34604	5.59489e-07	1.25055e-05	5.90137
GLDN	-1.51765	-0.0210258	-5.34598	5.59639e-07	1.25055e-05	5.90112
TMCO5A	-1.01761	0.483613	-5.33887	5.77011e-07	1.27989e-05	5.87212
ASCL2	1.04602	-0.0902247	5.31333	6.43878e-07	1.39738e-05	5.7681
BEX2	-1.2462	-0.183986	-5.30449	6.68762e-07	1.44102e-05	5.73214
LYPD6B	-1.02603	-0.158398	-5.27988	7.43058e-07	1.56388e-05	5.63223
DPT	-1.22121	0.217235	-5.27475	7.59528e-07	1.59483e-05	5.61144
FABP6	1.37549	-0.148447	5.26468	7.92905e-07	1.64582e-05	5.57067
CDX2	1.8529	-1.00474	5.22525	9.37964e-07	1.88217e-05	5.41141
ATP4A	-3.70526	0.666294	-5.22346	9.45111e-07	1.89441e-05	5.40421
CPS1	2.76325	-2.1612	5.22241	9.49346e-07	1.89869e-05	5.39998
CHAD	-1.27034	0.83376	-5.21957	9.60873e-07	1.91329e-05	5.38854
CNDP1	1.51001	-0.221581	5.21224	9.91264e-07	1.95445e-05	5.35903
TNFRSF11B	1.21237	-0.214423	5.20645	1.01596e-06	1.99013e-05	5.33571
MUC20	1.01637	-0.139025	5.20191	1.03571e-06	2.01791e-05	5.31747
GAL	1.22142	-0.202174	5.20037	1.04252e-06	2.02898e-05	5.31126
MFSD4	-1.42842	0.884844	-5.19674	1.05866e-06	2.04502e-05	5.2967
CALHM3	1.44857	-0.306009	5.18666	1.10492e-06	2.10516e-05	5.25618
FAM25A	1.21129	0.115531	5.17253	1.173e-06	2.19785e-05	5.19954
PPP1R1B	1.52713	-0.874401	5.15675	1.25391e-06	2.3159e-05	5.13635
NEUROD1	-1.37851	-0.495314	-5.14286	1.3296e-06	2.40417e-05	5.08084
PI3	1.98758	-0.779335	5.14122	1.33885e-06	2.41399e-05	5.07428
ATP4B	-3.50353	1.35635	-5.1277	1.41737e-06	2.52467e-05	5.02031
CKMT2	-1.85048	0.665565	-5.09511	1.62548e-06	2.81591e-05	4.89061
GUCY1B2	1.09062	0.339212	5.08082	1.72593e-06	2.9667e-05	4.83386
ORM2	-1.44264	-0.285838	-5.07331	1.78106e-06	3.02496e-05	4.8041
SLC16A7	-1.21636	0.34875	-5.07193	1.79137e-06	3.0331e-05	4.79864
KRT16	1.09194	-0.150744	5.06596	1.83668e-06	3.08384e-05	4.77501
CCKAR	-1.21415	0.871819	-5.05804	1.89857e-06	3.15556e-05	4.74365
ORM1	-1.39427	-0.131552	-5.05158	1.95055e-06	3.21245e-05	4.71809
NKX6-2	-2.16443	-0.939616	-5.04152	2.03418e-06	3.31402e-05	4.67837
EEF1A2	-1.51893	0.0317315	-5.03951	2.05139e-06	3.32495e-05	4.6704
LOC100240734	-1.06342	0.19765	-5.03601	2.08152e-06	3.36088e-05	4.65661
RGS1	1.11062	-0.366782	5.03334	2.10484e-06	3.38688e-05	4.64607
CDA	1.05858	-0.244127	5.01623	2.26034e-06	3.59509e-05	4.57865
TFPI2	1.18034	-0.238533	5.01596	2.26288e-06	3.59597e-05	4.57759
CHRNA5	1.17485	-0.752421	5.00621	2.35662e-06	3.7253e-05	4.53921
UPP1	1.21221	-0.693627	5.00338	2.38451e-06	3.75628e-05	4.52808
MST1P9	-1.26202	-0.106678	-4.99826	2.4358e-06	3.82044e-05	4.50796
EYA2	-1.23194	-0.363199	-4.99409	2.47832e-06	3.87706e-05	4.49159
CCL20	1.57988	-0.529674	4.98821	2.53956e-06	3.95578e-05	4.46851
RDH12	-1.30516	0.173927	-4.9806	2.62106e-06	4.04443e-05	4.43865
SCGB2A1	-1.2001	-0.26526	-4.95749	2.88431e-06	4.36505e-05	4.34818
LY6D	1.96454	0.677466	4.93724	3.13603e-06	4.64123e-05	4.2691
FPR1	1.26177	-0.376465	4.93481	3.16764e-06	4.68321e-05	4.25963
LIPC	1.09209	0.296063	4.92635	3.28e-06	4.81102e-05	4.2267
CLDN15	1.4027	0.130336	4.9067	3.5565e-06	5.12461e-05	4.15024
PF4	1.22443	-0.18156	4.89474	3.73573e-06	5.31981e-05	4.1038
SOX2	-1.05346	-0.379917	-4.89002	3.80874e-06	5.40692e-05	4.08552
GPR128	2.04225	-0.975911	4.88505	3.88726e-06	5.50112e-05	4.06625
EPHX4	1.12412	0.201573	4.84439	4.59127e-06	6.26863e-05	3.9091
HOXA9	1.23826	-0.132566	4.84299	4.6176e-06	6.2841e-05	3.9037
GKN2	-1.50791	-0.77379	-4.83495	4.77162e-06	6.42129e-05	3.87273
SVOP	-1.01306	-0.327022	-4.82396	4.99042e-06	6.65635e-05	3.83042
MUM1L1	-1.21495	0.640578	-4.82021	5.06732e-06	6.72516e-05	3.81599
LRRC19	1.67622	-0.334583	4.79635	5.58363e-06	7.23676e-05	3.72445
SPINK2	-1.42184	-0.145144	-4.79469	5.62142e-06	7.27271e-05	3.71809
GREM2	-1.70243	-0.111832	-4.79452	5.62541e-06	7.27271e-05	3.71742
CDH16	1.33916	-0.178136	4.78663	5.80841e-06	7.4774e-05	3.68722
REG4	2.04472	-1.19172	4.75914	6.49248e-06	8.15503e-05	3.58222
PRAP1	1.57572	-0.370158	4.75501	6.602e-06	8.26456e-05	3.56645
TRIM15	1.1363	-0.928063	4.75278	6.66156e-06	8.31546e-05	3.55799
MUC17	1.66085	-1.1048	4.73636	7.11837e-06	8.7648e-05	3.49546
FOXJ1	1.01915	-0.125869	4.73011	7.2999e-06	8.93773e-05	3.47173
C1orf110	1.03161	0.700487	4.7228	7.51805e-06	9.15725e-05	3.44397
WBSCR27	1.12414	-0.282101	4.70285	8.14607e-06	9.83615e-05	3.36837
ADORA2B	1.40426	-0.906497	4.67004	9.29146e-06	0.000109347	3.24445
CCND2	1.00935	-0.0478072	4.66709	9.40173e-06	0.000110286	3.23334
LOC100506328	-1.02157	-0.0101493	-4.66545	9.46349e-06	0.000110845	3.22717
MAGEA12	1.26264	0.337789	4.65559	9.84402e-06	0.000114079	3.19005
CA1	1.97068	0.456291	4.64261	1.03673e-05	0.000119217	3.1413
PPBP	1.26573	0.412411	4.63241	1.07975e-05	0.00012307	3.10302
ADH4	2.2865	-0.543312	4.61839	1.14168e-05	0.000128751	3.05053
ABCG5	1.24666	-0.497078	4.61374	1.16299e-05	0.000130527	3.03312
C16orf89	-1.42952	-0.178816	-4.61255	1.16851e-05	0.000130798	3.02867
CSAG1	1.19274	0.225303	4.60606	1.19903e-05	0.000133965	3.00441
DEFA3	1.35579	0.0747441	4.58493	1.30376e-05	0.000142414	2.92563
PCSK1	-1.0825	-0.183932	-4.55735	1.45391e-05	0.000155715	2.82312
CXCL17	-1.09995	-0.435889	-4.55311	1.47844e-05	0.000157782	2.80739
FBXL13	-1.10554	0.0442557	-4.54387	1.53326e-05	0.000162198	2.77316
CHRDL2	1.08358	0.00235338	4.52549	1.64822e-05	0.00017106	2.70521
KLK11	-1.07194	-0.0101338	-4.51927	1.68901e-05	0.000174134	2.68224
ENPP5	-1.22438	0.237479	-4.51204	1.73761e-05	0.000177487	2.65558
CHGB	-1.34734	-0.0475989	-4.50427	1.79134e-05	0.000182153	2.62697
SLC1A2	-1.09104	0.470207	-4.45764	2.14928e-05	0.00021108	2.45589
NPY	-1.04846	0.0556499	-4.45641	2.15963e-05	0.000211878	2.45138
ISX	1.65484	0.522382	4.45536	2.16847e-05	0.000212388	2.44755
SAA1	1.65061	-0.52179	4.45301	2.1884e-05	0.000214109	2.43896
GPER	-1.41588	0.733384	-4.45011	2.2132e-05	0.000216301	2.42838
CXCR2	1.08385	-0.305945	4.44718	2.2386e-05	0.000218194	2.41767
SCNN1B	-1.15335	-0.0291703	-4.41093	2.57662e-05	0.000244428	2.28571
CYR61	1.00151	-0.0785482	4.39242	2.76775e-05	0.00025783	2.2186
MMP12	1.64194	-1.03248	4.37207	2.99366e-05	0.000273111	2.14504
PPP1R14D	1.08955	-0.510305	4.37024	3.0148e-05	0.000274602	2.13844
KRT6B	1.4511	0.269112	4.36426	3.08496e-05	0.00027891	2.11688
MMP7	1.70133	-0.818626	4.36216	3.10991e-05	0.000280186	2.10933
AQP9	1.30884	-0.224709	4.35912	3.14653e-05	0.000282641	2.09835
CCL15	1.04798	-0.410646	4.33885	3.40108e-05	0.000302207	2.02546
VNN1	1.47556	-0.873872	4.33595	3.43912e-05	0.000305138	2.01503
NAT2	1.32676	-0.332108	4.33121	3.50209e-05	0.000309209	1.99804
CLDN2	1.70718	-1.12015	4.32455	3.59243e-05	0.000316106	1.97418
LOC254057	1.10751	0.130028	4.30844	3.82056e-05	0.000331665	1.91652
HOXC10	1.032	0.740749	4.29996	3.94614e-05	0.000340444	1.88624
BEX1	-1.1649	-0.0260911	-4.29398	4.03699e-05	0.000346301	1.86493
LOC728978	-1.10806	-0.079383	-4.2866	4.15205e-05	0.000354826	1.83862
LEPREL1	-1.16933	-0.353188	-4.2761	4.32108e-05	0.000366674	1.80127
GC	-1.13722	0.0407567	-4.27347	4.36449e-05	0.000369837	1.79192
GPR155	-1.17533	0.927883	-4.26826	4.45163e-05	0.000375989	1.77342
KRT23	1.16569	-0.00634662	4.24735	4.81873e-05	0.000401561	1.69929
GKN1	-1.19296	-0.709514	-4.2309	5.12772e-05	0.000421106	1.64116
UPK1B	-1.57621	-0.67649	-4.229	5.16459e-05	0.000422791	1.63446
FCGR3A	1.04551	-0.343533	4.20918	5.56496e-05	0.000448069	1.56466
ESRRG	-1.07264	0.560985	-4.20752	5.59995e-05	0.000450284	1.5588
RBPMS2	-1.1358	0.341838	-4.20102	5.73838e-05	0.000458563	1.53598
LRRC17	-1.14609	0.260215	-4.20067	5.74592e-05	0.000458832	1.53475
PTPLA	-1.01407	0.282185	-4.17015	6.44255e-05	0.000503063	1.42784
PLA2G2A	1.44121	0.029633	4.12329	7.6724e-05	0.000576704	1.26475
FAM155B	-1.00423	-0.281827	-4.10818	8.11468e-05	0.000602938	1.21246
GPA33	1.54375	-0.859409	4.10227	8.29456e-05	0.000612532	1.19201
CLIC6	-1.41365	0.9073	-4.09211	8.61221e-05	0.000631865	1.15696
GRIA4	-1.01786	0.42715	-4.06658	9.46308e-05	0.000679433	1.06912
TRIM54	1.16921	-0.108786	4.05255	9.96437e-05	0.000708108	1.02102
PDZK1	1.23053	-0.381044	4.02867	0.000108763	0.000758972	0.939451
LOC100652730	1.12276	-0.701582	4.02545	0.000110055	0.000766528	0.928453
PLA2G7	1.06171	-0.792433	4.01076	0.000116124	0.000799093	0.878476
BTBD16	1.17854	-0.224038	3.98924	0.000125603	0.000849554	0.805456
ANPEP	2.02407	-0.19775	3.95955	0.000139892	0.000930217	0.705235
FABP1	2.13094	-1.40185	3.95464	0.000142401	0.000944471	0.688707
CYP4F22	-1.00261	0.559487	-3.95093	0.000144326	0.000955987	0.676226
CEACAM6	1.42612	-1.0618	3.93425	0.000153289	0.0010031	0.620223
MEP1A	1.77589	-0.181846	3.91657	0.000163368	0.00105794	0.561064
PGC	-1.258	-0.606206	-3.88651	0.000181973	0.00114964	0.460915
GALNT14	-1.06746	-0.0559886	-3.85822	0.000201319	0.00125004	0.367169
B3GNT6	-1.02271	-0.337813	-3.8535	0.000204732	0.00126539	0.351575
SI	2.02062	-0.887592	3.83017	0.000222423	0.00134734	0.27473
DNER	-1.3713	1.89586	-3.81424	0.000235323	0.00140945	0.222481
TRIM50	-1.35948	1.05846	-3.81006	0.000238831	0.00142721	0.208771
CPA2	-1.76103	1.18059	-3.77456	0.000270651	0.00157265	0.0929476
DPCR1	-1.15645	-0.270463	-3.73107	0.000315131	0.0017769	-0.0478069
DRD5	-1.53255	1.66378	-3.67653	0.00038078	0.0020666	-0.222631
MALL	1.07948	-0.921221	3.60418	0.000488042	0.00253474	-0.451496
REG1B	1.33205	0.703704	3.59487	0.000503766	0.00259933	-0.480704
IGFALS	-1.00428	0.631146	-3.58267	0.000525097	0.00268482	-0.518888
GUCA2A	1.18254	0.207253	3.57938	0.000530991	0.0027097	-0.529165
PGA3	-2.22558	0.690142	-3.53812	0.000610432	0.00302624	-0.657422
COL2A1	-1.50517	1.82704	-3.49935	0.000695206	0.0033699	-0.7769
LCN2	1.09442	-0.332661	3.49081	0.000715339	0.0034426	-0.80311
CHI3L1	1.08792	-0.237516	3.44019	0.00084625	0.00394466	-0.957251
FGFBP1	1.12452	-0.841581	3.3674	0.00107452	0.00477142	-1.17583
SERPINA5	-1.21224	0.301411	-3.36414	0.001086	0.00481426	-1.18554
LIPF	-1.90959	0.443116	-3.33855	0.00118008	0.00515432	-1.26144
PCK1	1.06671	-0.369349	3.32135	0.00124756	0.00539567	-1.3122
GSTA3	-1.17513	1.02707	-3.31263	0.00128314	0.00550353	-1.33786
LOC389332	1.02166	-1.15106	3.23208	0.00165973	0.00680381	-1.57226
LTF	-1.22915	-0.147902	-3.2086	0.00178757	0.00721763	-1.63971
BTNL3	1.77492	-1.98123	3.19582	0.00186095	0.00744711	-1.67626
PTGER3	-1.06191	1.35434	-3.19336	0.00187539	0.00749495	-1.68328
FNDC5	-1.01807	0.84543	-3.16972	0.00201965	0.00795552	-1.75053
AQP4	-1.05098	1.21647	-3.13208	0.00227081	0.00872277	-1.85677
APOH	-1.02548	-0.0303678	-3.09451	0.00255015	0.00960019	-1.96175
GAST	-1.86326	0.0230562	-3.03805	0.00303054	0.0110518	-2.11759
SPINK13	-1.07714	0.252613	-3.00464	0.00335284	0.0120219	-2.20867
ITLN1	1.1713	-1.03208	3.0031	0.00336844	0.0120682	-2.21285
ALB	-1.19611	1.14353	-3.00105	0.00338933	0.0121287	-2.21841
MSMB	-1.18249	-0.900132	-2.98514	0.00355539	0.0126033	-2.26146
CKM	-1.57469	1.66357	-2.97199	0.00369821	0.0130153	-2.29687
GDF5	-1.27162	1.93479	-2.94144	0.00405083	0.0139844	-2.37868
AGXT2L1	-1.38122	1.32021	-2.93663	0.00410912	0.0141371	-2.3915
SULT2A1	-1.26647	0.880464	-2.86299	0.00510289	0.0169441	-2.58549
MLN	1.26256	0.360885	2.81977	0.00578435	0.0187569	-2.69741
MEP1B	1.04946	0.0326587	2.80822	0.00598014	0.0192903	-2.72708
XIST	-1.66399	3.03126	-2.77125	0.00664809	0.0210111	-2.82134
OSTalpha	1.12105	-0.0910251	2.71695	0.00775282	0.0238609	-2.95782
GCG	1.07935	-0.30557	2.69589	0.00822442	0.025016	-3.01013
KCNK2	-1.02604	1.66452	-2.67833	0.00863755	0.026055	-3.05349
AGMO	1.07221	-0.697605	2.61664	0.0102421	0.0299341	-3.20384
GHRL	-1.17335	0.331253	-2.48621	0.0145503	0.0398366	-3.51161
RPS4Y2	1.77628	-3.64573	2.44973	0.0160161	0.0430106	-3.59523
NPC1L1	-0.682542	0.162677	-
LOC439949	-0.680606	0.0603596	-
GC	-0.678238	0.426033	-
MME	-0.677955	0.364373	-
FAM84A	-0.676299	0.274897	-
ABCC8	-0.676106	0.172239	-
VWA5B2	-0.674858	0.00726227	-
TMEM27	-0.674754	0.21887	-
ALDOB	-0.674663	0.54104	-
PAM	-0.673491	0.00977831	-
RGS4	-0.673215	0.0636655	-
SLC30A10	-0.673207	0.205678	-
ASCL3	-0.67306	0.0151278	-
CDHR5	-0.67204	0.240496	-
OR1F1	-0.671311	0.0801943	-
ANKRD18A	-0.671026	0.0603596	-
FRMD3	-0.670671	0.0807956	-
SEMA5A	-0.669552	0.170026	-
LOC100128840	-0.669448	0.126724	-
ADD3	-0.669053	0.00750158	-
TTR	-0.66894	0.454338	-
KIAA1549	-0.667504	0.0823357	-
NDP	-0.663859	0.0800211	-
LOC729173	-0.663478	0.0071564	-
CFTR	-0.663401	0.218885	-
FAM205A	-0.662751	0.0342626	-
SLC15A1	-0.6626	0.218882	-
LOC153811	-0.661918	0.0300237	-
LOC440934	-0.661469	0.0794127	-
CRYGC	-0.660864	0.139128	-
MAN2A1	-0.659925	0.00977831	-
PFN1P2	-0.659231	0.0118756	-
TFDP3	-0.659224	0.0107796	-
OR2C1	-0.658688	0.0297566	-
TRANK1	-0.655999	0.0795421	-
SYTL4	-0.655195	0.117566	-
ICMT	-0.653783	0.0341629	-
PRUNE2	-0.651254	0.0632336	-
SERPINE2	-0.649843	0.166583	-
ADAMTS16	-0.649749	0.0568888	-
GDPD1	-0.649559	0.0637359	-
TAS2R43	-0.648212	0.103596	-
FABP1	-0.647102	0.691705	-
ZNF367	-0.645735	0.0688702	-
LINC00301	-0.645532	0.0866165	-
PDX1	-0.644232	0.035011	-
CYP7A1	-0.643418	0.0524129	-
NKD1	-0.64338	0.18991	-
SCGB2A1	-0.642666	0.495714	-
LOC100133299	-0.642502	0.120958	-
NEFM	-0.641561	0.233524	-
ADH1A	-0.641458	0.158457	-
C17orf99	-0.640541	0.0896791	-
LOC100506472	-0.639845	0.0309259	-
MGAT3	-0.638441	0.0469076	-
LOC393078	-0.63823	0.151241	-
XPNPEP2	-0.637887	0.231882	-
FGFBP1	-0.637652	0.330759	-
RIMBP2	-0.637634	0.00737133	-
MEGF9	-0.637196	0.00412268	-
SFRP5	-0.636404	0.229499	-
LOC148709	-0.636107	0.0100374	-
SAA2	-0.635669	0.168215	-
KCNJ2	-0.635662	0.211104	-
FAM159A	-0.635662	0.0297566	-
NPPC	-0.634987	0.28631	-
B3GNT6	-0.634385	0.487805	-
MEIS1	-0.633687	0.164757	-
PIWIL2	-0.632182	0.139128	-
MICALCL	-0.632104	0.0239444	-
BMX	-0.632064	0.0663494	-
REG1A	-0.631843	0.319901	-
CIDECP	-0.630434	0.159378	-
GRXCR1	-0.63012	0.0427235	-
CAPN8	-0.630062	0.212416	-
MYO1A	-0.629834	0.0468192	-
MYPN	-0.629819	0.183785	-
APOBEC3F	-0.629484	0.0299597	-
SPAG1	-0.629044	0.131611	-
TSPY26P	-0.628983	0.00762316	-
ODF4	-0.628645	0.0118756	-
VRTN	-0.628555	0.107925	-
BPIFB2	-0.628047	0.0766378	-
FMN1	-0.628033	0.133856	-
OR4D2	-0.627464	0.0769711	-
MKRN9P	-0.627335	0.0834519	-
CHRDL1	-0.627108	0.213003	-
C20orf85	-0.626933	0.571095	-
NKX2-2	-0.62675	0.256012	-
C1QL2	-0.625532	0.0375551	-
BEST4	-0.625336	0.396544	-
C2orf51	-0.62508	0.00394116	-
GPR172B	-0.624635	0.330253	-
CRMP1	-0.622182	0.12997	-
SKAP2	-0.621788	0.0239444	-
CAPZA2	-0.620197	0.0340613	-
SOX21	-0.620142	0.619641	-
IL1R2	-0.620107	0.358754	-
SOX6	-0.619888	0.150089	-
DYRK2	-0.619862	0.00394116	-
GNG3	-0.618161	0.119744	-
RBMY2EP	-0.618022	0.0784197	-
HSD17B11	-0.616403	0.0379726	-
OSTCP1	-0.615215	0.0290226	-
LPPR3	-0.614685	0.00684593	-
SPAM1	-0.614126	0.162104	-
PPP1R1A	-0.613121	0.019408	-
GCNT3	-0.612489	0.239395	-
MEIS2	-0.611091	0.126882	-
SOX14	-0.610925	0.21586	-
C4orf34	-0.610138	0.135756	-
LOC100130071	-0.610131	0.0683001	-
RAB3C	-0.609918	0.0834519	-
KCNQ4	-0.609914	0.162092	-
RLBP1	-0.608637	0.135756	-
XKR6	-0.607761	0.0497033	-
HRG	-0.607697	0.168502	-
LOC723809	-0.607576	0.249971	-
LOC100270746	-0.607547	0.182625	-
AXIN2	-0.607415	0.22167	-
HBE1	-0.60701	0.111115	-
PDZRN3	-0.606033	0.0272609	-
SLC35F3	-0.605581	0.300384	-
MED29	-0.605088	0.0506039	-
SOCS6	-0.60508	0.0954856	-
ABCG2	-0.604757	0.398179	-
C18orf18	-0.604483	0.0151278	-
MIA2	-0.604399	0.211183	-
LDLRAD1	-0.603877	0.219561	-
MUC17	-0.603876	0.472779	-
OR4C46	-0.602226	0.0755586	-
FOXN4	-0.602016	0.139282	-
HOXA13	-0.602014	0.684192	-
DEFB129	-0.601767	0.045887	-
ANXA2	-0.600763	0.0721034	-
HOXD13	-0.600541	0.162099	-
CAMK2N1	-0.600396	0.310339	-
SERPINB7	-0.600396	0.318651	-
GLCE	-0.59989	0.00783144	-
LOC401176	-0.599473	0.112001	-
SLC12A3	-0.599182	0.0379356	-
ATXN1	-0.597418	0.0151278	-
TNFRSF13B	-0.596492	0.104497	-
B3GALT2	-0.596253	0.088323	-
PHOSPHO2-KLHL23	-0.595849	0.249689	-
MTERF	-0.595168	0.231399	-
LOC79015	-0.593816	0.158332	-
HRH2	-0.593678	0.0504461	-
CRYGD	-0.593653	0.30037	-
RIMKLA	-0.592298	0.124963	-
ZNF404	-0.592126	0.326304	-
GBX2	-0.592006	0.170006	-
ASPA	-0.590783	0.234944	-
CTNNBL1	-0.590755	0.0662175	-
IRS1	-0.590653	0.0886558	-
C14orf129	-0.590653	0.0309259	-
NHSL1	-0.590551	0.0493256	-
FCGBP	-0.590379	0.369863	-
RNF186	-0.589292	0.395973	-
PRG3	-0.58832	0.0222673	-
ABCA10	-0.587122	0.071752	-
SSX2IP	-0.586254	0.0252985	-
TNP1	-0.585728	0.0938329	-
DACT1	-0.585676	0.160422	-
PKDREJ	-0.585644	0.25489	-
CFHR5	-0.585467	0.0799104	-
GCNT1	-0.585244	0.0379726	-
KRTAP12-1	-0.585214	0.076227	-
SPATA5	-0.584891	0.233013	-
GATA4	-0.584724	0.163902	-
CHRNB3	-0.58466	0.111189	-
TRIM23	-0.584618	0.0491256	-
TACR1	-0.584279	0.141205	-
PRPH	-0.583725	0.103161	-
SYTL5	-0.583628	0.288535	-
GALNTL2	-0.581896	0.237211	-
C17orf74	-0.581615	0.0131263	-
H2AFY2	-0.58161	0.258271	-
KLK1	-0.581136	0.352441	-
ASPHD2	-0.580828	0.202566	-
NANOG	-0.579849	0.38425	-
GNG4	-0.579371	0.156345	-
LOC100128420	-0.579292	0.101818	-
SUMO1P3	-0.578725	0.0146146	-
KLK3	-0.578215	0.0671318	-
FGFBP2	-0.577806	0.233013	-
FTHL17	-0.577588	0.0649824	-
AP3B2	-0.577427	0.11989	-
GNAI1	-0.57683	0.101818	-
WBSCR17	-0.576702	0.0674404	-
MGC16703	-0.576176	0.0290153	-
PPP1R9A	-0.575582	0.234748	-
TP53	-0.575154	0.104497	-
TFF3	-0.575037	0.478119	-
NEBL	-0.574787	0.223668	-
SCN3A	-0.57467	0.0568888	-
STXBP5L	-0.574245	0.0320069	-
TUBB8	-0.574103	0.0363537	-
LOC100131662	-0.573503	0.353656	-
SEMG1	-0.573394	0.525577	-
CDX4	-0.573206	0.0243936	-
BCL11A	-0.572086	0.183413	-
KRT8P41	-0.571823	0.0227061	-
ABCA13	-0.571326	0.242197	-
GABRA1	-0.571114	0.257808	-
CRYBB3	-0.570734	0.0351288	-
C15orf27	-0.569125	0.496677	-
ITPR2	-0.568881	0.0238271	-
ADRA2C	-0.568111	0.188985	-
PGCP	-0.56801	0.0503491	-
MMD2	-0.567876	0.00898574	-
NAT8	-0.56782	0.619535	-
C8orf68	-0.567514	0.0623893	-
OR51E2	-0.567496	0.0773677	-
PPP1R14D	-0.567222	0.403106	-
ITGA6	-0.567079	0.0042699	-
ZNF608	-0.566923	0.0071564	-
ZIC5	-0.566876	0.240888	-
LOC100129502	-0.566587	0.00977831	-
LOC100507630	-0.566051	0.266312	-
NKX3-2	-0.565991	0.330271	-
TLE4	-0.565923	0.0753423	-
NR2E1	-0.565212	0.175923	-
CARNS1	-0.565047	0.488517	-
NOX1	-0.564671	0.449293	-
RAPGEF6	-0.564416	0.00684593	-
JAKMIP2	-0.564286	0.0290226	-
HIPK2	-0.563259	0.0270351	-
FZD5	-0.56305	0.0327558	-
POF1B	-0.562961	0.00467289	-
UNC93A	-0.562959	0.441217	-
HSDL2	-0.562678	0.0970976	-
PEX3	-0.562441	0.119032	-
KIF19	-0.561906	0.00921856	-
ACOX2	-0.561819	0.121864	-
HTR2B	-0.561658	0.323983	-
PRSS54	-0.56143	0.0300827	-
TCF7L2	-0.561296	0.0116772	-
PCSK5	-0.560774	0.228611	-
FAM105A	-0.56077	0.129547	-
C15orf37	-0.560655	0.0365927	-
TTTY20	-0.56035	0.0438058	-
SCRT2	-0.560134	0.0791965	-
AADAC	-0.560127	0.288605	-
KIAA0754	-0.559772	0.151241	-
ABCC11	-0.559201	0.127903	-
MLIP	-0.558708	0.524526	-
ZNF43	-0.55863	0.068231	-
WFS1	-0.55834	0.0087641	-
LOC100506655	-0.556843	0.172239	-
MAB21L2	-0.556374	0.412448	-
ITM2B	-0.55442	0.0750394	-
APOBEC3C	-0.553701	0.101461	-
RPTN	-0.55348	0.11989	-
PELI2	-0.553371	0.290561	-
B4GALT4	-0.553344	0.0915836	-
LOC100505697	-0.55282	0.196587	-
HTR3D	-0.55229	0.0582115	-
SMPDL3A	-0.552089	0.0991995	-
NEU4	-0.552022	0.519973	-
GALNT6	-0.552013	0.157343	-
CYSLTR2	-0.551874	0.0794127	-
ART1	-0.551741	0.0363537	-
PPP1R1C	-0.551512	0.216227	-
KLF17	-0.551267	0.128557	-
ATP1A4	-0.550802	0.0243936	-
IL3	-0.550766	0.17219	-
DDX10	-0.549997	0.125768	-
CMAS	-0.54911	0.0414156	-
CALR3	-0.54816	0.076227	-
C9orf53	-0.547457	0.0934505	-
CENPK	-0.547175	0.0779956	-
C22orf24	-0.547109	0.144967	-
SLC5A1	-0.54704	0.258642	-
SERPINB6	-0.546398	0.0243936	-
LOC100130741	-0.546256	0.128329	-
TSPEAR	-0.546235	0.0223681	-
ATP7B	-0.545831	0.0797897	-
RALYL	-0.545818	0.125768	-
SMURF1	-0.544903	0.0506039	-
ST18	-0.544018	0.183848	-
GDA	-0.543215	0.187035	-
KIAA1107	-0.543125	0.0532751	-
FTMT	-0.542968	0.0290153	-
ENPP3	-0.542759	0.445696	-
GPRIN1	-0.54256	0.0695203	-
LOC253805	-0.542336	0.131864	-
CYP2B6	-0.542217	0.0539589	-
GRAPL	-0.54206	0.0818088	-
C5orf62	-0.541834	0.1657	-
SYTL2	-0.540892	0.237337	-
SLC16A9	-0.539915	0.303897	-
LOC158696	-0.538567	0.0297566	-
MAGI2	-0.538523	0.14649	-
FURIN	-0.538493	0.0506039	-
RAB37	-0.538396	0.393664	-
MYSM1	-0.53814	0.0896791	-
MLXIPL	-0.538122	0.375169	-
TRIM40	-0.538037	0.293339	-
CACNG2	-0.537971	0.115729	-
KRT2	-0.537809	0.165497	-
DSC2	-0.537762	0.174107	-
CAMK2B	-0.537581	0.272821	-
OR10J5	-0.537329	0.162104	-
DUSP26	-0.536924	0.267739	-
KIAA1147	-0.536664	0.132927	-
KCNQ1DN	-0.536083	0.178506	-
ANKRD60	-0.535998	0.0915836	-
LOC642620	-0.535821	0.105771	-
SLCO4C1	-0.535678	0.201026	-
MBOAT2	-0.535358	0.0250498	-
PAH	-0.535103	0.269418	-
MYCL1	-0.534572	0.0416226	-
SLC6A20	-0.534247	0.308619	-
KRT8	-0.534013	0.0131263	-
WWC2	-0.533693	0.161212	-
ALDH3A2	-0.533203	0.0790047	-
STS	-0.53311	0.21138	-
MB	-0.532461	0.210625	-
F10	-0.532434	0.00977831	-
LOC440173	-0.532311	0.0147849	-
ZNF729	-0.531807	0.0413814	-
SLFN13	-0.531755	0.26457	-
GPR17	-0.530993	0.0148291	-
SSTR1	-0.530794	0.282126	-
FMO5	-0.530793	0.135253	-
MRO	-0.530732	0.151241	-
LOC100509498	-0.530441	0.129371	-
ZNF488	-0.529631	0.250038	-
HSP90AB6P	-0.529015	0.117703	-
RNASE4	-0.528843	0.219265	-
CCDC62	-0.528472	0.0595021	-
KCNB2	-0.526758	0.171052	-
CTNNA2	-0.52659	0.0209978	-
NEO1	-0.526488	0.182662	-
ANO5	-0.526442	0.303763	-
SLC5A5	-0.52637	0.519917	-
MS4A15	-0.525893	0.305985	-
TRERF1	-0.525474	0.033107	-
ATP2C2	-0.52541	0.150747	-
SSBP2	-0.524889	0.109928	-
SLC2A13	-0.524798	0.0556551	-
FAM115A	-0.524747	0.00727029	-
CORO2A	-0.523555	0.0439449	-
C17orf64	-0.523504	0.101818	-
MYH7	-0.523406	0.153326	-
ERO1LB	-0.523069	0.189911	-
HOXB8	-0.522891	0.447508	-
LOC100290566	-0.522858	0.0451738	-
ITGA10	-0.522245	0.0632804	-
MUC3A	-0.521774	0.234408	-
NR3C1	-0.520897	0.219247	-
PRSS56	-0.520573	0.103808	-
PNPLA3	-0.520322	0.385976	-
PLEKHH1	-0.51983	0.0946009	-
CCL13	-0.519381	0.421995	-
LGALS4	-0.519161	0.0800849	-
C19orf71	-0.518041	0.108982	-
BCL2L14	-0.517869	0.0253562	-
CYP27A1	-0.516916	0.242827	-
LIPF	-0.516664	0.790957	-
CCR9	-0.516636	0.0364698	-
CD164	-0.516402	0.0222258	-
CYP4F22	-0.51618	0.23402	-
PPBPL2	-0.516091	0.103161	-
MOS	-0.516061	0.0219301	-
C5orf30	-0.516054	0.103938	-
MEX3B	-0.515493	0.213584	-
CD36	-0.514857	0.315444	-
LOC729970	-0.514851	0.140358	-
LRRC16B	-0.514766	0.0337085	-
C19orf51	-0.5146	0.236702	-
GRIA4	-0.513153	0.288251	-
LOC100505806	-0.512885	0.355256	-
TMEM81	-0.512473	0.172239	-
SLC35F1	-0.512428	0.0974706	-
KIR2DL5A	-0.511896	0.144603	-
ZNF319	-0.511479	0.0985691	-
LRRN1	-0.510962	0.383621	-
C6orf124	-0.510929	0.164775	-
GALNT7	-0.510788	0.0703236	-
CMBL	-0.510782	0.138606	-
SKIL	-0.510483	0.0640852	-
MREG	-0.510465	0.0566923	-
EPHB1	-0.509809	0.392582	-
IRGC	-0.509492	0.0353677	-
MAGEL2	-0.509483	0.0773677	-
PRKACB	-0.509042	0.271497	-
CRIP1	-0.508818	0.217312	-
SLC5A4	-0.508784	0.166388	-
TSPAN1	-0.508627	0.176906	-
ANKS4B	-0.508619	0.0632804	-
ZNF223	-0.508597	0.0495423	-
LONP2	-0.508536	0.0156945	-
FGF11	-0.508477	0.0864098	-
SSX8	-0.507781	0.130251	-
SRSF8	-0.507502	0.00265678	-
TSPAN8	-0.507452	0.0359227	-
MAP2K6	-0.507215	0.0903169	-
ITIH3	-0.507128	0.160744	-
CUBN	-0.506793	0.149104	-
KIAA0408	-0.506515	0.418706	-
SEMA6A	-0.50648	0.34964	-
MMP1	-0.505397	0.482654	-
CDS1	-0.505323	0.0351281	-
LENEP	-0.504717	0.235031	-
STIM2	-0.504685	0.0151278	-
PRB2	-0.504574	0.139751	-
RASGRF2	-0.504334	0.143324	-
SLC26A4	-0.503883	0.129543	-
KLRC3	-0.503703	0.135253	-
CLDN2	-0.503639	0.640033	-
LIPH	-0.50321	0.189424	-
SLC22A4	-0.503113	0.165247	-
ADAMTS19	-0.502846	0.274186	-
GALNT5	-0.501215	0.162238	-
CCKAR	-0.500943	0.335924	-
ABCA3	-0.500358	0.159009	-
PDZD3	-0.500016	0.36656	-
TXNDC2	-0.499679	0.0941706	-
C19orf69	-0.499207	0.613865	-
FBLL1	-0.49907	0.419092	-
LOC100499177	-0.498539	0.0417141	-
SCNN1A	-0.498352	0.0858998	-
PITX2	-0.498014	0.618211	-
CMIP	-0.497133	0.00467289	-
PLCXD2	-0.497121	0.0551264	-
SOX13	-0.49696	0.0100268	-
SEZ6L	-0.496816	0.269197	-
SLC29A4	-0.496632	0.0814045	-
FAM131B	-0.496437	0.29163	-
PCDHGA12	-0.496081	0.153582	-
FLJ43390	-0.495913	0.128607	-
GPR142	-0.495783	0.0603596	-
CGNL1	-0.495099	0.398706	-
EPCAM	-0.495088	0.0719648	-
SERPINA10	-0.494514	0.154549	-
LOC780529	-0.494446	0.0800849	-
ARRDC4	-0.49424	0.0601859	-
PTPRN2	-0.493894	0.245644	-
EPHX4	-0.493732	0.580695	-
ETNK1	-0.493448	0.177214	-
KIAA1377	-0.492988	0.0919385	-
PCDH20	-0.492918	0.59851	-
SPTLC3	-0.492899	0.0508378	-
PART1	-0.492851	0.054383	-
TRIM58	-0.492028	0.408591	-
MSLNL	-0.491886	0.0685821	-
LOC100288077	-0.491772	0.0927017	-
MIP	-0.491676	0.0797728	-
DNAJB8	-0.491364	0.102547	-
CYP2S1	-0.491114	0.219284	-
B3GNT5	-0.490572	0.0412093	-
CLDN3	-0.490345	0.639322	-
NXPH3	-0.490174	0.0601859	-
LOC100507205	-0.489937	0.0491256	-
KCNF1	-0.4898	0.272821	-
BMP10	-0.489672	0.228204	-
FAM155B	-0.489381	0.558814	-
PITX3	-0.489204	0.0413187	-
ENTPD3	-0.489178	0.427824	-
NEUROG1	-0.48895	0.0628759	-
DMRT3	-0.48883	0.353127	-
CDON	-0.488724	0.220038	-
DMC1	-0.488459	0.104497	-
SPINK6	-0.488213	0.189427	-
RHBDL1	-0.488172	0.0952333	-
LYPD4	-0.487794	0.116068	-
HS3ST5	-0.487703	0.258426	-
ANXA10	-0.487349	0.263186	-
ATG14	-0.487319	0.0323876	-
GALNT4	-0.487054	0.0243936	-
PGPEP1L	-0.48701	0.331528	-
RAB27A	-0.486868	0.413633	-
MFSD6L	-0.486854	0.197178	-
CPA5	-0.486629	0.0853267	-
HERC3	-0.486453	0.0145939	-
HAPLN4	-0.485981	0.20659	-
PRR11	-0.485521	0.118925	-
ATCAY	-0.48533	0.0243936	-
B3GNT8	-0.485053	0.230154	-
SLC27A2	-0.484981	0.270359	-
CIDEB	-0.484759	0.363898	-
BPNT1	-0.484468	0.160481	-
MKRN7P	-0.484168	0.0224241	-
NPAS1	-0.483662	0.396684	-
C17orf110	-0.48348	0.397098	-
SORL1	-0.483318	0.0932206	-
REG3A	-0.483242	0.733557	-
LOC100132147	-0.483027	0.0442762	-
SNRPC	-0.48282	0.0413187	-
KHK	-0.482519	0.28631	-
C1orf61	-0.482335	0.0848238	-
KLKB1	-0.482281	0.163475	-
CNTNAP4	-0.481956	0.0632804	-
STK33	-0.481161	0.208286	-
ANKRD36BP1	-0.481137	0.0566923	-
TMEM163	-0.480493	0.461107	-
C21orf30	-0.479762	0.427239	-
PLS1	-0.479651	0.0597815	-
UTRN	-0.479529	0.21138	-
SLC1A7	-0.479494	0.0823357	-
EGLN3	-0.479316	0.206264	-
CHMP5	-0.479257	0.0503491	-
RNASE1	-0.479147	0.45951	-
PCDHB10	-0.478976	0.397367	-
DDC	-0.478501	0.201873	-
TEX11	-0.478216	0.414269	-
CDKL5	-0.477503	0.0952333	-
APBB2	-0.477428	0.0100428	-
C10orf81	-0.477422	0.412768	-
ZBTB49	-0.477282	0.0819977	-
RAMP1	-0.477218	0.353879	-
FBXL2	-0.477201	0.280081	-
ASB8	-0.477048	0.0251759	-
SCN4A	-0.476972	0.0412093	-
CPA4	-0.476615	0.0818088	-
TMCC3	-0.476613	0.0872919	-
POU4F1	-0.476492	0.202106	-
SULT1C2	-0.476314	0.279566	-
DEPTOR	-0.476301	0.132296	-
C2orf82	-0.475552	0.348583	-
SPP2	-0.475443	0.0773677	-
GUCA2B	-0.475065	0.495046	-
EVPLL	-0.474761	0.349838	-
KDM6B	-0.474735	0.214993	-
PRKCG	-0.474453	0.171111	-
CD2AP	-0.474335	0.0556551	-
PRKCQ	-0.473932	0.131878	-
OR51D1	-0.473862	0.0412093	-
FAM71F1	-0.473607	0.362923	-
SAP30	-0.47349	0.134255	-
FFAR2	-0.473011	0.0819977	-
MGC23270	-0.472675	0.170026	-
AGPAT9	-0.472578	0.254357	-
UGT2B15	-0.472511	0.611076	-
PTPRF	-0.472154	0.0659007	-
LOC100507468	-0.472104	0.255091	-
CCDC65	-0.471818	0.242659	-
NT5C1A	-0.471806	0.207865	-
SLC4A10	-0.471796	0.120825	-
CSPG4	-0.471573	0.214456	-
KIAA1462	-0.471193	0.252735	-
CACNA1C	-0.471081	0.0354103	-
AK4	-0.470989	0.186151	-
KIF1A	-0.470823	0.414891	-
IL28B	-0.470747	0.127903	-
NUBPL	-0.470654	0.0996507	-
RUFY3	-0.470624	0.0649824	-
ZNF730	-0.470621	0.0841803	-
RGS8	-0.470517	0.137099	-
NTN4	-0.470007	0.224782	-
CDH1	-0.469905	0.0415516	-
C3orf45	-0.469541	0.219284	-
KIAA1211	-0.469324	0.276687	-
HEY1	-0.469309	0.123778	-
LOC389831	-0.469269	0.247345	-
AQP12A	-0.469161	0.265789	-
EVI5	-0.469145	0.00705739	-
EDAR	-0.469049	0.191561	-
KCTD1	-0.468437	0.0920066	-
MLLT3	-0.468262	0.0809068	-
SCIN	-0.467682	0.448726	-
CYP2A7	-0.467519	0.162238	-
HSD3B1	-0.467177	0.223296	-
BCAR3	-0.467105	0.145921	-
LOC100653058	-0.466832	0.0333994	-
SLC9A10	-0.466294	0.258223	-
LOC388882	-0.465357	0.0287731	-
CPD	-0.465114	0.0864098	-
RGS17	-0.46448	0.133676	-
LOC389791	-0.464273	0.303235	-
ZNF259P1	-0.463797	0.0934505	-
LEF1	-0.463071	0.330315	-
ARF6	-0.463014	0.0105177	-
C10orf82	-0.462784	0.486669	-
CD160	-0.462763	0.206264	-
FAM126A	-0.462723	0.290612	-
OPN1SW	-0.462658	0.187443	-
IYD	-0.462599	0.200248	-
RAI2	-0.462543	0.175264	-
KIR3DL2	-0.461908	0.120825	-
STARD4	-0.46174	0.284571	-
OTOR	-0.461591	0.172697	-
FAM135A	-0.460929	0.0392823	-
TRIM72	-0.460788	0.0339614	-
NAT8B	-0.460496	0.473528	-
KCNK16	-0.460265	0.352387	-
LEFTY1	-0.46009	0.801645	-
IGFL2	-0.460089	0.582453	-
PLCB2	-0.459921	0.162626	-
SLC7A11	-0.459708	0.414269	-
DAO	-0.459561	0.124727	-
ENDOD1	-0.459392	0.0335145	-
CRHBP	-0.459373	0.0797728	-
TRIM15	-0.459117	0.373119	-
EIF2AK3	-0.459066	0.150161	-
LOC401847	-0.459001	0.501633	-
STK38L	-0.45836	0.0364698	-
PRAMEF1	-0.458011	0.0270351	-
PKD1L3	-0.457676	0.157803	-
P2RX6P	-0.457233	0.407723	-
FMO4	-0.457187	0.202963	-
UCN2	-0.457068	0.162238	-
ARHGEF12	-0.45673	0.0586748	-
SFXN1	-0.456	0.186392	-
FAM154B	-0.455904	0.172344	-
ZFYVE28	-0.455761	0.0653811	-
HPR	-0.454764	0.578317	-
CSHL1	-0.454739	0.0817053	-
CTAGE1	-0.454383	0.0351288	-
ZC3H7B	-0.454112	0.0389498	-
TAS2R8	-0.453097	0.106735	-
SYT7	-0.453025	0.174556	-
LOC439951	-0.452454	0.0681019	-
ZNF304	-0.451735	0.270978	-
RAG1	-0.451705	0.104829	-
SLC4A5	-0.451539	0.109624	-
EPHX2	-0.451289	0.188937	-
ITGAV	-0.451281	0.120851	-
TDRD1	-0.451212	0.317121	-
DSP	-0.451194	0.0340613	-
GSTA5	-0.451134	0.530603	-
MYL2	-0.451016	0.0500593	-
NRG4	-0.450413	0.49429	-
KCTD12	-0.450326	0.192319	-
CORIN	-0.449999	0.200601	-
MAGEE2	-0.449635	0.0952333	-
NMU	-0.449542	0.428037	-
KIR2DL4	-0.449489	0.202106	-
ADAM21	-0.449428	0.114246	-
LOC100128288	-0.449147	0.172019	-
ATP8B5P	-0.448991	0.0650463	-
CXCL5	-0.448834	0.688389	-
IFT57	-0.448797	0.144536	-
NR3C2	-0.448404	0.154716	-
TAC1	-0.448392	0.218136	-
NPY6R	-0.448203	0.496235	-
FGF13	-0.44785	0.379993	-
CALML4	-0.447849	0.213935	-
UACA	-0.447261	0.0243936	-
RIOK3	-0.44698	0.0818088	-
S100A10	-0.446868	0.278196	-
DPPA3	-0.446568	0.280208	-
FAM19A4	-0.446295	0.16518	-
C11orf40	-0.446265	0.258271	-
FLJ33534	-0.446251	0.172087	-
LRTM2	-0.445978	0.174662	-
DAPK2	-0.445974	0.170266	-
KLHL3	-0.445851	0.257478	-
CEL	-0.445531	0.493674	-
ZCCHC18	-0.445216	0.0623893	-
VWA3B	-0.44488	0.110597	-
AFAP1	-0.444701	0.0572783	-
HCP5B	-0.444694	0.144967	-
SPTY2D1	-0.44462	0.0192971	-
CACNA1H	-0.444012	0.0646709	-
ZCRB1	-0.443738	0.170768	-
MANSC1	-0.443649	0.0561823	-
ZNF594	-0.44353	0.0837793	-
SSTR3	-0.442972	0.247839	-
BHLHE41	-0.442891	0.420687	-
TMEM190	-0.442495	0.445374	-
PGC	-0.442457	0.661247	-
KSR2	-0.442303	0.0297566	-
BCMO1	-0.442069	0.378402	-
CTSO	-0.441239	0.201627	-
CACNB2	-0.441208	0.1413	-
LOC100130950	-0.441025	0.0390244	-
SLC2A2	-0.440971	0.445696	-
EPHA4	-0.440781	0.196333	-
RASD1	-0.440589	0.311086	-
ENTPD5	-0.440326	0.25672	-
KIAA1715	-0.440322	0.0301351	-
NR5A2	-0.440224	0.308159	-
SLC16A1	-0.440133	0.0243936	-
KLK7	-0.440106	0.758238	-
APAF1	-0.440069	0.0650181	-
FAM135B	-0.43992	0.132296	-
LOC727916	-0.439566	0.129371	-
ZNF33B	-0.439554	0.0268212	-
GRAMD1B	-0.439039	0.189427	-
GCNT2	-0.438952	0.37768	-
ZNF71	-0.438587	0.35784	-
GDF7	-0.438442	0.0977606	-
CAST	-0.437848	0.0151278	-
FAM123A	-0.437837	0.0931242	-
ANG	-0.437824	0.330759	-
TMEM131	-0.437545	0.0559029	-
CELA1	-0.437338	0.13393	-
IFNA21	-0.436588	0.187179	-
CACNG3	-0.43657	0.218885	-
THAP2	-0.436202	0.174018	-
RIIAD1	-0.435397	0.378736	-
CHRNG	-0.435378	0.107904	-
LCE3D	-0.435282	0.262903	-
KLHL32	-0.435221	0.294316	-
MUC12	-0.43508	0.533597	-
MAP1B	-0.434985	0.179499	-
SNX9	-0.434776	0.0568888	-
KIAA1239	-0.434391	0.378676	-
KRTAP2-4	-0.434389	0.025959	-
LCE3C	-0.434068	0.133128	-
EFTUD1	-0.433688	0.00455251	-
RPL23AP32	-0.433667	0.148785	-
LYRM7	-0.433624	0.0666604	-
CPPED1	-0.433596	0.144967	-
PMP22	-0.433457	0.276157	-
LOC100506075	-0.433276	0.0211359	-
DDX53	-0.433248	0.255091	-
GLI2	-0.432875	0.194309	-
C3orf36	-0.432859	0.210659	-
GLTPD2	-0.432752	0.444955	-
TTC7A	-0.432531	0.0702074	-
LINC00238	-0.43247	0.421995	-
FER1L6-AS1	-0.432239	0.0352964	-
RAB6C	-0.432136	0.00412268	-
GRIN3A	-0.431882	0.31488	-
ABHD13	-0.431765	0.0428776	-
MUC8	-0.431739	0.192743	-
OR7D4	-0.431661	0.0407292	-
VSTM2A	-0.43141	0.1136	-
PMFBP1	-0.431405	0.21586	-
CBR1	-0.431237	0.261211	-
TMEM95	-0.430904	0.235031	-
KCNK3	-0.430592	0.12859	-
LOC100132273	-0.430485	0.0916268	-
LTBP1	-0.43047	0.155922	-
MEPE	-0.430378	0.159469	-
HOXD10	-0.430337	0.174556	-
SERPINB5	-0.430302	0.536425	-
RLN2	-0.430036	0.310081	-
LOC100128644	-0.429935	0.0952333	-
GAS1	-0.429725	0.202963	-
SAMD5	-0.429589	0.305876	-
ZNF311	-0.429302	0.333286	-
AKAP12	-0.429244	0.13393	-
ZNF155	-0.428964	0.105771	-
ZNF227	-0.428862	0.0297566	-
TAC3	-0.428737	0.26128	-
CYTIP	-0.428608	0.279566	-
CENPV	-0.428264	0.0623893	-
PROS1	-0.428216	0.334662	-
CELF2	-0.427996	0.328278	-
GPBAR1	-0.427967	0.277617	-
SAA3P	-0.427926	0.0996685	-
SERPINE1	-0.427374	0.160481	-
SERPINA9	-0.42737	0.285109	-
MAP7	-0.427316	0.00270181	-
C11orf44	-0.426525	0.229856	-
RGS9	-0.426518	0.172803	-
IL7	-0.426375	0.132927	-
SMPD3	-0.42625	0.232836	-
HOPX	-0.426038	0.266312	-
XK	-0.425601	0.214456	-
CTNNA1	-0.425568	0.0500593	-
CNGA1	-0.425122	0.376841	-
CALY	-0.425049	0.146134	-
HEATR5A	-0.424921	0.00471324	-
PDCD4	-0.424439	0.100411	-
GRIN2D	-0.424116	0.49877	-
DPY19L4	-0.423539	0.227757	-
PRB1	-0.423413	0.247323	-
SHANK1	-0.423411	0.163951	-
TEP1	-0.423273	0.280816	-
C6orf208	-0.4232	0.0823353	-
RCAN1	-0.422916	0.0946532	-
CAPSL	-0.422696	0.466979	-
PRLR	-0.422509	0.0965122	-
ZSWIM5	-0.422498	0.327315	-
LOC100506046	-0.42249	0.122028	-
KIAA0125	-0.422444	0.52847	-
TMEM196	-0.422278	0.207549	-
PROKR1	-0.42219	0.0485267	-
IGIP	-0.421993	0.0923396	-
ANO7	-0.42196	0.42055	-
CD40LG	-0.42192	0.254357	-
HMGCR	-0.421918	0.10552	-
FAM129C	-0.421894	0.066007	-
METTL7A	-0.421885	0.258271	-
CNNM4	-0.421781	0.0730191	-
IGSF3	-0.421566	0.106149	-
NCALD	-0.421492	0.122103	-
NKX2-5	-0.421453	0.0769711	-
C1orf21	-0.421187	0.126667	-
CHIC1	-0.421114	0.201873	-
C5orf52	-0.420942	0.227863	-
MIR31HG	-0.42084	0.283871	-
RDH5	-0.420824	0.218885	-
WNT2B	-0.420645	0.355837	-
MYO1H	-0.42047	0.132927	-
GFOD1	-0.420316	0.290561	-
SLC35A3	-0.420113	0.13393	-
CES3	-0.4196	0.214143	-
ELAVL3	-0.419532	0.0243936	-
LIMA1	-0.419474	0.0270351	-
DCD	-0.419449	0.183011	-
NEURL	-0.419358	0.323983	-
PHLDB1	-0.419285	0.0517827	-
LRRN2	-0.419212	0.0297566	-
CHST8	-0.418954	0.17264	-
P4HB	-0.418718	0.0464098	-
AVIL	-0.418474	0.12744	-
PUS10	-0.418145	0.195137	-
POU2F3	-0.41806	0.345339	-
PRKX	-0.417793	0.193438	-
C14orf167	-0.417683	0.0333994	-
RALGPS2	-0.417041	0.110976	-
FFAR1	-0.416811	0.280257	-
GLB1L2	-0.416709	0.215033	-
HIST1H2AA	-0.416635	0.164243	-
C3orf51	-0.416254	0.167317	-
PKDCC	-0.415941	0.311086	-
LOC100129034	-0.415774	0.134766	-
SYT13	-0.415504	0.424563	-
AADAT	-0.41516	0.321149	-
ARSE	-0.414274	0.459366	-
ZNF169	-0.41426	0.0823357	-
GALNT9	-0.414127	0.334142	-
SPINK5	-0.413817	0.565851	-
LOC100130078	-0.413724	0.404759	-
IL17RD	-0.413669	0.404405	-
ELOVL6	-0.413387	0.224344	-
FAM155A	-0.412956	0.493814	-
PRAP1	-0.412417	0.66296	-
HTR3C	-0.412289	0.113079	-
MYOM3	-0.412001	0.509526	-
FAM114A2	-0.41189	0.025959	-
ABHD2	-0.411837	0.249137	-
CIDEA	-0.411685	0.191645	-
PTGER4	-0.411625	0.144382	-
SLCO5A1	-0.411545	0.347511	-
KIAA1644	-0.411192	0.150089	-
LIX1	-0.411114	0.304743	-
LOC90499	-0.410586	0.0417516	-
SLC6A5	-0.41039	0.328278	-
AXDND1	-0.410362	0.304743	-
TMEM155	-0.410356	0.246168	-
CLRN3	-0.410166	0.679426	-
GSX1	-0.410143	0.305985	-
SDR16C5	-0.40991	0.396633	-
POU3F3	-0.409625	0.119032	-
NQO1	-0.409573	0.250174	-
C17orf100	-0.409523	0.179839	-
TMEM239	-0.409376	0.201026	-
SLC16A13	-0.409335	0.0800849	-
GABRA2	-0.408916	0.253538	-
LY6G6F	-0.408723	0.274186	-
NLRX1	-0.4086	0.0965122	-
LINC00226	-0.408589	0.126356	-
SAMD9	-0.408548	0.401902	-
RASSF9	-0.40847	0.272694	-
CD9	-0.408448	0.169156	-
RGS2	-0.408039	0.579725	-
FUT2	-0.407906	0.150286	-
GCNT4	-0.407852	0.471521	-
LINC00483	-0.407634	0.322673	-
KLHL14	-0.407562	0.085768	-
SENP6	-0.407513	0.0359227	-
COPG2	-0.407335	0.0413187	-
C4orf22	-0.407181	0.294022	-
LOC100507312	-0.407122	0.158012	-
ZNF345	-0.407092	0.269516	-
SLC17A4	-0.406855	0.385707	-
LRRC4	-0.406494	0.307574	-
ZNF157	-0.40629	0.355256	-
MYOM2	-0.406012	0.414129	-
SORBS2	-0.405772	0.179839	-
CYP1B1	-0.405488	0.561826	-
GIPC2	-0.405433	0.131394	-
PLXNA2	-0.404765	0.30037	-
DHRS11	-0.404732	0.386086	-
LOC100134229	-0.40431	0.019703	-
SAMD13	-0.40409	0.127819	-
FZD9	-0.403865	0.106474	-
SLC16A4	-0.403833	0.367187	-
PIP	-0.403762	0.206264	-
ANP32C	-0.403641	0.270895	-
PLA2G3	-0.403524	0.508996	-
ZNF211	-0.403424	0.23464	-
HIVEP3	-0.403414	0.0293488	-
PPP1R11	-0.403231	0.036168	-
LOC729652	-0.403115	0.144967	-
COL22A1	-0.403083	0.282815	-
CAPZA3	-0.403049	0.26128	-
LOC254057	-0.403032	0.679979	-
MGC70870	-0.403026	0.139981	-
KIAA0319	-0.402994	0.493814	-
FAM18B1	-0.402779	0.0429385	-
LOC654433	-0.402651	0.588241	-
ANKRD29	-0.402586	0.569186	-
TMEM151B	-0.402556	0.0828685	-
KAAG1	-0.402545	0.162238	-
CXorf61	-0.402478	0.821247	-
RGS13	-0.402061	0.372999	-
ZNF423	-0.401999	0.303763	-
NFASC	-0.401964	0.350458	-
SHC2	-0.401877	0.272821	-
SPRR2G	-0.401875	0.222679	-
TBC1D3B	-0.401815	0.276566	-
NT5E	-0.401745	0.397464	-
RAB3IP	-0.401636	0.0407657	-
LINC00326	-0.401463	0.13393	-
USP54	-0.401405	0.111408	-
LOC100128818	-0.401245	0.274092	-
HPD	-0.401107	0.224344	-
G6PC2	-0.401097	0.130921	-
LYRM5	-0.400636	0.160906	-
CXADR	-0.400489	0.0818088	-
PNPLA4	-0.400279	0.16326	-
TNS4	-0.400189	0.607221	-
PNMA1	-0.400118	0.151241	-
POLE	-0.399984	0.0955575	-
FOXI1	-0.39998	0.120842	-
ADRBK2	-0.399781	0.299354	-
NTRK1	-0.399696	0.274186	-
TMEM168	-0.399016	0.0272609	-
YWHAH	-0.398897	0.121438	-
ZNF462	-0.398821	0.135395	-
METTL7B	-0.398058	0.3275	-
C11orf87	-0.398015	0.213766	-
NRIP2	-0.397991	0.213766	-
PHOX2B	-0.397949	0.0985691	-
LYSMD3	-0.397893	0.0559029	-
SEPSECS	-0.397889	0.0690961	-
C20orf107	-0.39786	0.310962	-
MIR600HG	-0.397824	0.213584	-
ALDH2	-0.397788	0.0847673	-
GALNT3	-0.397284	0.0773677	-
EHHADH	-0.397159	0.189427	-
PAG1	-0.397022	0.250324	-
EPT1	-0.396914	0.0574645	-
SLC39A12	-0.396405	0.282925	-
C12orf53	-0.396151	0.143808	-
LHFPL2	-0.396141	0.118112	-
KRTDAP	-0.396063	0.403136	-
FAM134B	-0.395978	0.345846	-
ASCL1	-0.395595	0.159824	-
CPLX2	-0.395585	0.0603596	-
IL18	-0.395348	0.161315	-
FNDC1	-0.395234	0.404759	-
GCH1	-0.395223	0.0243936	-
DUSP19	-0.394892	0.262628	-
TMEM133	-0.394871	0.132019	-
SGSM1	-0.394759	0.31298	-
SLC25A2	-0.394706	0.131611	-
TNFRSF19	-0.3943	0.18111	-
TGM5	-0.394231	0.111408	-
BEND7	-0.393821	0.0506039	-
C2orf88	-0.393706	0.666504	-
MRAP2	-0.393576	0.259872	-
RELN	-0.393293	0.234166	-
GSTA3	-0.393205	0.642861	-
LY75	-0.393101	0.259439	-
NUDT11	-0.392834	0.0975677	-
KCNE4	-0.392379	0.673137	-
PON1	-0.392369	0.280208	-
KIAA0232	-0.392366	0.0218276	-
FZD3	-0.392204	0.225327	-
CTSE	-0.392109	0.497163	-
SESN1	-0.392027	0.103161	-
GPR153	-0.392022	0.259872	-
FAM110C	-0.391899	0.151241	-
TSPAN15	-0.391833	0.158926	-
MAGEB4	-0.391692	0.245154	-
LOC147804	-0.391302	0.116118	-
KLHL34	-0.390955	0.356833	-
INSR	-0.390915	0.113526	-
DHRS7	-0.390798	0.280515	-
KIF3C	-0.390642	0.22322	-
CLDN18	-0.390635	0.502564	-
HPCA	-0.390529	0.267185	-
MUC13	-0.390244	0.513972	-
PLAC8	-0.390088	0.43577	-
CEACAM1	-0.389856	0.278196	-
FBXO34	-0.389809	0.025959	-
PDK3	-0.389789	0.0975677	-
FLJ27352	-0.389681	0.10933	-
SLC5A10	-0.389458	0.308978	-
THRSP	-0.389431	0.251381	-
IGSF5	-0.38937	0.317517	-
HIST1H3A	-0.389108	0.0142213	-
CCNYL1	-0.389102	0.306901	-
C2orf57	-0.388764	0.13845	-
ARNT2	-0.388167	0.331032	-
MAGED1	-0.3879	0.306905	-
FAM59A	-0.387852	0.248976	-
YPEL2	-0.387587	0.0920201	-
AGBL3	-0.387447	0.0837793	-
CLOCK	-0.387326	0.0251971	-
IL13	-0.387281	0.308196	-
TMEM202	-0.387217	0.200248	-
TFF2	-0.386934	0.535524	-
KCNK10	-0.386765	0.254002	-
UNC79	-0.386762	0.125768	-
C16orf3	-0.386751	0.125613	-
INA	-0.386385	0.34964	-
SLC25A24	-0.386126	0.0351288	-
C2CD4A	-0.386115	0.445265	-
LOC100287166	-0.386	0.244631	-
PPFIBP1	-0.385836	0.112663	-
NCOR1	-0.385793	0.027842	-
TNFSF9	-0.3855	0.523705	-
TRGV7	-0.385392	0.299913	-
APBA3	-0.385047	0.0773677	-
APOL6	-0.384989	0.121438	-
LPCAT2	-0.384902	0.0500947	-
PRSS16	-0.384678	0.100765	-
CNNM1	-0.384558	0.379527	-
UBE3B	-0.384518	0.0042699	-
PDE6A	-0.384337	0.440598	-
ZNF300	-0.384264	0.369882	-
TMEM33	-0.384252	0.0297566	-
MTHFR	-0.384197	0.0848308	-
CAMK4	-0.383869	0.132927	-
SLC22A24	-0.383802	0.0946054	-
TSSK1B	-0.383773	0.469794	-
UNC5B	-0.383712	0.441101	-
MBD2	-0.383677	0.025959	-
PTGDR	-0.383569	0.150089	-
F7	-0.383342	0.17251	-
KIAA0391	-0.382973	0.0788258	-
PTPRN	-0.38269	0.303413	-
USP38	-0.382468	0.0391869	-
C20orf201	-0.382332	0.0780384	-
TMCC2	-0.382203	0.501591	-
CABP4	-0.382007	0.134035	-
AHNAK	-0.382	0.291725	-
TCP10	-0.381987	0.211846	-
ZNF737	-0.381891	0.256073	-
SLCO2A1	-0.381586	0.337119	-
LRBA	-0.381292	0.0239444	-
SEC24D	-0.381109	0.119276	-
IL36RN	-0.380848	0.180794	-
ABCG8	-0.380754	0.535503	-
SERPINA2	-0.38031	0.329066	-
GNAO1	-0.38029	0.0975677	-
CRYM	-0.380168	0.353656	-
MEGF11	-0.379734	0.175698	-
BTC	-0.379724	0.153582	-
CYP21A2	-0.379695	0.172239	-
PPIP5K2	-0.379688	0.135253	-
SEC14L5	-0.379671	0.530716	-
CCDC89	-0.379402	0.421849	-
RNF182	-0.379155	0.420004	-
PRO2852	-0.378715	0.22799	-
ZNF704	-0.378508	0.193567	-
ARHGAP20	-0.378336	0.429265	-
PRSS37	-0.378333	0.189136	-
ELFN2	-0.378329	0.340681	-
LOC100293516	-0.377959	0.0818088	-
DHRS4	-0.377958	0.0157689	-
FBLIM1	-0.377866	0.106149	-
RPS6KA3	-0.377839	0.0784197	-
HOXD11	-0.377691	0.210625	-
SH3BGRL3	-0.377567	0.0402599	-
DNAJC3-AS1	-0.377464	0.054383	-
LINC00308	-0.377375	0.499277	-
LRRC28	-0.377149	0.0797728	-
SFTA1P	-0.377088	0.227512	-
GLS	-0.377086	0.329299	-
DMXL1	-0.376722	0.0794127	-
SLC44A1	-0.37669	0.0336264	-
GRIN2C	-0.376513	0.282126	-
TNRC6B	-0.376437	0.0331344	-
OR10P1	-0.376325	0.284946	-
CTTN	-0.376229	0.0413187	-
TPH1	-0.375941	0.457816	-
PRICKLE1	-0.375825	0.585633	-
MPP7	-0.375645	0.177214	-
LPGAT1	-0.375421	0.208382	-
PLBD1	-0.375355	0.0653464	-
DCK	-0.375341	0.0704912	-
SCML4	-0.375305	0.173392	-
KRTAP10-10	-0.375258	0.0919385	-
GP1BB	-0.375249	0.25634	-
HOXA11-AS1	-0.375249	0.824607	-
MAP6	-0.375231	0.319981	-
GDEP	-0.375167	0.229945	-
SYN1	-0.375119	0.148671	-
TCF23	-0.374951	0.213766	-
CHD5	-0.374863	0.144103	-
BTG1	-0.374661	0.156345	-
BCAS1	-0.3746	0.508777	-
RHO	-0.374517	0.00773911	-
PRELID2	-0.374418	0.0476188	-
DHRS4L1	-0.373963	0.0371194	-
CD200R1	-0.373832	0.113621	-
CCDC73	-0.373764	0.229846	-
ACADS	-0.373624	0.167605	-
MSMO1	-0.373537	0.25634	-
ZNF134	-0.373488	0.582873	-
MS4A12	-0.373344	0.575832	-
TTC9B	-0.372913	0.472438	-
C1orf177	-0.372667	0.144967	-
ZNF710	-0.372572	0.00754865	-
OR2M2	-0.37251	0.144967	-
SHROOM3	-0.372416	0.144011	-
FGF16	-0.372031	0.127935	-
LOC100507507	-0.37198	0.214665	-
FAM26E	-0.371797	0.103161	-
LOC100506174	-0.371439	0.132927	-
TNR	-0.371433	0.172551	-
VSIG10	-0.371199	0.0462728	-
OXER1	-0.371015	0.274261	-
EPB41L4B	-0.370957	0.0819089	-
UPK1A	-0.370685	0.183413	-
GRM4	-0.37039	0.151442	-
TTC33	-0.37036	0.218868	-
LOC100509968	-0.370328	0.263447	-
CLDN17	-0.370183	0.234562	-
OR6N1	-0.370162	0.272821	-
KY	-0.370053	0.193959	-
ARHGAP32	-0.369995	0.0373496	-
P2RX4	-0.369916	0.11989	-
DSG2	-0.368999	0.0942929	-
BAIAP3	-0.368725	0.233783	-
LAMTOR3	-0.36869	0.027898	-
MTNR1B	-0.368659	0.213592	-
GLYAT	-0.36863	0.147573	-
GUCY2GP	-0.368595	0.198845	-
ZNF790	-0.368553	0.339491	-
APCS	-0.368533	0.287759	-
HOXA11	-0.368426	0.747714	-
LOC442459	-0.368385	0.246803	-
ESYT3	-0.368287	0.318619	-
LOC100131262	-0.368069	0.225511	-
EIF2C4	-0.367991	0.183848	-
FAM114A1	-0.367932	0.119933	-
AKR1B1	-0.367907	0.49605	-
CLDN7	-0.36786	0.657829	-
DDN	-0.367778	0.136455	-
DLL4	-0.367693	0.223082	-
NETO2	-0.367348	0.625448	-
FBXL17	-0.367339	0.107151	-
FREM1	-0.367325	0.432003	-
RTN4RL2	-0.367243	0.0986716	-
A4GNT	-0.367241	0.750336	-
LOC100506066	-0.367074	0.278196	-
KRT77	-0.36706	0.150089	-
TMEM132B	-0.366782	0.14693	-
MAST4-AS1	-0.36671	0.235031	-
LCOR	-0.366679	0.134255	-
ADRB2	-0.36661	0.679979	-
TPTE2P1	-0.366585	0.151241	-
ATP2B1	-0.366172	0.147409	-
KIAA0895	-0.365977	0.298654	-
LOC441495	-0.365899	0.420029	-
UCN3	-0.365813	0.255594	-
KRT33A	-0.365611	0.270707	-
ZNF676	-0.365447	0.220568	-
ARRDC3	-0.365141	0.164794	-
SLC44A2	-0.365055	0.242827	-
C4orf17	-0.365052	0.329487	-
LOC650293	-0.364747	0.179653	-
GEMIN8P4	-0.364528	0.113943	-
CRHR2	-0.364473	0.287982	-
HIST1H3J	-0.364277	0.227944	-
LOC100505933	-0.36406	0.272821	-
ZC3H12D	-0.364037	0.134886	-
GPR144	-0.363954	0.14649	-
OMP	-0.363924	0.197714	-
RAPGEFL1	-0.363923	0.199748	-
AK7	-0.36376	0.242935	-
PHLDB2	-0.363674	0.142363	-
LOC728392	-0.363423	0.42055	-
TESK2	-0.363332	0.135756	-
FLJ36644	-0.363278	0.258271	-
ZNF426	-0.363261	0.17264	-
ARID3B	-0.363082	0.144001	-
CCDC135	-0.363043	0.358382	-
PLCXD1	-0.362959	0.468882	-
GALNT1	-0.362815	0.0500517	-
KLHL10	-0.362607	0.231209	-
C8orf47	-0.362591	0.451313	-
SLC47A2	-0.362365	0.380086	-
ACBD7	-0.362269	0.127935	-
C1orf127	-0.362247	0.274271	-
MGAT5	-0.362235	0.0568888	-
FLJ33360	-0.362102	0.33319	-
IL17RE	-0.361978	0.187467	-
LOC100509100	-0.36194	0.720912	-
RDH11	-0.361875	0.0794127	-
C13orf30	-0.361767	0.262651	-
PTBP1	-0.361752	0.0571793	-
CA6	-0.361674	0.116538	-
HIC2	-0.361508	0.144967	-
APOBEC3D	-0.361499	0.122103	-
CIB4	-0.361266	0.502416	-
XPO6	-0.360802	0.144678	-
GFRA4	-0.360714	0.397834	-
C1orf115	-0.360655	0.332486	-
CSDC2	-0.360524	0.263515	-
ATP2A3	-0.360513	0.338696	-
CRKL	-0.360445	0.0299597	-
NDRG4	-0.360363	0.1861	-
FAM106CP	-0.360331	0.164775	-
FAM74A1	-0.359908	0.156312	-
LOC100505633	-0.359808	0.556364	-
TPPP	-0.359794	0.356389	-
CLVS1	-0.359753	0.0566923	-
LY6G6C	-0.359714	0.399719	-
THEG	-0.359643	0.293126	-
GRIN1	-0.359415	0.0490604	-
PRR15L	-0.358944	0.119032	-
LOC100131581	-0.358925	0.118112	-
GUSBP10	-0.358849	0.550559	-
HOXA6	-0.358829	0.480484	-
RIT2	-0.358778	0.179632	-
IGSF10	-0.358589	0.135323	-
TSPAN3	-0.358457	0.100129	-
ACVR1C	-0.35839	0.14506	-
ZNF652	-0.3583	0.110323	-
SH3RF2	-0.358162	0.0492196	-
LRFN1	-0.358046	0.208103	-
ALOX12P2	-0.357984	0.257478	-
LOC100505619	-0.357957	0.354208	-
MUC22	-0.357329	0.190291	-
LRRC43	-0.357303	0.310081	-
PCSK9	-0.357215	0.661247	-
PCDH1	-0.356328	0.113079	-
C2orf89	-0.356267	0.654628	-
QDPR	-0.356006	0.13624	-
HDHD1	-0.355767	0.0850951	-
RCOR2	-0.35574	0.28353	-
BCL2	-0.355715	0.166734	-
EFNA5	-0.355496	0.38127	-
FUT8	-0.355452	0.156996	-
ELOVL4	-0.355446	0.271057	-
SPATA24	-0.355352	0.189758	-
VHLL	-0.355225	0.257812	-
RASA1	-0.355009	0.00523966	-
BAZ2B	-0.35495	0.0218276	-
TAS2R1	-0.354817	0.23142	-
PLA2R1	-0.354706	0.473563	-
WNT9B	-0.354582	0.196561	-
AHCYL2	-0.354294	0.206264	-
TFF1	-0.354046	0.413406	-
CTNND1	-0.35399	0.0797728	-
LACTB	-0.3538	0.0552653	-
ZMAT3	-0.353636	0.12859	-
FLJ31813	-0.353621	0.0451252	-
PDLIM5	-0.353459	0.0690961	-
PPARA	-0.352784	0.0727366	-
LOC100272216	-0.352601	0.32941	-
CDYL2	-0.352537	0.442363	-
EXD1	-0.352523	0.180782	-
PM20D2	-0.352497	0.110323	-
TSKU	-0.352458	0.276588	-
NEU2	-0.35232	0.211104	-
ZHX1	-0.352148	0.0392082	-
SLC35D2	-0.352133	0.0290679	-
ABCC3	-0.352058	0.129547	-
SUN2	-0.352005	0.29919	-
LOC729603	-0.351947	0.240346	-
OR1D2	-0.351933	0.378402	-
PTPRB	-0.351903	0.225993	-
KDM3B	-0.351759	0.0178952	-
KCNA6	-0.351715	0.379056	-
MOB3B	-0.351653	0.188847	-
C3orf70	-0.351565	0.457816	-
POLR1A	-0.351454	0.210929	-
LOC100127972	-0.351274	0.147649	-
KIAA1683	-0.351205	0.183848	-
GPCPD1	-0.351194	0.169101	-
PROK1	-0.350957	0.119032	-
ADORA2B	-0.350772	0.644686	-
ARAP2	-0.350523	0.0513075	-
SERPINB1	-0.350463	0.0414156	-
RNF150	-0.350435	0.535503	-
LOC100506113	-0.350224	0.244549	-
GK5	-0.350224	0.143102	-
LOC100133050	-0.350176	0.0541397	-
WFIKKN1	-0.350152	0.366877	-
BTN2A1	-0.349933	0.104155	-
FATE1	-0.349871	0.330315	-
OR8U1	-0.349854	0.233524	-
IFNB1	-0.349604	0.21138	-
VILL	-0.349464	0.428377	-
ANKH	-0.34929	0.288784	-
REEP3	-0.349233	0.115162	-
YIPF5	-0.348641	0.0684592	-
CDX2	-0.348502	0.727889	-
SLC7A14	-0.348389	0.0287445	-
TTTY21	-0.348372	0.455483	-
SPAG16	-0.348286	0.382048	-
IL22RA1	-0.348235	0.287982	-
DKKL1	-0.348141	0.144967	-
COL11A2	-0.348079	0.501591	-
L3MBTL4	-0.34798	0.254745	-
TBCEL	-0.347942	0.162104	-
PVR	-0.347611	0.130595	-
IFNA4	-0.347578	0.118112	-
DUSP16	-0.347384	0.066007	-
FKSG83	-0.347333	0.272562	-
STK17B	-0.347105	0.128557	-
KLK11	-0.347015	0.631883	-
SMAD9	-0.346913	0.337452	-
PRSS35	-0.346875	0.421246	-
C20orf144	-0.346718	0.152343	-
LPAR5	-0.346659	0.0791965	-
FGF3	-0.346593	0.193249	-
ACE	-0.346573	0.0719648	-
DSPP	-0.346443	0.240834	-
CRHR1	-0.34629	0.107151	-
PLA2G12B	-0.34621	0.681951	-
FAM55A	-0.346076	0.432068	-
TOMM20L	-0.345783	0.328209	-
SRP9	-0.345722	0.068231	-
GRAMD3	-0.345611	0.0966591	-
C9orf150	-0.345598	0.0886595	-
MIR155HG	-0.345526	0.407416	-
VDR	-0.345479	0.17119	-
DHFR	-0.34542	0.149789	-
MTSS1	-0.345289	0.454354	-
CCL23	-0.345194	0.493603	-
NCR1	-0.344939	0.286196	-
ALX3	-0.344835	0.110965	-
A2LD1	-0.344609	0.283041	-
PEX26	-0.344609	0.180794	-
C14orf132	-0.344419	0.363786	-
SORCS1	-0.344381	0.311294	-
SMC5	-0.344341	0.106474	-
TDGF1	-0.344336	0.583424	-
ACO1	-0.344315	0.0699659	-
ZNF491	-0.343877	0.331998	-
SETD1B	-0.343873	0.0699694	-
CRY1	-0.343849	0.106396	-
HMGA2	-0.343815	0.288787	-
SLFN12	-0.343582	0.466753	-
STXBP6	-0.343461	0.184507	-
IL20RA	-0.343398	0.253538	-
RPS10P7	-0.343281	0.262903	-
FAM181B	-0.343264	0.271779	-
PDE11A	-0.343224	0.32544	-
ACAD11	-0.343205	0.333596	-
OCLN	-0.343093	0.15944	-
SLC45A2	-0.343022	0.266312	-
LCORL	-0.342938	0.0905416	-
FAM169B	-0.342726	0.309101	-
TEX12	-0.342434	0.206492	-
SIX3	-0.342283	0.327358	-
ZFHX2	-0.342236	0.0996685	-
TNIK	-0.342166	0.125634	-
TCF12	-0.34207	0.120512	-
RHOV	-0.342051	0.252275	-
LOC400027	-0.342038	0.0250053	-
FBN2	-0.341957	0.284571	-
IL12RB2	-0.341899	0.393822	-
ZNF578	-0.341793	0.253538	-
LOC100130744	-0.341522	0.395931	-
PCDHGA8	-0.341512	0.219149	-
GHSR	-0.341481	0.274897	-
ARFIP1	-0.341435	0.0221466	-
WNT8B	-0.34138	0.0791965	-
CKAP4	-0.341349	0.168215	-
HOTTIP	-0.341275	0.598888	-
CYP46A1	-0.34105	0.172095	-
ODAM	-0.340901	0.649346	-
RCVRN	-0.340878	0.201873	-
TAS2R46	-0.340823	0.257811	-
KCNMA1	-0.340578	0.347386	-
OR51B5	-0.340492	0.183282	-
STK39	-0.340412	0.0204005	-
FHL2	-0.340333	0.16662	-
BBS12	-0.340328	0.180013	-
REG1P	-0.340252	0.188847	-
GOLGA4	-0.340224	0.0281455	-
SLC13A2	-0.340097	0.255369	-
SEMA4B	-0.339972	0.157472	-
CELF5	-0.339728	0.265327	-
APC	-0.339544	0.0464137	-
CAV3	-0.33945	0.0931242	-
TNNT3	-0.339406	0.126882	-
AOC3	-0.339345	0.507833	-
MBNL3	-0.339255	0.0632336	-
RAVER2	-0.339222	0.0784197	-
SLC6A14	-0.339132	0.649586	-
PIP5K1C	-0.339001	0.0669666	-
CLSTN1	-0.338862	0.0719648	-
DIRC1	-0.338827	0.388355	-
LOC100131650	-0.338248	0.144382	-
CYP4F12	-0.338242	0.28631	-
ZC3H6	-0.338165	0.0659007	-
HIVEP2	-0.338163	0.144536	-
DQX1	-0.338162	0.255091	-
TRIM54	-0.33811	0.725289	-
ONECUT2	-0.338068	0.737847	-
C8orf8	-0.337708	0.22706	-
CEACAM20	-0.3377	0.246314	-
KRTAP11-1	-0.337653	0.343652	-
CHRM5	-0.337617	0.214665	-
FAM102A	-0.337511	0.334665	-
USP26	-0.337315	0.150089	-
LONRF2	-0.337284	0.585889	-
KIR2DL2	-0.337266	0.0703939	-
LOC100506710	-0.337165	0.0403533	-
LOC653581	-0.337137	0.173516	-
ZNF205	-0.337092	0.0473247	-
IL4	-0.336898	0.225993	-
RFX1	-0.336563	0.14649	-
NCKAP1	-0.336227	0.0299597	-
SMPDL3B	-0.335779	0.153061	-
KCTD4	-0.335776	0.201873	-
PRKAG2	-0.335636	0.0694647	-
KRTAP15-1	-0.335634	0.362923	-
TRIM22	-0.335585	0.440185	-
HSD17B2	-0.335478	0.520628	-
KRTAP6-3	-0.335396	0.249274	-
ZYG11A	-0.335218	0.532654	-
TMCO3	-0.335124	0.211846	-
GPR39	-0.335104	0.0548244	-
HAND1	-0.334974	0.222344	-
DYNC2H1	-0.334488	0.487499	-
ABAT	-0.33431	0.183905	-
ACOX1	-0.334205	0.217845	-
SLC5A9	-0.334185	0.669598	-
MEIS3	-0.334096	0.289926	-
TLCD2	-0.333982	0.382143	-
NR2E3	-0.33395	0.211602	-
TMEM200A	-0.333781	0.55956	-
IGF2BP2	-0.333669	0.141205	-
CAND2	-0.333568	0.497724	-
TLL2	-0.333487	0.236282	-
RAB30	-0.333463	0.351893	-
BMPR2	-0.33345	0.0747908	-
MYL7	-0.333376	0.282126	-
CPEB3	-0.333358	0.218139	-
FAM3B	-0.333249	0.625132	-
SHISA6	-0.333179	0.660105	-
PLD1	-0.333143	0.341447	-
CALM2	-0.333059	0.0456048	-
KIAA1217	-0.333018	0.045887	-
AKR1B10	-0.332911	0.52518	-
TRIL	-0.332581	0.421737	-
SCEL	-0.332523	0.613731	-
SHD	-0.332319	0.636299	-
NCR2	-0.332185	0.222908	-
LAMB2P1	-0.332142	0.289745	-
SNX33	-0.332008	0.164127	-
RAB32	-0.33179	0.368592	-
XAGE-4	-0.331709	0.364373	-
PPP6R1	-0.331618	0.519917	-
ADAM30	-0.331326	0.285109	-
DENND5B	-0.331215	0.0688702	-
SLC5A2	-0.330533	0.216401	-
SLC4A1	-0.330509	0.0797728	-
SEC14L2	-0.330502	0.174972	-
NTN1	-0.330367	0.493973	-
FSTL4	-0.330066	0.458647	-
FETUB	-0.32999	0.17958	-
KHNYN	-0.329814	0.210625	-
SH3D19	-0.329668	0.0397997	-
LOC728739	-0.329446	0.212547	-
TPM1	-0.329398	0.0756921	-
PCDHGA2	-0.329348	0.356987	-
OLFM3	-0.329254	0.406064	-
SERPINB10	-0.329249	0.251419	-
ZNF154	-0.329221	0.348583	-
CDKN1B	-0.329213	0.0128891	-
L3MBTL3	-0.329182	0.282429	-
PPP1R2P9	-0.329163	0.413406	-
MAOA	-0.328979	0.227864	-
TIAM2	-0.328706	0.135901	-
LOC100499194	-0.328518	0.248186	-
FLJ30679	-0.328517	0.577192	-
DSCR4	-0.328461	0.288533	-
FOXB1	-0.328365	0.119032	-
NR1I3	-0.328355	0.398799	-
LOC100289094	-0.328298	0.615845	-
MAB21L1	-0.328277	0.212956	-
TTLL12	-0.328272	0.554057	-
ZNF285	-0.328225	0.536578	-
GSPT2	-0.328205	0.517901	-
C17orf76	-0.328144	0.331998	-
UMODL1	-0.328099	0.257387	-
PBX1	-0.328092	0.0946532	-
TLR1	-0.327889	0.281399	-
CALM1	-0.327682	0.0788258	-
CAMTA1	-0.327594	0.0506039	-
CHRNA1	-0.327593	0.144382	-
TOM1L1	-0.327551	0.0783591	-
ID4	-0.327458	0.631199	-
N4BP2	-0.327385	0.0871276	-
PCP4	-0.327346	0.564624	-
DHH	-0.327336	0.331036	-
LOC100506428	-0.327333	0.231615	-
PLLP	-0.327283	0.405396	-
OR1N2	-0.327268	0.461256	-
UBL4B	-0.32668	0.139274	-
ACVR1B	-0.326395	0.211602	-
KCNE3	-0.326361	0.201026	-
NKAIN1	-0.326258	0.491224	-
IL10RB	-0.326239	0.160264	-
ABCA5	-0.326192	0.206264	-
DSG4	-0.326149	0.408847	-
HSPA2	-0.326101	0.290125	-
OR2J2	-0.325957	0.28772	-
EFNB3	-0.325831	0.415167	-
ISL2	-0.325741	0.371118	-
INMT	-0.325579	0.358696	-
KRT35	-0.325182	0.171111	-
NT5C1B	-0.324747	0.193874	-
C17orf97	-0.324717	0.354474	-
MLXIP	-0.324529	0.027165	-
OPRL1	-0.324474	0.323628	-
PIGR	-0.324402	0.447745	-
ZNF137P	-0.324391	0.180794	-
GPR126	-0.324183	0.316261	-
AVPR2	-0.324159	0.172239	-
SALL1	-0.324132	0.356482	-
CXADRP3	-0.323993	0.184507	-
PRO1768	-0.323852	0.083228	-
CA2	-0.323832	0.647352	-
CGGBP1	-0.323684	0.0131263	-
IFT74	-0.323679	0.0973931	-
NRIP1	-0.323489	0.0427235	-
MTMR8	-0.323432	0.389228	-
LOC100505940	-0.323421	0.253074	-
OR1S2	-0.323364	0.385848	-
KLC2	-0.323315	0.139237	-
CMTM4	-0.323229	0.142363	-
PWWP2A	-0.322994	0.0531426	-
FBXO40	-0.322923	0.235363	-
C4orf39	-0.322908	0.418804	-
KIAA0825	-0.322842	0.143606	-
F5	-0.322759	0.671109	-
APLP2	-0.322628	0.103938	-
LOC100506748	-0.32239	0.231209	-
SLC4A4	-0.322127	0.386356	-
BCL2L15	-0.322039	0.114246	-
EPHA1	-0.321965	0.264054	-
RBM45	-0.321755	0.150496	-
B4GALT6	-0.321706	0.413849	-
KIAA1671	-0.321675	0.0760244	-
LOC100507039	-0.321616	0.513972	-
TAS2R20	-0.321425	0.458647	-
NPBWR2	-0.321402	0.0973931	-
SLAIN2	-0.321367	0.183848	-
CACNG6	-0.321344	0.433744	-
LOC644662	-0.32133	0.236725	-
PLEKHG6	-0.321195	0.250412	-
DIXDC1	-0.321097	0.180794	-
C17orf66	-0.32104	0.267254	-
NLRP11	-0.320682	0.427239	-
RPL3L	-0.320671	0.287272	-
ETS2	-0.320641	0.424214	-
CYBRD1	-0.320583	0.561695	-
LOC100506236	-0.320497	0.40057	-
OCRL	-0.32036	0.0932206	-
ATP5G2	-0.320329	0.117462	-
DNAJC21	-0.320181	0.0603905	-
CARD16	-0.32018	0.23142	-
ISG20	-0.320132	0.475903	-
SP5	-0.320096	0.503456	-
RAPH1	-0.319946	0.134886	-
ZNF492	-0.319891	0.147227	-
FLVCR2	-0.31976	0.684226	-
ZNF225	-0.319738	0.160891	-
TPMT	-0.319508	0.312673	-
CASD1	-0.319394	0.181341	-
PKP2	-0.319347	0.0556551	-
FLJ13197	-0.319033	0.509526	-
FAM63A	-0.318935	0.119032	-
PP2672	-0.318718	0.287759	-
PCP4L1	-0.318689	0.414129	-
PRR13	-0.318671	0.142363	-
C5orf43	-0.318596	0.0760956	-
TANC2	-0.318556	0.398281	-
LOC100653515	-0.3184	0.227511	-
PANK3	-0.318325	0.216796	-
STXBP5	-0.318226	0.0905416	-
TUBB2A	-0.317818	0.279566	-
MGLL	-0.317711	0.21138	-
TBC1D3P5	-0.317673	0.128252	-
LPHN3	-0.317629	0.21887	-
LOC100507131	-0.317588	0.30037	-
SERP1	-0.317435	0.066007	-
COX11	-0.317432	0.0952963	-
KLF3	-0.317397	0.0916356	-
GNA11	-0.317241	0.166583	-
CDC20B	-0.317223	0.214965	-
NHLRC2	-0.316948	0.064492	-
PARM1	-0.316816	0.429264	-
UMOD	-0.316737	0.184935	-
MPPED1	-0.316658	0.26457	-
KIAA0247	-0.316532	0.238653	-
OR7A10	-0.316521	0.11989	-
SYCE1L	-0.316328	0.199009	-
LHFPL3	-0.316218	0.168092	-
PSKH2	-0.316123	0.227327	-
QSOX1	-0.316107	0.386345	-
CERS6	-0.31603	0.066007	-
CECR1	-0.315843	0.332135	-
TUBB3	-0.315574	0.594294	-
GATM	-0.315559	0.401562	-
LELP1	-0.315335	0.398963	-
ZNF222	-0.315166	0.176132	-
TMEM92	-0.315136	0.388043	-
CCL1	-0.315067	0.355911	-
SLC32A1	-0.31502	0.456849	-
SCNN1B	-0.314931	0.754612	-
GSC	-0.314871	0.530849	-
S100A14	-0.314858	0.378381	-
TNC	-0.314815	0.334452	-
C5orf4	-0.314742	0.320107	-
NIPSNAP3B	-0.314697	0.0721034	-
FLNB	-0.31466	0.367236	-
LOC100652791	-0.314281	0.132319	-
KRT40	-0.314269	0.516106	-
H1F0	-0.314233	0.312818	-
TTTY8	-0.314221	0.169575	-
ZNF702P	-0.314217	0.330944	-
SVIL	-0.314133	0.290667	-
SET	-0.313995	0.213766	-
GIMAP2	-0.313849	0.267287	-
CDH20	-0.313817	0.151743	-
GSTA2	-0.313805	0.669921	-
HOXB2	-0.313781	0.587091	-
SULT1A2	-0.31378	0.602715	-
RUNX1T1	-0.313414	0.277617	-
KALRN	-0.312905	0.0334123	-
DR1	-0.312772	0.0844335	-
LOC100652953	-0.312694	0.370411	-
TRAK2	-0.312647	0.0698824	-
METTL20	-0.312623	0.233414	-
MGC15705	-0.312612	0.24293	-
LOC100506253	-0.312513	0.649115	-
FRG1B	-0.312511	0.427059	-
OR2W3	-0.31246	0.254357	-
TLR4	-0.312426	0.369882	-
THBD	-0.312394	0.571005	-
[truncated: 16,101 more rows]

## Sheet: EGCvsCG
Gene	logFC	AveExpr	t	P.Value	adj.P.Val	B
SNX10	1.15358	0.107383	8.32473	4.02257e-13	3.64043e-09	19.3782
RGS1	1.73763	-0.0492352	8.06578	1.47251e-12	7.769e-09	18.1408
LOC100505592	1.55916	-0.310193	8.0246	1.80875e-12	7.769e-09	17.9447
ATP6V0D2	1.10334	0.535309	7.85413	4.22791e-12	1.27542e-08	17.135
LOC100507520	-1.15271	0.306025	-7.25822	7.94846e-11	1.59852e-07	14.3372
HAVCR2	1.19582	-0.0763277	7.15296	1.32599e-10	2.29368e-07	13.8493
RNASE2	1.03217	0.142007	7.09435	1.76148e-10	2.29368e-07	13.5786
IGF2BP3	1.47957	0.668445	7.06439	2.03615e-10	2.29368e-07	13.4404
PDPN	1.36684	-0.208363	7.05107	2.1715e-10	2.29368e-07	13.3791
RARRES1	1.89279	-0.641582	7.0341	2.35691e-10	2.29368e-07	13.301
FOSB	2.09471	-0.129464	7.02017	2.52083e-10	2.29368e-07	13.2369
LINC00346	1.04563	-0.308141	7.0092	2.65768e-10	2.29368e-07	13.1865
SIPA1L2	1.10486	-0.238209	6.9933	2.86946e-10	2.29368e-07	13.1134
BCL2A1	1.01502	0.0527583	6.98675	2.96138e-10	2.29368e-07	13.0834
IL2RA	1.15773	0.263626	6.98122	3.04134e-10	2.29368e-07	13.058
CDH3	1.79987	-0.661674	6.87799	4.99377e-10	3.09384e-07	12.5854
S100A9	2.04031	-0.287279	6.87533	5.05795e-10	3.09384e-07	12.5732
PLA2G7	1.75559	-0.442568	6.84897	5.7383e-10	3.18675e-07	12.453
FCGR3A	1.705	-0.0106705	6.82359	6.47879e-10	3.18675e-07	12.3373
LILRB3	1.14271	0.0720555	6.82357	6.47939e-10	3.18675e-07	12.3373
FPR1	1.75632	-0.122436	6.71502	1.08708e-09	3.92269e-07	11.8443
NCF2	1.32511	0.0731433	6.70902	1.11851e-09	3.92269e-07	11.8172
S100A8	2.09634	-0.294981	6.70351	1.14821e-09	3.92269e-07	11.7922
S100A12	1.88145	-0.104016	6.70271	1.15258e-09	3.92269e-07	11.7886
FCGR1B	1.56067	-0.154521	6.68952	1.22709e-09	4.03825e-07	11.7289
CCL3	1.42874	0.0083702	6.67683	1.30322e-09	4.06696e-07	11.6716
NFE2	1.3637	0.172736	6.6368	1.57547e-09	4.83322e-07	11.4909
SEMG1	1.54076	-0.114474	6.60697	1.81421e-09	5.39721e-07	11.3565
FOXD1	1.56274	0.21555	6.60642	1.81895e-09	5.39721e-07	11.354
BATF3	1.00517	0.0452944	6.59882	1.88543e-09	5.50422e-07	11.3199
INHBA	1.27262	0.171484	6.59454	1.92398e-09	5.52764e-07	11.3006
CLDN1	1.70289	-0.476753	6.55419	2.32742e-09	6.48097e-07	11.1193
KLK8	2.55577	0.514457	6.51556	2.79154e-09	7.45407e-07	10.9462
HOXB13	2.32536	-0.924237	6.51489	2.80042e-09	7.45407e-07	10.9432
LRRC25	1.04499	0.0230045	6.48725	3.18879e-09	8.01627e-07	10.8196
CCR1	1.05175	-0.0195	6.48308	3.25182e-09	8.06274e-07	10.8009
C2	1.10566	-0.0881072	6.46224	3.58578e-09	8.77061e-07	10.7079
CCL3L3	1.23695	-0.0573109	6.44137	3.95414e-09	9.35137e-07	10.6148
NNMT	1.0703	0.14543	6.39901	4.82032e-09	1.07713e-06	10.4263
MNDA	1.47147	0.137029	6.3905	5.0157e-09	1.09378e-06	10.3885
IGSF6	1.13656	-0.0406425	6.36543	5.63781e-09	1.21481e-06	10.2772
HOXA13	2.55845	-0.325179	6.35873	5.81681e-09	1.22424e-06	10.2475
CD300LF	1.06577	0.355756	6.35366	5.95571e-09	1.23906e-06	10.225
AQP9	1.88372	0.0691172	6.33472	6.50472e-09	1.28781e-06	10.1411
SAA1	2.47861	-0.100751	6.33248	6.57276e-09	1.28781e-06	10.1312
CXCL1	2.00017	-0.758621	6.28389	8.23684e-09	1.50593e-06	9.91653
C5AR1	1.17994	-0.139092	6.27953	8.40495e-09	1.5213e-06	9.89731
MARCO	1.08793	0.406227	6.22412	1.08619e-08	1.8898e-06	9.65341
EMR2	1.23936	-0.116091	6.21028	1.1579e-08	1.97718e-06	9.59261
CHI3L1	1.94517	0.192655	6.19568	1.23858e-08	2.05811e-06	9.52856
TGM2	1.25732	-0.0155313	6.19553	1.23941e-08	2.05811e-06	9.52792
C4BPA	1.11705	0.0135815	6.19267	1.25586e-08	2.0586e-06	9.51539
TPRXL	1.30134	0.32558	6.19154	1.26246e-08	2.0586e-06	9.51041
PI3	2.31121	-0.60236	6.18742	1.28664e-08	2.0793e-06	9.49237
OSM	1.19748	0.329149	6.15551	1.49022e-08	2.26427e-06	9.35271
CXCR2	1.52909	-0.0777325	6.15513	1.49285e-08	2.26427e-06	9.35103
FCN1	1.29414	0.0309303	6.1515	1.518e-08	2.26427e-06	9.33514
TREM2	1.25099	-0.0195127	6.13698	1.62275e-08	2.33109e-06	9.27171
CD55	1.27047	-0.512466	6.13198	1.66044e-08	2.34797e-06	9.24988
CPVL	1.04359	-0.208974	6.12989	1.67642e-08	2.35218e-06	9.24078
KLK6	1.57968	0.284438	6.11973	1.75647e-08	2.42689e-06	9.19643
CARNS1	-1.48922	0.353604	-6.10648	1.86644e-08	2.54004e-06	9.13871
TFF3	1.88291	-1.02325	6.07102	2.19547e-08	2.83843e-06	8.9844
SPP1	1.68997	0.533528	6.05257	2.38856e-08	2.93009e-06	8.90429
MFAP2	1.04186	0.13986	6.00306	2.99338e-08	3.45097e-06	8.68983
IDO1	1.39454	0.518426	5.94035	3.97945e-08	4.28739e-06	8.41936
FAM20A	-1.12681	0.0804069	-5.93398	4.09592e-08	4.38675e-06	8.39196
CA9	-1.22304	0.0690674	-5.92661	4.23481e-08	4.48246e-06	8.36029
EMR3	1.0348	-0.00412761	5.91754	4.41211e-08	4.59428e-06	8.32135
IL11	1.01414	0.49252	5.91399	4.48369e-08	4.59428e-06	8.30606
NANOS3	1.45138	-0.355772	5.90105	4.75362e-08	4.75362e-06	8.25055
RGS18	1.04982	0.0412534	5.86409	5.61603e-08	5.24946e-06	8.09226
BAAT	1.0325	0.316543	5.85947	5.73401e-08	5.24946e-06	8.07253
CLDN3	2.05754	-0.985236	5.80467	7.33495e-08	6.35228e-06	7.83881
S100A3	1.05538	0.00439267	5.78586	7.97995e-08	6.6869e-06	7.75883
PADI2	1.07825	0.088067	5.78272	8.0929e-08	6.7503e-06	7.74549
LAMP3	1.20984	-0.0868663	5.76964	8.58069e-08	7.05957e-06	7.68996
CCR7	1.408	0.517242	5.73673	9.93889e-08	7.75405e-06	7.55056
RGS2	1.19086	0.156192	5.73302	1.01047e-07	7.84957e-06	7.53486
LILRB2	1.04825	0.085807	5.70825	1.12833e-07	8.40445e-06	7.43022
SIGLEC10	1.12614	0.0778658	5.70105	1.16505e-07	8.60713e-06	7.39984
MARVELD3	1.18465	-0.290067	5.69366	1.20395e-07	8.85831e-06	7.3687
SAA2	1.15129	0.0551228	5.67328	1.318e-07	9.39206e-06	7.28287
HOXA11	1.29083	0.0983678	5.65771	1.41222e-07	9.79354e-06	7.2174
FER1L4	-1.04643	0.272662	-5.65548	1.42623e-07	9.85294e-06	7.20804
KRT80	1.24278	-0.358211	5.65228	1.4466e-07	9.95571e-06	7.19459
HOXC10	1.35272	0.907462	5.64761	1.47682e-07	1.01252e-05	7.17499
WISP3	1.58466	-0.0728978	5.62982	1.59777e-07	1.07237e-05	7.10036
F2RL2	1.06504	-0.1192	5.62077	1.66295e-07	1.09152e-05	7.06247
EGR2	1.2151	-0.20312	5.60815	1.75827e-07	1.12853e-05	7.00964
CMTM2	1.40238	0.717377	5.54948	2.2763e-07	1.39193e-05	6.76494
KLK7	2.07582	-0.497043	5.5375	2.39917e-07	1.43792e-05	6.71513
MMP12	2.01246	-0.835726	5.51623	2.63363e-07	1.49902e-05	6.62681
ADAMDEC1	1.25329	-0.0279063	5.48611	3.00426e-07	1.63787e-05	6.50211
TEX11	1.11345	-0.155292	5.47819	3.10997e-07	1.67034e-05	6.46936
TFPI2	1.24245	-0.197189	5.47442	3.16154e-07	1.67812e-05	6.45379
CALHM3	1.23255	-0.398486	5.45256	3.47755e-07	1.81972e-05	6.36358
AGT	1.08801	-0.12989	5.43973	3.67716e-07	1.8962e-05	6.31075
CSAG1	1.27681	0.277528	5.43426	3.76564e-07	1.92579e-05	6.28824
MAL	-1.55332	-0.458695	-5.43421	3.76646e-07	1.92579e-05	6.28803
AIM2	1.35378	0.586699	5.43037	3.82977e-07	1.95264e-05	6.27225
PLEK	1.00127	0.28711	5.40435	4.28758e-07	2.12036e-05	6.16538
CA1	2.44647	0.707674	5.40097	4.35075e-07	2.14511e-05	6.15154
OLFM4	3.34854	-2.82792	5.37946	4.77537e-07	2.26747e-05	6.06342
NEURL3	1.53021	0.147767	5.37877	4.7897e-07	2.26747e-05	6.06059
SHD	1.21333	-0.0583264	5.33836	5.70229e-07	2.52969e-05	5.8956
CDA	1.1187	-0.204878	5.32237	6.10856e-07	2.66422e-05	5.83051
UCA1	1.69726	-0.490918	5.32163	6.12801e-07	2.66627e-05	5.8275
GLTPD2	1.02014	0.21504	5.3198	6.17654e-07	2.66815e-05	5.82004
ANXA9	1.07253	-0.047706	5.31749	6.23816e-07	2.68196e-05	5.81065
LRP8	1.09132	-0.292603	5.31047	6.42927e-07	2.72529e-05	5.78211
MUC5AC	-1.03079	0.0175508	-5.27659	7.43462e-07	3.01206e-05	5.64475
TNFRSF11B	1.29344	-0.163492	5.27647	7.43863e-07	3.01206e-05	5.64424
MMP9	1.3515	0.423696	5.25772	8.05996e-07	3.20368e-05	5.5684
HOXA11-AS1	2.15599	-0.398227	5.25246	8.24315e-07	3.25057e-05	5.54716
ONECUT2	1.69608	-0.853234	5.19744	1.04209e-06	3.85266e-05	5.32564
NOS2	1.91209	0.157708	5.17039	1.16883e-06	4.16452e-05	5.21724
KRT17	1.80663	-0.888528	5.15198	1.26359e-06	4.4051e-05	5.14362
APOC2	1.32107	-0.134989	5.1497	1.27582e-06	4.41537e-05	5.13452
LOC100507056	1.28855	-1.15996	5.1447	1.30304e-06	4.47082e-05	5.11458
UPP1	1.20787	-0.684553	5.14419	1.30587e-06	4.47082e-05	5.11254
TNFRSF6B	1.03331	0.291466	5.1346	1.35985e-06	4.59204e-05	5.07429
CWH43	-1.75589	-0.512139	-5.1227	1.42988e-06	4.7575e-05	5.02689
SOSTDC1	-1.22934	-0.0894772	-5.11524	1.47556e-06	4.86545e-05	4.99721
DMBT1	2.49512	-1.98104	5.10866	1.51704e-06	4.93856e-05	4.97104
MMP3	1.74601	0.093154	5.09605	1.59975e-06	5.11522e-05	4.92093
CHI3L2	1.35894	1.30041	5.08539	1.67306e-06	5.29412e-05	4.87865
CLC	1.17672	-0.133401	5.07454	1.75104e-06	5.44569e-05	4.83566
MMP7	1.93453	-0.688618	5.06847	1.79614e-06	5.52217e-05	4.81167
PHOSPHO2-KLHL23	1.00686	-0.409528	5.05529	1.89815e-06	5.76451e-05	4.75955
LEFTY1	2.0369	-0.265279	5.03101	2.10106e-06	6.27544e-05	4.66376
AGMAT	1.02878	-0.951866	5.02545	2.15037e-06	6.37015e-05	4.64188
CCL20	1.65297	-0.479253	5.02219	2.17982e-06	6.42586e-05	4.62905
SIGLEC12	1.03296	-0.0454472	5.01237	2.27101e-06	6.58739e-05	4.59041
IL13RA2	1.05741	0.34072	5.00536	2.33823e-06	6.73918e-05	4.5629
LOC400043	-1.00167	0.104466	-5.00204	2.37086e-06	6.81151e-05	4.54984
GPR128	2.15065	-0.903915	4.99745	2.41659e-06	6.92093e-05	4.53182
F12	1.06665	-0.607624	4.99535	2.43781e-06	6.97068e-05	4.52358
TIMD4	1.17312	0.843958	4.98303	2.56596e-06	7.25686e-05	4.47528
CEACAM7	1.19548	-0.404925	4.97847	2.61495e-06	7.35716e-05	4.45746
KRT6B	1.59074	0.350959	4.97617	2.64012e-06	7.39725e-05	4.44843
CXCL10	1.34319	0.223421	4.97487	2.65435e-06	7.40273e-05	4.44336
ADHFE1	-1.26458	0.539496	-4.97279	2.67744e-06	7.45564e-05	4.4352
PLA2G2A	1.72721	0.183111	4.96663	2.74667e-06	7.59002e-05	4.41114
CXorf61	1.85181	0.133509	4.96428	2.77365e-06	7.62963e-05	4.40193
HBD	1.12826	0.182532	4.95503	2.88195e-06	7.8441e-05	4.36583
DPP4	1.32666	-0.666724	4.94986	2.94435e-06	7.95413e-05	4.34564
ABCG5	1.37955	-0.420429	4.90791	3.50137e-06	9.09252e-05	4.18241
CXCL2	1.28508	-0.17206	4.90512	3.54199e-06	9.14551e-05	4.17155
CSAG2	1.15924	0.620358	4.90464	3.54887e-06	9.15021e-05	4.16973
LCN2	1.58647	-0.0814081	4.89929	3.62793e-06	9.2748e-05	4.14897
PLCXD3	-1.27353	0.593131	-4.89368	3.71278e-06	9.45166e-05	4.1272
VNN1	1.61046	-0.794125	4.88989	3.77111e-06	9.55418e-05	4.11252
SLC46A3	1.0171	-0.331018	4.8683	4.12085e-06	0.000101341	4.02902
CHRDL2	1.39918	0.167031	4.85031	4.4361e-06	0.000107118	3.95963
PSAPL1	-1.54233	-0.280189	-4.83412	4.73983e-06	0.000112656	3.89731
CYR61	1.1814	0.0188663	4.83106	4.79951e-06	0.000113557	3.88553
UBD	1.62136	0.0591983	4.82585	4.90257e-06	0.000115242	3.86554
FAP	1.18129	-0.0912265	4.81748	5.07297e-06	0.000118631	3.83339
CDH16	1.1728	-0.247291	4.80935	5.24405e-06	0.000121998	3.80219
FLJ42875	-1.11353	0.525766	-4.77438	6.04535e-06	0.000135926	3.66845
MAGEA12	1.33707	0.38593	4.75386	6.56967e-06	0.000143612	3.59025
HTR2B	1.08351	-0.218106	4.74782	6.73216e-06	0.000146106	3.56728
C10orf81	1.01398	-0.678707	4.73982	6.95358e-06	0.000149389	3.53687
NEU4	1.16476	0.156569	4.73067	7.2155e-06	0.000153467	3.50212
CPS1	2.42145	-2.30317	4.72293	7.44419e-06	0.000157223	3.47279
SCNN1B	-1.17327	-0.0495895	-4.69012	8.49556e-06	0.000171236	3.34868
CHAD	-1.10278	0.904137	-4.68634	8.62526e-06	0.000172916	3.33445
KRT23	1.10584	-0.0249076	4.67582	8.99736e-06	0.000178762	3.29478
HKDC1	1.33283	-0.991803	4.67546	9.01016e-06	0.00017882	3.29344
CKMT2	-1.60611	0.768222	-4.67509	9.02373e-06	0.000178893	3.29203
CLDN7	1.33204	-1.04332	4.66898	9.2474e-06	0.000181145	3.26904
CXCL11	1.3127	0.00212957	4.63972	1.03957e-05	0.000197858	3.15914
CXCL3	1.19967	-0.48959	4.61669	1.13952e-05	0.000210134	3.073
CAMK2N1	1.08164	-0.638605	4.61528	1.14593e-05	0.000211	3.06773
MYO7B	1.62794	-1.12341	4.60734	1.18272e-05	0.000215581	3.03808
C21orf30	-1.35635	1.03696	-4.59917	1.22174e-05	0.000220918	3.00763
CLRN3	1.78551	-1.3239	4.58919	1.27116e-05	0.000226457	2.97043
DUOX1	-1.00262	0.390748	-4.57851	1.3261e-05	0.000233033	2.93075
SOX21	-1.31386	-0.350211	-4.57169	1.36241e-05	0.000237798	2.90541
KCNJ15	-1.06989	0.309531	-4.56848	1.37986e-05	0.000239277	2.89349
HOXA10	1.08639	-0.56604	4.56776	1.38379e-05	0.000239277	2.89082
ALAS2	1.17785	0.285359	4.56424	1.40321e-05	0.00024074	2.87775
KLK11	-1.00439	0.0130606	-4.54921	1.48903e-05	0.000252591	2.8221
RDH12	-1.16855	0.228817	-4.51743	1.68763e-05	0.000277187	2.70476
PPBP	1.40861	0.494132	4.50958	1.74052e-05	0.000283304	2.67585
PTGS2	1.07723	0.353781	4.49891	1.81495e-05	0.000292265	2.63662
TINAG	1.04135	0.169395	4.49023	1.87769e-05	0.000299174	2.60479
IFI44L	1.01031	0.393922	4.46761	2.05141e-05	0.000320367	2.52193
CXCL5	1.90778	0.467618	4.44682	2.2247e-05	0.000340668	2.44602
CHP2	2.88062	-2.79293	4.44631	2.22909e-05	0.000340764	2.44417
CXCL9	1.11609	0.435341	4.44321	2.25621e-05	0.00034373	2.43286
DEFA3	1.31064	0.0651454	4.42684	2.40447e-05	0.000357908	2.3733
MIA	1.17877	-0.62132	4.41665	2.50147e-05	0.000369304	2.3363
MFSD4	-1.20803	0.979652	-4.40374	2.62982e-05	0.000381103	2.28949
CXCL13	1.89004	1.59391	4.39135	2.75894e-05	0.000397904	2.24467
DSCR8	1.12788	0.732913	4.37193	2.97371e-05	0.000417556	2.17459
APOBEC2	-1.124	0.724789	-4.36679	3.03327e-05	0.000421374	2.15605
CCL15	1.02683	-0.411327	4.35476	3.17697e-05	0.000435961	2.11279
FLJ13744	1.02397	0.624268	4.34761	3.26557e-05	0.000446038	2.08708
CDX2	1.53202	-1.14487	4.3408	3.35213e-05	0.000454484	2.06264
REG4	1.95891	-1.21488	4.31577	3.68954e-05	0.000487579	1.97305
TRIM29	1.19669	-1.01916	4.31024	3.76839e-05	0.000496058	1.95331
KCNJ16	-1.64717	0.851597	-4.29277	4.02833e-05	0.000521924	1.89103
EEF1A2	-1.15354	0.196761	-4.26672	4.44825e-05	0.000559509	1.79849
FOLH1B	1.32034	0.127556	4.26072	4.5507e-05	0.000570295	1.77724
MUC17	1.56341	-1.1372	4.22954	5.12097e-05	0.000613432	1.66712
CCKBR	-1.61636	0.3207	-4.21764	5.35639e-05	0.000632837	1.62522
PPP1R1B	1.16698	-1.03679	4.21282	5.45469e-05	0.00064152	1.60827
TNNC1	1.01901	-0.162593	4.21261	5.45887e-05	0.000641595	1.60755
CCL19	1.37717	0.996611	4.19999	5.7247e-05	0.000667206	1.56324
GLDN	-1.08511	0.176925	-4.19485	5.83648e-05	0.000676729	1.54522
SLC3A1	1.06326	-0.117739	4.18906	5.96469e-05	0.000688526	1.52497
ISX	1.48156	0.452755	4.16707	6.47751e-05	0.000729275	1.44814
VNN2	1.00447	0.39609	4.15458	6.78738e-05	0.000754153	1.40463
ORM2	-1.1193	-0.140713	-4.13927	7.18647e-05	0.000787856	1.35144
SERPINA3	1.37712	0.281598	4.11203	7.95317e-05	0.00085584	1.25711
FABP6	1.00755	-0.31605	4.09767	8.38841e-05	0.0008905	1.20755
CNDP1	1.1174	-0.400039	4.08922	8.65498e-05	0.000912909	1.17846
ADORA2B	1.24116	-0.973449	4.06222	9.56236e-05	0.000991855	1.08578
GCG	1.76602	0.0409228	4.06115	9.60003e-05	0.000994053	1.08212
CST6	1.04037	0.197469	4.04176	0.0001031	0.00105014	1.01583
C16orf89	-1.19844	-0.0787759	-4.00558	0.00011771	0.00115352	0.892772
C21orf90	1.07418	-0.865538	3.98656	0.000126167	0.00121599	0.828384
PF4	1.04499	-0.258183	3.98509	0.000126846	0.00121864	0.823407
TCL1A	1.5484	1.00801	3.96997	0.000134013	0.00127196	0.772422
NAT2	1.2323	-0.36614	3.93551	0.00015183	0.00140282	0.656698
KCNE2	-1.45106	0.505964	-3.92747	0.000156301	0.00143316	0.629799
PRAP1	1.3256	-0.478171	3.89267	0.000177144	0.00157868	0.513864
HBA2	1.01077	0.330348	3.8566	0.000201537	0.00174955	0.394479
AGMO	1.5021	-0.477018	3.85225	0.000204681	0.00176752	0.380159
ADH4	2.0047	-0.660286	3.83627	0.000216661	0.00184284	0.327561
CLDN2	1.52359	-1.19434	3.8315	0.000220359	0.00186815	0.311913
MEP1A	1.8706	-0.119019	3.8155	0.00023322	0.00195792	0.259488
CD19	1.20237	1.02398	3.76233	0.000281295	0.00225445	0.0864187
ANXA13	1.75628	-1.44533	3.75493	0.000288696	0.00230092	0.062457
PDZK1	1.2134	-0.378066	3.74933	0.000294415	0.00233315	0.0443612
DSG3	1.20388	0.666541	3.73592	0.000308547	0.00242137	0.00111952
SLC6A19	1.17485	0.0330721	3.71899	0.000327309	0.00253283	-0.053301
CEACAM6	1.40661	-1.05818	3.67826	0.000377002	0.00283303	-0.183509
LRRC19	1.40789	-0.450591	3.67611	0.00037982	0.00284359	-0.190364
GPER	-1.05462	0.897346	-3.66142	0.000399577	0.0029556	-0.237038
GIF	-2.15979	1.3314	-3.6378	0.000433387	0.00315539	-0.311759
SERPINB5	1.38225	-1.66715	3.62955	0.000445832	0.00321987	-0.33779
AFAP1-AS1	1.26598	-1.50078	3.5968	0.000498617	0.00350348	-0.440618
SI	1.98535	-0.886205	3.58124	0.000525736	0.0036515	-0.48925
LY6D	1.28853	0.364324	3.57364	0.000539475	0.00373503	-0.512932
GP2	1.20991	-0.437973	3.53879	0.000606941	0.00406123	-0.62103
HPN	-1.06351	0.186316	-3.47883	0.000742021	0.00474243	-0.805098
PCK1	1.10305	-0.341682	3.46521	0.000776421	0.00490685	-0.846559
ATP4B	-2.2882	1.91957	-3.45769	0.00079606	0.00500475	-0.869406
GJB5	1.08815	0.010606	3.42516	0.000886499	0.00541899	-0.967756
NKX6-2	-1.4402	-0.604692	-3.38304	0.00101804	0.00600995	-1.09405
MALL	1.05022	-0.925584	3.35465	0.00111678	0.00643747	-1.17844
TRIM50	-1.17956	1.13407	-3.35012	0.00113335	0.00649987	-1.19186
GUCA2A	1.05093	0.153682	3.32077	0.0012464	0.00700408	-1.27844
ACE2	1.02889	0.169549	3.30695	0.00130319	0.00725375	-1.31898
ANPEP	1.85591	-0.261455	3.30237	0.00132253	0.00732319	-1.33239
APOA4	1.76234	0.987714	3.27591	0.00143973	0.00783498	-1.40957
GPA33	1.33902	-0.945474	3.26763	0.00147837	0.00798522	-1.43362
C4orf7	1.92059	2.61241	3.25934	0.00151804	0.00814359	-1.45767
ITLN1	1.31644	-0.950133	3.24078	0.00161039	0.00850384	-1.51128
MS4A1	1.02768	1.34801	3.23911	0.00161898	0.00853088	-1.5161
ATP4A	-2.14907	1.3947	-3.22769	0.00167869	0.00877907	-1.54895
DRD5	-1.30837	1.75948	-3.19368	0.00186892	0.00958014	-1.64623
B3GAT1	-1.17175	0.874484	-3.18773	0.00190419	0.0097127	-1.66316
MLN	1.48994	0.483985	3.1714	0.00200428	0.0101277	-1.70952
GSTA3	-1.05548	1.07485	-3.17118	0.00200564	0.0101307	-1.71014
NAT8	1.10876	1.04191	3.16739	0.00202958	0.0102184	-1.72087
SLC6A14	1.05562	-0.480913	3.15751	0.00209321	0.0104632	-1.74879
FABP1	1.74435	-1.57162	3.1573	0.00209455	0.0104661	-1.74937
FABP2	1.09862	0.616816	3.11657	0.00237715	0.0114952	-1.86371
AGXT2L1	-1.40938	1.29364	-3.11604	0.00238103	0.0115078	-1.86519
MTTP	1.47266	0.824336	2.91007	0.00443702	0.0184748	-2.42436
BTNL3	1.66198	-2.02017	2.90587	0.00449236	0.0186238	-2.43544
THOC6	-1.02336	1.41233	-2.89648	0.00461824	0.0190021	-2.46013
REG1B	1.11142	0.607888	2.85721	0.00518092	0.0207742	-2.56271
UPK1B	-1.00272	-0.410002	-2.84104	0.00543027	0.0214931	-2.60458
MEP1B	1.12087	0.0773548	2.82474	0.00569282	0.0222838	-2.64661
DEFB4A	1.10873	0.810301	2.78676	0.00635016	0.0240758	-2.74372
LY6K	1.14493	0.667075	2.77946	0.0064842	0.0244559	-2.76226
GDF5	-1.15741	1.97901	-2.74043	0.00724552	0.0267586	-2.86066
OSTalpha	1.1688	-0.057267	2.71372	0.00781248	0.0283095	-2.9273
CKM	-1.36688	1.75086	-2.6691	0.00885024	0.0312503	-3.03738
FGG	-1.21499	2.34033	-2.64433	0.009479	0.0328363	-3.09783
CHIA	-1.75913	2.92216	-2.6365	0.00968597	0.0333808	-3.11683
COL2A1	-1.10363	2.00992	-2.62346	0.0100397	0.0342651	-3.14836
CPA2	-1.15301	1.46229	-2.59506	0.0108508	0.0363889	-3.21656
CTAG1A	1.12625	1.14474	2.53699	0.0126959	0.0412486	-3.35401
SLC7A9	1.00548	0.371658	2.53384	0.0128037	0.0415167	-3.36139
APOA1	1.02517	0.83043	2.50854	0.0136989	0.0437379	-3.42036
APOC3	1.15799	0.884539	2.44598	0.016158	0.0496198	-3.56391
