# Supplementary material for: Manpixiao Decoction Halted the Malignant Transformation of Precancerous Lesions of Gastric Cancer: From Network Prediction to In-Vivo Verification
Source: Front Pharmacol. 2022 Aug 5;13:927731. doi: 10.3389/fphar.2022.927731 (PMC9389883; doi:10.3389/fphar.2022.927731)
Supplement: Supplementary file 2 [file Table3.XLSX]

## Sheet: Targets_of_MPX
Molecule	CID	Smile	Target
3,4-dihydroxyphenyllactic acid	439435	C1=CC(=C(C=C1CC(C(=O)O)O)O)O	EGFR
3,4-dihydroxyphenyllactic acid	439435	C1=CC(=C(C=C1CC(C(=O)O)O)O)O	FYN
3,4-dihydroxyphenyllactic acid	439435	C1=CC(=C(C=C1CC(C(=O)O)O)O)O	LCK
3,4-dihydroxyphenyllactic acid	439435	C1=CC(=C(C=C1CC(C(=O)O)O)O)O	ESR1
3,4-dihydroxyphenyllactic acid	439435	C1=CC(=C(C=C1CC(C(=O)O)O)O)O	KDM4E
3,4-dihydroxyphenyllactic acid	439435	C1=CC(=C(C=C1CC(C(=O)O)O)O)O	ECE1
3,4-dihydroxyphenyllactic acid	439435	C1=CC(=C(C=C1CC(C(=O)O)O)O)O	LAP3
3,4-dihydroxyphenyllactic acid	439435	C1=CC(=C(C=C1CC(C(=O)O)O)O)O	TPMT
3,4-dihydroxyphenyllactic acid	439435	C1=CC(=C(C=C1CC(C(=O)O)O)O)O	CYP19A1
3,4-dihydroxyphenyllactic acid	439435	C1=CC(=C(C=C1CC(C(=O)O)O)O)O	GPR35
3,4-Dihydroxybenzoic acid	72	C1=CC(=C(C=C1C(=O)O)O)O	CA2
3,4-Dihydroxybenzoic acid	72	C1=CC(=C(C=C1C(=O)O)O)O	CA7
3,4-Dihydroxybenzoic acid	72	C1=CC(=C(C=C1C(=O)O)O)O	CA1
3,4-Dihydroxybenzoic acid	72	C1=CC(=C(C=C1C(=O)O)O)O	CA6
3,4-Dihydroxybenzoic acid	72	C1=CC(=C(C=C1C(=O)O)O)O	CA12
3,4-Dihydroxybenzoic acid	72	C1=CC(=C(C=C1C(=O)O)O)O	CA14
3,4-Dihydroxybenzoic acid	72	C1=CC(=C(C=C1C(=O)O)O)O	CA9
3,4-Dihydroxybenzoic acid	72	C1=CC(=C(C=C1C(=O)O)O)O	CA4
3,4-Dihydroxybenzoic acid	72	C1=CC(=C(C=C1C(=O)O)O)O	CA3
3,4-Dihydroxybenzoic acid	72	C1=CC(=C(C=C1C(=O)O)O)O	CA5B
3,4-Dihydroxybenzoic acid	72	C1=CC(=C(C=C1C(=O)O)O)O	CA5A
3,4-Dihydroxybenzoic acid	72	C1=CC(=C(C=C1C(=O)O)O)O	CA13
3,4-Dihydroxybenzoic acid	72	C1=CC(=C(C=C1C(=O)O)O)O	FUT7
3,4-Dihydroxybenzoic acid	72	C1=CC(=C(C=C1C(=O)O)O)O	SQLE
3,4-Dihydroxybenzoic acid	72	C1=CC(=C(C=C1C(=O)O)O)O	LDHA
3,4-Dihydroxybenzoic acid	72	C1=CC(=C(C=C1C(=O)O)O)O	LDHB
3,4-Dihydroxybenzoic acid	72	C1=CC(=C(C=C1C(=O)O)O)O	TTR
3,4-Dihydroxybenzoic acid	72	C1=CC(=C(C=C1C(=O)O)O)O	ESR2
3,4-Dihydroxybenzoic acid	72	C1=CC(=C(C=C1C(=O)O)O)O	COMT
3,4-Dihydroxybenzoic acid	72	C1=CC(=C(C=C1C(=O)O)O)O	BCL2L1
3,4-Dihydroxybenzoic acid	72	C1=CC(=C(C=C1C(=O)O)O)O	IGF1R
3,4-Dihydroxybenzoic acid	72	C1=CC(=C(C=C1C(=O)O)O)O	ALK
3,4-Dihydroxybenzoic acid	72	C1=CC(=C(C=C1C(=O)O)O)O	SERPINE1
3,4-Dihydroxybenzoic acid	72	C1=CC(=C(C=C1C(=O)O)O)O	AKR1C3
3,4-Dihydroxybenzoic acid	72	C1=CC(=C(C=C1C(=O)O)O)O	GPR35
3,4-Dihydroxybenzoic acid	72	C1=CC(=C(C=C1C(=O)O)O)O	ALB
Caffeic acid	689043	C1=CC(=C(C=C1/C=C/C(=O)O)O)O	CA2
Caffeic acid	689043	C1=CC(=C(C=C1/C=C/C(=O)O)O)O	ALOX5
Caffeic acid	689043	C1=CC(=C(C=C1/C=C/C(=O)O)O)O	CA7
Caffeic acid	689043	C1=CC(=C(C=C1/C=C/C(=O)O)O)O	CA1
Caffeic acid	689043	C1=CC(=C(C=C1/C=C/C(=O)O)O)O	CA6
Caffeic acid	689043	C1=CC(=C(C=C1/C=C/C(=O)O)O)O	MMP9
Caffeic acid	689043	C1=CC(=C(C=C1/C=C/C(=O)O)O)O	CA12
Caffeic acid	689043	C1=CC(=C(C=C1/C=C/C(=O)O)O)O	MMP1
Caffeic acid	689043	C1=CC(=C(C=C1/C=C/C(=O)O)O)O	MMP2
Caffeic acid	689043	C1=CC(=C(C=C1/C=C/C(=O)O)O)O	PTPN1
Caffeic acid	689043	C1=CC(=C(C=C1/C=C/C(=O)O)O)O	CA14
Caffeic acid	689043	C1=CC(=C(C=C1/C=C/C(=O)O)O)O	CA9
Caffeic acid	689043	C1=CC(=C(C=C1/C=C/C(=O)O)O)O	CA5B
Caffeic acid	689043	C1=CC(=C(C=C1/C=C/C(=O)O)O)O	CA5A
Caffeic acid	689043	C1=CC(=C(C=C1/C=C/C(=O)O)O)O	CA3
Caffeic acid	689043	C1=CC(=C(C=C1/C=C/C(=O)O)O)O	AKR1B1
Caffeic acid	689043	C1=CC(=C(C=C1/C=C/C(=O)O)O)O	ESR2
Caffeic acid	689043	C1=CC(=C(C=C1/C=C/C(=O)O)O)O	CA4
Caffeic acid	689043	C1=CC(=C(C=C1/C=C/C(=O)O)O)O	AKR1B10
Caffeic acid	689043	C1=CC(=C(C=C1/C=C/C(=O)O)O)O	HCAR2
Caffeic acid	689043	C1=CC(=C(C=C1/C=C/C(=O)O)O)O	MIF
Caffeic acid	689043	C1=CC(=C(C=C1/C=C/C(=O)O)O)O	CA13
Caffeic acid	689043	C1=CC(=C(C=C1/C=C/C(=O)O)O)O	NQO2
Caffeic acid	689043	C1=CC(=C(C=C1/C=C/C(=O)O)O)O	TLR4
Caffeic acid	689043	C1=CC(=C(C=C1/C=C/C(=O)O)O)O	ERBB2
Caffeic acid	689043	C1=CC(=C(C=C1/C=C/C(=O)O)O)O	ESR1
Caffeic acid	689043	C1=CC(=C(C=C1/C=C/C(=O)O)O)O	SLC6A2
Caffeic acid	689043	C1=CC(=C(C=C1/C=C/C(=O)O)O)O	TTR
Caffeic acid	689043	C1=CC(=C(C=C1/C=C/C(=O)O)O)O	MAPK1
Caffeic acid	689043	C1=CC(=C(C=C1/C=C/C(=O)O)O)O	AKR1C3
Caffeic acid	689043	C1=CC(=C(C=C1/C=C/C(=O)O)O)O	AKR1C4
Caffeic acid	689043	C1=CC(=C(C=C1/C=C/C(=O)O)O)O	AKR1C2
Caffeic acid	689043	C1=CC(=C(C=C1/C=C/C(=O)O)O)O	SYK
Caffeic acid	689043	C1=CC(=C(C=C1/C=C/C(=O)O)O)O	APP
Caffeic acid	689043	C1=CC(=C(C=C1/C=C/C(=O)O)O)O	EGFR
Caffeic acid	689043	C1=CC(=C(C=C1/C=C/C(=O)O)O)O	FYN
Caffeic acid	689043	C1=CC(=C(C=C1/C=C/C(=O)O)O)O	LCK
Caffeic acid	689043	C1=CC(=C(C=C1/C=C/C(=O)O)O)O	PTGS1
Caffeic acid	689043	C1=CC(=C(C=C1/C=C/C(=O)O)O)O	PIK3CB
Caffeic acid	689043	C1=CC(=C(C=C1/C=C/C(=O)O)O)O	CYP1A2
Caffeic acid	689043	C1=CC(=C(C=C1/C=C/C(=O)O)O)O	CYP2C9
Caffeic acid	689043	C1=CC(=C(C=C1/C=C/C(=O)O)O)O	CYP3A4
Caffeic acid	689043	C1=CC(=C(C=C1/C=C/C(=O)O)O)O	CYP2C19
Caffeic acid	689043	C1=CC(=C(C=C1/C=C/C(=O)O)O)O	PIK3CA
Caffeic acid	689043	C1=CC(=C(C=C1/C=C/C(=O)O)O)O	ELANE
Caffeic acid	689043	C1=CC(=C(C=C1/C=C/C(=O)O)O)O	F3
Caffeic acid	689043	C1=CC(=C(C=C1/C=C/C(=O)O)O)O	HSD11B1
Caffeic acid	689043	C1=CC(=C(C=C1/C=C/C(=O)O)O)O	NFE2L2
Caffeic acid	689043	C1=CC(=C(C=C1/C=C/C(=O)O)O)O	STAT3
Tanshinone IIA	164676	CC1=COC2=C1C(=O)C(=O)C3=C2C=CC4=C3CCCC4(C)C	AKR1B1
Tanshinone IIA	164676	CC1=COC2=C1C(=O)C(=O)C3=C2C=CC4=C3CCCC4(C)C	CES1
Tanshinone IIA	164676	CC1=COC2=C1C(=O)C(=O)C3=C2C=CC4=C3CCCC4(C)C	TERT
Tanshinone IIA	164676	CC1=COC2=C1C(=O)C(=O)C3=C2C=CC4=C3CCCC4(C)C	PTPN6
Tanshinone IIA	164676	CC1=COC2=C1C(=O)C(=O)C3=C2C=CC4=C3CCCC4(C)C	CES2
Tanshinone IIA	164676	CC1=COC2=C1C(=O)C(=O)C3=C2C=CC4=C3CCCC4(C)C	PTPN11
Tanshinone IIA	164676	CC1=COC2=C1C(=O)C(=O)C3=C2C=CC4=C3CCCC4(C)C	EED
Tanshinone IIA	164676	CC1=COC2=C1C(=O)C(=O)C3=C2C=CC4=C3CCCC4(C)C	RBBP4
Tanshinone IIA	164676	CC1=COC2=C1C(=O)C(=O)C3=C2C=CC4=C3CCCC4(C)C	CDC25C
Tanshinone IIA	164676	CC1=COC2=C1C(=O)C(=O)C3=C2C=CC4=C3CCCC4(C)C	MPI
Tanshinone IIA	164676	CC1=COC2=C1C(=O)C(=O)C3=C2C=CC4=C3CCCC4(C)C	CDC25A
Tanshinone IIA	164676	CC1=COC2=C1C(=O)C(=O)C3=C2C=CC4=C3CCCC4(C)C	PTPRC
Tanshinone IIA	164676	CC1=COC2=C1C(=O)C(=O)C3=C2C=CC4=C3CCCC4(C)C	CDC25B
Tanshinone IIA	164676	CC1=COC2=C1C(=O)C(=O)C3=C2C=CC4=C3CCCC4(C)C	ALOX5
Tanshinone IIA	164676	CC1=COC2=C1C(=O)C(=O)C3=C2C=CC4=C3CCCC4(C)C	HTR6
Tanshinone IIA	164676	CC1=COC2=C1C(=O)C(=O)C3=C2C=CC4=C3CCCC4(C)C	PDE10A
Tanshinone IIA	164676	CC1=COC2=C1C(=O)C(=O)C3=C2C=CC4=C3CCCC4(C)C	AR
Tanshinone IIA	164676	CC1=COC2=C1C(=O)C(=O)C3=C2C=CC4=C3CCCC4(C)C	CYP19A1
Tanshinone IIA	164676	CC1=COC2=C1C(=O)C(=O)C3=C2C=CC4=C3CCCC4(C)C	P2RX7
Tanshinone IIA	164676	CC1=COC2=C1C(=O)C(=O)C3=C2C=CC4=C3CCCC4(C)C	MTNR1A
Tanshinone IIA	164676	CC1=COC2=C1C(=O)C(=O)C3=C2C=CC4=C3CCCC4(C)C	MTNR1B
Tanshinone IIA	164676	CC1=COC2=C1C(=O)C(=O)C3=C2C=CC4=C3CCCC4(C)C	BRS3
Tanshinone IIA	164676	CC1=COC2=C1C(=O)C(=O)C3=C2C=CC4=C3CCCC4(C)C	GRM5
Tanshinone IIA	164676	CC1=COC2=C1C(=O)C(=O)C3=C2C=CC4=C3CCCC4(C)C	SLC6A3
Tanshinone IIA	164676	CC1=COC2=C1C(=O)C(=O)C3=C2C=CC4=C3CCCC4(C)C	NR4A1
Tanshinone IIA	164676	CC1=COC2=C1C(=O)C(=O)C3=C2C=CC4=C3CCCC4(C)C	TSPO
Tanshinone IIA	164676	CC1=COC2=C1C(=O)C(=O)C3=C2C=CC4=C3CCCC4(C)C	HCRTR2
Tanshinone IIA	164676	CC1=COC2=C1C(=O)C(=O)C3=C2C=CC4=C3CCCC4(C)C	HCRTR1
Tanshinone IIA	164676	CC1=COC2=C1C(=O)C(=O)C3=C2C=CC4=C3CCCC4(C)C	PGR
Tanshinone IIA	164676	CC1=COC2=C1C(=O)C(=O)C3=C2C=CC4=C3CCCC4(C)C	MGLL
Tanshinone IIA	164676	CC1=COC2=C1C(=O)C(=O)C3=C2C=CC4=C3CCCC4(C)C	MAP3K8
Tanshinone IIA	164676	CC1=COC2=C1C(=O)C(=O)C3=C2C=CC4=C3CCCC4(C)C	AURKB
Tanshinone IIA	164676	CC1=COC2=C1C(=O)C(=O)C3=C2C=CC4=C3CCCC4(C)C	MAPKAPK2
Tanshinone IIA	164676	CC1=COC2=C1C(=O)C(=O)C3=C2C=CC4=C3CCCC4(C)C	CSNK1G1
Tanshinone IIA	164676	CC1=COC2=C1C(=O)C(=O)C3=C2C=CC4=C3CCCC4(C)C	HRH3
Tanshinone IIA	164676	CC1=COC2=C1C(=O)C(=O)C3=C2C=CC4=C3CCCC4(C)C	CTSS
Tanshinone IIA	164676	CC1=COC2=C1C(=O)C(=O)C3=C2C=CC4=C3CCCC4(C)C	BRD4
Tanshinone IIA	164676	CC1=COC2=C1C(=O)C(=O)C3=C2C=CC4=C3CCCC4(C)C	BRD2
Tanshinone IIA	164676	CC1=COC2=C1C(=O)C(=O)C3=C2C=CC4=C3CCCC4(C)C	BRD3
Tanshinone IIA	164676	CC1=COC2=C1C(=O)C(=O)C3=C2C=CC4=C3CCCC4(C)C	PDE5A
Tanshinone IIA	164676	CC1=COC2=C1C(=O)C(=O)C3=C2C=CC4=C3CCCC4(C)C	KCNA5
Tanshinone IIA	164676	CC1=COC2=C1C(=O)C(=O)C3=C2C=CC4=C3CCCC4(C)C	FAAH
Tanshinone IIA	164676	CC1=COC2=C1C(=O)C(=O)C3=C2C=CC4=C3CCCC4(C)C	HSD11B1
Cryptotanshinone	160254	C[C@H]1COC2=C1C(=O)C(=O)C3=C2C=CC4=C3CCCC4(C)C	AKR1B1
Cryptotanshinone	160254	C[C@H]1COC2=C1C(=O)C(=O)C3=C2C=CC4=C3CCCC4(C)C	ACHE
Cryptotanshinone	160254	C[C@H]1COC2=C1C(=O)C(=O)C3=C2C=CC4=C3CCCC4(C)C	CES1
Cryptotanshinone	160254	C[C@H]1COC2=C1C(=O)C(=O)C3=C2C=CC4=C3CCCC4(C)C	CES2
Cryptotanshinone	160254	C[C@H]1COC2=C1C(=O)C(=O)C3=C2C=CC4=C3CCCC4(C)C	STAT3
Cryptotanshinone	160254	C[C@H]1COC2=C1C(=O)C(=O)C3=C2C=CC4=C3CCCC4(C)C	PTPN6
Cryptotanshinone	160254	C[C@H]1COC2=C1C(=O)C(=O)C3=C2C=CC4=C3CCCC4(C)C	PTPN11
Cryptotanshinone	160254	C[C@H]1COC2=C1C(=O)C(=O)C3=C2C=CC4=C3CCCC4(C)C	IDO1
Cryptotanshinone	160254	C[C@H]1COC2=C1C(=O)C(=O)C3=C2C=CC4=C3CCCC4(C)C	TDP2
Cryptotanshinone	160254	C[C@H]1COC2=C1C(=O)C(=O)C3=C2C=CC4=C3CCCC4(C)C	MALT1
Cryptotanshinone	160254	C[C@H]1COC2=C1C(=O)C(=O)C3=C2C=CC4=C3CCCC4(C)C	KDM4E
Cryptotanshinone	160254	C[C@H]1COC2=C1C(=O)C(=O)C3=C2C=CC4=C3CCCC4(C)C	CNR2
Cryptotanshinone	160254	C[C@H]1COC2=C1C(=O)C(=O)C3=C2C=CC4=C3CCCC4(C)C	CHRM2
Cryptotanshinone	160254	C[C@H]1COC2=C1C(=O)C(=O)C3=C2C=CC4=C3CCCC4(C)C	CHRM1
Cryptotanshinone	160254	C[C@H]1COC2=C1C(=O)C(=O)C3=C2C=CC4=C3CCCC4(C)C	CHRM3
Cryptotanshinone	160254	C[C@H]1COC2=C1C(=O)C(=O)C3=C2C=CC4=C3CCCC4(C)C	CDC25B
Cryptotanshinone	160254	C[C@H]1COC2=C1C(=O)C(=O)C3=C2C=CC4=C3CCCC4(C)C	PARP1
Cryptotanshinone	160254	C[C@H]1COC2=C1C(=O)C(=O)C3=C2C=CC4=C3CCCC4(C)C	PTPN1
Cryptotanshinone	160254	C[C@H]1COC2=C1C(=O)C(=O)C3=C2C=CC4=C3CCCC4(C)C	DUSP1
Cryptotanshinone	160254	C[C@H]1COC2=C1C(=O)C(=O)C3=C2C=CC4=C3CCCC4(C)C	TGM2
Cryptotanshinone	160254	C[C@H]1COC2=C1C(=O)C(=O)C3=C2C=CC4=C3CCCC4(C)C	F13A1
Cryptotanshinone	160254	C[C@H]1COC2=C1C(=O)C(=O)C3=C2C=CC4=C3CCCC4(C)C	KDR
Cryptotanshinone	160254	C[C@H]1COC2=C1C(=O)C(=O)C3=C2C=CC4=C3CCCC4(C)C	PTPRC
Cryptotanshinone	160254	C[C@H]1COC2=C1C(=O)C(=O)C3=C2C=CC4=C3CCCC4(C)C	ADORA1
Cryptotanshinone	160254	C[C@H]1COC2=C1C(=O)C(=O)C3=C2C=CC4=C3CCCC4(C)C	EPHX2
Cryptotanshinone	160254	C[C@H]1COC2=C1C(=O)C(=O)C3=C2C=CC4=C3CCCC4(C)C	ADORA2A
Cryptotanshinone	160254	C[C@H]1COC2=C1C(=O)C(=O)C3=C2C=CC4=C3CCCC4(C)C	LIPE
Cryptotanshinone	160254	C[C@H]1COC2=C1C(=O)C(=O)C3=C2C=CC4=C3CCCC4(C)C	NPY5R
Cryptotanshinone	160254	C[C@H]1COC2=C1C(=O)C(=O)C3=C2C=CC4=C3CCCC4(C)C	MAPK10
Cryptotanshinone	160254	C[C@H]1COC2=C1C(=O)C(=O)C3=C2C=CC4=C3CCCC4(C)C	TOP1
Cryptotanshinone	160254	C[C@H]1COC2=C1C(=O)C(=O)C3=C2C=CC4=C3CCCC4(C)C	MTNR1A
Cryptotanshinone	160254	C[C@H]1COC2=C1C(=O)C(=O)C3=C2C=CC4=C3CCCC4(C)C	MTNR1B
Cryptotanshinone	160254	C[C@H]1COC2=C1C(=O)C(=O)C3=C2C=CC4=C3CCCC4(C)C	GRM5
Cryptotanshinone	160254	C[C@H]1COC2=C1C(=O)C(=O)C3=C2C=CC4=C3CCCC4(C)C	DUSP3
Cryptotanshinone	160254	C[C@H]1COC2=C1C(=O)C(=O)C3=C2C=CC4=C3CCCC4(C)C	KIF11
Cryptotanshinone	160254	C[C@H]1COC2=C1C(=O)C(=O)C3=C2C=CC4=C3CCCC4(C)C	TNKS2
Cryptotanshinone	160254	C[C@H]1COC2=C1C(=O)C(=O)C3=C2C=CC4=C3CCCC4(C)C	ICAM1
Cryptotanshinone	160254	C[C@H]1COC2=C1C(=O)C(=O)C3=C2C=CC4=C3CCCC4(C)C	CYP17A1
Cryptotanshinone	160254	C[C@H]1COC2=C1C(=O)C(=O)C3=C2C=CC4=C3CCCC4(C)C	SELE
Cryptotanshinone	160254	C[C@H]1COC2=C1C(=O)C(=O)C3=C2C=CC4=C3CCCC4(C)C	SCN9A
Cryptotanshinone	160254	C[C@H]1COC2=C1C(=O)C(=O)C3=C2C=CC4=C3CCCC4(C)C	PDE5A
Cryptotanshinone	160254	C[C@H]1COC2=C1C(=O)C(=O)C3=C2C=CC4=C3CCCC4(C)C	CYP19A1
Cryptotanshinone	160254	C[C@H]1COC2=C1C(=O)C(=O)C3=C2C=CC4=C3CCCC4(C)C	PTK2
Cryptotanshinone	160254	C[C@H]1COC2=C1C(=O)C(=O)C3=C2C=CC4=C3CCCC4(C)C	CSF1R
Cryptotanshinone	160254	C[C@H]1COC2=C1C(=O)C(=O)C3=C2C=CC4=C3CCCC4(C)C	ADRA2A
Cryptotanshinone	160254	C[C@H]1COC2=C1C(=O)C(=O)C3=C2C=CC4=C3CCCC4(C)C	HTR2C
Cryptotanshinone	160254	C[C@H]1COC2=C1C(=O)C(=O)C3=C2C=CC4=C3CCCC4(C)C	ADORA2B
Cryptotanshinone	160254	C[C@H]1COC2=C1C(=O)C(=O)C3=C2C=CC4=C3CCCC4(C)C	KDM4C
Cryptotanshinone	160254	C[C@H]1COC2=C1C(=O)C(=O)C3=C2C=CC4=C3CCCC4(C)C	TOP2A
Cryptotanshinone	160254	C[C@H]1COC2=C1C(=O)C(=O)C3=C2C=CC4=C3CCCC4(C)C	HTR2A
Cryptotanshinone	160254	C[C@H]1COC2=C1C(=O)C(=O)C3=C2C=CC4=C3CCCC4(C)C	NAAA
Cryptotanshinone	160254	C[C@H]1COC2=C1C(=O)C(=O)C3=C2C=CC4=C3CCCC4(C)C	CTSC
Cryptotanshinone	160254	C[C@H]1COC2=C1C(=O)C(=O)C3=C2C=CC4=C3CCCC4(C)C	CTSK
Cryptotanshinone	160254	C[C@H]1COC2=C1C(=O)C(=O)C3=C2C=CC4=C3CCCC4(C)C	CTSL
Cryptotanshinone	160254	C[C@H]1COC2=C1C(=O)C(=O)C3=C2C=CC4=C3CCCC4(C)C	PIK3CA
Cryptotanshinone	160254	C[C@H]1COC2=C1C(=O)C(=O)C3=C2C=CC4=C3CCCC4(C)C	TLR9
Cryptotanshinone	160254	C[C@H]1COC2=C1C(=O)C(=O)C3=C2C=CC4=C3CCCC4(C)C	CDK5R1
Cryptotanshinone	160254	C[C@H]1COC2=C1C(=O)C(=O)C3=C2C=CC4=C3CCCC4(C)C	PTGS1
Cryptotanshinone	160254	C[C@H]1COC2=C1C(=O)C(=O)C3=C2C=CC4=C3CCCC4(C)C	FAAH
Cryptotanshinone	160254	C[C@H]1COC2=C1C(=O)C(=O)C3=C2C=CC4=C3CCCC4(C)C	PTGS2
Cryptotanshinone	160254	C[C@H]1COC2=C1C(=O)C(=O)C3=C2C=CC4=C3CCCC4(C)C	GSK3B
Cryptotanshinone	160254	C[C@H]1COC2=C1C(=O)C(=O)C3=C2C=CC4=C3CCCC4(C)C	GSK3A
Cryptotanshinone	160254	C[C@H]1COC2=C1C(=O)C(=O)C3=C2C=CC4=C3CCCC4(C)C	TYK2
Cryptotanshinone	160254	C[C@H]1COC2=C1C(=O)C(=O)C3=C2C=CC4=C3CCCC4(C)C	PDE4B
Cryptotanshinone	160254	C[C@H]1COC2=C1C(=O)C(=O)C3=C2C=CC4=C3CCCC4(C)C	PDE7A
Cryptotanshinone	160254	C[C@H]1COC2=C1C(=O)C(=O)C3=C2C=CC4=C3CCCC4(C)C	ADORA3
Cryptotanshinone	160254	C[C@H]1COC2=C1C(=O)C(=O)C3=C2C=CC4=C3CCCC4(C)C	SIRT2
Cryptotanshinone	160254	C[C@H]1COC2=C1C(=O)C(=O)C3=C2C=CC4=C3CCCC4(C)C	FAP
Cryptotanshinone	160254	C[C@H]1COC2=C1C(=O)C(=O)C3=C2C=CC4=C3CCCC4(C)C	EGFR
Tanshinone I	114917	CC1=C2C=CC3=C(C2=CC=C1)C(=O)C(=O)C4=C3OC=C4C	EED
Tanshinone I	114917	CC1=C2C=CC3=C(C2=CC=C1)C(=O)C(=O)C4=C3OC=C4C	PTPN6
Tanshinone I	114917	CC1=C2C=CC3=C(C2=CC=C1)C(=O)C(=O)C4=C3OC=C4C	CES2
Tanshinone I	114917	CC1=C2C=CC3=C(C2=CC=C1)C(=O)C(=O)C4=C3OC=C4C	PTPN11
Tanshinone I	114917	CC1=C2C=CC3=C(C2=CC=C1)C(=O)C(=O)C4=C3OC=C4C	PTPRC
Tanshinone I	114917	CC1=C2C=CC3=C(C2=CC=C1)C(=O)C(=O)C4=C3OC=C4C	CDC25C
Tanshinone I	114917	CC1=C2C=CC3=C(C2=CC=C1)C(=O)C(=O)C4=C3OC=C4C	CDC25B
Tanshinone I	114917	CC1=C2C=CC3=C(C2=CC=C1)C(=O)C(=O)C4=C3OC=C4C	RBBP4
Tanshinone I	114917	CC1=C2C=CC3=C(C2=CC=C1)C(=O)C(=O)C4=C3OC=C4C	AKR1B1
Tanshinone I	114917	CC1=C2C=CC3=C(C2=CC=C1)C(=O)C(=O)C4=C3OC=C4C	TERT
Tanshinone I	114917	CC1=C2C=CC3=C(C2=CC=C1)C(=O)C(=O)C4=C3OC=C4C	CES1
Tanshinone I	114917	CC1=C2C=CC3=C(C2=CC=C1)C(=O)C(=O)C4=C3OC=C4C	MPI
Tanshinone I	114917	CC1=C2C=CC3=C(C2=CC=C1)C(=O)C(=O)C4=C3OC=C4C	CDC25A
Tanshinone I	114917	CC1=C2C=CC3=C(C2=CC=C1)C(=O)C(=O)C4=C3OC=C4C	MAOB
Tanshinone I	114917	CC1=C2C=CC3=C(C2=CC=C1)C(=O)C(=O)C4=C3OC=C4C	MTNR1A
Tanshinone I	114917	CC1=C2C=CC3=C(C2=CC=C1)C(=O)C(=O)C4=C3OC=C4C	MTNR1B
Tanshinone I	114917	CC1=C2C=CC3=C(C2=CC=C1)C(=O)C(=O)C4=C3OC=C4C	NR4A1
Tanshinone I	114917	CC1=C2C=CC3=C(C2=CC=C1)C(=O)C(=O)C4=C3OC=C4C	CXCR2
Tanshinone I	114917	CC1=C2C=CC3=C(C2=CC=C1)C(=O)C(=O)C4=C3OC=C4C	CYP19A1
Tanshinone I	114917	CC1=C2C=CC3=C(C2=CC=C1)C(=O)C(=O)C4=C3OC=C4C	MAOA
Tanshinone I	114917	CC1=C2C=CC3=C(C2=CC=C1)C(=O)C(=O)C4=C3OC=C4C	PIM1
Tanshinone I	114917	CC1=C2C=CC3=C(C2=CC=C1)C(=O)C(=O)C4=C3OC=C4C	PIM2
Tanshinone I	114917	CC1=C2C=CC3=C(C2=CC=C1)C(=O)C(=O)C4=C3OC=C4C	P2RX7
Tanshinone I	114917	CC1=C2C=CC3=C(C2=CC=C1)C(=O)C(=O)C4=C3OC=C4C	PIM3
Tanshinone I	114917	CC1=C2C=CC3=C(C2=CC=C1)C(=O)C(=O)C4=C3OC=C4C	ADRA1A
Tanshinone I	114917	CC1=C2C=CC3=C(C2=CC=C1)C(=O)C(=O)C4=C3OC=C4C	NQO2
Tanshinone I	114917	CC1=C2C=CC3=C(C2=CC=C1)C(=O)C(=O)C4=C3OC=C4C	PRF1
Tanshinone I	114917	CC1=C2C=CC3=C(C2=CC=C1)C(=O)C(=O)C4=C3OC=C4C	ADORA1
Tanshinone I	114917	CC1=C2C=CC3=C(C2=CC=C1)C(=O)C(=O)C4=C3OC=C4C	ADORA2A
Tanshinone I	114917	CC1=C2C=CC3=C(C2=CC=C1)C(=O)C(=O)C4=C3OC=C4C	ADORA2B
Tanshinone I	114917	CC1=C2C=CC3=C(C2=CC=C1)C(=O)C(=O)C4=C3OC=C4C	ADORA3
Tanshinone I	114917	CC1=C2C=CC3=C(C2=CC=C1)C(=O)C(=O)C4=C3OC=C4C	EGFR
Tanshinone I	114917	CC1=C2C=CC3=C(C2=CC=C1)C(=O)C(=O)C4=C3OC=C4C	KDR
Tanshinone I	114917	CC1=C2C=CC3=C(C2=CC=C1)C(=O)C(=O)C4=C3OC=C4C	BRS3
Tanshinone I	114917	CC1=C2C=CC3=C(C2=CC=C1)C(=O)C(=O)C4=C3OC=C4C	HCRTR2
Tanshinone I	114917	CC1=C2C=CC3=C(C2=CC=C1)C(=O)C(=O)C4=C3OC=C4C	CDC7
Tanshinone I	114917	CC1=C2C=CC3=C(C2=CC=C1)C(=O)C(=O)C4=C3OC=C4C	MAPK14
Dihydrotanshinone I	89406	CC1COC2=C1C(=O)C3=C(C2=O)C4=CC=CC(=C4C=C3)C	IDO1
Dihydrotanshinone I	89406	CC1COC2=C1C(=O)C3=C(C2=O)C4=CC=CC(=C4C=C3)C	AKR1B1
Dihydrotanshinone I	89406	CC1COC2=C1C(=O)C3=C(C2=O)C4=CC=CC(=C4C=C3)C	TNFRSF1A
Dihydrotanshinone I	89406	CC1COC2=C1C(=O)C3=C(C2=O)C4=CC=CC(=C4C=C3)C	CDC25A
Dihydrotanshinone I	89406	CC1COC2=C1C(=O)C3=C(C2=O)C4=CC=CC(=C4C=C3)C	PTGS2
Dihydrotanshinone I	89406	CC1COC2=C1C(=O)C3=C(C2=O)C4=CC=CC(=C4C=C3)C	KIF11
Dihydrotanshinone I	89406	CC1COC2=C1C(=O)C3=C(C2=O)C4=CC=CC(=C4C=C3)C	CNR1
Dihydrotanshinone I	89406	CC1COC2=C1C(=O)C3=C(C2=O)C4=CC=CC(=C4C=C3)C	HSD11B1
Dihydrotanshinone I	89406	CC1COC2=C1C(=O)C3=C(C2=O)C4=CC=CC(=C4C=C3)C	P2RX7
Dihydrotanshinone I	89406	CC1COC2=C1C(=O)C3=C(C2=O)C4=CC=CC(=C4C=C3)C	CYP19A1
Dihydrotanshinone I	89406	CC1COC2=C1C(=O)C3=C(C2=O)C4=CC=CC(=C4C=C3)C	TNKS
Dihydrotanshinone I	89406	CC1COC2=C1C(=O)C3=C(C2=O)C4=CC=CC(=C4C=C3)C	PREP
Dihydrotanshinone I	89406	CC1COC2=C1C(=O)C3=C(C2=O)C4=CC=CC(=C4C=C3)C	MIF
Dihydrotanshinone I	89406	CC1COC2=C1C(=O)C3=C(C2=O)C4=CC=CC(=C4C=C3)C	CSF1R
Dihydrotanshinone I	89406	CC1COC2=C1C(=O)C3=C(C2=O)C4=CC=CC(=C4C=C3)C	MTNR1A
Dihydrotanshinone I	89406	CC1COC2=C1C(=O)C3=C(C2=O)C4=CC=CC(=C4C=C3)C	MTNR1B
Dihydrotanshinone I	89406	CC1COC2=C1C(=O)C3=C(C2=O)C4=CC=CC(=C4C=C3)C	ADORA3
Dihydrotanshinone I	89406	CC1COC2=C1C(=O)C3=C(C2=O)C4=CC=CC(=C4C=C3)C	GABRB3
Dihydrotanshinone I	89406	CC1COC2=C1C(=O)C3=C(C2=O)C4=CC=CC(=C4C=C3)C	GABRA3
Dihydrotanshinone I	89406	CC1COC2=C1C(=O)C3=C(C2=O)C4=CC=CC(=C4C=C3)C	GABRA5
Dihydrotanshinone I	89406	CC1COC2=C1C(=O)C3=C(C2=O)C4=CC=CC(=C4C=C3)C	GABRA2
Dihydrotanshinone I	89406	CC1COC2=C1C(=O)C3=C(C2=O)C4=CC=CC(=C4C=C3)C	CNR2
Dihydrotanshinone I	89406	CC1COC2=C1C(=O)C3=C(C2=O)C4=CC=CC(=C4C=C3)C	PDE4B
Dihydrotanshinone I	89406	CC1COC2=C1C(=O)C3=C(C2=O)C4=CC=CC(=C4C=C3)C	TDO2
Dihydrotanshinone I	89406	CC1COC2=C1C(=O)C3=C(C2=O)C4=CC=CC(=C4C=C3)C	CCNC
Dihydrotanshinone I	89406	CC1COC2=C1C(=O)C3=C(C2=O)C4=CC=CC(=C4C=C3)C	SLC6A3
Dihydrotanshinone I	89406	CC1COC2=C1C(=O)C3=C(C2=O)C4=CC=CC(=C4C=C3)C	NAAA
Dihydrotanshinone I	89406	CC1COC2=C1C(=O)C3=C(C2=O)C4=CC=CC(=C4C=C3)C	HDAC6
Dihydrotanshinone I	89406	CC1COC2=C1C(=O)C3=C(C2=O)C4=CC=CC(=C4C=C3)C	GUSB
Dihydrotanshinone I	89406	CC1COC2=C1C(=O)C3=C(C2=O)C4=CC=CC(=C4C=C3)C	PDE7A
Dihydrotanshinone I	89406	CC1COC2=C1C(=O)C3=C(C2=O)C4=CC=CC(=C4C=C3)C	HDAC1
Dihydrotanshinone I	89406	CC1COC2=C1C(=O)C3=C(C2=O)C4=CC=CC(=C4C=C3)C	CTSK
Dihydrotanshinone I	89406	CC1COC2=C1C(=O)C3=C(C2=O)C4=CC=CC(=C4C=C3)C	ADORA1
Dihydrotanshinone I	89406	CC1COC2=C1C(=O)C3=C(C2=O)C4=CC=CC(=C4C=C3)C	ADORA2A
Coptisine	72322	C1C[N+]2=C(C=C3C=CC4=C(C3=C2)OCO4)C5=CC6=C(C=C51)OCO6	ACHE
Coptisine	72322	C1C[N+]2=C(C=C3C=CC4=C(C3=C2)OCO4)C5=CC6=C(C=C51)OCO6	SIGMAR1
Coptisine	72322	C1C[N+]2=C(C=C3C=CC4=C(C3=C2)OCO4)C5=CC6=C(C=C51)OCO6	CHRM1
Coptisine	72322	C1C[N+]2=C(C=C3C=CC4=C(C3=C2)OCO4)C5=CC6=C(C=C51)OCO6	HTR2B
Coptisine	72322	C1C[N+]2=C(C=C3C=CC4=C(C3=C2)OCO4)C5=CC6=C(C=C51)OCO6	BCHE
Coptisine	72322	C1C[N+]2=C(C=C3C=CC4=C(C3=C2)OCO4)C5=CC6=C(C=C51)OCO6	ADRA2C
Coptisine	72322	C1C[N+]2=C(C=C3C=CC4=C(C3=C2)OCO4)C5=CC6=C(C=C51)OCO6	ADRA2B
Coptisine	72322	C1C[N+]2=C(C=C3C=CC4=C(C3=C2)OCO4)C5=CC6=C(C=C51)OCO6	CYP2D6
Coptisine	72322	C1C[N+]2=C(C=C3C=CC4=C(C3=C2)OCO4)C5=CC6=C(C=C51)OCO6	SAE1
Coptisine	72322	C1C[N+]2=C(C=C3C=CC4=C(C3=C2)OCO4)C5=CC6=C(C=C51)OCO6	RAC1
Coptisine	72322	C1C[N+]2=C(C=C3C=CC4=C(C3=C2)OCO4)C5=CC6=C(C=C51)OCO6	CDC42
Coptisine	72322	C1C[N+]2=C(C=C3C=CC4=C(C3=C2)OCO4)C5=CC6=C(C=C51)OCO6	CHRM4
Coptisine	72322	C1C[N+]2=C(C=C3C=CC4=C(C3=C2)OCO4)C5=CC6=C(C=C51)OCO6	TBXAS1
Coptisine	72322	C1C[N+]2=C(C=C3C=CC4=C(C3=C2)OCO4)C5=CC6=C(C=C51)OCO6	XBP1
Coptisine	72322	C1C[N+]2=C(C=C3C=CC4=C(C3=C2)OCO4)C5=CC6=C(C=C51)OCO6	IKBKB
Coptisine	72322	C1C[N+]2=C(C=C3C=CC4=C(C3=C2)OCO4)C5=CC6=C(C=C51)OCO6	PLK1
Coptisine	72322	C1C[N+]2=C(C=C3C=CC4=C(C3=C2)OCO4)C5=CC6=C(C=C51)OCO6	PRF1
Coptisine	72322	C1C[N+]2=C(C=C3C=CC4=C(C3=C2)OCO4)C5=CC6=C(C=C51)OCO6	ABL1
Coptisine	72322	C1C[N+]2=C(C=C3C=CC4=C(C3=C2)OCO4)C5=CC6=C(C=C51)OCO6	CHEK2
Coptisine	72322	C1C[N+]2=C(C=C3C=CC4=C(C3=C2)OCO4)C5=CC6=C(C=C51)OCO6	SCN9A
Coptisine	72322	C1C[N+]2=C(C=C3C=CC4=C(C3=C2)OCO4)C5=CC6=C(C=C51)OCO6	CDC7
Coptisine	72322	C1C[N+]2=C(C=C3C=CC4=C(C3=C2)OCO4)C5=CC6=C(C=C51)OCO6	LIMK1
Coptisine	72322	C1C[N+]2=C(C=C3C=CC4=C(C3=C2)OCO4)C5=CC6=C(C=C51)OCO6	SCD
Berberine	2353	COC1=C(C2=C[N+]3=C(C=C2C=C1)C4=CC5=C(C=C4CC3)OCO5)OC	ACHE
Berberine	2353	COC1=C(C2=C[N+]3=C(C=C2C=C1)C4=CC5=C(C=C4CC3)OCO5)OC	HTR2B
Berberine	2353	COC1=C(C2=C[N+]3=C(C=C2C=C1)C4=CC5=C(C=C4CC3)OCO5)OC	BCHE
Berberine	2353	COC1=C(C2=C[N+]3=C(C=C2C=C1)C4=CC5=C(C=C4CC3)OCO5)OC	ADRA2C
Berberine	2353	COC1=C(C2=C[N+]3=C(C=C2C=C1)C4=CC5=C(C=C4CC3)OCO5)OC	ADRA2B
Berberine	2353	COC1=C(C2=C[N+]3=C(C=C2C=C1)C4=CC5=C(C=C4CC3)OCO5)OC	CHRM1
Berberine	2353	COC1=C(C2=C[N+]3=C(C=C2C=C1)C4=CC5=C(C=C4CC3)OCO5)OC	SIGMAR1
Berberine	2353	COC1=C(C2=C[N+]3=C(C=C2C=C1)C4=CC5=C(C=C4CC3)OCO5)OC	CYP2D6
Berberine	2353	COC1=C(C2=C[N+]3=C(C=C2C=C1)C4=CC5=C(C=C4CC3)OCO5)OC	SAE1
Berberine	2353	COC1=C(C2=C[N+]3=C(C=C2C=C1)C4=CC5=C(C=C4CC3)OCO5)OC	RAC1
Berberine	2353	COC1=C(C2=C[N+]3=C(C=C2C=C1)C4=CC5=C(C=C4CC3)OCO5)OC	CDC42
Berberine	2353	COC1=C(C2=C[N+]3=C(C=C2C=C1)C4=CC5=C(C=C4CC3)OCO5)OC	RPS6KB1
Berberine	2353	COC1=C(C2=C[N+]3=C(C=C2C=C1)C4=CC5=C(C=C4CC3)OCO5)OC	AURKA
Berberine	2353	COC1=C(C2=C[N+]3=C(C=C2C=C1)C4=CC5=C(C=C4CC3)OCO5)OC	AURKB
Berberine	2353	COC1=C(C2=C[N+]3=C(C=C2C=C1)C4=CC5=C(C=C4CC3)OCO5)OC	CYP11B2
Berberine	2353	COC1=C(C2=C[N+]3=C(C=C2C=C1)C4=CC5=C(C=C4CC3)OCO5)OC	PRF1
Berberine	2353	COC1=C(C2=C[N+]3=C(C=C2C=C1)C4=CC5=C(C=C4CC3)OCO5)OC	GRIA1
Berberine	2353	COC1=C(C2=C[N+]3=C(C=C2C=C1)C4=CC5=C(C=C4CC3)OCO5)OC	TBXAS1
Berberine	2353	COC1=C(C2=C[N+]3=C(C=C2C=C1)C4=CC5=C(C=C4CC3)OCO5)OC	HPGD
Berberine	2353	COC1=C(C2=C[N+]3=C(C=C2C=C1)C4=CC5=C(C=C4CC3)OCO5)OC	SLC1A3
Berberine	2353	COC1=C(C2=C[N+]3=C(C=C2C=C1)C4=CC5=C(C=C4CC3)OCO5)OC	GABRB3
Berberine	2353	COC1=C(C2=C[N+]3=C(C=C2C=C1)C4=CC5=C(C=C4CC3)OCO5)OC	GABRB3
Berberine	2353	COC1=C(C2=C[N+]3=C(C=C2C=C1)C4=CC5=C(C=C4CC3)OCO5)OC	GABRB3
Berberine	2353	COC1=C(C2=C[N+]3=C(C=C2C=C1)C4=CC5=C(C=C4CC3)OCO5)OC	PIM1
Berberine	2353	COC1=C(C2=C[N+]3=C(C=C2C=C1)C4=CC5=C(C=C4CC3)OCO5)OC	PIM2
Berberine	2353	COC1=C(C2=C[N+]3=C(C=C2C=C1)C4=CC5=C(C=C4CC3)OCO5)OC	MET
Berberine	2353	COC1=C(C2=C[N+]3=C(C=C2C=C1)C4=CC5=C(C=C4CC3)OCO5)OC	HTR3A
Berberine	2353	COC1=C(C2=C[N+]3=C(C=C2C=C1)C4=CC5=C(C=C4CC3)OCO5)OC	GRK5
Berberine	2353	COC1=C(C2=C[N+]3=C(C=C2C=C1)C4=CC5=C(C=C4CC3)OCO5)OC	CYP11B1
Berberine	2353	COC1=C(C2=C[N+]3=C(C=C2C=C1)C4=CC5=C(C=C4CC3)OCO5)OC	IMPDH2
Berberine	2353	COC1=C(C2=C[N+]3=C(C=C2C=C1)C4=CC5=C(C=C4CC3)OCO5)OC	PIK3CA
Berberine	2353	COC1=C(C2=C[N+]3=C(C=C2C=C1)C4=CC5=C(C=C4CC3)OCO5)OC	F3
Berberine	2353	COC1=C(C2=C[N+]3=C(C=C2C=C1)C4=CC5=C(C=C4CC3)OCO5)OC	CYP19A1
Berberine	2353	COC1=C(C2=C[N+]3=C(C=C2C=C1)C4=CC5=C(C=C4CC3)OCO5)OC	BCAT2
Berberine	2353	COC1=C(C2=C[N+]3=C(C=C2C=C1)C4=CC5=C(C=C4CC3)OCO5)OC	TRPM8
Berberine	2353	COC1=C(C2=C[N+]3=C(C=C2C=C1)C4=CC5=C(C=C4CC3)OCO5)OC	ICAM1
Berberine	2353	COC1=C(C2=C[N+]3=C(C=C2C=C1)C4=CC5=C(C=C4CC3)OCO5)OC	SELE
Berberine	2353	COC1=C(C2=C[N+]3=C(C=C2C=C1)C4=CC5=C(C=C4CC3)OCO5)OC	MAOB
Berberine	2353	COC1=C(C2=C[N+]3=C(C=C2C=C1)C4=CC5=C(C=C4CC3)OCO5)OC	PIK3CD
Berberine	2353	COC1=C(C2=C[N+]3=C(C=C2C=C1)C4=CC5=C(C=C4CC3)OCO5)OC	PIK3CB
Berberine	2353	COC1=C(C2=C[N+]3=C(C=C2C=C1)C4=CC5=C(C=C4CC3)OCO5)OC	PIK3CG
Berberine	2353	COC1=C(C2=C[N+]3=C(C=C2C=C1)C4=CC5=C(C=C4CC3)OCO5)OC	MAPKAPK2
Berberine	2353	COC1=C(C2=C[N+]3=C(C=C2C=C1)C4=CC5=C(C=C4CC3)OCO5)OC	PARP10
Berberine	2353	COC1=C(C2=C[N+]3=C(C=C2C=C1)C4=CC5=C(C=C4CC3)OCO5)OC	CHEK2
Berberine	2353	COC1=C(C2=C[N+]3=C(C=C2C=C1)C4=CC5=C(C=C4CC3)OCO5)OC	CCNC
Berberine	2353	COC1=C(C2=C[N+]3=C(C=C2C=C1)C4=CC5=C(C=C4CC3)OCO5)OC	CDK8
Berberine	2353	COC1=C(C2=C[N+]3=C(C=C2C=C1)C4=CC5=C(C=C4CC3)OCO5)OC	MAPK10
Berberine	2353	COC1=C(C2=C[N+]3=C(C=C2C=C1)C4=CC5=C(C=C4CC3)OCO5)OC	AGPAT2
Berberine	2353	COC1=C(C2=C[N+]3=C(C=C2C=C1)C4=CC5=C(C=C4CC3)OCO5)OC	TGM2
Berberine	2353	COC1=C(C2=C[N+]3=C(C=C2C=C1)C4=CC5=C(C=C4CC3)OCO5)OC	SCD
Berberine	2353	COC1=C(C2=C[N+]3=C(C=C2C=C1)C4=CC5=C(C=C4CC3)OCO5)OC	XBP1
Berberine	2353	COC1=C(C2=C[N+]3=C(C=C2C=C1)C4=CC5=C(C=C4CC3)OCO5)OC	TYMS
Berberine	2353	COC1=C(C2=C[N+]3=C(C=C2C=C1)C4=CC5=C(C=C4CC3)OCO5)OC	DHFR
Berberine	2353	COC1=C(C2=C[N+]3=C(C=C2C=C1)C4=CC5=C(C=C4CC3)OCO5)OC	GABRA2
Berberine	2353	COC1=C(C2=C[N+]3=C(C=C2C=C1)C4=CC5=C(C=C4CC3)OCO5)OC	ROCK1
Berberine	2353	COC1=C(C2=C[N+]3=C(C=C2C=C1)C4=CC5=C(C=C4CC3)OCO5)OC	PRKACA
Berberine	2353	COC1=C(C2=C[N+]3=C(C=C2C=C1)C4=CC5=C(C=C4CC3)OCO5)OC	CHRM4
Berberine	2353	COC1=C(C2=C[N+]3=C(C=C2C=C1)C4=CC5=C(C=C4CC3)OCO5)OC	JAK2
Berberine	2353	COC1=C(C2=C[N+]3=C(C=C2C=C1)C4=CC5=C(C=C4CC3)OCO5)OC	LCK
Berberine	2353	COC1=C(C2=C[N+]3=C(C=C2C=C1)C4=CC5=C(C=C4CC3)OCO5)OC	CDK9
Berberine	2353	COC1=C(C2=C[N+]3=C(C=C2C=C1)C4=CC5=C(C=C4CC3)OCO5)OC	PTPN1
Berberine	2353	COC1=C(C2=C[N+]3=C(C=C2C=C1)C4=CC5=C(C=C4CC3)OCO5)OC	ALOX5AP
Berberine	2353	COC1=C(C2=C[N+]3=C(C=C2C=C1)C4=CC5=C(C=C4CC3)OCO5)OC	CHEK1
Berberine	2353	COC1=C(C2=C[N+]3=C(C=C2C=C1)C4=CC5=C(C=C4CC3)OCO5)OC	KIT
Berberine	2353	COC1=C(C2=C[N+]3=C(C=C2C=C1)C4=CC5=C(C=C4CC3)OCO5)OC	SRC
Berberine	2353	COC1=C(C2=C[N+]3=C(C=C2C=C1)C4=CC5=C(C=C4CC3)OCO5)OC	MKNK1
Berberine	2353	COC1=C(C2=C[N+]3=C(C=C2C=C1)C4=CC5=C(C=C4CC3)OCO5)OC	IKBKB
Berberine	2353	COC1=C(C2=C[N+]3=C(C=C2C=C1)C4=CC5=C(C=C4CC3)OCO5)OC	MAPK14
Berberine	2353	COC1=C(C2=C[N+]3=C(C=C2C=C1)C4=CC5=C(C=C4CC3)OCO5)OC	LRRK2
Berberine	2353	COC1=C(C2=C[N+]3=C(C=C2C=C1)C4=CC5=C(C=C4CC3)OCO5)OC	ROCK2
Berberine	2353	COC1=C(C2=C[N+]3=C(C=C2C=C1)C4=CC5=C(C=C4CC3)OCO5)OC	ATR
Berberine	2353	COC1=C(C2=C[N+]3=C(C=C2C=C1)C4=CC5=C(C=C4CC3)OCO5)OC	AOC3
Berberine	2353	COC1=C(C2=C[N+]3=C(C=C2C=C1)C4=CC5=C(C=C4CC3)OCO5)OC	GRK3
Berberine	2353	COC1=C(C2=C[N+]3=C(C=C2C=C1)C4=CC5=C(C=C4CC3)OCO5)OC	PLK1
Berberine	2353	COC1=C(C2=C[N+]3=C(C=C2C=C1)C4=CC5=C(C=C4CC3)OCO5)OC	GRK2
Berberine	2353	COC1=C(C2=C[N+]3=C(C=C2C=C1)C4=CC5=C(C=C4CC3)OCO5)OC	NPY5R
Berberine	2353	COC1=C(C2=C[N+]3=C(C=C2C=C1)C4=CC5=C(C=C4CC3)OCO5)OC	MAP4K4
Berberine	2353	COC1=C(C2=C[N+]3=C(C=C2C=C1)C4=CC5=C(C=C4CC3)OCO5)OC	NTRK1
Berberine	2353	COC1=C(C2=C[N+]3=C(C=C2C=C1)C4=CC5=C(C=C4CC3)OCO5)OC	ABL1
Berberine	2353	COC1=C(C2=C[N+]3=C(C=C2C=C1)C4=CC5=C(C=C4CC3)OCO5)OC	CDK1
Berberine	2353	COC1=C(C2=C[N+]3=C(C=C2C=C1)C4=CC5=C(C=C4CC3)OCO5)OC	NR3C2
Berberine	2353	COC1=C(C2=C[N+]3=C(C=C2C=C1)C4=CC5=C(C=C4CC3)OCO5)OC	PGR
Berberine	2353	COC1=C(C2=C[N+]3=C(C=C2C=C1)C4=CC5=C(C=C4CC3)OCO5)OC	DRD4
Berberine	2353	COC1=C(C2=C[N+]3=C(C=C2C=C1)C4=CC5=C(C=C4CC3)OCO5)OC	PTGS2
Berberine	2353	COC1=C(C2=C[N+]3=C(C=C2C=C1)C4=CC5=C(C=C4CC3)OCO5)OC	DRD3
Berberine	2353	COC1=C(C2=C[N+]3=C(C=C2C=C1)C4=CC5=C(C=C4CC3)OCO5)OC	CDK2
Berberine	2353	COC1=C(C2=C[N+]3=C(C=C2C=C1)C4=CC5=C(C=C4CC3)OCO5)OC	CDK4
Berberine	2353	COC1=C(C2=C[N+]3=C(C=C2C=C1)C4=CC5=C(C=C4CC3)OCO5)OC	SIRT2
Berberine	2353	COC1=C(C2=C[N+]3=C(C=C2C=C1)C4=CC5=C(C=C4CC3)OCO5)OC	ADORA2A
Berberine	2353	COC1=C(C2=C[N+]3=C(C=C2C=C1)C4=CC5=C(C=C4CC3)OCO5)OC	ADORA3
Berberine	2353	COC1=C(C2=C[N+]3=C(C=C2C=C1)C4=CC5=C(C=C4CC3)OCO5)OC	GRM5
Berberine	2353	COC1=C(C2=C[N+]3=C(C=C2C=C1)C4=CC5=C(C=C4CC3)OCO5)OC	QPCT
Berberine	2353	COC1=C(C2=C[N+]3=C(C=C2C=C1)C4=CC5=C(C=C4CC3)OCO5)OC	CSF1R
Berberine	2353	COC1=C(C2=C[N+]3=C(C=C2C=C1)C4=CC5=C(C=C4CC3)OCO5)OC	CNR2
Berberine	2353	COC1=C(C2=C[N+]3=C(C=C2C=C1)C4=CC5=C(C=C4CC3)OCO5)OC	CBFB
Berberine	2353	COC1=C(C2=C[N+]3=C(C=C2C=C1)C4=CC5=C(C=C4CC3)OCO5)OC	HSD17B1
Berberine	2353	COC1=C(C2=C[N+]3=C(C=C2C=C1)C4=CC5=C(C=C4CC3)OCO5)OC	PNMT
Berberine	2353	COC1=C(C2=C[N+]3=C(C=C2C=C1)C4=CC5=C(C=C4CC3)OCO5)OC	PARP2
Berberine	2353	COC1=C(C2=C[N+]3=C(C=C2C=C1)C4=CC5=C(C=C4CC3)OCO5)OC	PTGES
Berberine	2353	COC1=C(C2=C[N+]3=C(C=C2C=C1)C4=CC5=C(C=C4CC3)OCO5)OC	RPS27
Columbamine\Jatrorrhizine	72310	COC1=C(C2=C[N+]3=C(C=C2C=C1)C4=CC(=C(C=C4CC3)OC)O)OC	ACHE
Columbamine\Jatrorrhizine	72310	COC1=C(C2=C[N+]3=C(C=C2C=C1)C4=CC(=C(C=C4CC3)OC)O)OC	BCHE
Columbamine\Jatrorrhizine	72310	COC1=C(C2=C[N+]3=C(C=C2C=C1)C4=CC(=C(C=C4CC3)OC)O)OC	SIGMAR1
Columbamine\Jatrorrhizine	72310	COC1=C(C2=C[N+]3=C(C=C2C=C1)C4=CC(=C(C=C4CC3)OC)O)OC	HTR2B
Columbamine\Jatrorrhizine	72310	COC1=C(C2=C[N+]3=C(C=C2C=C1)C4=CC(=C(C=C4CC3)OC)O)OC	ADRA2C
Columbamine\Jatrorrhizine	72310	COC1=C(C2=C[N+]3=C(C=C2C=C1)C4=CC(=C(C=C4CC3)OC)O)OC	ADRA2B
Columbamine\Jatrorrhizine	72310	COC1=C(C2=C[N+]3=C(C=C2C=C1)C4=CC(=C(C=C4CC3)OC)O)OC	CHRM1
Columbamine\Jatrorrhizine	72310	COC1=C(C2=C[N+]3=C(C=C2C=C1)C4=CC(=C(C=C4CC3)OC)O)OC	CYP2D6
Columbamine\Jatrorrhizine	72310	COC1=C(C2=C[N+]3=C(C=C2C=C1)C4=CC(=C(C=C4CC3)OC)O)OC	SAE1
Columbamine\Jatrorrhizine	72310	COC1=C(C2=C[N+]3=C(C=C2C=C1)C4=CC(=C(C=C4CC3)OC)O)OC	CDC42
Columbamine\Jatrorrhizine	72310	COC1=C(C2=C[N+]3=C(C=C2C=C1)C4=CC(=C(C=C4CC3)OC)O)OC	RAC1
Columbamine\Jatrorrhizine	72310	COC1=C(C2=C[N+]3=C(C=C2C=C1)C4=CC(=C(C=C4CC3)OC)O)OC	F3
Columbamine\Jatrorrhizine	72310	COC1=C(C2=C[N+]3=C(C=C2C=C1)C4=CC(=C(C=C4CC3)OC)O)OC	CDK2
Columbamine\Jatrorrhizine	72310	COC1=C(C2=C[N+]3=C(C=C2C=C1)C4=CC(=C(C=C4CC3)OC)O)OC	HPGD
Columbamine\Jatrorrhizine	72310	COC1=C(C2=C[N+]3=C(C=C2C=C1)C4=CC(=C(C=C4CC3)OC)O)OC	MIF
Columbamine\Jatrorrhizine	72310	COC1=C(C2=C[N+]3=C(C=C2C=C1)C4=CC(=C(C=C4CC3)OC)O)OC	PIK3CD
Columbamine\Jatrorrhizine	72310	COC1=C(C2=C[N+]3=C(C=C2C=C1)C4=CC(=C(C=C4CC3)OC)O)OC	CDC25B
Columbamine\Jatrorrhizine	72310	COC1=C(C2=C[N+]3=C(C=C2C=C1)C4=CC(=C(C=C4CC3)OC)O)OC	HSD17B2
Columbamine\Jatrorrhizine	72310	COC1=C(C2=C[N+]3=C(C=C2C=C1)C4=CC(=C(C=C4CC3)OC)O)OC	HSD17B1
Columbamine\Jatrorrhizine	72310	COC1=C(C2=C[N+]3=C(C=C2C=C1)C4=CC(=C(C=C4CC3)OC)O)OC	MMP9
Columbamine\Jatrorrhizine	72310	COC1=C(C2=C[N+]3=C(C=C2C=C1)C4=CC(=C(C=C4CC3)OC)O)OC	MMP1
Columbamine\Jatrorrhizine	72310	COC1=C(C2=C[N+]3=C(C=C2C=C1)C4=CC(=C(C=C4CC3)OC)O)OC	MKNK1
Columbamine\Jatrorrhizine	72310	COC1=C(C2=C[N+]3=C(C=C2C=C1)C4=CC(=C(C=C4CC3)OC)O)OC	PFKFB3
Columbamine\Jatrorrhizine	72310	COC1=C(C2=C[N+]3=C(C=C2C=C1)C4=CC(=C(C=C4CC3)OC)O)OC	PIK3CB
Columbamine\Jatrorrhizine	72310	COC1=C(C2=C[N+]3=C(C=C2C=C1)C4=CC(=C(C=C4CC3)OC)O)OC	HTR3A
Columbamine\Jatrorrhizine	72310	COC1=C(C2=C[N+]3=C(C=C2C=C1)C4=CC(=C(C=C4CC3)OC)O)OC	RET
Columbamine\Jatrorrhizine	72310	COC1=C(C2=C[N+]3=C(C=C2C=C1)C4=CC(=C(C=C4CC3)OC)O)OC	PNMT
Columbamine\Jatrorrhizine	72310	COC1=C(C2=C[N+]3=C(C=C2C=C1)C4=CC(=C(C=C4CC3)OC)O)OC	AURKA
Columbamine\Jatrorrhizine	72310	COC1=C(C2=C[N+]3=C(C=C2C=C1)C4=CC(=C(C=C4CC3)OC)O)OC	WEE1
Columbamine\Jatrorrhizine	72310	COC1=C(C2=C[N+]3=C(C=C2C=C1)C4=CC(=C(C=C4CC3)OC)O)OC	LCK
Columbamine\Jatrorrhizine	72310	COC1=C(C2=C[N+]3=C(C=C2C=C1)C4=CC(=C(C=C4CC3)OC)O)OC	MAP2K1
Columbamine\Jatrorrhizine	72310	COC1=C(C2=C[N+]3=C(C=C2C=C1)C4=CC(=C(C=C4CC3)OC)O)OC	ABCG2
Columbamine\Jatrorrhizine	72310	COC1=C(C2=C[N+]3=C(C=C2C=C1)C4=CC(=C(C=C4CC3)OC)O)OC	TERT
Columbamine\Jatrorrhizine	72310	COC1=C(C2=C[N+]3=C(C=C2C=C1)C4=CC(=C(C=C4CC3)OC)O)OC	CHRNA7
Columbamine\Jatrorrhizine	72310	COC1=C(C2=C[N+]3=C(C=C2C=C1)C4=CC(=C(C=C4CC3)OC)O)OC	CDC25A
Columbamine\Jatrorrhizine	72310	COC1=C(C2=C[N+]3=C(C=C2C=C1)C4=CC(=C(C=C4CC3)OC)O)OC	MCL1
Columbamine\Jatrorrhizine	72310	COC1=C(C2=C[N+]3=C(C=C2C=C1)C4=CC(=C(C=C4CC3)OC)O)OC	DAGLA
Columbamine\Jatrorrhizine	72310	COC1=C(C2=C[N+]3=C(C=C2C=C1)C4=CC(=C(C=C4CC3)OC)O)OC	SCN4A
Columbamine\Jatrorrhizine	72310	COC1=C(C2=C[N+]3=C(C=C2C=C1)C4=CC(=C(C=C4CC3)OC)O)OC	ALK
Columbamine\Jatrorrhizine	72310	COC1=C(C2=C[N+]3=C(C=C2C=C1)C4=CC(=C(C=C4CC3)OC)O)OC	ALDH2
Columbamine\Jatrorrhizine	72310	COC1=C(C2=C[N+]3=C(C=C2C=C1)C4=CC(=C(C=C4CC3)OC)O)OC	MAPKAPK2
Columbamine\Jatrorrhizine	72310	COC1=C(C2=C[N+]3=C(C=C2C=C1)C4=CC(=C(C=C4CC3)OC)O)OC	PTPN1
Columbamine\Jatrorrhizine	72310	COC1=C(C2=C[N+]3=C(C=C2C=C1)C4=CC(=C(C=C4CC3)OC)O)OC	PRKAB1
Columbamine\Jatrorrhizine	72310	COC1=C(C2=C[N+]3=C(C=C2C=C1)C4=CC(=C(C=C4CC3)OC)O)OC	TGFBR2
Columbamine\Jatrorrhizine	72310	COC1=C(C2=C[N+]3=C(C=C2C=C1)C4=CC(=C(C=C4CC3)OC)O)OC	BMPR1A
Columbamine\Jatrorrhizine	72310	COC1=C(C2=C[N+]3=C(C=C2C=C1)C4=CC(=C(C=C4CC3)OC)O)OC	ACVRL1
Columbamine\Jatrorrhizine	72310	COC1=C(C2=C[N+]3=C(C=C2C=C1)C4=CC(=C(C=C4CC3)OC)O)OC	BMP4
Columbamine\Jatrorrhizine	72310	COC1=C(C2=C[N+]3=C(C=C2C=C1)C4=CC(=C(C=C4CC3)OC)O)OC	BMPR2
Columbamine\Jatrorrhizine	72310	COC1=C(C2=C[N+]3=C(C=C2C=C1)C4=CC(=C(C=C4CC3)OC)O)OC	BMPR1B
Columbamine\Jatrorrhizine	72310	COC1=C(C2=C[N+]3=C(C=C2C=C1)C4=CC(=C(C=C4CC3)OC)O)OC	ACVR1
Columbamine\Jatrorrhizine	72310	COC1=C(C2=C[N+]3=C(C=C2C=C1)C4=CC(=C(C=C4CC3)OC)O)OC	TBXAS1
Columbamine\Jatrorrhizine	72310	COC1=C(C2=C[N+]3=C(C=C2C=C1)C4=CC(=C(C=C4CC3)OC)O)OC	AURKB
Columbamine\Jatrorrhizine	72310	COC1=C(C2=C[N+]3=C(C=C2C=C1)C4=CC(=C(C=C4CC3)OC)O)OC	SLC9A1
Columbamine\Jatrorrhizine	72310	COC1=C(C2=C[N+]3=C(C=C2C=C1)C4=CC(=C(C=C4CC3)OC)O)OC	P2RX7
Columbamine\Jatrorrhizine	72310	COC1=C(C2=C[N+]3=C(C=C2C=C1)C4=CC(=C(C=C4CC3)OC)O)OC	CDK4
Columbamine\Jatrorrhizine	72310	COC1=C(C2=C[N+]3=C(C=C2C=C1)C4=CC(=C(C=C4CC3)OC)O)OC	AKR1B1
Columbamine\Jatrorrhizine	72310	COC1=C(C2=C[N+]3=C(C=C2C=C1)C4=CC(=C(C=C4CC3)OC)O)OC	TYMS
Columbamine\Jatrorrhizine	72310	COC1=C(C2=C[N+]3=C(C=C2C=C1)C4=CC(=C(C=C4CC3)OC)O)OC	MTOR
Columbamine\Jatrorrhizine	72310	COC1=C(C2=C[N+]3=C(C=C2C=C1)C4=CC(=C(C=C4CC3)OC)O)OC	PLK1
Columbamine\Jatrorrhizine	72310	COC1=C(C2=C[N+]3=C(C=C2C=C1)C4=CC(=C(C=C4CC3)OC)O)OC	MMP2
Columbamine\Jatrorrhizine	72310	COC1=C(C2=C[N+]3=C(C=C2C=C1)C4=CC(=C(C=C4CC3)OC)O)OC	ALDH3A1
Columbamine\Jatrorrhizine	72310	COC1=C(C2=C[N+]3=C(C=C2C=C1)C4=CC(=C(C=C4CC3)OC)O)OC	CD38
Columbamine\Jatrorrhizine	72310	COC1=C(C2=C[N+]3=C(C=C2C=C1)C4=CC(=C(C=C4CC3)OC)O)OC	FLT3
Columbamine\Jatrorrhizine	72310	COC1=C(C2=C[N+]3=C(C=C2C=C1)C4=CC(=C(C=C4CC3)OC)O)OC	MMP3
Columbamine\Jatrorrhizine	72310	COC1=C(C2=C[N+]3=C(C=C2C=C1)C4=CC(=C(C=C4CC3)OC)O)OC	CDK2
Columbamine\Jatrorrhizine	72310	COC1=C(C2=C[N+]3=C(C=C2C=C1)C4=CC(=C(C=C4CC3)OC)O)OC	MAPK8
Columbamine\Jatrorrhizine	72310	COC1=C(C2=C[N+]3=C(C=C2C=C1)C4=CC(=C(C=C4CC3)OC)O)OC	TTK
Columbamine\Jatrorrhizine	72310	COC1=C(C2=C[N+]3=C(C=C2C=C1)C4=CC(=C(C=C4CC3)OC)O)OC	SIRT2
Columbamine\Jatrorrhizine	72310	COC1=C(C2=C[N+]3=C(C=C2C=C1)C4=CC(=C(C=C4CC3)OC)O)OC	PRF1
Columbamine\Jatrorrhizine	72310	COC1=C(C2=C[N+]3=C(C=C2C=C1)C4=CC(=C(C=C4CC3)OC)O)OC	DYRK1A
Columbamine\Jatrorrhizine	72310	COC1=C(C2=C[N+]3=C(C=C2C=C1)C4=CC(=C(C=C4CC3)OC)O)OC	CLK4
Columbamine\Jatrorrhizine	72310	COC1=C(C2=C[N+]3=C(C=C2C=C1)C4=CC(=C(C=C4CC3)OC)O)OC	CLK1
Columbamine\Jatrorrhizine	72310	COC1=C(C2=C[N+]3=C(C=C2C=C1)C4=CC(=C(C=C4CC3)OC)O)OC	CLK2
Columbamine\Jatrorrhizine	72310	COC1=C(C2=C[N+]3=C(C=C2C=C1)C4=CC(=C(C=C4CC3)OC)O)OC	CLK3
Columbamine\Jatrorrhizine	72310	COC1=C(C2=C[N+]3=C(C=C2C=C1)C4=CC(=C(C=C4CC3)OC)O)OC	DYRK1B
Columbamine\Jatrorrhizine	72310	COC1=C(C2=C[N+]3=C(C=C2C=C1)C4=CC(=C(C=C4CC3)OC)O)OC	CASP3
Columbamine\Jatrorrhizine	72310	COC1=C(C2=C[N+]3=C(C=C2C=C1)C4=CC(=C(C=C4CC3)OC)O)OC	CASP7
Columbamine\Jatrorrhizine	72310	COC1=C(C2=C[N+]3=C(C=C2C=C1)C4=CC(=C(C=C4CC3)OC)O)OC	NR3C2
Columbamine\Jatrorrhizine	72310	COC1=C(C2=C[N+]3=C(C=C2C=C1)C4=CC(=C(C=C4CC3)OC)O)OC	ZAP70
Columbamine\Jatrorrhizine	72310	COC1=C(C2=C[N+]3=C(C=C2C=C1)C4=CC(=C(C=C4CC3)OC)O)OC	HSD17B3
Columbamine\Jatrorrhizine	72310	COC1=C(C2=C[N+]3=C(C=C2C=C1)C4=CC(=C(C=C4CC3)OC)O)OC	TRPM8
Columbamine\Jatrorrhizine	72310	COC1=C(C2=C[N+]3=C(C=C2C=C1)C4=CC(=C(C=C4CC3)OC)O)OC	TRPV1
Columbamine\Jatrorrhizine	72310	COC1=C(C2=C[N+]3=C(C=C2C=C1)C4=CC(=C(C=C4CC3)OC)O)OC	PLAA
Columbamine\Jatrorrhizine	72310	COC1=C(C2=C[N+]3=C(C=C2C=C1)C4=CC(=C(C=C4CC3)OC)O)OC	PGR
Columbamine\Jatrorrhizine	72310	COC1=C(C2=C[N+]3=C(C=C2C=C1)C4=CC(=C(C=C4CC3)OC)O)OC	PSEN2
Columbamine\Jatrorrhizine	72310	COC1=C(C2=C[N+]3=C(C=C2C=C1)C4=CC(=C(C=C4CC3)OC)O)OC	PIM1
Columbamine\Jatrorrhizine	72310	COC1=C(C2=C[N+]3=C(C=C2C=C1)C4=CC(=C(C=C4CC3)OC)O)OC	CCNC
Columbamine\Jatrorrhizine	72310	COC1=C(C2=C[N+]3=C(C=C2C=C1)C4=CC(=C(C=C4CC3)OC)O)OC	HSD11B1
Columbamine\Jatrorrhizine	72310	COC1=C(C2=C[N+]3=C(C=C2C=C1)C4=CC(=C(C=C4CC3)OC)O)OC	PAK4
Columbamine\Jatrorrhizine	72310	COC1=C(C2=C[N+]3=C(C=C2C=C1)C4=CC(=C(C=C4CC3)OC)O)OC	AGPAT2
Columbamine\Jatrorrhizine	72310	COC1=C(C2=C[N+]3=C(C=C2C=C1)C4=CC(=C(C=C4CC3)OC)O)OC	BRAF
Columbamine\Jatrorrhizine	72310	COC1=C(C2=C[N+]3=C(C=C2C=C1)C4=CC(=C(C=C4CC3)OC)O)OC	DRD4
Columbamine\Jatrorrhizine	72310	COC1=C(C2=C[N+]3=C(C=C2C=C1)C4=CC(=C(C=C4CC3)OC)O)OC	EPHX2
Columbamine\Jatrorrhizine	72310	COC1=C(C2=C[N+]3=C(C=C2C=C1)C4=CC(=C(C=C4CC3)OC)O)OC	ADORA3
Columbamine\Jatrorrhizine	72310	COC1=C(C2=C[N+]3=C(C=C2C=C1)C4=CC(=C(C=C4CC3)OC)O)OC	CETP
Columbamine\Jatrorrhizine	72310	COC1=C(C2=C[N+]3=C(C=C2C=C1)C4=CC(=C(C=C4CC3)OC)O)OC	PRKCE
Columbamine\Jatrorrhizine	72310	COC1=C(C2=C[N+]3=C(C=C2C=C1)C4=CC(=C(C=C4CC3)OC)O)OC	HSP90AA1
(S)-Isocorypalmine\Phellodendrine	440229	COC1=C(C2=C(C[C@H]3C4=CC(=C(C=C4CCN3C2)OC)O)C=C1)OC	DRD1
(S)-Isocorypalmine\Phellodendrine	440229	COC1=C(C2=C(C[C@H]3C4=CC(=C(C=C4CCN3C2)OC)O)C=C1)OC	DRD2
(S)-Isocorypalmine\Phellodendrine	440229	COC1=C(C2=C(C[C@H]3C4=CC(=C(C=C4CCN3C2)OC)O)C=C1)OC	DRD3
(S)-Isocorypalmine\Phellodendrine	440229	COC1=C(C2=C(C[C@H]3C4=CC(=C(C=C4CCN3C2)OC)O)C=C1)OC	SIGMAR1
(S)-Isocorypalmine\Phellodendrine	440229	COC1=C(C2=C(C[C@H]3C4=CC(=C(C=C4CCN3C2)OC)O)C=C1)OC	F3
(S)-Isocorypalmine\Phellodendrine	440229	COC1=C(C2=C(C[C@H]3C4=CC(=C(C=C4CCN3C2)OC)O)C=C1)OC	HTR1A
(S)-Isocorypalmine\Phellodendrine	440229	COC1=C(C2=C(C[C@H]3C4=CC(=C(C=C4CCN3C2)OC)O)C=C1)OC	ADRA1D
(S)-Isocorypalmine\Phellodendrine	440229	COC1=C(C2=C(C[C@H]3C4=CC(=C(C=C4CCN3C2)OC)O)C=C1)OC	DRD4
(S)-Isocorypalmine\Phellodendrine	440229	COC1=C(C2=C(C[C@H]3C4=CC(=C(C=C4CCN3C2)OC)O)C=C1)OC	HTR2A
(S)-Isocorypalmine\Phellodendrine	440229	COC1=C(C2=C(C[C@H]3C4=CC(=C(C=C4CCN3C2)OC)O)C=C1)OC	DRD5
(S)-Isocorypalmine\Phellodendrine	440229	COC1=C(C2=C(C[C@H]3C4=CC(=C(C=C4CCN3C2)OC)O)C=C1)OC	ADRA1A
(S)-Isocorypalmine\Phellodendrine	440229	COC1=C(C2=C(C[C@H]3C4=CC(=C(C=C4CCN3C2)OC)O)C=C1)OC	ADRA1B
(S)-Isocorypalmine\Phellodendrine	440229	COC1=C(C2=C(C[C@H]3C4=CC(=C(C=C4CCN3C2)OC)O)C=C1)OC	HTR7
(S)-Isocorypalmine\Phellodendrine	440229	COC1=C(C2=C(C[C@H]3C4=CC(=C(C=C4CCN3C2)OC)O)C=C1)OC	TBXA2R
(S)-Isocorypalmine\Phellodendrine	440229	COC1=C(C2=C(C[C@H]3C4=CC(=C(C=C4CCN3C2)OC)O)C=C1)OC	ABCB1
(S)-Isocorypalmine\Phellodendrine	440229	COC1=C(C2=C(C[C@H]3C4=CC(=C(C=C4CCN3C2)OC)O)C=C1)OC	CHRM4
(S)-Isocorypalmine\Phellodendrine	440229	COC1=C(C2=C(C[C@H]3C4=CC(=C(C=C4CCN3C2)OC)O)C=C1)OC	ADRB2
(S)-Isocorypalmine\Phellodendrine	440229	COC1=C(C2=C(C[C@H]3C4=CC(=C(C=C4CCN3C2)OC)O)C=C1)OC	ADRB3
(S)-Isocorypalmine\Phellodendrine	440229	COC1=C(C2=C(C[C@H]3C4=CC(=C(C=C4CCN3C2)OC)O)C=C1)OC	CHRNA4
(S)-Isocorypalmine\Phellodendrine	440229	COC1=C(C2=C(C[C@H]3C4=CC(=C(C=C4CCN3C2)OC)O)C=C1)OC	CHRNA3
(S)-Isocorypalmine\Phellodendrine	440229	COC1=C(C2=C(C[C@H]3C4=CC(=C(C=C4CCN3C2)OC)O)C=C1)OC	MAOA
(S)-Isocorypalmine\Phellodendrine	440229	COC1=C(C2=C(C[C@H]3C4=CC(=C(C=C4CCN3C2)OC)O)C=C1)OC	SLC6A3
(S)-Isocorypalmine\Phellodendrine	440229	COC1=C(C2=C(C[C@H]3C4=CC(=C(C=C4CCN3C2)OC)O)C=C1)OC	DHCR7
(S)-Isocorypalmine\Phellodendrine	440229	COC1=C(C2=C(C[C@H]3C4=CC(=C(C=C4CCN3C2)OC)O)C=C1)OC	ADRB1
(S)-Isocorypalmine\Phellodendrine	440229	COC1=C(C2=C(C[C@H]3C4=CC(=C(C=C4CCN3C2)OC)O)C=C1)OC	BCHE
(S)-Isocorypalmine\Phellodendrine	440229	COC1=C(C2=C(C[C@H]3C4=CC(=C(C=C4CCN3C2)OC)O)C=C1)OC	RBBP9
(S)-Isocorypalmine\Phellodendrine	440229	COC1=C(C2=C(C[C@H]3C4=CC(=C(C=C4CCN3C2)OC)O)C=C1)OC	CHRNB4
(S)-Isocorypalmine\Phellodendrine	440229	COC1=C(C2=C(C[C@H]3C4=CC(=C(C=C4CCN3C2)OC)O)C=C1)OC	KCNN1
(S)-Isocorypalmine\Phellodendrine	440229	COC1=C(C2=C(C[C@H]3C4=CC(=C(C=C4CCN3C2)OC)O)C=C1)OC	KCNN2
(S)-Isocorypalmine\Phellodendrine	440229	COC1=C(C2=C(C[C@H]3C4=CC(=C(C=C4CCN3C2)OC)O)C=C1)OC	OPRD1
(S)-Isocorypalmine\Phellodendrine	440229	COC1=C(C2=C(C[C@H]3C4=CC(=C(C=C4CCN3C2)OC)O)C=C1)OC	MTNR1B
(S)-Isocorypalmine\Phellodendrine	440229	COC1=C(C2=C(C[C@H]3C4=CC(=C(C=C4CCN3C2)OC)O)C=C1)OC	HCRTR2
(S)-Isocorypalmine\Phellodendrine	440229	COC1=C(C2=C(C[C@H]3C4=CC(=C(C=C4CCN3C2)OC)O)C=C1)OC	OPRM1
(S)-Isocorypalmine\Phellodendrine	440229	COC1=C(C2=C(C[C@H]3C4=CC(=C(C=C4CCN3C2)OC)O)C=C1)OC	ADRA2A
(S)-Isocorypalmine\Phellodendrine	440229	COC1=C(C2=C(C[C@H]3C4=CC(=C(C=C4CCN3C2)OC)O)C=C1)OC	ADRA2C
(S)-Isocorypalmine\Phellodendrine	440229	COC1=C(C2=C(C[C@H]3C4=CC(=C(C=C4CCN3C2)OC)O)C=C1)OC	ABCC1
(S)-Isocorypalmine\Phellodendrine	440229	COC1=C(C2=C(C[C@H]3C4=CC(=C(C=C4CCN3C2)OC)O)C=C1)OC	ACHE
(S)-Isocorypalmine\Phellodendrine	440229	COC1=C(C2=C(C[C@H]3C4=CC(=C(C=C4CCN3C2)OC)O)C=C1)OC	SLC18A2
(S)-Isocorypalmine\Phellodendrine	440229	COC1=C(C2=C(C[C@H]3C4=CC(=C(C=C4CCN3C2)OC)O)C=C1)OC	DPP4
(S)-Isocorypalmine\Phellodendrine	440229	COC1=C(C2=C(C[C@H]3C4=CC(=C(C=C4CCN3C2)OC)O)C=C1)OC	MTNR1A
(S)-Isocorypalmine\Phellodendrine	440229	COC1=C(C2=C(C[C@H]3C4=CC(=C(C=C4CCN3C2)OC)O)C=C1)OC	HCRTR1
(S)-Isocorypalmine\Phellodendrine	440229	COC1=C(C2=C(C[C@H]3C4=CC(=C(C=C4CCN3C2)OC)O)C=C1)OC	MAPKAPK2
(S)-Isocorypalmine\Phellodendrine	440229	COC1=C(C2=C(C[C@H]3C4=CC(=C(C=C4CCN3C2)OC)O)C=C1)OC	PARP1
(S)-Isocorypalmine\Phellodendrine	440229	COC1=C(C2=C(C[C@H]3C4=CC(=C(C=C4CCN3C2)OC)O)C=C1)OC	CHEK1
(S)-Isocorypalmine\Phellodendrine	440229	COC1=C(C2=C(C[C@H]3C4=CC(=C(C=C4CCN3C2)OC)O)C=C1)OC	WEE1
(S)-Isocorypalmine\Phellodendrine	440229	COC1=C(C2=C(C[C@H]3C4=CC(=C(C=C4CCN3C2)OC)O)C=C1)OC	KCNN3
(S)-Isocorypalmine\Phellodendrine	440229	COC1=C(C2=C(C[C@H]3C4=CC(=C(C=C4CCN3C2)OC)O)C=C1)OC	OPRK1
(S)-Isocorypalmine\Phellodendrine	440229	COC1=C(C2=C(C[C@H]3C4=CC(=C(C=C4CCN3C2)OC)O)C=C1)OC	TUBB1
(S)-Isocorypalmine\Phellodendrine	440229	COC1=C(C2=C(C[C@H]3C4=CC(=C(C=C4CCN3C2)OC)O)C=C1)OC	TUBB3
(S)-Isocorypalmine\Phellodendrine	440229	COC1=C(C2=C(C[C@H]3C4=CC(=C(C=C4CCN3C2)OC)O)C=C1)OC	MAP2K1
(S)-Isocorypalmine\Phellodendrine	440229	COC1=C(C2=C(C[C@H]3C4=CC(=C(C=C4CCN3C2)OC)O)C=C1)OC	RET
(S)-Isocorypalmine\Phellodendrine	440229	COC1=C(C2=C(C[C@H]3C4=CC(=C(C=C4CCN3C2)OC)O)C=C1)OC	ERN1
(S)-Isocorypalmine\Phellodendrine	440229	COC1=C(C2=C(C[C@H]3C4=CC(=C(C=C4CCN3C2)OC)O)C=C1)OC	PDE4D
(S)-Isocorypalmine\Phellodendrine	440229	COC1=C(C2=C(C[C@H]3C4=CC(=C(C=C4CCN3C2)OC)O)C=C1)OC	PDE4C
(S)-Isocorypalmine\Phellodendrine	440229	COC1=C(C2=C(C[C@H]3C4=CC(=C(C=C4CCN3C2)OC)O)C=C1)OC	NEK1
(S)-Isocorypalmine\Phellodendrine	440229	COC1=C(C2=C(C[C@H]3C4=CC(=C(C=C4CCN3C2)OC)O)C=C1)OC	SLC6A4
(S)-Isocorypalmine\Phellodendrine	440229	COC1=C(C2=C(C[C@H]3C4=CC(=C(C=C4CCN3C2)OC)O)C=C1)OC	KIT
(S)-Isocorypalmine\Phellodendrine	440229	COC1=C(C2=C(C[C@H]3C4=CC(=C(C=C4CCN3C2)OC)O)C=C1)OC	MMP13
(S)-Isocorypalmine\Phellodendrine	440229	COC1=C(C2=C(C[C@H]3C4=CC(=C(C=C4CCN3C2)OC)O)C=C1)OC	MMP9
(S)-Isocorypalmine\Phellodendrine	440229	COC1=C(C2=C(C[C@H]3C4=CC(=C(C=C4CCN3C2)OC)O)C=C1)OC	CTSS
(S)-Isocorypalmine\Phellodendrine	440229	COC1=C(C2=C(C[C@H]3C4=CC(=C(C=C4CCN3C2)OC)O)C=C1)OC	GCK
(S)-Isocorypalmine\Phellodendrine	440229	COC1=C(C2=C(C[C@H]3C4=CC(=C(C=C4CCN3C2)OC)O)C=C1)OC	TRPM8
(S)-Isocorypalmine\Phellodendrine	440229	COC1=C(C2=C(C[C@H]3C4=CC(=C(C=C4CCN3C2)OC)O)C=C1)OC	MIF
(S)-Isocorypalmine\Phellodendrine	440229	COC1=C(C2=C(C[C@H]3C4=CC(=C(C=C4CCN3C2)OC)O)C=C1)OC	SYK
(S)-Isocorypalmine\Phellodendrine	440229	COC1=C(C2=C(C[C@H]3C4=CC(=C(C=C4CCN3C2)OC)O)C=C1)OC	KCNH2
(S)-Isocorypalmine\Phellodendrine	440229	COC1=C(C2=C(C[C@H]3C4=CC(=C(C=C4CCN3C2)OC)O)C=C1)OC	RAF1
(S)-Isocorypalmine\Phellodendrine	440229	COC1=C(C2=C(C[C@H]3C4=CC(=C(C=C4CCN3C2)OC)O)C=C1)OC	JAK3
(S)-Isocorypalmine\Phellodendrine	440229	COC1=C(C2=C(C[C@H]3C4=CC(=C(C=C4CCN3C2)OC)O)C=C1)OC	DYRK1A
(S)-Isocorypalmine\Phellodendrine	440229	COC1=C(C2=C(C[C@H]3C4=CC(=C(C=C4CCN3C2)OC)O)C=C1)OC	HSD17B2
(S)-Isocorypalmine\Phellodendrine	440229	COC1=C(C2=C(C[C@H]3C4=CC(=C(C=C4CCN3C2)OC)O)C=C1)OC	HSD17B3
(S)-Isocorypalmine\Phellodendrine	440229	COC1=C(C2=C(C[C@H]3C4=CC(=C(C=C4CCN3C2)OC)O)C=C1)OC	ALK
(S)-Isocorypalmine\Phellodendrine	440229	COC1=C(C2=C(C[C@H]3C4=CC(=C(C=C4CCN3C2)OC)O)C=C1)OC	MET
(S)-Isocorypalmine\Phellodendrine	440229	COC1=C(C2=C(C[C@H]3C4=CC(=C(C=C4CCN3C2)OC)O)C=C1)OC	MKNK1
(S)-Isocorypalmine\Phellodendrine	440229	COC1=C(C2=C(C[C@H]3C4=CC(=C(C=C4CCN3C2)OC)O)C=C1)OC	COMT
(S)-Isocorypalmine\Phellodendrine	440229	COC1=C(C2=C(C[C@H]3C4=CC(=C(C=C4CCN3C2)OC)O)C=C1)OC	PIK3CA
(S)-Isocorypalmine\Phellodendrine	440229	COC1=C(C2=C(C[C@H]3C4=CC(=C(C=C4CCN3C2)OC)O)C=C1)OC	TLR9
(S)-Isocorypalmine\Phellodendrine	440229	COC1=C(C2=C(C[C@H]3C4=CC(=C(C=C4CCN3C2)OC)O)C=C1)OC	AKR1B1
(S)-Isocorypalmine\Phellodendrine	440229	COC1=C(C2=C(C[C@H]3C4=CC(=C(C=C4CCN3C2)OC)O)C=C1)OC	BRAF
(S)-Isocorypalmine\Phellodendrine	440229	COC1=C(C2=C(C[C@H]3C4=CC(=C(C=C4CCN3C2)OC)O)C=C1)OC	CDK5R1
(S)-Isocorypalmine\Phellodendrine	440229	COC1=C(C2=C(C[C@H]3C4=CC(=C(C=C4CCN3C2)OC)O)C=C1)OC	EZR
(S)-Isocorypalmine\Phellodendrine	440229	COC1=C(C2=C(C[C@H]3C4=CC(=C(C=C4CCN3C2)OC)O)C=C1)OC	TTR
(S)-Isocorypalmine\Phellodendrine	440229	COC1=C(C2=C(C[C@H]3C4=CC(=C(C=C4CCN3C2)OC)O)C=C1)OC	PARP2
(S)-Isocorypalmine\Phellodendrine	440229	COC1=C(C2=C(C[C@H]3C4=CC(=C(C=C4CCN3C2)OC)O)C=C1)OC	FLT3
(S)-Isocorypalmine\Phellodendrine	440229	COC1=C(C2=C(C[C@H]3C4=CC(=C(C=C4CCN3C2)OC)O)C=C1)OC	PDGFRA
(S)-Isocorypalmine\Phellodendrine	440229	COC1=C(C2=C(C[C@H]3C4=CC(=C(C=C4CCN3C2)OC)O)C=C1)OC	MMP3
(S)-Isocorypalmine\Phellodendrine	440229	COC1=C(C2=C(C[C@H]3C4=CC(=C(C=C4CCN3C2)OC)O)C=C1)OC	MMP1
(S)-Isocorypalmine\Phellodendrine	440229	COC1=C(C2=C(C[C@H]3C4=CC(=C(C=C4CCN3C2)OC)O)C=C1)OC	MMP2
(S)-Isocorypalmine\Phellodendrine	440229	COC1=C(C2=C(C[C@H]3C4=CC(=C(C=C4CCN3C2)OC)O)C=C1)OC	HSP90AA1
(S)-Isocorypalmine\Phellodendrine	440229	COC1=C(C2=C(C[C@H]3C4=CC(=C(C=C4CCN3C2)OC)O)C=C1)OC	MMP7
(S)-Isocorypalmine\Phellodendrine	440229	COC1=C(C2=C(C[C@H]3C4=CC(=C(C=C4CCN3C2)OC)O)C=C1)OC	MMP8
(S)-Isocorypalmine\Phellodendrine	440229	COC1=C(C2=C(C[C@H]3C4=CC(=C(C=C4CCN3C2)OC)O)C=C1)OC	ESR1
(S)-Isocorypalmine\Phellodendrine	440229	COC1=C(C2=C(C[C@H]3C4=CC(=C(C=C4CCN3C2)OC)O)C=C1)OC	CCNB3
(S)-Isocorypalmine\Phellodendrine	440229	COC1=C(C2=C(C[C@H]3C4=CC(=C(C=C4CCN3C2)OC)O)C=C1)OC	PTGS2
(S)-Isocorypalmine\Phellodendrine	440229	COC1=C(C2=C(C[C@H]3C4=CC(=C(C=C4CCN3C2)OC)O)C=C1)OC	DGAT1
(S)-Isocorypalmine\Phellodendrine	440229	COC1=C(C2=C(C[C@H]3C4=CC(=C(C=C4CCN3C2)OC)O)C=C1)OC	PDK1
(S)-Isocorypalmine\Phellodendrine	440229	COC1=C(C2=C(C[C@H]3C4=CC(=C(C=C4CCN3C2)OC)O)C=C1)OC	MTOR
(S)-Isocorypalmine\Phellodendrine	440229	COC1=C(C2=C(C[C@H]3C4=CC(=C(C=C4CCN3C2)OC)O)C=C1)OC	PIK3CA
(S)-Isocorypalmine\Phellodendrine	440229	COC1=C(C2=C(C[C@H]3C4=CC(=C(C=C4CCN3C2)OC)O)C=C1)OC	HTR2B
(S)-Isocorypalmine\Phellodendrine	440229	COC1=C(C2=C(C[C@H]3C4=CC(=C(C=C4CCN3C2)OC)O)C=C1)OC	MMP25
(S)-Isocorypalmine\Phellodendrine	440229	COC1=C(C2=C(C[C@H]3C4=CC(=C(C=C4CCN3C2)OC)O)C=C1)OC	AURKB
Palmatine	19009	COC1=C(C2=C[N+]3=C(C=C2C=C1)C4=CC(=C(C=C4CC3)OC)OC)OC
Palmatine	19009	COC1=C(C2=C[N+]3=C(C=C2C=C1)C4=CC(=C(C=C4CC3)OC)OC)OC	ACHE
Palmatine	19009	COC1=C(C2=C[N+]3=C(C=C2C=C1)C4=CC(=C(C=C4CC3)OC)OC)OC	HTR2B
Palmatine	19009	COC1=C(C2=C[N+]3=C(C=C2C=C1)C4=CC(=C(C=C4CC3)OC)OC)OC	BCHE
Palmatine	19009	COC1=C(C2=C[N+]3=C(C=C2C=C1)C4=CC(=C(C=C4CC3)OC)OC)OC	ADRA2C
Palmatine	19009	COC1=C(C2=C[N+]3=C(C=C2C=C1)C4=CC(=C(C=C4CC3)OC)OC)OC	ADRA2B
Palmatine	19009	COC1=C(C2=C[N+]3=C(C=C2C=C1)C4=CC(=C(C=C4CC3)OC)OC)OC	CHRM1
Palmatine	19009	COC1=C(C2=C[N+]3=C(C=C2C=C1)C4=CC(=C(C=C4CC3)OC)OC)OC	SIGMAR1
Palmatine	19009	COC1=C(C2=C[N+]3=C(C=C2C=C1)C4=CC(=C(C=C4CC3)OC)OC)OC	CYP2D6
Palmatine	19009	COC1=C(C2=C[N+]3=C(C=C2C=C1)C4=CC(=C(C=C4CC3)OC)OC)OC	SAE1
Palmatine	19009	COC1=C(C2=C[N+]3=C(C=C2C=C1)C4=CC(=C(C=C4CC3)OC)OC)OC	RAC1
Palmatine	19009	COC1=C(C2=C[N+]3=C(C=C2C=C1)C4=CC(=C(C=C4CC3)OC)OC)OC	CDC42
Palmatine	19009	COC1=C(C2=C[N+]3=C(C=C2C=C1)C4=CC(=C(C=C4CC3)OC)OC)OC	MAP2K1
Palmatine	19009	COC1=C(C2=C[N+]3=C(C=C2C=C1)C4=CC(=C(C=C4CC3)OC)OC)OC	AURKB
Palmatine	19009	COC1=C(C2=C[N+]3=C(C=C2C=C1)C4=CC(=C(C=C4CC3)OC)OC)OC	AURKA
Palmatine	19009	COC1=C(C2=C[N+]3=C(C=C2C=C1)C4=CC(=C(C=C4CC3)OC)OC)OC	CDK2
Palmatine	19009	COC1=C(C2=C[N+]3=C(C=C2C=C1)C4=CC(=C(C=C4CC3)OC)OC)OC	PLK1
Palmatine	19009	COC1=C(C2=C[N+]3=C(C=C2C=C1)C4=CC(=C(C=C4CC3)OC)OC)OC	TTK
Palmatine	19009	COC1=C(C2=C[N+]3=C(C=C2C=C1)C4=CC(=C(C=C4CC3)OC)OC)OC	PLK3
Palmatine	19009	COC1=C(C2=C[N+]3=C(C=C2C=C1)C4=CC(=C(C=C4CC3)OC)OC)OC	PLK2
Palmatine	19009	COC1=C(C2=C[N+]3=C(C=C2C=C1)C4=CC(=C(C=C4CC3)OC)OC)OC	PGK1
Palmatine	19009	COC1=C(C2=C[N+]3=C(C=C2C=C1)C4=CC(=C(C=C4CC3)OC)OC)OC	TRPC6
Palmatine	19009	COC1=C(C2=C[N+]3=C(C=C2C=C1)C4=CC(=C(C=C4CC3)OC)OC)OC	MAPKAPK2
Palmatine	19009	COC1=C(C2=C[N+]3=C(C=C2C=C1)C4=CC(=C(C=C4CC3)OC)OC)OC	CCNC
Palmatine	19009	COC1=C(C2=C[N+]3=C(C=C2C=C1)C4=CC(=C(C=C4CC3)OC)OC)OC	CDK8
Palmatine	19009	COC1=C(C2=C[N+]3=C(C=C2C=C1)C4=CC(=C(C=C4CC3)OC)OC)OC	HPGD
Palmatine	19009	COC1=C(C2=C[N+]3=C(C=C2C=C1)C4=CC(=C(C=C4CC3)OC)OC)OC	DYRK1A
Palmatine	19009	COC1=C(C2=C[N+]3=C(C=C2C=C1)C4=CC(=C(C=C4CC3)OC)OC)OC	GRM5
Palmatine	19009	COC1=C(C2=C[N+]3=C(C=C2C=C1)C4=CC(=C(C=C4CC3)OC)OC)OC	HTR3A
Palmatine	19009	COC1=C(C2=C[N+]3=C(C=C2C=C1)C4=CC(=C(C=C4CC3)OC)OC)OC	CYP1A1
Palmatine	19009	COC1=C(C2=C[N+]3=C(C=C2C=C1)C4=CC(=C(C=C4CC3)OC)OC)OC	NQO1
Palmatine	19009	COC1=C(C2=C[N+]3=C(C=C2C=C1)C4=CC(=C(C=C4CC3)OC)OC)OC	NQO2
Palmatine	19009	COC1=C(C2=C[N+]3=C(C=C2C=C1)C4=CC(=C(C=C4CC3)OC)OC)OC	CYP1B1
Palmatine	19009	COC1=C(C2=C[N+]3=C(C=C2C=C1)C4=CC(=C(C=C4CC3)OC)OC)OC	DRD4
Palmatine	19009	COC1=C(C2=C[N+]3=C(C=C2C=C1)C4=CC(=C(C=C4CC3)OC)OC)OC	PRF1
Palmatine	19009	COC1=C(C2=C[N+]3=C(C=C2C=C1)C4=CC(=C(C=C4CC3)OC)OC)OC	EPHX2
Palmatine	19009	COC1=C(C2=C[N+]3=C(C=C2C=C1)C4=CC(=C(C=C4CC3)OC)OC)OC	NTRK1
Palmatine	19009	COC1=C(C2=C[N+]3=C(C=C2C=C1)C4=CC(=C(C=C4CC3)OC)OC)OC	MTOR
Palmatine	19009	COC1=C(C2=C[N+]3=C(C=C2C=C1)C4=CC(=C(C=C4CC3)OC)OC)OC	MARK1
Palmatine	19009	COC1=C(C2=C[N+]3=C(C=C2C=C1)C4=CC(=C(C=C4CC3)OC)OC)OC	PIK3CD
Palmatine	19009	COC1=C(C2=C[N+]3=C(C=C2C=C1)C4=CC(=C(C=C4CC3)OC)OC)OC	PIK3CB
Palmatine	19009	COC1=C(C2=C[N+]3=C(C=C2C=C1)C4=CC(=C(C=C4CC3)OC)OC)OC	PIK3CG
Palmatine	19009	COC1=C(C2=C[N+]3=C(C=C2C=C1)C4=CC(=C(C=C4CC3)OC)OC)OC	KDM5B
Palmatine	19009	COC1=C(C2=C[N+]3=C(C=C2C=C1)C4=CC(=C(C=C4CC3)OC)OC)OC	ERBB2
Palmatine	19009	COC1=C(C2=C[N+]3=C(C=C2C=C1)C4=CC(=C(C=C4CC3)OC)OC)OC	GRM1
Palmatine	19009	COC1=C(C2=C[N+]3=C(C=C2C=C1)C4=CC(=C(C=C4CC3)OC)OC)OC	ABCG2
Palmatine	19009	COC1=C(C2=C[N+]3=C(C=C2C=C1)C4=CC(=C(C=C4CC3)OC)OC)OC	DHFR
Palmatine	19009	COC1=C(C2=C[N+]3=C(C=C2C=C1)C4=CC(=C(C=C4CC3)OC)OC)OC	CLK4
Palmatine	19009	COC1=C(C2=C[N+]3=C(C=C2C=C1)C4=CC(=C(C=C4CC3)OC)OC)OC	NAAA
Palmatine	19009	COC1=C(C2=C[N+]3=C(C=C2C=C1)C4=CC(=C(C=C4CC3)OC)OC)OC	PPIA
Palmatine	19009	COC1=C(C2=C[N+]3=C(C=C2C=C1)C4=CC(=C(C=C4CC3)OC)OC)OC	LCK
Palmatine	19009	COC1=C(C2=C[N+]3=C(C=C2C=C1)C4=CC(=C(C=C4CC3)OC)OC)OC	MET
Palmatine	19009	COC1=C(C2=C[N+]3=C(C=C2C=C1)C4=CC(=C(C=C4CC3)OC)OC)OC	LYN
Palmatine	19009	COC1=C(C2=C[N+]3=C(C=C2C=C1)C4=CC(=C(C=C4CC3)OC)OC)OC	EPHB4
Palmatine	19009	COC1=C(C2=C[N+]3=C(C=C2C=C1)C4=CC(=C(C=C4CC3)OC)OC)OC	TBXAS1
Palmatine	19009	COC1=C(C2=C[N+]3=C(C=C2C=C1)C4=CC(=C(C=C4CC3)OC)OC)OC	TEK
Palmatine	19009	COC1=C(C2=C[N+]3=C(C=C2C=C1)C4=CC(=C(C=C4CC3)OC)OC)OC	CDC25B
Palmatine	19009	COC1=C(C2=C[N+]3=C(C=C2C=C1)C4=CC(=C(C=C4CC3)OC)OC)OC	SCD
Palmatine	19009	COC1=C(C2=C[N+]3=C(C=C2C=C1)C4=CC(=C(C=C4CC3)OC)OC)OC	KIT
Palmatine	19009	COC1=C(C2=C[N+]3=C(C=C2C=C1)C4=CC(=C(C=C4CC3)OC)OC)OC	PIM1
Palmatine	19009	COC1=C(C2=C[N+]3=C(C=C2C=C1)C4=CC(=C(C=C4CC3)OC)OC)OC	CYP11B2
Palmatine	19009	COC1=C(C2=C[N+]3=C(C=C2C=C1)C4=CC(=C(C=C4CC3)OC)OC)OC	SLC1A3
Palmatine	19009	COC1=C(C2=C[N+]3=C(C=C2C=C1)C4=CC(=C(C=C4CC3)OC)OC)OC	CLK1
Palmatine	19009	COC1=C(C2=C[N+]3=C(C=C2C=C1)C4=CC(=C(C=C4CC3)OC)OC)OC	DYRK2
Palmatine	19009	COC1=C(C2=C[N+]3=C(C=C2C=C1)C4=CC(=C(C=C4CC3)OC)OC)OC	MDM2
Palmatine	19009	COC1=C(C2=C[N+]3=C(C=C2C=C1)C4=CC(=C(C=C4CC3)OC)OC)OC	CCND1
Palmatine	19009	COC1=C(C2=C[N+]3=C(C=C2C=C1)C4=CC(=C(C=C4CC3)OC)OC)OC	GCK
Palmatine	19009	COC1=C(C2=C[N+]3=C(C=C2C=C1)C4=CC(=C(C=C4CC3)OC)OC)OC	ALDH2
Palmatine	19009	COC1=C(C2=C[N+]3=C(C=C2C=C1)C4=CC(=C(C=C4CC3)OC)OC)OC	MAPK8
Palmatine	19009	COC1=C(C2=C[N+]3=C(C=C2C=C1)C4=CC(=C(C=C4CC3)OC)OC)OC	MAPK10
Palmatine	19009	COC1=C(C2=C[N+]3=C(C=C2C=C1)C4=CC(=C(C=C4CC3)OC)OC)OC	MCHR1
Palmatine	19009	COC1=C(C2=C[N+]3=C(C=C2C=C1)C4=CC(=C(C=C4CC3)OC)OC)OC	HCRTR2
Palmatine	19009	COC1=C(C2=C[N+]3=C(C=C2C=C1)C4=CC(=C(C=C4CC3)OC)OC)OC	TRPV1
Palmatine	19009	COC1=C(C2=C[N+]3=C(C=C2C=C1)C4=CC(=C(C=C4CC3)OC)OC)OC	CSF1R
Palmatine	19009	COC1=C(C2=C[N+]3=C(C=C2C=C1)C4=CC(=C(C=C4CC3)OC)OC)OC	CFD
Palmatine	19009	COC1=C(C2=C[N+]3=C(C=C2C=C1)C4=CC(=C(C=C4CC3)OC)OC)OC	ROCK2
Palmatine	19009	COC1=C(C2=C[N+]3=C(C=C2C=C1)C4=CC(=C(C=C4CC3)OC)OC)OC	RAF1
Palmatine	19009	COC1=C(C2=C[N+]3=C(C=C2C=C1)C4=CC(=C(C=C4CC3)OC)OC)OC	IKBKB
Palmatine	19009	COC1=C(C2=C[N+]3=C(C=C2C=C1)C4=CC(=C(C=C4CC3)OC)OC)OC	HSD17B2
Palmatine	19009	COC1=C(C2=C[N+]3=C(C=C2C=C1)C4=CC(=C(C=C4CC3)OC)OC)OC	F3
Palmatine	19009	COC1=C(C2=C[N+]3=C(C=C2C=C1)C4=CC(=C(C=C4CC3)OC)OC)OC	FPR2
Palmatine	19009	COC1=C(C2=C[N+]3=C(C=C2C=C1)C4=CC(=C(C=C4CC3)OC)OC)OC	LRRK2
Palmatine	19009	COC1=C(C2=C[N+]3=C(C=C2C=C1)C4=CC(=C(C=C4CC3)OC)OC)OC	RPS6KA2
Palmatine	19009	COC1=C(C2=C[N+]3=C(C=C2C=C1)C4=CC(=C(C=C4CC3)OC)OC)OC	NAMPT
Palmatine	19009	COC1=C(C2=C[N+]3=C(C=C2C=C1)C4=CC(=C(C=C4CC3)OC)OC)OC	MST1R
Palmatine	19009	COC1=C(C2=C[N+]3=C(C=C2C=C1)C4=CC(=C(C=C4CC3)OC)OC)OC	CSNK1D
Palmatine	19009	COC1=C(C2=C[N+]3=C(C=C2C=C1)C4=CC(=C(C=C4CC3)OC)OC)OC	MMP3
Palmatine	19009	COC1=C(C2=C[N+]3=C(C=C2C=C1)C4=CC(=C(C=C4CC3)OC)OC)OC	CDK2
Palmatine	19009	COC1=C(C2=C[N+]3=C(C=C2C=C1)C4=CC(=C(C=C4CC3)OC)OC)OC	MMP9
Palmatine	19009	COC1=C(C2=C[N+]3=C(C=C2C=C1)C4=CC(=C(C=C4CC3)OC)OC)OC	CDK4
Palmatine	19009	COC1=C(C2=C[N+]3=C(C=C2C=C1)C4=CC(=C(C=C4CC3)OC)OC)OC	MMP1
Palmatine	19009	COC1=C(C2=C[N+]3=C(C=C2C=C1)C4=CC(=C(C=C4CC3)OC)OC)OC	SIRT2
Palmatine	19009	COC1=C(C2=C[N+]3=C(C=C2C=C1)C4=CC(=C(C=C4CC3)OC)OC)OC	FLT4
Palmatine	19009	COC1=C(C2=C[N+]3=C(C=C2C=C1)C4=CC(=C(C=C4CC3)OC)OC)OC	RET
Palmatine	19009	COC1=C(C2=C[N+]3=C(C=C2C=C1)C4=CC(=C(C=C4CC3)OC)OC)OC	ITK
Palmatine	19009	COC1=C(C2=C[N+]3=C(C=C2C=C1)C4=CC(=C(C=C4CC3)OC)OC)OC	HSD17B1
Palmatine	19009	COC1=C(C2=C[N+]3=C(C=C2C=C1)C4=CC(=C(C=C4CC3)OC)OC)OC	STAT3
Palmatine	19009	COC1=C(C2=C[N+]3=C(C=C2C=C1)C4=CC(=C(C=C4CC3)OC)OC)OC	HSD11B1
Palmatine	19009	COC1=C(C2=C[N+]3=C(C=C2C=C1)C4=CC(=C(C=C4CC3)OC)OC)OC	PTGER2
Palmatine	19009	COC1=C(C2=C[N+]3=C(C=C2C=C1)C4=CC(=C(C=C4CC3)OC)OC)OC	PDGFRB
Palmatine	19009	COC1=C(C2=C[N+]3=C(C=C2C=C1)C4=CC(=C(C=C4CC3)OC)OC)OC	PFKFB3
Dehydroglaucine	398788	CN1CCC2=CC(=C(C3=C4C=C(C(=CC4=CC1=C23)OC)OC)OC)OC	DRD2
Dehydroglaucine	398788	CN1CCC2=CC(=C(C3=C4C=C(C(=CC4=CC1=C23)OC)OC)OC)OC	PDE7A
Dehydroglaucine	398788	CN1CCC2=CC(=C(C3=C4C=C(C(=CC4=CC1=C23)OC)OC)OC)OC	PDE4D
Dehydroglaucine	398788	CN1CCC2=CC(=C(C3=C4C=C(C(=CC4=CC1=C23)OC)OC)OC)OC	ALOX5
Dehydroglaucine	398788	CN1CCC2=CC(=C(C3=C4C=C(C(=CC4=CC1=C23)OC)OC)OC)OC	CYP11B1
Dehydroglaucine	398788	CN1CCC2=CC(=C(C3=C4C=C(C(=CC4=CC1=C23)OC)OC)OC)OC	CYP11B2
Dehydroglaucine	398788	CN1CCC2=CC(=C(C3=C4C=C(C(=CC4=CC1=C23)OC)OC)OC)OC	PDGFRA
Dehydroglaucine	398788	CN1CCC2=CC(=C(C3=C4C=C(C(=CC4=CC1=C23)OC)OC)OC)OC	PDE2A
Dehydroglaucine	398788	CN1CCC2=CC(=C(C3=C4C=C(C(=CC4=CC1=C23)OC)OC)OC)OC	MMP13
Dehydroglaucine	398788	CN1CCC2=CC(=C(C3=C4C=C(C(=CC4=CC1=C23)OC)OC)OC)OC	PDE3B
Dehydroglaucine	398788	CN1CCC2=CC(=C(C3=C4C=C(C(=CC4=CC1=C23)OC)OC)OC)OC	MMP1
Dehydroglaucine	398788	CN1CCC2=CC(=C(C3=C4C=C(C(=CC4=CC1=C23)OC)OC)OC)OC	CYP2C19
Dehydroglaucine	398788	CN1CCC2=CC(=C(C3=C4C=C(C(=CC4=CC1=C23)OC)OC)OC)OC	PDE4C
Dehydroglaucine	398788	CN1CCC2=CC(=C(C3=C4C=C(C(=CC4=CC1=C23)OC)OC)OC)OC	PGGT1B
Dehydroglaucine	398788	CN1CCC2=CC(=C(C3=C4C=C(C(=CC4=CC1=C23)OC)OC)OC)OC	BRD4
Dehydroglaucine	398788	CN1CCC2=CC(=C(C3=C4C=C(C(=CC4=CC1=C23)OC)OC)OC)OC	TNFRSF1A
Dehydroglaucine	398788	CN1CCC2=CC(=C(C3=C4C=C(C(=CC4=CC1=C23)OC)OC)OC)OC	AKR1C3
Dehydroglaucine	398788	CN1CCC2=CC(=C(C3=C4C=C(C(=CC4=CC1=C23)OC)OC)OC)OC	TUBB1
Dehydroglaucine	398788	CN1CCC2=CC(=C(C3=C4C=C(C(=CC4=CC1=C23)OC)OC)OC)OC	ADORA1
Dehydroglaucine	398788	CN1CCC2=CC(=C(C3=C4C=C(C(=CC4=CC1=C23)OC)OC)OC)OC	PIP4K2C
Dehydroglaucine	398788	CN1CCC2=CC(=C(C3=C4C=C(C(=CC4=CC1=C23)OC)OC)OC)OC	MTOR
Dehydroglaucine	398788	CN1CCC2=CC(=C(C3=C4C=C(C(=CC4=CC1=C23)OC)OC)OC)OC	PIK3CA
Dehydroglaucine	398788	CN1CCC2=CC(=C(C3=C4C=C(C(=CC4=CC1=C23)OC)OC)OC)OC	ADORA2A
Dehydroglaucine	398788	CN1CCC2=CC(=C(C3=C4C=C(C(=CC4=CC1=C23)OC)OC)OC)OC	TGFBR1
Dehydroglaucine	398788	CN1CCC2=CC(=C(C3=C4C=C(C(=CC4=CC1=C23)OC)OC)OC)OC	TLR4
Dehydroglaucine	398788	CN1CCC2=CC(=C(C3=C4C=C(C(=CC4=CC1=C23)OC)OC)OC)OC	VDR
Dehydroglaucine	398788	CN1CCC2=CC(=C(C3=C4C=C(C(=CC4=CC1=C23)OC)OC)OC)OC	AHR
Dehydroglaucine	398788	CN1CCC2=CC(=C(C3=C4C=C(C(=CC4=CC1=C23)OC)OC)OC)OC	PRKCQ
Dehydroglaucine	398788	CN1CCC2=CC(=C(C3=C4C=C(C(=CC4=CC1=C23)OC)OC)OC)OC	NR1I3
Dehydroglaucine	398788	CN1CCC2=CC(=C(C3=C4C=C(C(=CC4=CC1=C23)OC)OC)OC)OC	BRPF1
Dehydroglaucine	398788	CN1CCC2=CC(=C(C3=C4C=C(C(=CC4=CC1=C23)OC)OC)OC)OC	BRD2
Dehydroglaucine	398788	CN1CCC2=CC(=C(C3=C4C=C(C(=CC4=CC1=C23)OC)OC)OC)OC	BRD3
Dehydroglaucine	398788	CN1CCC2=CC(=C(C3=C4C=C(C(=CC4=CC1=C23)OC)OC)OC)OC	IKBKB
Dehydroglaucine	398788	CN1CCC2=CC(=C(C3=C4C=C(C(=CC4=CC1=C23)OC)OC)OC)OC	GABRB3
Dehydroglaucine	398788	CN1CCC2=CC(=C(C3=C4C=C(C(=CC4=CC1=C23)OC)OC)OC)OC	GABRB3
Dehydroglaucine	398788	CN1CCC2=CC(=C(C3=C4C=C(C(=CC4=CC1=C23)OC)OC)OC)OC	GABRB3
Dehydroglaucine	398788	CN1CCC2=CC(=C(C3=C4C=C(C(=CC4=CC1=C23)OC)OC)OC)OC	CREBBP
Dehydroglaucine	398788	CN1CCC2=CC(=C(C3=C4C=C(C(=CC4=CC1=C23)OC)OC)OC)OC	PDE11A
Dehydroglaucine	398788	CN1CCC2=CC(=C(C3=C4C=C(C(=CC4=CC1=C23)OC)OC)OC)OC	PKM
Dehydroglaucine	398788	CN1CCC2=CC(=C(C3=C4C=C(C(=CC4=CC1=C23)OC)OC)OC)OC	PTGER2
Dehydroglaucine	398788	CN1CCC2=CC(=C(C3=C4C=C(C(=CC4=CC1=C23)OC)OC)OC)OC	CACNA2D1
Dehydroglaucine	398788	CN1CCC2=CC(=C(C3=C4C=C(C(=CC4=CC1=C23)OC)OC)OC)OC	PIM1
Dehydroglaucine	398788	CN1CCC2=CC(=C(C3=C4C=C(C(=CC4=CC1=C23)OC)OC)OC)OC	CACNA2D2
Dehydroglaucine	398788	CN1CCC2=CC(=C(C3=C4C=C(C(=CC4=CC1=C23)OC)OC)OC)OC	PIM2
Dehydroglaucine	398788	CN1CCC2=CC(=C(C3=C4C=C(C(=CC4=CC1=C23)OC)OC)OC)OC	GPR55
Dehydroglaucine	398788	CN1CCC2=CC(=C(C3=C4C=C(C(=CC4=CC1=C23)OC)OC)OC)OC	NPBWR1
Dehydroglaucine	398788	CN1CCC2=CC(=C(C3=C4C=C(C(=CC4=CC1=C23)OC)OC)OC)OC	DRD4
Dehydroglaucine	398788	CN1CCC2=CC(=C(C3=C4C=C(C(=CC4=CC1=C23)OC)OC)OC)OC	MAPKAPK2
Dehydroglaucine	398788	CN1CCC2=CC(=C(C3=C4C=C(C(=CC4=CC1=C23)OC)OC)OC)OC	GRM5
Dehydroglaucine	398788	CN1CCC2=CC(=C(C3=C4C=C(C(=CC4=CC1=C23)OC)OC)OC)OC	MAPK11
Dehydroglaucine	398788	CN1CCC2=CC(=C(C3=C4C=C(C(=CC4=CC1=C23)OC)OC)OC)OC	C1R
Dehydroglaucine	398788	CN1CCC2=CC(=C(C3=C4C=C(C(=CC4=CC1=C23)OC)OC)OC)OC	BAZ2B
Dehydroglaucine	398788	CN1CCC2=CC(=C(C3=C4C=C(C(=CC4=CC1=C23)OC)OC)OC)OC	CCNC
Dehydroglaucine	398788	CN1CCC2=CC(=C(C3=C4C=C(C(=CC4=CC1=C23)OC)OC)OC)OC	BAZ2A
Dehydroglaucine	398788	CN1CCC2=CC(=C(C3=C4C=C(C(=CC4=CC1=C23)OC)OC)OC)OC	CDK8
Dehydroglaucine	398788	CN1CCC2=CC(=C(C3=C4C=C(C(=CC4=CC1=C23)OC)OC)OC)OC	PLA2G2E
Dehydroglaucine	398788	CN1CCC2=CC(=C(C3=C4C=C(C(=CC4=CC1=C23)OC)OC)OC)OC	PIK3CD
Dehydroglaucine	398788	CN1CCC2=CC(=C(C3=C4C=C(C(=CC4=CC1=C23)OC)OC)OC)OC	PIK3CB
Dehydroglaucine	398788	CN1CCC2=CC(=C(C3=C4C=C(C(=CC4=CC1=C23)OC)OC)OC)OC	MMP9
Dehydroglaucine	398788	CN1CCC2=CC(=C(C3=C4C=C(C(=CC4=CC1=C23)OC)OC)OC)OC	PIK3CG
Dehydroglaucine	398788	CN1CCC2=CC(=C(C3=C4C=C(C(=CC4=CC1=C23)OC)OC)OC)OC	MMP2
Dehydroglaucine	398788	CN1CCC2=CC(=C(C3=C4C=C(C(=CC4=CC1=C23)OC)OC)OC)OC	PLA2G2A
Dehydroglaucine	398788	CN1CCC2=CC(=C(C3=C4C=C(C(=CC4=CC1=C23)OC)OC)OC)OC	PLA2G2D
Dehydroglaucine	398788	CN1CCC2=CC(=C(C3=C4C=C(C(=CC4=CC1=C23)OC)OC)OC)OC	PLA2G10
Dehydroglaucine	398788	CN1CCC2=CC(=C(C3=C4C=C(C(=CC4=CC1=C23)OC)OC)OC)OC	PLA2G1B
Dehydroglaucine	398788	CN1CCC2=CC(=C(C3=C4C=C(C(=CC4=CC1=C23)OC)OC)OC)OC	ACVR1B
Dehydroglaucine	398788	CN1CCC2=CC(=C(C3=C4C=C(C(=CC4=CC1=C23)OC)OC)OC)OC	PTK2
Dehydroglaucine	398788	CN1CCC2=CC(=C(C3=C4C=C(C(=CC4=CC1=C23)OC)OC)OC)OC	BTK
Dehydroglaucine	398788	CN1CCC2=CC(=C(C3=C4C=C(C(=CC4=CC1=C23)OC)OC)OC)OC	ERBB2
Dehydroglaucine	398788	CN1CCC2=CC(=C(C3=C4C=C(C(=CC4=CC1=C23)OC)OC)OC)OC	CDK5R1
Dehydroglaucine	398788	CN1CCC2=CC(=C(C3=C4C=C(C(=CC4=CC1=C23)OC)OC)OC)OC	CECR2
Dehydroglaucine	398788	CN1CCC2=CC(=C(C3=C4C=C(C(=CC4=CC1=C23)OC)OC)OC)OC	MAPK10
Dehydroglaucine	398788	CN1CCC2=CC(=C(C3=C4C=C(C(=CC4=CC1=C23)OC)OC)OC)OC	MPI
Dehydroglaucine	398788	CN1CCC2=CC(=C(C3=C4C=C(C(=CC4=CC1=C23)OC)OC)OC)OC	METAP2
Dehydroglaucine	398788	CN1CCC2=CC(=C(C3=C4C=C(C(=CC4=CC1=C23)OC)OC)OC)OC	GRM2
Dehydroglaucine	398788	CN1CCC2=CC(=C(C3=C4C=C(C(=CC4=CC1=C23)OC)OC)OC)OC	SREBF2
Dehydroglaucine	398788	CN1CCC2=CC(=C(C3=C4C=C(C(=CC4=CC1=C23)OC)OC)OC)OC	BDKRB2
Dehydroglaucine	398788	CN1CCC2=CC(=C(C3=C4C=C(C(=CC4=CC1=C23)OC)OC)OC)OC	GPBAR1
Dehydroglaucine	398788	CN1CCC2=CC(=C(C3=C4C=C(C(=CC4=CC1=C23)OC)OC)OC)OC	PIK3CD
Dehydroglaucine	398788	CN1CCC2=CC(=C(C3=C4C=C(C(=CC4=CC1=C23)OC)OC)OC)OC	ADORA3
Dehydroglaucine	398788	CN1CCC2=CC(=C(C3=C4C=C(C(=CC4=CC1=C23)OC)OC)OC)OC	DUSP3
Dehydroglaucine	398788	CN1CCC2=CC(=C(C3=C4C=C(C(=CC4=CC1=C23)OC)OC)OC)OC	QPCT
Dehydroglaucine	398788	CN1CCC2=CC(=C(C3=C4C=C(C(=CC4=CC1=C23)OC)OC)OC)OC	TRPA1
Dehydroglaucine	398788	CN1CCC2=CC(=C(C3=C4C=C(C(=CC4=CC1=C23)OC)OC)OC)OC	HTR1A
Dehydroglaucine	398788	CN1CCC2=CC(=C(C3=C4C=C(C(=CC4=CC1=C23)OC)OC)OC)OC	VCP
Dehydroglaucine	398788	CN1CCC2=CC(=C(C3=C4C=C(C(=CC4=CC1=C23)OC)OC)OC)OC	NR3C2
Dehydroglaucine	398788	CN1CCC2=CC(=C(C3=C4C=C(C(=CC4=CC1=C23)OC)OC)OC)OC	NR3C1
Dehydroglaucine	398788	CN1CCC2=CC(=C(C3=C4C=C(C(=CC4=CC1=C23)OC)OC)OC)OC	BRD1
Dehydroglaucine	398788	CN1CCC2=CC(=C(C3=C4C=C(C(=CC4=CC1=C23)OC)OC)OC)OC	ROS1
Dehydroglaucine	398788	CN1CCC2=CC(=C(C3=C4C=C(C(=CC4=CC1=C23)OC)OC)OC)OC	HTR2A
Dehydroglaucine	398788	CN1CCC2=CC(=C(C3=C4C=C(C(=CC4=CC1=C23)OC)OC)OC)OC	NAMPT
Dehydroglaucine	398788	CN1CCC2=CC(=C(C3=C4C=C(C(=CC4=CC1=C23)OC)OC)OC)OC	KIT
Dehydroglaucine	398788	CN1CCC2=CC(=C(C3=C4C=C(C(=CC4=CC1=C23)OC)OC)OC)OC	SAE1
Dehydroglaucine	398788	CN1CCC2=CC(=C(C3=C4C=C(C(=CC4=CC1=C23)OC)OC)OC)OC	PFKFB3
Dehydroglaucine	398788	CN1CCC2=CC(=C(C3=C4C=C(C(=CC4=CC1=C23)OC)OC)OC)OC	CHRNB1
Dehydroglaucine	398788	CN1CCC2=CC(=C(C3=C4C=C(C(=CC4=CC1=C23)OC)OC)OC)OC	CHRNA3
Dehydroglaucine	398788	CN1CCC2=CC(=C(C3=C4C=C(C(=CC4=CC1=C23)OC)OC)OC)OC	GABRA1
Dehydroglaucine	398788	CN1CCC2=CC(=C(C3=C4C=C(C(=CC4=CC1=C23)OC)OC)OC)OC	AURKB
Dehydroglaucine	398788	CN1CCC2=CC(=C(C3=C4C=C(C(=CC4=CC1=C23)OC)OC)OC)OC	CHRNA7
Dehydroglaucine	398788	CN1CCC2=CC(=C(C3=C4C=C(C(=CC4=CC1=C23)OC)OC)OC)OC	CYP2C9
Tetrahydropalmatine	5417	COC1=C(C2=C(CC3C4=CC(=C(C=C4CCN3C2)OC)OC)C=C1)OC	DRD1
Tetrahydropalmatine	5417	COC1=C(C2=C(CC3C4=CC(=C(C=C4CCN3C2)OC)OC)C=C1)OC	DRD2
Tetrahydropalmatine	5417	COC1=C(C2=C(CC3C4=CC(=C(C=C4CCN3C2)OC)OC)C=C1)OC	SIGMAR1
Tetrahydropalmatine	5417	COC1=C(C2=C(CC3C4=CC(=C(C=C4CCN3C2)OC)OC)C=C1)OC	F3
Tetrahydropalmatine	5417	COC1=C(C2=C(CC3C4=CC(=C(C=C4CCN3C2)OC)OC)C=C1)OC	HTR1A
Tetrahydropalmatine	5417	COC1=C(C2=C(CC3C4=CC(=C(C=C4CCN3C2)OC)OC)C=C1)OC	DRD3
Tetrahydropalmatine	5417	COC1=C(C2=C(CC3C4=CC(=C(C=C4CCN3C2)OC)OC)C=C1)OC	DRD4
Tetrahydropalmatine	5417	COC1=C(C2=C(CC3C4=CC(=C(C=C4CCN3C2)OC)OC)C=C1)OC	ADRA1A
Tetrahydropalmatine	5417	COC1=C(C2=C(CC3C4=CC(=C(C=C4CCN3C2)OC)OC)C=C1)OC	ADRA1D
Tetrahydropalmatine	5417	COC1=C(C2=C(CC3C4=CC(=C(C=C4CCN3C2)OC)OC)C=C1)OC	ADRA1B
Tetrahydropalmatine	5417	COC1=C(C2=C(CC3C4=CC(=C(C=C4CCN3C2)OC)OC)C=C1)OC	CHRM4
Tetrahydropalmatine	5417	COC1=C(C2=C(CC3C4=CC(=C(C=C4CCN3C2)OC)OC)C=C1)OC	HTR7
Tetrahydropalmatine	5417	COC1=C(C2=C(CC3C4=CC(=C(C=C4CCN3C2)OC)OC)C=C1)OC	HTR2A
Tetrahydropalmatine	5417	COC1=C(C2=C(CC3C4=CC(=C(C=C4CCN3C2)OC)OC)C=C1)OC	DRD5
Tetrahydropalmatine	5417	COC1=C(C2=C(CC3C4=CC(=C(C=C4CCN3C2)OC)OC)C=C1)OC	ABCB1
Tetrahydropalmatine	5417	COC1=C(C2=C(CC3C4=CC(=C(C=C4CCN3C2)OC)OC)C=C1)OC	ADRB2
Tetrahydropalmatine	5417	COC1=C(C2=C(CC3C4=CC(=C(C=C4CCN3C2)OC)OC)C=C1)OC	ADRB3
Tetrahydropalmatine	5417	COC1=C(C2=C(CC3C4=CC(=C(C=C4CCN3C2)OC)OC)C=C1)OC	HCRTR2
Tetrahydropalmatine	5417	COC1=C(C2=C(CC3C4=CC(=C(C=C4CCN3C2)OC)OC)C=C1)OC	HCRTR1
Tetrahydropalmatine	5417	COC1=C(C2=C(CC3C4=CC(=C(C=C4CCN3C2)OC)OC)C=C1)OC	MAOA
Tetrahydropalmatine	5417	COC1=C(C2=C(CC3C4=CC(=C(C=C4CCN3C2)OC)OC)C=C1)OC	SLC6A3
Tetrahydropalmatine	5417	COC1=C(C2=C(CC3C4=CC(=C(C=C4CCN3C2)OC)OC)C=C1)OC	ADRA2A
Tetrahydropalmatine	5417	COC1=C(C2=C(CC3C4=CC(=C(C=C4CCN3C2)OC)OC)C=C1)OC	DHCR7
Tetrahydropalmatine	5417	COC1=C(C2=C(CC3C4=CC(=C(C=C4CCN3C2)OC)OC)C=C1)OC	TBXA2R
Tetrahydropalmatine	5417	COC1=C(C2=C(CC3C4=CC(=C(C=C4CCN3C2)OC)OC)C=C1)OC	CHRNA4
Tetrahydropalmatine	5417	COC1=C(C2=C(CC3C4=CC(=C(C=C4CCN3C2)OC)OC)C=C1)OC	CHRNA3
Tetrahydropalmatine	5417	COC1=C(C2=C(CC3C4=CC(=C(C=C4CCN3C2)OC)OC)C=C1)OC	ACHE
Tetrahydropalmatine	5417	COC1=C(C2=C(CC3C4=CC(=C(C=C4CCN3C2)OC)OC)C=C1)OC	CHRNB4
Tetrahydropalmatine	5417	COC1=C(C2=C(CC3C4=CC(=C(C=C4CCN3C2)OC)OC)C=C1)OC	DPP4
Tetrahydropalmatine	5417	COC1=C(C2=C(CC3C4=CC(=C(C=C4CCN3C2)OC)OC)C=C1)OC	KCNN1
Tetrahydropalmatine	5417	COC1=C(C2=C(CC3C4=CC(=C(C=C4CCN3C2)OC)OC)C=C1)OC	KCNN2
Tetrahydropalmatine	5417	COC1=C(C2=C(CC3C4=CC(=C(C=C4CCN3C2)OC)OC)C=C1)OC	OPRM1
Tetrahydropalmatine	5417	COC1=C(C2=C(CC3C4=CC(=C(C=C4CCN3C2)OC)OC)C=C1)OC	ABCC1
Tetrahydropalmatine	5417	COC1=C(C2=C(CC3C4=CC(=C(C=C4CCN3C2)OC)OC)C=C1)OC	KCNH2
Tetrahydropalmatine	5417	COC1=C(C2=C(CC3C4=CC(=C(C=C4CCN3C2)OC)OC)C=C1)OC	MTNR1B
Tetrahydropalmatine	5417	COC1=C(C2=C(CC3C4=CC(=C(C=C4CCN3C2)OC)OC)C=C1)OC	ADRB1
Tetrahydropalmatine	5417	COC1=C(C2=C(CC3C4=CC(=C(C=C4CCN3C2)OC)OC)C=C1)OC	RBBP9
Tetrahydropalmatine	5417	COC1=C(C2=C(CC3C4=CC(=C(C=C4CCN3C2)OC)OC)C=C1)OC	SLC6A4
Tetrahydropalmatine	5417	COC1=C(C2=C(CC3C4=CC(=C(C=C4CCN3C2)OC)OC)C=C1)OC	BCHE
Tetrahydropalmatine	5417	COC1=C(C2=C(CC3C4=CC(=C(C=C4CCN3C2)OC)OC)C=C1)OC	CHRNA3
Tetrahydropalmatine	5417	COC1=C(C2=C(CC3C4=CC(=C(C=C4CCN3C2)OC)OC)C=C1)OC	SLC18A2
Tetrahydropalmatine	5417	COC1=C(C2=C(CC3C4=CC(=C(C=C4CCN3C2)OC)OC)C=C1)OC	ADRA2C
Tetrahydropalmatine	5417	COC1=C(C2=C(CC3C4=CC(=C(C=C4CCN3C2)OC)OC)C=C1)OC	SLC47A1
Tetrahydropalmatine	5417	COC1=C(C2=C(CC3C4=CC(=C(C=C4CCN3C2)OC)OC)C=C1)OC	MTNR1A
Tetrahydropalmatine	5417	COC1=C(C2=C(CC3C4=CC(=C(C=C4CCN3C2)OC)OC)C=C1)OC	OPRD1
Tetrahydropalmatine	5417	COC1=C(C2=C(CC3C4=CC(=C(C=C4CCN3C2)OC)OC)C=C1)OC	OPRK1
Tetrahydropalmatine	5417	COC1=C(C2=C(CC3C4=CC(=C(C=C4CCN3C2)OC)OC)C=C1)OC	HTR6
Tetrahydropalmatine	5417	COC1=C(C2=C(CC3C4=CC(=C(C=C4CCN3C2)OC)OC)C=C1)OC	BDKRB2
Tetrahydropalmatine	5417	COC1=C(C2=C(CC3C4=CC(=C(C=C4CCN3C2)OC)OC)C=C1)OC	CYP1B1
Tetrahydropalmatine	5417	COC1=C(C2=C(CC3C4=CC(=C(C=C4CCN3C2)OC)OC)C=C1)OC	LRRK2
Tetrahydropalmatine	5417	COC1=C(C2=C(CC3C4=CC(=C(C=C4CCN3C2)OC)OC)C=C1)OC	NTRK1
Tetrahydropalmatine	5417	COC1=C(C2=C(CC3C4=CC(=C(C=C4CCN3C2)OC)OC)C=C1)OC	PARP1
Tetrahydropalmatine	5417	COC1=C(C2=C(CC3C4=CC(=C(C=C4CCN3C2)OC)OC)C=C1)OC	CYP1A1
Tetrahydropalmatine	5417	COC1=C(C2=C(CC3C4=CC(=C(C=C4CCN3C2)OC)OC)C=C1)OC	PDE10A
Tetrahydropalmatine	5417	COC1=C(C2=C(CC3C4=CC(=C(C=C4CCN3C2)OC)OC)C=C1)OC	PDE1A
Tetrahydropalmatine	5417	COC1=C(C2=C(CC3C4=CC(=C(C=C4CCN3C2)OC)OC)C=C1)OC	PTGER2
Tetrahydropalmatine	5417	COC1=C(C2=C(CC3C4=CC(=C(C=C4CCN3C2)OC)OC)C=C1)OC	MET
Tetrahydropalmatine	5417	COC1=C(C2=C(CC3C4=CC(=C(C=C4CCN3C2)OC)OC)C=C1)OC	AURKA
Tetrahydropalmatine	5417	COC1=C(C2=C(CC3C4=CC(=C(C=C4CCN3C2)OC)OC)C=C1)OC	PDGFRA
Tetrahydropalmatine	5417	COC1=C(C2=C(CC3C4=CC(=C(C=C4CCN3C2)OC)OC)C=C1)OC	PIK3CD
Tetrahydropalmatine	5417	COC1=C(C2=C(CC3C4=CC(=C(C=C4CCN3C2)OC)OC)C=C1)OC	PDE3A
Tetrahydropalmatine	5417	COC1=C(C2=C(CC3C4=CC(=C(C=C4CCN3C2)OC)OC)C=C1)OC	PDE2A
Tetrahydropalmatine	5417	COC1=C(C2=C(CC3C4=CC(=C(C=C4CCN3C2)OC)OC)C=C1)OC	PDE3B
Tetrahydropalmatine	5417	COC1=C(C2=C(CC3C4=CC(=C(C=C4CCN3C2)OC)OC)C=C1)OC	BAZ2B
Tetrahydropalmatine	5417	COC1=C(C2=C(CC3C4=CC(=C(C=C4CCN3C2)OC)OC)C=C1)OC	GABRB3
Tetrahydropalmatine	5417	COC1=C(C2=C(CC3C4=CC(=C(C=C4CCN3C2)OC)OC)C=C1)OC	GABRA2
Tetrahydropalmatine	5417	COC1=C(C2=C(CC3C4=CC(=C(C=C4CCN3C2)OC)OC)C=C1)OC	BAZ2A
Tetrahydropalmatine	5417	COC1=C(C2=C(CC3C4=CC(=C(C=C4CCN3C2)OC)OC)C=C1)OC	ADORA1
Tetrahydropalmatine	5417	COC1=C(C2=C(CC3C4=CC(=C(C=C4CCN3C2)OC)OC)C=C1)OC	PRKDC
Tetrahydropalmatine	5417	COC1=C(C2=C(CC3C4=CC(=C(C=C4CCN3C2)OC)OC)C=C1)OC	CDK2
Tetrahydropalmatine	5417	COC1=C(C2=C(CC3C4=CC(=C(C=C4CCN3C2)OC)OC)C=C1)OC	PLK1
Tetrahydropalmatine	5417	COC1=C(C2=C(CC3C4=CC(=C(C=C4CCN3C2)OC)OC)C=C1)OC	PTGS2
Tetrahydropalmatine	5417	COC1=C(C2=C(CC3C4=CC(=C(C=C4CCN3C2)OC)OC)C=C1)OC	GRM4
Tetrahydropalmatine	5417	COC1=C(C2=C(CC3C4=CC(=C(C=C4CCN3C2)OC)OC)C=C1)OC	HDAC1
Tetrahydropalmatine	5417	COC1=C(C2=C(CC3C4=CC(=C(C=C4CCN3C2)OC)OC)C=C1)OC	ALK
Tetrahydropalmatine	5417	COC1=C(C2=C(CC3C4=CC(=C(C=C4CCN3C2)OC)OC)C=C1)OC	SYK
Tetrahydropalmatine	5417	COC1=C(C2=C(CC3C4=CC(=C(C=C4CCN3C2)OC)OC)C=C1)OC	SLC1A3
Tetrahydropalmatine	5417	COC1=C(C2=C(CC3C4=CC(=C(C=C4CCN3C2)OC)OC)C=C1)OC	CYP11B1
Tetrahydropalmatine	5417	COC1=C(C2=C(CC3C4=CC(=C(C=C4CCN3C2)OC)OC)C=C1)OC	GABRB3
Tetrahydropalmatine	5417	COC1=C(C2=C(CC3C4=CC(=C(C=C4CCN3C2)OC)OC)C=C1)OC	TGFBR1
Tetrahydropalmatine	5417	COC1=C(C2=C(CC3C4=CC(=C(C=C4CCN3C2)OC)OC)C=C1)OC	TLR9
Tetrahydropalmatine	5417	COC1=C(C2=C(CC3C4=CC(=C(C=C4CCN3C2)OC)OC)C=C1)OC	MPI
Tetrahydropalmatine	5417	COC1=C(C2=C(CC3C4=CC(=C(C=C4CCN3C2)OC)OC)C=C1)OC	PDPK1
Tetrahydropalmatine	5417	COC1=C(C2=C(CC3C4=CC(=C(C=C4CCN3C2)OC)OC)C=C1)OC	SRC
Tetrahydropalmatine	5417	COC1=C(C2=C(CC3C4=CC(=C(C=C4CCN3C2)OC)OC)C=C1)OC	CYP11B2
Tetrahydropalmatine	5417	COC1=C(C2=C(CC3C4=CC(=C(C=C4CCN3C2)OC)OC)C=C1)OC	JAK2
Tetrahydropalmatine	5417	COC1=C(C2=C(CC3C4=CC(=C(C=C4CCN3C2)OC)OC)C=C1)OC	RPS6KB1
Tetrahydropalmatine	5417	COC1=C(C2=C(CC3C4=CC(=C(C=C4CCN3C2)OC)OC)C=C1)OC	EP300
Tetrahydropalmatine	5417	COC1=C(C2=C(CC3C4=CC(=C(C=C4CCN3C2)OC)OC)C=C1)OC	BTK
Tetrahydropalmatine	5417	COC1=C(C2=C(CC3C4=CC(=C(C=C4CCN3C2)OC)OC)C=C1)OC	PDGFRB
Tetrahydropalmatine	5417	COC1=C(C2=C(CC3C4=CC(=C(C=C4CCN3C2)OC)OC)C=C1)OC	SLC10A2
Tetrahydropalmatine	5417	COC1=C(C2=C(CC3C4=CC(=C(C=C4CCN3C2)OC)OC)C=C1)OC	MMP9
Tetrahydropalmatine	5417	COC1=C(C2=C(CC3C4=CC(=C(C=C4CCN3C2)OC)OC)C=C1)OC	MMP1
Tetrahydropalmatine	5417	COC1=C(C2=C(CC3C4=CC(=C(C=C4CCN3C2)OC)OC)C=C1)OC	CYP17A1
Tetrahydropalmatine	5417	COC1=C(C2=C(CC3C4=CC(=C(C=C4CCN3C2)OC)OC)C=C1)OC	TTK
Tetrahydropalmatine	5417	COC1=C(C2=C(CC3C4=CC(=C(C=C4CCN3C2)OC)OC)C=C1)OC	AURKB
Tetrahydropalmatine	5417	COC1=C(C2=C(CC3C4=CC(=C(C=C4CCN3C2)OC)OC)C=C1)OC	BRD9
Tetrahydropalmatine	5417	COC1=C(C2=C(CC3C4=CC(=C(C=C4CCN3C2)OC)OC)C=C1)OC	SLC5A1
Tetrahydropalmatine	5417	COC1=C(C2=C(CC3C4=CC(=C(C=C4CCN3C2)OC)OC)C=C1)OC	PDE4D
Tetrahydropalmatine	5417	COC1=C(C2=C(CC3C4=CC(=C(C=C4CCN3C2)OC)OC)C=C1)OC	PTPRCAP
Glaucine	16754	CN1CCC2=CC(=C(C3=C2[C@@H]1CC4=CC(=C(C=C43)OC)OC)OC)OC	HTR1A
Glaucine	16754	CN1CCC2=CC(=C(C3=C2[C@@H]1CC4=CC(=C(C=C43)OC)OC)OC)OC	DRD2
Glaucine	16754	CN1CCC2=CC(=C(C3=C2[C@@H]1CC4=CC(=C(C=C43)OC)OC)OC)OC	HTR2A
Glaucine	16754	CN1CCC2=CC(=C(C3=C2[C@@H]1CC4=CC(=C(C=C43)OC)OC)OC)OC	HTR7
Glaucine	16754	CN1CCC2=CC(=C(C3=C2[C@@H]1CC4=CC(=C(C=C43)OC)OC)OC)OC	DRD1
Glaucine	16754	CN1CCC2=CC(=C(C3=C2[C@@H]1CC4=CC(=C(C=C43)OC)OC)OC)OC	CHRNA4
Glaucine	16754	CN1CCC2=CC(=C(C3=C2[C@@H]1CC4=CC(=C(C=C43)OC)OC)OC)OC	HTR6
Glaucine	16754	CN1CCC2=CC(=C(C3=C2[C@@H]1CC4=CC(=C(C=C43)OC)OC)OC)OC	ADRA1A
Glaucine	16754	CN1CCC2=CC(=C(C3=C2[C@@H]1CC4=CC(=C(C=C43)OC)OC)OC)OC	HTR2B
Glaucine	16754	CN1CCC2=CC(=C(C3=C2[C@@H]1CC4=CC(=C(C=C43)OC)OC)OC)OC	DRD4
Glaucine	16754	CN1CCC2=CC(=C(C3=C2[C@@H]1CC4=CC(=C(C=C43)OC)OC)OC)OC	HTR5A
Glaucine	16754	CN1CCC2=CC(=C(C3=C2[C@@H]1CC4=CC(=C(C=C43)OC)OC)OC)OC	PTPRCAP
Glaucine	16754	CN1CCC2=CC(=C(C3=C2[C@@H]1CC4=CC(=C(C=C43)OC)OC)OC)OC	HTR1D
Glaucine	16754	CN1CCC2=CC(=C(C3=C2[C@@H]1CC4=CC(=C(C=C43)OC)OC)OC)OC	SLC6A4
Glaucine	16754	CN1CCC2=CC(=C(C3=C2[C@@H]1CC4=CC(=C(C=C43)OC)OC)OC)OC	HTR2C
Glaucine	16754	CN1CCC2=CC(=C(C3=C2[C@@H]1CC4=CC(=C(C=C43)OC)OC)OC)OC	DRD3
Glaucine	16754	CN1CCC2=CC(=C(C3=C2[C@@H]1CC4=CC(=C(C=C43)OC)OC)OC)OC	ADRA1B
Glaucine	16754	CN1CCC2=CC(=C(C3=C2[C@@H]1CC4=CC(=C(C=C43)OC)OC)OC)OC	ADRA2A
Glaucine	16754	CN1CCC2=CC(=C(C3=C2[C@@H]1CC4=CC(=C(C=C43)OC)OC)OC)OC	ADRA1D
Glaucine	16754	CN1CCC2=CC(=C(C3=C2[C@@H]1CC4=CC(=C(C=C43)OC)OC)OC)OC	ADRA2B
Glaucine	16754	CN1CCC2=CC(=C(C3=C2[C@@H]1CC4=CC(=C(C=C43)OC)OC)OC)OC	HTR1B
Glaucine	16754	CN1CCC2=CC(=C(C3=C2[C@@H]1CC4=CC(=C(C=C43)OC)OC)OC)OC	OPRM1
Glaucine	16754	CN1CCC2=CC(=C(C3=C2[C@@H]1CC4=CC(=C(C=C43)OC)OC)OC)OC	ADRA2C
Glaucine	16754	CN1CCC2=CC(=C(C3=C2[C@@H]1CC4=CC(=C(C=C43)OC)OC)OC)OC	DRD5
Glaucine	16754	CN1CCC2=CC(=C(C3=C2[C@@H]1CC4=CC(=C(C=C43)OC)OC)OC)OC	HRH2
Glaucine	16754	CN1CCC2=CC(=C(C3=C2[C@@H]1CC4=CC(=C(C=C43)OC)OC)OC)OC	ADRB1
Glaucine	16754	CN1CCC2=CC(=C(C3=C2[C@@H]1CC4=CC(=C(C=C43)OC)OC)OC)OC	KCNH2
Glaucine	16754	CN1CCC2=CC(=C(C3=C2[C@@H]1CC4=CC(=C(C=C43)OC)OC)OC)OC	TSPO
Glaucine	16754	CN1CCC2=CC(=C(C3=C2[C@@H]1CC4=CC(=C(C=C43)OC)OC)OC)OC	SLC6A3
Glaucine	16754	CN1CCC2=CC(=C(C3=C2[C@@H]1CC4=CC(=C(C=C43)OC)OC)OC)OC	TH
Glaucine	16754	CN1CCC2=CC(=C(C3=C2[C@@H]1CC4=CC(=C(C=C43)OC)OC)OC)OC	ABCB1
Glaucine	16754	CN1CCC2=CC(=C(C3=C2[C@@H]1CC4=CC(=C(C=C43)OC)OC)OC)OC	PDE10A
Glaucine	16754	CN1CCC2=CC(=C(C3=C2[C@@H]1CC4=CC(=C(C=C43)OC)OC)OC)OC	UTS2R
Glaucine	16754	CN1CCC2=CC(=C(C3=C2[C@@H]1CC4=CC(=C(C=C43)OC)OC)OC)OC	TGFBR1
Glaucine	16754	CN1CCC2=CC(=C(C3=C2[C@@H]1CC4=CC(=C(C=C43)OC)OC)OC)OC	PDE4A
Glaucine	16754	CN1CCC2=CC(=C(C3=C2[C@@H]1CC4=CC(=C(C=C43)OC)OC)OC)OC	PTGER2
Glaucine	16754	CN1CCC2=CC(=C(C3=C2[C@@H]1CC4=CC(=C(C=C43)OC)OC)OC)OC	PRKDC
Glaucine	16754	CN1CCC2=CC(=C(C3=C2[C@@H]1CC4=CC(=C(C=C43)OC)OC)OC)OC	DUSP3
Glaucine	16754	CN1CCC2=CC(=C(C3=C2[C@@H]1CC4=CC(=C(C=C43)OC)OC)OC)OC	CYP19A1
Glaucine	16754	CN1CCC2=CC(=C(C3=C2[C@@H]1CC4=CC(=C(C=C43)OC)OC)OC)OC	PDE3A
Glaucine	16754	CN1CCC2=CC(=C(C3=C2[C@@H]1CC4=CC(=C(C=C43)OC)OC)OC)OC	PDE4D
Glaucine	16754	CN1CCC2=CC(=C(C3=C2[C@@H]1CC4=CC(=C(C=C43)OC)OC)OC)OC	PDE4C
Glaucine	16754	CN1CCC2=CC(=C(C3=C2[C@@H]1CC4=CC(=C(C=C43)OC)OC)OC)OC	PDE7A
Glaucine	16754	CN1CCC2=CC(=C(C3=C2[C@@H]1CC4=CC(=C(C=C43)OC)OC)OC)OC	SRC
Glaucine	16754	CN1CCC2=CC(=C(C3=C2[C@@H]1CC4=CC(=C(C=C43)OC)OC)OC)OC	BDKRB2
Glaucine	16754	CN1CCC2=CC(=C(C3=C2[C@@H]1CC4=CC(=C(C=C43)OC)OC)OC)OC	SIGMAR1
Glaucine	16754	CN1CCC2=CC(=C(C3=C2[C@@H]1CC4=CC(=C(C=C43)OC)OC)OC)OC	PIP4K2C
Glaucine	16754	CN1CCC2=CC(=C(C3=C2[C@@H]1CC4=CC(=C(C=C43)OC)OC)OC)OC	CYP11B1
Glaucine	16754	CN1CCC2=CC(=C(C3=C2[C@@H]1CC4=CC(=C(C=C43)OC)OC)OC)OC	CYP11B2
Glaucine	16754	CN1CCC2=CC(=C(C3=C2[C@@H]1CC4=CC(=C(C=C43)OC)OC)OC)OC	MAPK14
Glaucine	16754	CN1CCC2=CC(=C(C3=C2[C@@H]1CC4=CC(=C(C=C43)OC)OC)OC)OC	PLA2G10
Glaucine	16754	CN1CCC2=CC(=C(C3=C2[C@@H]1CC4=CC(=C(C=C43)OC)OC)OC)OC	PDE5A
Glaucine	16754	CN1CCC2=CC(=C(C3=C2[C@@H]1CC4=CC(=C(C=C43)OC)OC)OC)OC	CCR1
Glaucine	16754	CN1CCC2=CC(=C(C3=C2[C@@H]1CC4=CC(=C(C=C43)OC)OC)OC)OC	PDE2A
Glaucine	16754	CN1CCC2=CC(=C(C3=C2[C@@H]1CC4=CC(=C(C=C43)OC)OC)OC)OC	PDE3B
Glaucine	16754	CN1CCC2=CC(=C(C3=C2[C@@H]1CC4=CC(=C(C=C43)OC)OC)OC)OC	CYP2C19
Glaucine	16754	CN1CCC2=CC(=C(C3=C2[C@@H]1CC4=CC(=C(C=C43)OC)OC)OC)OC	MET
Glaucine	16754	CN1CCC2=CC(=C(C3=C2[C@@H]1CC4=CC(=C(C=C43)OC)OC)OC)OC	MTOR
Glaucine	16754	CN1CCC2=CC(=C(C3=C2[C@@H]1CC4=CC(=C(C=C43)OC)OC)OC)OC	PIK3CA
Glaucine	16754	CN1CCC2=CC(=C(C3=C2[C@@H]1CC4=CC(=C(C=C43)OC)OC)OC)OC	FLT3
Glaucine	16754	CN1CCC2=CC(=C(C3=C2[C@@H]1CC4=CC(=C(C=C43)OC)OC)OC)OC	AURKB
Glaucine	16754	CN1CCC2=CC(=C(C3=C2[C@@H]1CC4=CC(=C(C=C43)OC)OC)OC)OC	PLK4
Glaucine	16754	CN1CCC2=CC(=C(C3=C2[C@@H]1CC4=CC(=C(C=C43)OC)OC)OC)OC	AURKA
Glaucine	16754	CN1CCC2=CC(=C(C3=C2[C@@H]1CC4=CC(=C(C=C43)OC)OC)OC)OC	NUAK1
Glaucine	16754	CN1CCC2=CC(=C(C3=C2[C@@H]1CC4=CC(=C(C=C43)OC)OC)OC)OC	BRD4
Glaucine	16754	CN1CCC2=CC(=C(C3=C2[C@@H]1CC4=CC(=C(C=C43)OC)OC)OC)OC	BRD2
Glaucine	16754	CN1CCC2=CC(=C(C3=C2[C@@H]1CC4=CC(=C(C=C43)OC)OC)OC)OC	BAZ2B
Glaucine	16754	CN1CCC2=CC(=C(C3=C2[C@@H]1CC4=CC(=C(C=C43)OC)OC)OC)OC	BRD3
Glaucine	16754	CN1CCC2=CC(=C(C3=C2[C@@H]1CC4=CC(=C(C=C43)OC)OC)OC)OC	PDGFRA
Glaucine	16754	CN1CCC2=CC(=C(C3=C2[C@@H]1CC4=CC(=C(C=C43)OC)OC)OC)OC	CECR2
Glaucine	16754	CN1CCC2=CC(=C(C3=C2[C@@H]1CC4=CC(=C(C=C43)OC)OC)OC)OC	BAZ2A
Glaucine	16754	CN1CCC2=CC(=C(C3=C2[C@@H]1CC4=CC(=C(C=C43)OC)OC)OC)OC	FFAR1
Glaucine	16754	CN1CCC2=CC(=C(C3=C2[C@@H]1CC4=CC(=C(C=C43)OC)OC)OC)OC	CREBBP
Glaucine	16754	CN1CCC2=CC(=C(C3=C2[C@@H]1CC4=CC(=C(C=C43)OC)OC)OC)OC	LRRK2
Glaucine	16754	CN1CCC2=CC(=C(C3=C2[C@@H]1CC4=CC(=C(C=C43)OC)OC)OC)OC	FNTA
Glaucine	16754	CN1CCC2=CC(=C(C3=C2[C@@H]1CC4=CC(=C(C=C43)OC)OC)OC)OC	GSK3B
Glaucine	16754	CN1CCC2=CC(=C(C3=C2[C@@H]1CC4=CC(=C(C=C43)OC)OC)OC)OC	MYLK
Glaucine	16754	CN1CCC2=CC(=C(C3=C2[C@@H]1CC4=CC(=C(C=C43)OC)OC)OC)OC	JAK2
Glaucine	16754	CN1CCC2=CC(=C(C3=C2[C@@H]1CC4=CC(=C(C=C43)OC)OC)OC)OC	PPP5C
Glaucine	16754	CN1CCC2=CC(=C(C3=C2[C@@H]1CC4=CC(=C(C=C43)OC)OC)OC)OC	GRM5
Glaucine	16754	CN1CCC2=CC(=C(C3=C2[C@@H]1CC4=CC(=C(C=C43)OC)OC)OC)OC	MAPK11
Glaucine	16754	CN1CCC2=CC(=C(C3=C2[C@@H]1CC4=CC(=C(C=C43)OC)OC)OC)OC	CHRNB1
Glaucine	16754	CN1CCC2=CC(=C(C3=C2[C@@H]1CC4=CC(=C(C=C43)OC)OC)OC)OC	PGGT1B
Glaucine	16754	CN1CCC2=CC(=C(C3=C2[C@@H]1CC4=CC(=C(C=C43)OC)OC)OC)OC	CHRNA7
Glaucine	16754	CN1CCC2=CC(=C(C3=C2[C@@H]1CC4=CC(=C(C=C43)OC)OC)OC)OC	AHR
Glaucine	16754	CN1CCC2=CC(=C(C3=C2[C@@H]1CC4=CC(=C(C=C43)OC)OC)OC)OC	TNFRSF1A
Glaucine	16754	CN1CCC2=CC(=C(C3=C2[C@@H]1CC4=CC(=C(C=C43)OC)OC)OC)OC	EGFR
Glaucine	16754	CN1CCC2=CC(=C(C3=C2[C@@H]1CC4=CC(=C(C=C43)OC)OC)OC)OC	PSEN2
Glaucine	16754	CN1CCC2=CC(=C(C3=C2[C@@H]1CC4=CC(=C(C=C43)OC)OC)OC)OC	JAK3
Glaucine	16754	CN1CCC2=CC(=C(C3=C2[C@@H]1CC4=CC(=C(C=C43)OC)OC)OC)OC	MAPKAPK2
Glaucine	16754	CN1CCC2=CC(=C(C3=C2[C@@H]1CC4=CC(=C(C=C43)OC)OC)OC)OC	ADORA1
Glaucine	16754	CN1CCC2=CC(=C(C3=C2[C@@H]1CC4=CC(=C(C=C43)OC)OC)OC)OC	SYK
Glaucine	16754	CN1CCC2=CC(=C(C3=C2[C@@H]1CC4=CC(=C(C=C43)OC)OC)OC)OC	CCNC
Glaucine	16754	CN1CCC2=CC(=C(C3=C2[C@@H]1CC4=CC(=C(C=C43)OC)OC)OC)OC	CDK8
Glaucine	16754	CN1CCC2=CC(=C(C3=C2[C@@H]1CC4=CC(=C(C=C43)OC)OC)OC)OC	ALK
Glaucine	16754	CN1CCC2=CC(=C(C3=C2[C@@H]1CC4=CC(=C(C=C43)OC)OC)OC)OC	NPBWR1
Glaucine	16754	CN1CCC2=CC(=C(C3=C2[C@@H]1CC4=CC(=C(C=C43)OC)OC)OC)OC	PTGS1
Glaucine	16754	CN1CCC2=CC(=C(C3=C2[C@@H]1CC4=CC(=C(C=C43)OC)OC)OC)OC	PTGS2
Glaucine	16754	CN1CCC2=CC(=C(C3=C2[C@@H]1CC4=CC(=C(C=C43)OC)OC)OC)OC	PRKCA
Glaucine	16754	CN1CCC2=CC(=C(C3=C2[C@@H]1CC4=CC(=C(C=C43)OC)OC)OC)OC	GPR139
Corydaline	101301	C[C@@H]1[C@@H]2C3=CC(=C(C=C3CCN2CC4=C1C=CC(=C4OC)OC)OC)OC	DRD1
Corydaline	101301	C[C@@H]1[C@@H]2C3=CC(=C(C=C3CCN2CC4=C1C=CC(=C4OC)OC)OC)OC	SIGMAR1
Corydaline	101301	C[C@@H]1[C@@H]2C3=CC(=C(C=C3CCN2CC4=C1C=CC(=C4OC)OC)OC)OC	F3
Corydaline	101301	C[C@@H]1[C@@H]2C3=CC(=C(C=C3CCN2CC4=C1C=CC(=C4OC)OC)OC)OC	DRD2
Corydaline	101301	C[C@@H]1[C@@H]2C3=CC(=C(C=C3CCN2CC4=C1C=CC(=C4OC)OC)OC)OC	DRD4
Corydaline	101301	C[C@@H]1[C@@H]2C3=CC(=C(C=C3CCN2CC4=C1C=CC(=C4OC)OC)OC)OC	DRD3
Corydaline	101301	C[C@@H]1[C@@H]2C3=CC(=C(C=C3CCN2CC4=C1C=CC(=C4OC)OC)OC)OC	HTR1A
Corydaline	101301	C[C@@H]1[C@@H]2C3=CC(=C(C=C3CCN2CC4=C1C=CC(=C4OC)OC)OC)OC	ADRA1D
Corydaline	101301	C[C@@H]1[C@@H]2C3=CC(=C(C=C3CCN2CC4=C1C=CC(=C4OC)OC)OC)OC	ADRA1A
Corydaline	101301	C[C@@H]1[C@@H]2C3=CC(=C(C=C3CCN2CC4=C1C=CC(=C4OC)OC)OC)OC	ADRA1B
Corydaline	101301	C[C@@H]1[C@@H]2C3=CC(=C(C=C3CCN2CC4=C1C=CC(=C4OC)OC)OC)OC	DRD5
Corydaline	101301	C[C@@H]1[C@@H]2C3=CC(=C(C=C3CCN2CC4=C1C=CC(=C4OC)OC)OC)OC	CHRM4
Corydaline	101301	C[C@@H]1[C@@H]2C3=CC(=C(C=C3CCN2CC4=C1C=CC(=C4OC)OC)OC)OC	HTR7
Corydaline	101301	C[C@@H]1[C@@H]2C3=CC(=C(C=C3CCN2CC4=C1C=CC(=C4OC)OC)OC)OC	HTR2A
Corydaline	101301	C[C@@H]1[C@@H]2C3=CC(=C(C=C3CCN2CC4=C1C=CC(=C4OC)OC)OC)OC	ADRB3
Corydaline	101301	C[C@@H]1[C@@H]2C3=CC(=C(C=C3CCN2CC4=C1C=CC(=C4OC)OC)OC)OC	ABCB1
Corydaline	101301	C[C@@H]1[C@@H]2C3=CC(=C(C=C3CCN2CC4=C1C=CC(=C4OC)OC)OC)OC	HCRTR2
Corydaline	101301	C[C@@H]1[C@@H]2C3=CC(=C(C=C3CCN2CC4=C1C=CC(=C4OC)OC)OC)OC	HCRTR1
Corydaline	101301	C[C@@H]1[C@@H]2C3=CC(=C(C=C3CCN2CC4=C1C=CC(=C4OC)OC)OC)OC	DHCR7
Corydaline	101301	C[C@@H]1[C@@H]2C3=CC(=C(C=C3CCN2CC4=C1C=CC(=C4OC)OC)OC)OC	CHRNA3
Corydaline	101301	C[C@@H]1[C@@H]2C3=CC(=C(C=C3CCN2CC4=C1C=CC(=C4OC)OC)OC)OC	MAOA
Corydaline	101301	C[C@@H]1[C@@H]2C3=CC(=C(C=C3CCN2CC4=C1C=CC(=C4OC)OC)OC)OC	TBXA2R
Corydaline	101301	C[C@@H]1[C@@H]2C3=CC(=C(C=C3CCN2CC4=C1C=CC(=C4OC)OC)OC)OC	CHRNB4
Corydaline	101301	C[C@@H]1[C@@H]2C3=CC(=C(C=C3CCN2CC4=C1C=CC(=C4OC)OC)OC)OC	CHRNA3
Corydaline	101301	C[C@@H]1[C@@H]2C3=CC(=C(C=C3CCN2CC4=C1C=CC(=C4OC)OC)OC)OC	KCNN1
Corydaline	101301	C[C@@H]1[C@@H]2C3=CC(=C(C=C3CCN2CC4=C1C=CC(=C4OC)OC)OC)OC	KCNN3
Corydaline	101301	C[C@@H]1[C@@H]2C3=CC(=C(C=C3CCN2CC4=C1C=CC(=C4OC)OC)OC)OC	KCNN2
Corydaline	101301	C[C@@H]1[C@@H]2C3=CC(=C(C=C3CCN2CC4=C1C=CC(=C4OC)OC)OC)OC	ADRA2A
Corydaline	101301	C[C@@H]1[C@@H]2C3=CC(=C(C=C3CCN2CC4=C1C=CC(=C4OC)OC)OC)OC	ADRA2C
Corydaline	101301	C[C@@H]1[C@@H]2C3=CC(=C(C=C3CCN2CC4=C1C=CC(=C4OC)OC)OC)OC	SLC6A3
Corydaline	101301	C[C@@H]1[C@@H]2C3=CC(=C(C=C3CCN2CC4=C1C=CC(=C4OC)OC)OC)OC	ACHE
Corydaline	101301	C[C@@H]1[C@@H]2C3=CC(=C(C=C3CCN2CC4=C1C=CC(=C4OC)OC)OC)OC	SLC18A2
Corydaline	101301	C[C@@H]1[C@@H]2C3=CC(=C(C=C3CCN2CC4=C1C=CC(=C4OC)OC)OC)OC	DPP4
Corydaline	101301	C[C@@H]1[C@@H]2C3=CC(=C(C=C3CCN2CC4=C1C=CC(=C4OC)OC)OC)OC	OPRM1
Corydaline	101301	C[C@@H]1[C@@H]2C3=CC(=C(C=C3CCN2CC4=C1C=CC(=C4OC)OC)OC)OC	BCHE
Corydaline	101301	C[C@@H]1[C@@H]2C3=CC(=C(C=C3CCN2CC4=C1C=CC(=C4OC)OC)OC)OC	ADRB2
Corydaline	101301	C[C@@H]1[C@@H]2C3=CC(=C(C=C3CCN2CC4=C1C=CC(=C4OC)OC)OC)OC	ADRB1
Corydaline	101301	C[C@@H]1[C@@H]2C3=CC(=C(C=C3CCN2CC4=C1C=CC(=C4OC)OC)OC)OC	SLC6A4
Corydaline	101301	C[C@@H]1[C@@H]2C3=CC(=C(C=C3CCN2CC4=C1C=CC(=C4OC)OC)OC)OC	MTNR1B
Corydaline	101301	C[C@@H]1[C@@H]2C3=CC(=C(C=C3CCN2CC4=C1C=CC(=C4OC)OC)OC)OC	CYP1B1
Corydaline	101301	C[C@@H]1[C@@H]2C3=CC(=C(C=C3CCN2CC4=C1C=CC(=C4OC)OC)OC)OC	OPRD1
Corydaline	101301	C[C@@H]1[C@@H]2C3=CC(=C(C=C3CCN2CC4=C1C=CC(=C4OC)OC)OC)OC	OPRK1
Corydaline	101301	C[C@@H]1[C@@H]2C3=CC(=C(C=C3CCN2CC4=C1C=CC(=C4OC)OC)OC)OC	KCNH2
Corydaline	101301	C[C@@H]1[C@@H]2C3=CC(=C(C=C3CCN2CC4=C1C=CC(=C4OC)OC)OC)OC	RBBP9
Corydaline	101301	C[C@@H]1[C@@H]2C3=CC(=C(C=C3CCN2CC4=C1C=CC(=C4OC)OC)OC)OC	CYP1A1
Corydaline	101301	C[C@@H]1[C@@H]2C3=CC(=C(C=C3CCN2CC4=C1C=CC(=C4OC)OC)OC)OC	MET
Corydaline	101301	C[C@@H]1[C@@H]2C3=CC(=C(C=C3CCN2CC4=C1C=CC(=C4OC)OC)OC)OC	PTGS2
Corydaline	101301	C[C@@H]1[C@@H]2C3=CC(=C(C=C3CCN2CC4=C1C=CC(=C4OC)OC)OC)OC	MTNR1A
Corydaline	101301	C[C@@H]1[C@@H]2C3=CC(=C(C=C3CCN2CC4=C1C=CC(=C4OC)OC)OC)OC	PDE10A
Corydaline	101301	C[C@@H]1[C@@H]2C3=CC(=C(C=C3CCN2CC4=C1C=CC(=C4OC)OC)OC)OC	SLC47A1
Corydaline	101301	C[C@@H]1[C@@H]2C3=CC(=C(C=C3CCN2CC4=C1C=CC(=C4OC)OC)OC)OC	SLC1A3
Corydaline	101301	C[C@@H]1[C@@H]2C3=CC(=C(C=C3CCN2CC4=C1C=CC(=C4OC)OC)OC)OC	CHRNA4
Corydaline	101301	C[C@@H]1[C@@H]2C3=CC(=C(C=C3CCN2CC4=C1C=CC(=C4OC)OC)OC)OC	TUBB1
Corydaline	101301	C[C@@H]1[C@@H]2C3=CC(=C(C=C3CCN2CC4=C1C=CC(=C4OC)OC)OC)OC	PARP1
Corydaline	101301	C[C@@H]1[C@@H]2C3=CC(=C(C=C3CCN2CC4=C1C=CC(=C4OC)OC)OC)OC	PDE3A
Corydaline	101301	C[C@@H]1[C@@H]2C3=CC(=C(C=C3CCN2CC4=C1C=CC(=C4OC)OC)OC)OC	PDE3B
Corydaline	101301	C[C@@H]1[C@@H]2C3=CC(=C(C=C3CCN2CC4=C1C=CC(=C4OC)OC)OC)OC	ESR1
Corydaline	101301	C[C@@H]1[C@@H]2C3=CC(=C(C=C3CCN2CC4=C1C=CC(=C4OC)OC)OC)OC	PDE1A
Corydaline	101301	C[C@@H]1[C@@H]2C3=CC(=C(C=C3CCN2CC4=C1C=CC(=C4OC)OC)OC)OC	PTPRCAP
Corydaline	101301	C[C@@H]1[C@@H]2C3=CC(=C(C=C3CCN2CC4=C1C=CC(=C4OC)OC)OC)OC	PGK1
Corydaline	101301	C[C@@H]1[C@@H]2C3=CC(=C(C=C3CCN2CC4=C1C=CC(=C4OC)OC)OC)OC	ABCC1
Corydaline	101301	C[C@@H]1[C@@H]2C3=CC(=C(C=C3CCN2CC4=C1C=CC(=C4OC)OC)OC)OC	SCD
Corydaline	101301	C[C@@H]1[C@@H]2C3=CC(=C(C=C3CCN2CC4=C1C=CC(=C4OC)OC)OC)OC	HTR2B
Corydaline	101301	C[C@@H]1[C@@H]2C3=CC(=C(C=C3CCN2CC4=C1C=CC(=C4OC)OC)OC)OC	CDK2
Corydaline	101301	C[C@@H]1[C@@H]2C3=CC(=C(C=C3CCN2CC4=C1C=CC(=C4OC)OC)OC)OC	CDK2
Corydaline	101301	C[C@@H]1[C@@H]2C3=CC(=C(C=C3CCN2CC4=C1C=CC(=C4OC)OC)OC)OC	PLK1
Corydaline	101301	C[C@@H]1[C@@H]2C3=CC(=C(C=C3CCN2CC4=C1C=CC(=C4OC)OC)OC)OC	BDKRB2
Corydaline	101301	C[C@@H]1[C@@H]2C3=CC(=C(C=C3CCN2CC4=C1C=CC(=C4OC)OC)OC)OC	TTK
Corydaline	101301	C[C@@H]1[C@@H]2C3=CC(=C(C=C3CCN2CC4=C1C=CC(=C4OC)OC)OC)OC	AURKA
Corydaline	101301	C[C@@H]1[C@@H]2C3=CC(=C(C=C3CCN2CC4=C1C=CC(=C4OC)OC)OC)OC	PLK3
Corydaline	101301	C[C@@H]1[C@@H]2C3=CC(=C(C=C3CCN2CC4=C1C=CC(=C4OC)OC)OC)OC	PLK2
Corydaline	101301	C[C@@H]1[C@@H]2C3=CC(=C(C=C3CCN2CC4=C1C=CC(=C4OC)OC)OC)OC	CYP11B1
Corydaline	101301	C[C@@H]1[C@@H]2C3=CC(=C(C=C3CCN2CC4=C1C=CC(=C4OC)OC)OC)OC	MAPK8
Corydaline	101301	C[C@@H]1[C@@H]2C3=CC(=C(C=C3CCN2CC4=C1C=CC(=C4OC)OC)OC)OC	CYP11B2
Corydaline	101301	C[C@@H]1[C@@H]2C3=CC(=C(C=C3CCN2CC4=C1C=CC(=C4OC)OC)OC)OC	MTOR
Corydaline	101301	C[C@@H]1[C@@H]2C3=CC(=C(C=C3CCN2CC4=C1C=CC(=C4OC)OC)OC)OC	RPS6KA2
Corydaline	101301	C[C@@H]1[C@@H]2C3=CC(=C(C=C3CCN2CC4=C1C=CC(=C4OC)OC)OC)OC	ADORA2A
Corydaline	101301	C[C@@H]1[C@@H]2C3=CC(=C(C=C3CCN2CC4=C1C=CC(=C4OC)OC)OC)OC	HRH3
Corydaline	101301	C[C@@H]1[C@@H]2C3=CC(=C(C=C3CCN2CC4=C1C=CC(=C4OC)OC)OC)OC	HTR6
Corydaline	101301	C[C@@H]1[C@@H]2C3=CC(=C(C=C3CCN2CC4=C1C=CC(=C4OC)OC)OC)OC	ADORA1
Corydaline	101301	C[C@@H]1[C@@H]2C3=CC(=C(C=C3CCN2CC4=C1C=CC(=C4OC)OC)OC)OC	MGLL
Corydaline	101301	C[C@@H]1[C@@H]2C3=CC(=C(C=C3CCN2CC4=C1C=CC(=C4OC)OC)OC)OC	ABL1
Corydaline	101301	C[C@@H]1[C@@H]2C3=CC(=C(C=C3CCN2CC4=C1C=CC(=C4OC)OC)OC)OC	PTGER2
Corydaline	101301	C[C@@H]1[C@@H]2C3=CC(=C(C=C3CCN2CC4=C1C=CC(=C4OC)OC)OC)OC	MPI
Corydaline	101301	C[C@@H]1[C@@H]2C3=CC(=C(C=C3CCN2CC4=C1C=CC(=C4OC)OC)OC)OC	AVPR2
Corydaline	101301	C[C@@H]1[C@@H]2C3=CC(=C(C=C3CCN2CC4=C1C=CC(=C4OC)OC)OC)OC	ABCG2
Corydaline	101301	C[C@@H]1[C@@H]2C3=CC(=C(C=C3CCN2CC4=C1C=CC(=C4OC)OC)OC)OC	NPBWR1
Corydaline	101301	C[C@@H]1[C@@H]2C3=CC(=C(C=C3CCN2CC4=C1C=CC(=C4OC)OC)OC)OC	PTGER1
Corydaline	101301	C[C@@H]1[C@@H]2C3=CC(=C(C=C3CCN2CC4=C1C=CC(=C4OC)OC)OC)OC	HDAC1
Corydaline	101301	C[C@@H]1[C@@H]2C3=CC(=C(C=C3CCN2CC4=C1C=CC(=C4OC)OC)OC)OC	PTAFR
Corydaline	101301	C[C@@H]1[C@@H]2C3=CC(=C(C=C3CCN2CC4=C1C=CC(=C4OC)OC)OC)OC	NR3C1
Corydaline	101301	C[C@@H]1[C@@H]2C3=CC(=C(C=C3CCN2CC4=C1C=CC(=C4OC)OC)OC)OC	JAK3
Corydaline	101301	C[C@@H]1[C@@H]2C3=CC(=C(C=C3CCN2CC4=C1C=CC(=C4OC)OC)OC)OC	JAK1
Corydaline	101301	C[C@@H]1[C@@H]2C3=CC(=C(C=C3CCN2CC4=C1C=CC(=C4OC)OC)OC)OC	CACNA2D1
Naringenin	932	C1C(OC2=CC(=CC(=C2C1=O)O)O)C3=CC=C(C=C3)O	CYP19A1
Naringenin	932	C1C(OC2=CC(=CC(=C2C1=O)O)O)C3=CC=C(C=C3)O	CA7
Naringenin	932	C1C(OC2=CC(=CC(=C2C1=O)O)O)C3=CC=C(C=C3)O	ABCC1
Naringenin	932	C1C(OC2=CC(=CC(=C2C1=O)O)O)C3=CC=C(C=C3)O	HSD17B1
Naringenin	932	C1C(OC2=CC(=CC(=C2C1=O)O)O)C3=CC=C(C=C3)O	CA12
Naringenin	932	C1C(OC2=CC(=CC(=C2C1=O)O)O)C3=CC=C(C=C3)O	SHBG
Naringenin	932	C1C(OC2=CC(=CC(=C2C1=O)O)O)C3=CC=C(C=C3)O	CA4
Naringenin	932	C1C(OC2=CC(=CC(=C2C1=O)O)O)C3=CC=C(C=C3)O	CYP1B1
Naringenin	932	C1C(OC2=CC(=CC(=C2C1=O)O)O)C3=CC=C(C=C3)O	CBR1
Naringenin	932	C1C(OC2=CC(=CC(=C2C1=O)O)O)C3=CC=C(C=C3)O	ESR1
Naringenin	932	C1C(OC2=CC(=CC(=C2C1=O)O)O)C3=CC=C(C=C3)O	ESR2
Naringenin	932	C1C(OC2=CC(=CC(=C2C1=O)O)O)C3=CC=C(C=C3)O	PTGS1
Naringenin	932	C1C(OC2=CC(=CC(=C2C1=O)O)O)C3=CC=C(C=C3)O	MAOB
Naringenin	932	C1C(OC2=CC(=CC(=C2C1=O)O)O)C3=CC=C(C=C3)O	ADORA1
Naringenin	932	C1C(OC2=CC(=CC(=C2C1=O)O)O)C3=CC=C(C=C3)O	ADORA3
Naringenin	932	C1C(OC2=CC(=CC(=C2C1=O)O)O)C3=CC=C(C=C3)O	ABCG2
Naringenin	932	C1C(OC2=CC(=CC(=C2C1=O)O)O)C3=CC=C(C=C3)O	TAS2R31
Naringenin	932	C1C(OC2=CC(=CC(=C2C1=O)O)O)C3=CC=C(C=C3)O	AKR1C3
Naringenin	932	C1C(OC2=CC(=CC(=C2C1=O)O)O)C3=CC=C(C=C3)O	PLA2G1B
Naringenin	932	C1C(OC2=CC(=CC(=C2C1=O)O)O)C3=CC=C(C=C3)O	GRM5
Naringenin	932	C1C(OC2=CC(=CC(=C2C1=O)O)O)C3=CC=C(C=C3)O	CES1
Naringenin	932	C1C(OC2=CC(=CC(=C2C1=O)O)O)C3=CC=C(C=C3)O	PPARG
Naringenin	932	C1C(OC2=CC(=CC(=C2C1=O)O)O)C3=CC=C(C=C3)O	CES2
Naringenin	932	C1C(OC2=CC(=CC(=C2C1=O)O)O)C3=CC=C(C=C3)O	SLC5A2
Naringenin	932	C1C(OC2=CC(=CC(=C2C1=O)O)O)C3=CC=C(C=C3)O	MMP12
Naringenin	932	C1C(OC2=CC(=CC(=C2C1=O)O)O)C3=CC=C(C=C3)O	POLB
Naringenin	932	C1C(OC2=CC(=CC(=C2C1=O)O)O)C3=CC=C(C=C3)O	MMP13
Naringenin	932	C1C(OC2=CC(=CC(=C2C1=O)O)O)C3=CC=C(C=C3)O	PLA2G2A
Naringenin	932	C1C(OC2=CC(=CC(=C2C1=O)O)O)C3=CC=C(C=C3)O	PLA2G5
Naringenin	932	C1C(OC2=CC(=CC(=C2C1=O)O)O)C3=CC=C(C=C3)O	PLA2G10
Naringenin	932	C1C(OC2=CC(=CC(=C2C1=O)O)O)C3=CC=C(C=C3)O	BACE1
Naringenin	932	C1C(OC2=CC(=CC(=C2C1=O)O)O)C3=CC=C(C=C3)O	CHRNA7
Naringenin	932	C1C(OC2=CC(=CC(=C2C1=O)O)O)C3=CC=C(C=C3)O	KLK1
Naringenin	932	C1C(OC2=CC(=CC(=C2C1=O)O)O)C3=CC=C(C=C3)O	KLK2
Naringenin	932	C1C(OC2=CC(=CC(=C2C1=O)O)O)C3=CC=C(C=C3)O	RXRA
Naringenin	932	C1C(OC2=CC(=CC(=C2C1=O)O)O)C3=CC=C(C=C3)O	SERPINE1
Naringenin	932	C1C(OC2=CC(=CC(=C2C1=O)O)O)C3=CC=C(C=C3)O	SRC
Naringenin	932	C1C(OC2=CC(=CC(=C2C1=O)O)O)C3=CC=C(C=C3)O	CA2
Naringenin	932	C1C(OC2=CC(=CC(=C2C1=O)O)O)C3=CC=C(C=C3)O	CA1
Naringenin	932	C1C(OC2=CC(=CC(=C2C1=O)O)O)C3=CC=C(C=C3)O	HSD17B14
Naringenin	932	C1C(OC2=CC(=CC(=C2C1=O)O)O)C3=CC=C(C=C3)O	KIT
Naringenin	932	C1C(OC2=CC(=CC(=C2C1=O)O)O)C3=CC=C(C=C3)O	KDR
Naringenin	932	C1C(OC2=CC(=CC(=C2C1=O)O)O)C3=CC=C(C=C3)O	FGFR1
Naringenin	932	C1C(OC2=CC(=CC(=C2C1=O)O)O)C3=CC=C(C=C3)O	MET
Naringenin	932	C1C(OC2=CC(=CC(=C2C1=O)O)O)C3=CC=C(C=C3)O	CA3
Naringenin	932	C1C(OC2=CC(=CC(=C2C1=O)O)O)C3=CC=C(C=C3)O	CA6
Naringenin	932	C1C(OC2=CC(=CC(=C2C1=O)O)O)C3=CC=C(C=C3)O	CA13
Naringenin	932	C1C(OC2=CC(=CC(=C2C1=O)O)O)C3=CC=C(C=C3)O	CA5B
Naringenin	932	C1C(OC2=CC(=CC(=C2C1=O)O)O)C3=CC=C(C=C3)O	CA5A
Naringenin	932	C1C(OC2=CC(=CC(=C2C1=O)O)O)C3=CC=C(C=C3)O	NQO2
Naringenin	932	C1C(OC2=CC(=CC(=C2C1=O)O)O)C3=CC=C(C=C3)O	CTSB
Naringenin	932	C1C(OC2=CC(=CC(=C2C1=O)O)O)C3=CC=C(C=C3)O	NOX4
Naringenin	932	C1C(OC2=CC(=CC(=C2C1=O)O)O)C3=CC=C(C=C3)O	AKR1B1
Naringenin	932	C1C(OC2=CC(=CC(=C2C1=O)O)O)C3=CC=C(C=C3)O	CLK1
Naringenin	932	C1C(OC2=CC(=CC(=C2C1=O)O)O)C3=CC=C(C=C3)O	DYRK1B
Naringenin	932	C1C(OC2=CC(=CC(=C2C1=O)O)O)C3=CC=C(C=C3)O	BCHE
Naringenin	932	C1C(OC2=CC(=CC(=C2C1=O)O)O)C3=CC=C(C=C3)O	CA9
Naringenin	932	C1C(OC2=CC(=CC(=C2C1=O)O)O)C3=CC=C(C=C3)O	ESRRA
Naringenin	932	C1C(OC2=CC(=CC(=C2C1=O)O)O)C3=CC=C(C=C3)O	ESRRB
Naringenin	932	C1C(OC2=CC(=CC(=C2C1=O)O)O)C3=CC=C(C=C3)O	CDK5R1
Naringenin	932	C1C(OC2=CC(=CC(=C2C1=O)O)O)C3=CC=C(C=C3)O	IGF1R
Naringenin	932	C1C(OC2=CC(=CC(=C2C1=O)O)O)C3=CC=C(C=C3)O	INSR
Naringenin	932	C1C(OC2=CC(=CC(=C2C1=O)O)O)C3=CC=C(C=C3)O	DYRK1A
Naringenin	932	C1C(OC2=CC(=CC(=C2C1=O)O)O)C3=CC=C(C=C3)O	HSD17B2
Naringenin	932	C1C(OC2=CC(=CC(=C2C1=O)O)O)C3=CC=C(C=C3)O	IGFBP3
Naringenin	932	C1C(OC2=CC(=CC(=C2C1=O)O)O)C3=CC=C(C=C3)O	MMP2
Naringenin	932	C1C(OC2=CC(=CC(=C2C1=O)O)O)C3=CC=C(C=C3)O	YWHAG
Naringenin	932	C1C(OC2=CC(=CC(=C2C1=O)O)O)C3=CC=C(C=C3)O	SIRT2
Naringenin	932	C1C(OC2=CC(=CC(=C2C1=O)O)O)C3=CC=C(C=C3)O	F3
Naringenin	932	C1C(OC2=CC(=CC(=C2C1=O)O)O)C3=CC=C(C=C3)O	PTGER1
Naringenin	932	C1C(OC2=CC(=CC(=C2C1=O)O)O)C3=CC=C(C=C3)O	PTGER2
Naringenin	932	C1C(OC2=CC(=CC(=C2C1=O)O)O)C3=CC=C(C=C3)O	PTGER3
Naringenin	932	C1C(OC2=CC(=CC(=C2C1=O)O)O)C3=CC=C(C=C3)O	BCL2L1
Naringenin	932	C1C(OC2=CC(=CC(=C2C1=O)O)O)C3=CC=C(C=C3)O	PIK3CB
Naringenin	932	C1C(OC2=CC(=CC(=C2C1=O)O)O)C3=CC=C(C=C3)O	CYP2C9
Naringenin	932	C1C(OC2=CC(=CC(=C2C1=O)O)O)C3=CC=C(C=C3)O	CYP3A4
Naringenin	932	C1C(OC2=CC(=CC(=C2C1=O)O)O)C3=CC=C(C=C3)O	PIK3CA
Naringenin	932	C1C(OC2=CC(=CC(=C2C1=O)O)O)C3=CC=C(C=C3)O	VCP
Naringenin	932	C1C(OC2=CC(=CC(=C2C1=O)O)O)C3=CC=C(C=C3)O	PGF
Naringenin	932	C1C(OC2=CC(=CC(=C2C1=O)O)O)C3=CC=C(C=C3)O	VEGFA
Naringenin	932	C1C(OC2=CC(=CC(=C2C1=O)O)O)C3=CC=C(C=C3)O	EDNRA
Naringenin	932	C1C(OC2=CC(=CC(=C2C1=O)O)O)C3=CC=C(C=C3)O	ERN1
Naringenin	932	C1C(OC2=CC(=CC(=C2C1=O)O)O)C3=CC=C(C=C3)O	MMP3
Naringenin	932	C1C(OC2=CC(=CC(=C2C1=O)O)O)C3=CC=C(C=C3)O	APP
Naringenin	932	C1C(OC2=CC(=CC(=C2C1=O)O)O)C3=CC=C(C=C3)O	GSK3B
Naringenin	932	C1C(OC2=CC(=CC(=C2C1=O)O)O)C3=CC=C(C=C3)O	BCL2
Naringenin	932	C1C(OC2=CC(=CC(=C2C1=O)O)O)C3=CC=C(C=C3)O	MMP9
Naringenin	932	C1C(OC2=CC(=CC(=C2C1=O)O)O)C3=CC=C(C=C3)O	WEE1
Naringenin	932	C1C(OC2=CC(=CC(=C2C1=O)O)O)C3=CC=C(C=C3)O	LCK
Naringenin	932	C1C(OC2=CC(=CC(=C2C1=O)O)O)C3=CC=C(C=C3)O	SYK
Naringenin	932	C1C(OC2=CC(=CC(=C2C1=O)O)O)C3=CC=C(C=C3)O	CCNE1
Naringenin	932	C1C(OC2=CC(=CC(=C2C1=O)O)O)C3=CC=C(C=C3)O	CCNE1
Naringenin	932	C1C(OC2=CC(=CC(=C2C1=O)O)O)C3=CC=C(C=C3)O	CDK4
Naringenin	932	C1C(OC2=CC(=CC(=C2C1=O)O)O)C3=CC=C(C=C3)O	AURKA
Naringenin	932	C1C(OC2=CC(=CC(=C2C1=O)O)O)C3=CC=C(C=C3)O	SNCA
Naringenin	932	C1C(OC2=CC(=CC(=C2C1=O)O)O)C3=CC=C(C=C3)O	ALOX12
Naringenin	932	C1C(OC2=CC(=CC(=C2C1=O)O)O)C3=CC=C(C=C3)O	HNF4A
Quercitrin	5280459	C[C@H]1[C@@H]([C@H]([C@H]([C@@H](O1)OC2=C(OC3=CC(=CC(=C3C2=O)O)O)C4=CC(=C(C=C4)O)O)O)O)O	AKR1B1
Quercitrin	5280459	C[C@H]1[C@@H]([C@H]([C@H]([C@@H](O1)OC2=C(OC3=CC(=CC(=C3C2=O)O)O)C4=CC(=C(C=C4)O)O)O)O)O	CA2
Quercitrin	5280459	C[C@H]1[C@@H]([C@H]([C@H]([C@@H](O1)OC2=C(OC3=CC(=CC(=C3C2=O)O)O)C4=CC(=C(C=C4)O)O)O)O)O	CA7
Quercitrin	5280459	C[C@H]1[C@@H]([C@H]([C@H]([C@@H](O1)OC2=C(OC3=CC(=CC(=C3C2=O)O)O)C4=CC(=C(C=C4)O)O)O)O)O	CA12
Quercitrin	5280459	C[C@H]1[C@@H]([C@H]([C@H]([C@@H](O1)OC2=C(OC3=CC(=CC(=C3C2=O)O)O)C4=CC(=C(C=C4)O)O)O)O)O	CA4
Quercitrin	5280459	C[C@H]1[C@@H]([C@H]([C@H]([C@@H](O1)OC2=C(OC3=CC(=CC(=C3C2=O)O)O)C4=CC(=C(C=C4)O)O)O)O)O	NQO2
Quercitrin	5280459	C[C@H]1[C@@H]([C@H]([C@H]([C@@H](O1)OC2=C(OC3=CC(=CC(=C3C2=O)O)O)C4=CC(=C(C=C4)O)O)O)O)O	NOX4
Quercitrin	5280459	C[C@H]1[C@@H]([C@H]([C@H]([C@@H](O1)OC2=C(OC3=CC(=CC(=C3C2=O)O)O)C4=CC(=C(C=C4)O)O)O)O)O	ADRA2C
Quercitrin	5280459	C[C@H]1[C@@H]([C@H]([C@H]([C@@H](O1)OC2=C(OC3=CC(=CC(=C3C2=O)O)O)C4=CC(=C(C=C4)O)O)O)O)O	ACHE
Quercitrin	5280459	C[C@H]1[C@@H]([C@H]([C@H]([C@@H](O1)OC2=C(OC3=CC(=CC(=C3C2=O)O)O)C4=CC(=C(C=C4)O)O)O)O)O	RPS6KA3
Quercitrin	5280459	C[C@H]1[C@@H]([C@H]([C@H]([C@@H](O1)OC2=C(OC3=CC(=CC(=C3C2=O)O)O)C4=CC(=C(C=C4)O)O)O)O)O	NMUR2
Quercitrin	5280459	C[C@H]1[C@@H]([C@H]([C@H]([C@@H](O1)OC2=C(OC3=CC(=CC(=C3C2=O)O)O)C4=CC(=C(C=C4)O)O)O)O)O	ADRA2A
Quercitrin	5280459	C[C@H]1[C@@H]([C@H]([C@H]([C@@H](O1)OC2=C(OC3=CC(=CC(=C3C2=O)O)O)C4=CC(=C(C=C4)O)O)O)O)O	CD38
Quercitrin	5280459	C[C@H]1[C@@H]([C@H]([C@H]([C@@H](O1)OC2=C(OC3=CC(=CC(=C3C2=O)O)O)C4=CC(=C(C=C4)O)O)O)O)O	PTGS2
Quercitrin	5280459	C[C@H]1[C@@H]([C@H]([C@H]([C@@H](O1)OC2=C(OC3=CC(=CC(=C3C2=O)O)O)C4=CC(=C(C=C4)O)O)O)O)O	XDH
Quercitrin	5280459	C[C@H]1[C@@H]([C@H]([C@H]([C@@H](O1)OC2=C(OC3=CC(=CC(=C3C2=O)O)O)C4=CC(=C(C=C4)O)O)O)O)O	TNF
Quercitrin	5280459	C[C@H]1[C@@H]([C@H]([C@H]([C@@H](O1)OC2=C(OC3=CC(=CC(=C3C2=O)O)O)C4=CC(=C(C=C4)O)O)O)O)O	IL2
Quercitrin	5280459	C[C@H]1[C@@H]([C@H]([C@H]([C@@H](O1)OC2=C(OC3=CC(=CC(=C3C2=O)O)O)C4=CC(=C(C=C4)O)O)O)O)O	ADORA1
Quercitrin	5280459	C[C@H]1[C@@H]([C@H]([C@H]([C@@H](O1)OC2=C(OC3=CC(=CC(=C3C2=O)O)O)C4=CC(=C(C=C4)O)O)O)O)O	PDE5A
Quercitrin	5280459	C[C@H]1[C@@H]([C@H]([C@H]([C@@H](O1)OC2=C(OC3=CC(=CC(=C3C2=O)O)O)C4=CC(=C(C=C4)O)O)O)O)O	ALOX5
Quercitrin	5280459	C[C@H]1[C@@H]([C@H]([C@H]([C@@H](O1)OC2=C(OC3=CC(=CC(=C3C2=O)O)O)C4=CC(=C(C=C4)O)O)O)O)O	SLC29A1
Apigenin-7-O-beta-D-glucoside	5385553	C1=CC(=CC=C1C2=CC(=O)C3=C(C=C(C=C3O2)OC4C(C(C(C(O4)CO)O)O)O)O)O	Common
Apigenin-7-O-beta-D-glucoside	5385553	C1=CC(=CC=C1C2=CC(=O)C3=C(C=C(C=C3O2)OC4C(C(C(C(O4)CO)O)O)O)O)O	TNF
Apigenin-7-O-beta-D-glucoside	5385553	C1=CC(=CC=C1C2=CC(=O)C3=C(C=C(C=C3O2)OC4C(C(C(C(O4)CO)O)O)O)O)O	IL2
Apigenin-7-O-beta-D-glucoside	5385553	C1=CC(=CC=C1C2=CC(=O)C3=C(C=C(C=C3O2)OC4C(C(C(C(O4)CO)O)O)O)O)O	AKR1B1
Apigenin-7-O-beta-D-glucoside	5385553	C1=CC(=CC=C1C2=CC(=O)C3=C(C=C(C=C3O2)OC4C(C(C(C(O4)CO)O)O)O)O)O	ADORA1
Apigenin-7-O-beta-D-glucoside	5385553	C1=CC(=CC=C1C2=CC(=O)C3=C(C=C(C=C3O2)OC4C(C(C(C(O4)CO)O)O)O)O)O	CA7
Apigenin-7-O-beta-D-glucoside	5385553	C1=CC(=CC=C1C2=CC(=O)C3=C(C=C(C=C3O2)OC4C(C(C(C(O4)CO)O)O)O)O)O	CA12
Apigenin-7-O-beta-D-glucoside	5385553	C1=CC(=CC=C1C2=CC(=O)C3=C(C=C(C=C3O2)OC4C(C(C(C(O4)CO)O)O)O)O)O	XDH
Apigenin-7-O-beta-D-glucoside	5385553	C1=CC(=CC=C1C2=CC(=O)C3=C(C=C(C=C3O2)OC4C(C(C(C(O4)CO)O)O)O)O)O	RPS6KA3
Apigenin-7-O-beta-D-glucoside	5385553	C1=CC(=CC=C1C2=CC(=O)C3=C(C=C(C=C3O2)OC4C(C(C(C(O4)CO)O)O)O)O)O	ALDH2
Apigenin-7-O-beta-D-glucoside	5385553	C1=CC(=CC=C1C2=CC(=O)C3=C(C=C(C=C3O2)OC4C(C(C(C(O4)CO)O)O)O)O)O	EGFR
Apigenin-7-O-beta-D-glucoside	5385553	C1=CC(=CC=C1C2=CC(=O)C3=C(C=C(C=C3O2)OC4C(C(C(C(O4)CO)O)O)O)O)O	CA2
Apigenin-7-O-beta-D-glucoside	5385553	C1=CC(=CC=C1C2=CC(=O)C3=C(C=C(C=C3O2)OC4C(C(C(C(O4)CO)O)O)O)O)O	CA4
Apigenin-7-O-beta-D-glucoside	5385553	C1=CC(=CC=C1C2=CC(=O)C3=C(C=C(C=C3O2)OC4C(C(C(C(O4)CO)O)O)O)O)O	CA1
Apigenin-7-O-beta-D-glucoside	5385553	C1=CC(=CC=C1C2=CC(=O)C3=C(C=C(C=C3O2)OC4C(C(C(C(O4)CO)O)O)O)O)O	CD38
Apigenin-7-O-beta-D-glucoside	5385553	C1=CC(=CC=C1C2=CC(=O)C3=C(C=C(C=C3O2)OC4C(C(C(C(O4)CO)O)O)O)O)O	SLC29A1
Apigenin-7-O-beta-D-glucoside	5385553	C1=CC(=CC=C1C2=CC(=O)C3=C(C=C(C=C3O2)OC4C(C(C(C(O4)CO)O)O)O)O)O	NQO2
Apigenin-7-O-beta-D-glucoside	5385553	C1=CC(=CC=C1C2=CC(=O)C3=C(C=C(C=C3O2)OC4C(C(C(C(O4)CO)O)O)O)O)O	PDE5A
Apigenin-7-O-beta-D-glucoside	5385553	C1=CC(=CC=C1C2=CC(=O)C3=C(C=C(C=C3O2)OC4C(C(C(C(O4)CO)O)O)O)O)O	ACHE
Apigenin-7-O-beta-D-glucoside	5385553	C1=CC(=CC=C1C2=CC(=O)C3=C(C=C(C=C3O2)OC4C(C(C(C(O4)CO)O)O)O)O)O	NOX4
Apigenin-7-O-beta-D-glucoside	5385553	C1=CC(=CC=C1C2=CC(=O)C3=C(C=C(C=C3O2)OC4C(C(C(C(O4)CO)O)O)O)O)O	ADRA2C
Apigenin-7-O-beta-D-glucoside	5385553	C1=CC(=CC=C1C2=CC(=O)C3=C(C=C(C=C3O2)OC4C(C(C(C(O4)CO)O)O)O)O)O	F10
Apigenin-7-O-beta-D-glucoside	5385553	C1=CC(=CC=C1C2=CC(=O)C3=C(C=C(C=C3O2)OC4C(C(C(C(O4)CO)O)O)O)O)O	ABCB1
Kaempferol 3-glucorhamnoside	127256226	C[C@@H]1[C@H]([C@@H]([C@H]([C@@H](O1)O[C@@H]2[C@@H]([C@H]([C@@H](O[C@H]2OC3=C(OC4=CC(=CC(=C4C3=O)O)O)C5=CC=C(C=C5)O)CO)O)O)O)O)O	NMUR2
Kaempferol 3-glucorhamnoside	127256226	C[C@@H]1[C@H]([C@@H]([C@H]([C@@H](O1)O[C@@H]2[C@@H]([C@H]([C@@H](O[C@H]2OC3=C(OC4=CC(=CC(=C4C3=O)O)O)C5=CC=C(C=C5)O)CO)O)O)O)O)O	ADRA2A
Kaempferol 3-glucorhamnoside	127256226	C[C@@H]1[C@H]([C@@H]([C@H]([C@@H](O1)O[C@@H]2[C@@H]([C@H]([C@@H](O[C@H]2OC3=C(OC4=CC(=CC(=C4C3=O)O)O)C5=CC=C(C=C5)O)CO)O)O)O)O)O	ADRA2C
Kaempferol 3-glucorhamnoside	127256226	C[C@@H]1[C@H]([C@@H]([C@H]([C@@H](O1)O[C@@H]2[C@@H]([C@H]([C@@H](O[C@H]2OC3=C(OC4=CC(=CC(=C4C3=O)O)O)C5=CC=C(C=C5)O)CO)O)O)O)O)O	ACHE
Kaempferol 3-glucorhamnoside	127256226	C[C@@H]1[C@H]([C@@H]([C@H]([C@@H](O1)O[C@@H]2[C@@H]([C@H]([C@@H](O[C@H]2OC3=C(OC4=CC(=CC(=C4C3=O)O)O)C5=CC=C(C=C5)O)CO)O)O)O)O)O	AKR1B1
Kaempferol 3-glucorhamnoside	127256226	C[C@@H]1[C@H]([C@@H]([C@H]([C@@H](O1)O[C@@H]2[C@@H]([C@H]([C@@H](O[C@H]2OC3=C(OC4=CC(=CC(=C4C3=O)O)O)C5=CC=C(C=C5)O)CO)O)O)O)O)O	CA7
Kaempferol 3-glucorhamnoside	127256226	C[C@@H]1[C@H]([C@@H]([C@H]([C@@H](O1)O[C@@H]2[C@@H]([C@H]([C@@H](O[C@H]2OC3=C(OC4=CC(=CC(=C4C3=O)O)O)C5=CC=C(C=C5)O)CO)O)O)O)O)O	CA12
Kaempferol 3-glucorhamnoside	127256226	C[C@@H]1[C@H]([C@@H]([C@H]([C@@H](O1)O[C@@H]2[C@@H]([C@H]([C@@H](O[C@H]2OC3=C(OC4=CC(=CC(=C4C3=O)O)O)C5=CC=C(C=C5)O)CO)O)O)O)O)O	CA4
Kaempferol 3-glucorhamnoside	127256226	C[C@@H]1[C@H]([C@@H]([C@H]([C@@H](O1)O[C@@H]2[C@@H]([C@H]([C@@H](O[C@H]2OC3=C(OC4=CC(=CC(=C4C3=O)O)O)C5=CC=C(C=C5)O)CO)O)O)O)O)O	RPS6KA3
Kaempferol 3-glucorhamnoside	127256226	C[C@@H]1[C@H]([C@@H]([C@H]([C@@H](O1)O[C@@H]2[C@@H]([C@H]([C@@H](O[C@H]2OC3=C(OC4=CC(=CC(=C4C3=O)O)O)C5=CC=C(C=C5)O)CO)O)O)O)O)O	NOX4
Kaempferol 3-glucorhamnoside	127256226	C[C@@H]1[C@H]([C@@H]([C@H]([C@@H](O1)O[C@@H]2[C@@H]([C@H]([C@@H](O[C@H]2OC3=C(OC4=CC(=CC(=C4C3=O)O)O)C5=CC=C(C=C5)O)CO)O)O)O)O)O	CA2
Kaempferol 3-glucorhamnoside	127256226	C[C@@H]1[C@H]([C@@H]([C@H]([C@@H](O1)O[C@@H]2[C@@H]([C@H]([C@@H](O[C@H]2OC3=C(OC4=CC(=CC(=C4C3=O)O)O)C5=CC=C(C=C5)O)CO)O)O)O)O)O	NQO2
Kaempferol 3-glucorhamnoside	127256226	C[C@@H]1[C@H]([C@@H]([C@H]([C@@H](O1)O[C@@H]2[C@@H]([C@H]([C@@H](O[C@H]2OC3=C(OC4=CC(=CC(=C4C3=O)O)O)C5=CC=C(C=C5)O)CO)O)O)O)O)O	XDH
Kaempferol 3-glucorhamnoside	127256226	C[C@@H]1[C@H]([C@@H]([C@H]([C@@H](O1)O[C@@H]2[C@@H]([C@H]([C@@H](O[C@H]2OC3=C(OC4=CC(=CC(=C4C3=O)O)O)C5=CC=C(C=C5)O)CO)O)O)O)O)O	PDE5A
Kaempferol 3-glucorhamnoside	127256226	C[C@@H]1[C@H]([C@@H]([C@H]([C@@H](O1)O[C@@H]2[C@@H]([C@H]([C@@H](O[C@H]2OC3=C(OC4=CC(=CC(=C4C3=O)O)O)C5=CC=C(C=C5)O)CO)O)O)O)O)O	CD38
Kaempferol 3-glucorhamnoside	127256226	C[C@@H]1[C@H]([C@@H]([C@H]([C@@H](O1)O[C@@H]2[C@@H]([C@H]([C@@H](O[C@H]2OC3=C(OC4=CC(=CC(=C4C3=O)O)O)C5=CC=C(C=C5)O)CO)O)O)O)O)O	PTGS2
Kaempferol 3-glucorhamnoside	127256226	C[C@@H]1[C@H]([C@@H]([C@H]([C@@H](O1)O[C@@H]2[C@@H]([C@H]([C@@H](O[C@H]2OC3=C(OC4=CC(=CC(=C4C3=O)O)O)C5=CC=C(C=C5)O)CO)O)O)O)O)O	ADORA1
Kaempferol 3-glucorhamnoside	127256226	C[C@@H]1[C@H]([C@@H]([C@H]([C@@H](O1)O[C@@H]2[C@@H]([C@H]([C@@H](O[C@H]2OC3=C(OC4=CC(=CC(=C4C3=O)O)O)C5=CC=C(C=C5)O)CO)O)O)O)O)O	TNF
Kaempferol 3-glucorhamnoside	127256226	C[C@@H]1[C@H]([C@@H]([C@H]([C@@H](O1)O[C@@H]2[C@@H]([C@H]([C@@H](O[C@H]2OC3=C(OC4=CC(=CC(=C4C3=O)O)O)C5=CC=C(C=C5)O)CO)O)O)O)O)O	IL2
Kaempferol 3-glucorhamnoside	127256226	C[C@@H]1[C@H]([C@@H]([C@H]([C@@H](O1)O[C@@H]2[C@@H]([C@H]([C@@H](O[C@H]2OC3=C(OC4=CC(=CC(=C4C3=O)O)O)C5=CC=C(C=C5)O)CO)O)O)O)O)O	ALOX5
Kaempferol-7-O-beta-D-glucopyranoside	10095180	C1=CC(=CC=C1C2=C(C(=O)C3=C(C=C(C=C3O2)O[C@H]4[C@@H]([C@H]([C@@H]([C@H](O4)CO)O)O)O)O)O)O	TNF
Kaempferol-7-O-beta-D-glucopyranoside	10095180	C1=CC(=CC=C1C2=C(C(=O)C3=C(C=C(C=C3O2)O[C@H]4[C@@H]([C@H]([C@@H]([C@H](O4)CO)O)O)O)O)O)O	AKR1B1
Kaempferol-7-O-beta-D-glucopyranoside	10095180	C1=CC(=CC=C1C2=C(C(=O)C3=C(C=C(C=C3O2)O[C@H]4[C@@H]([C@H]([C@@H]([C@H](O4)CO)O)O)O)O)O)O	IL2
Kaempferol-7-O-beta-D-glucopyranoside	10095180	C1=CC(=CC=C1C2=C(C(=O)C3=C(C=C(C=C3O2)O[C@H]4[C@@H]([C@H]([C@@H]([C@H](O4)CO)O)O)O)O)O)O	ADORA1
Kaempferol-7-O-beta-D-glucopyranoside	10095180	C1=CC(=CC=C1C2=C(C(=O)C3=C(C=C(C=C3O2)O[C@H]4[C@@H]([C@H]([C@@H]([C@H](O4)CO)O)O)O)O)O)O	CA7
Kaempferol-7-O-beta-D-glucopyranoside	10095180	C1=CC(=CC=C1C2=C(C(=O)C3=C(C=C(C=C3O2)O[C@H]4[C@@H]([C@H]([C@@H]([C@H](O4)CO)O)O)O)O)O)O	CA12
Kaempferol-7-O-beta-D-glucopyranoside	10095180	C1=CC(=CC=C1C2=C(C(=O)C3=C(C=C(C=C3O2)O[C@H]4[C@@H]([C@H]([C@@H]([C@H](O4)CO)O)O)O)O)O)O	XDH
Kaempferol-7-O-beta-D-glucopyranoside	10095180	C1=CC(=CC=C1C2=C(C(=O)C3=C(C=C(C=C3O2)O[C@H]4[C@@H]([C@H]([C@@H]([C@H](O4)CO)O)O)O)O)O)O	RPS6KA3
Kaempferol-7-O-beta-D-glucopyranoside	10095180	C1=CC(=CC=C1C2=C(C(=O)C3=C(C=C(C=C3O2)O[C@H]4[C@@H]([C@H]([C@@H]([C@H](O4)CO)O)O)O)O)O)O	ACHE
Kaempferol-7-O-beta-D-glucopyranoside	10095180	C1=CC(=CC=C1C2=C(C(=O)C3=C(C=C(C=C3O2)O[C@H]4[C@@H]([C@H]([C@@H]([C@H](O4)CO)O)O)O)O)O)O	NQO2
Kaempferol-7-O-beta-D-glucopyranoside	10095180	C1=CC(=CC=C1C2=C(C(=O)C3=C(C=C(C=C3O2)O[C@H]4[C@@H]([C@H]([C@@H]([C@H](O4)CO)O)O)O)O)O)O	NMUR2
Kaempferol-7-O-beta-D-glucopyranoside	10095180	C1=CC(=CC=C1C2=C(C(=O)C3=C(C=C(C=C3O2)O[C@H]4[C@@H]([C@H]([C@@H]([C@H](O4)CO)O)O)O)O)O)O	ADRA2A
Kaempferol-7-O-beta-D-glucopyranoside	10095180	C1=CC(=CC=C1C2=C(C(=O)C3=C(C=C(C=C3O2)O[C@H]4[C@@H]([C@H]([C@@H]([C@H](O4)CO)O)O)O)O)O)O	CD38
Kaempferol-7-O-beta-D-glucopyranoside	10095180	C1=CC(=CC=C1C2=C(C(=O)C3=C(C=C(C=C3O2)O[C@H]4[C@@H]([C@H]([C@@H]([C@H](O4)CO)O)O)O)O)O)O	PDE5A
Kaempferol-7-O-beta-D-glucopyranoside	10095180	C1=CC(=CC=C1C2=C(C(=O)C3=C(C=C(C=C3O2)O[C@H]4[C@@H]([C@H]([C@@H]([C@H](O4)CO)O)O)O)O)O)O	ALDH2
Kaempferol-7-O-beta-D-glucopyranoside	10095180	C1=CC(=CC=C1C2=C(C(=O)C3=C(C=C(C=C3O2)O[C@H]4[C@@H]([C@H]([C@@H]([C@H](O4)CO)O)O)O)O)O)O	CA2
Kaempferol-7-O-beta-D-glucopyranoside	10095180	C1=CC(=CC=C1C2=C(C(=O)C3=C(C=C(C=C3O2)O[C@H]4[C@@H]([C@H]([C@@H]([C@H](O4)CO)O)O)O)O)O)O	CA4
Kaempferol-7-O-beta-D-glucopyranoside	10095180	C1=CC(=CC=C1C2=C(C(=O)C3=C(C=C(C=C3O2)O[C@H]4[C@@H]([C@H]([C@@H]([C@H](O4)CO)O)O)O)O)O)O	ALOX5
Kaempferol-7-O-beta-D-glucopyranoside	10095180	C1=CC(=CC=C1C2=C(C(=O)C3=C(C=C(C=C3O2)O[C@H]4[C@@H]([C@H]([C@@H]([C@H](O4)CO)O)O)O)O)O)O	EGFR
Kaempferol-7-O-beta-D-glucopyranoside	10095180	C1=CC(=CC=C1C2=C(C(=O)C3=C(C=C(C=C3O2)O[C@H]4[C@@H]([C@H]([C@@H]([C@H](O4)CO)O)O)O)O)O)O	NOX4
Kaempferol-7-O-beta-D-glucopyranoside	10095180	C1=CC(=CC=C1C2=C(C(=O)C3=C(C=C(C=C3O2)O[C@H]4[C@@H]([C@H]([C@@H]([C@H](O4)CO)O)O)O)O)O)O	ADRA2C
Kaempferol-7-O-beta-D-glucopyranoside	10095180	C1=CC(=CC=C1C2=C(C(=O)C3=C(C=C(C=C3O2)O[C@H]4[C@@H]([C@H]([C@@H]([C@H](O4)CO)O)O)O)O)O)O	CA1
Kaempferol-7-O-beta-D-glucopyranoside	10095180	C1=CC(=CC=C1C2=C(C(=O)C3=C(C=C(C=C3O2)O[C@H]4[C@@H]([C@H]([C@@H]([C@H](O4)CO)O)O)O)O)O)O	PTGS2
Kaempferol-7-O-beta-D-glucopyranoside	10095180	C1=CC(=CC=C1C2=C(C(=O)C3=C(C=C(C=C3O2)O[C@H]4[C@@H]([C@H]([C@@H]([C@H](O4)CO)O)O)O)O)O)O	SLC29A1
Daidzein	5281708	C1=CC(=CC=C1C2=COC3=C(C2=O)C=CC(=C3)O)O	ALDH2
Daidzein	5281708	C1=CC(=CC=C1C2=COC3=C(C2=O)C=CC(=C3)O)O	ESR1
Daidzein	5281708	C1=CC(=CC=C1C2=COC3=C(C2=O)C=CC(=C3)O)O	CA7
Daidzein	5281708	C1=CC(=CC=C1C2=COC3=C(C2=O)C=CC(=C3)O)O	ESR2
Daidzein	5281708	C1=CC(=CC=C1C2=COC3=C(C2=O)C=CC(=C3)O)O	CA12
Daidzein	5281708	C1=CC(=CC=C1C2=COC3=C(C2=O)C=CC(=C3)O)O	CA4
Daidzein	5281708	C1=CC(=CC=C1C2=COC3=C(C2=O)C=CC(=C3)O)O	TBXAS1
Daidzein	5281708	C1=CC(=CC=C1C2=COC3=C(C2=O)C=CC(=C3)O)O	MAOA
Daidzein	5281708	C1=CC(=CC=C1C2=COC3=C(C2=O)C=CC(=C3)O)O	EGFR
Daidzein	5281708	C1=CC(=CC=C1C2=COC3=C(C2=O)C=CC(=C3)O)O	MGAM
Daidzein	5281708	C1=CC(=CC=C1C2=COC3=C(C2=O)C=CC(=C3)O)O	HTR2A
Daidzein	5281708	C1=CC(=CC=C1C2=COC3=C(C2=O)C=CC(=C3)O)O	HTR2C
Daidzein	5281708	C1=CC(=CC=C1C2=COC3=C(C2=O)C=CC(=C3)O)O	ADORA1
Daidzein	5281708	C1=CC(=CC=C1C2=COC3=C(C2=O)C=CC(=C3)O)O	ADORA2A
Daidzein	5281708	C1=CC(=CC=C1C2=COC3=C(C2=O)C=CC(=C3)O)O	HSD17B1
Daidzein	5281708	C1=CC(=CC=C1C2=COC3=C(C2=O)C=CC(=C3)O)O	ESRRA
Daidzein	5281708	C1=CC(=CC=C1C2=COC3=C(C2=O)C=CC(=C3)O)O	ESRRB
Daidzein	5281708	C1=CC(=CC=C1C2=COC3=C(C2=O)C=CC(=C3)O)O	ABCG2
Daidzein	5281708	C1=CC(=CC=C1C2=COC3=C(C2=O)C=CC(=C3)O)O	CYP19A1
Daidzein	5281708	C1=CC(=CC=C1C2=COC3=C(C2=O)C=CC(=C3)O)O	ALOX12
Daidzein	5281708	C1=CC(=CC=C1C2=COC3=C(C2=O)C=CC(=C3)O)O	TYR
Daidzein	5281708	C1=CC(=CC=C1C2=COC3=C(C2=O)C=CC(=C3)O)O	MIF
Daidzein	5281708	C1=CC(=CC=C1C2=COC3=C(C2=O)C=CC(=C3)O)O	XDH
Daidzein	5281708	C1=CC(=CC=C1C2=COC3=C(C2=O)C=CC(=C3)O)O	PFKFB3
Daidzein	5281708	C1=CC(=CC=C1C2=COC3=C(C2=O)C=CC(=C3)O)O	IL2
Daidzein	5281708	C1=CC(=CC=C1C2=COC3=C(C2=O)C=CC(=C3)O)O	CBR1
Daidzein	5281708	C1=CC(=CC=C1C2=COC3=C(C2=O)C=CC(=C3)O)O	HSD17B2
Daidzein	5281708	C1=CC(=CC=C1C2=COC3=C(C2=O)C=CC(=C3)O)O	ABCB1
Daidzein	5281708	C1=CC(=CC=C1C2=COC3=C(C2=O)C=CC(=C3)O)O	PTPRS
Daidzein	5281708	C1=CC(=CC=C1C2=COC3=C(C2=O)C=CC(=C3)O)O	ALOX15
Daidzein	5281708	C1=CC(=CC=C1C2=COC3=C(C2=O)C=CC(=C3)O)O	PTGS1
Daidzein	5281708	C1=CC(=CC=C1C2=COC3=C(C2=O)C=CC(=C3)O)O	SLC6A2
Daidzein	5281708	C1=CC(=CC=C1C2=COC3=C(C2=O)C=CC(=C3)O)O	NOX4
Daidzein	5281708	C1=CC(=CC=C1C2=COC3=C(C2=O)C=CC(=C3)O)O	MAOB
Daidzein	5281708	C1=CC(=CC=C1C2=COC3=C(C2=O)C=CC(=C3)O)O	PON1
Daidzein	5281708	C1=CC(=CC=C1C2=COC3=C(C2=O)C=CC(=C3)O)O	CA2
Daidzein	5281708	C1=CC(=CC=C1C2=COC3=C(C2=O)C=CC(=C3)O)O	CA1
Daidzein	5281708	C1=CC(=CC=C1C2=COC3=C(C2=O)C=CC(=C3)O)O	STS
Daidzein	5281708	C1=CC(=CC=C1C2=COC3=C(C2=O)C=CC(=C3)O)O	ACHE
Daidzein	5281708	C1=CC(=CC=C1C2=COC3=C(C2=O)C=CC(=C3)O)O	TLR9
Daidzein	5281708	C1=CC(=CC=C1C2=COC3=C(C2=O)C=CC(=C3)O)O	ALOX5
Daidzein	5281708	C1=CC(=CC=C1C2=COC3=C(C2=O)C=CC(=C3)O)O	PPARA
Daidzein	5281708	C1=CC(=CC=C1C2=COC3=C(C2=O)C=CC(=C3)O)O	TNKS2
Daidzein	5281708	C1=CC(=CC=C1C2=COC3=C(C2=O)C=CC(=C3)O)O	TNKS
Daidzein	5281708	C1=CC(=CC=C1C2=COC3=C(C2=O)C=CC(=C3)O)O	PTPN1
Daidzein	5281708	C1=CC(=CC=C1C2=COC3=C(C2=O)C=CC(=C3)O)O	CA9
Daidzein	5281708	C1=CC(=CC=C1C2=COC3=C(C2=O)C=CC(=C3)O)O	PLAT
Daidzein	5281708	C1=CC(=CC=C1C2=COC3=C(C2=O)C=CC(=C3)O)O	F10
Daidzein	5281708	C1=CC(=CC=C1C2=COC3=C(C2=O)C=CC(=C3)O)O	PLAU
Daidzein	5281708	C1=CC(=CC=C1C2=COC3=C(C2=O)C=CC(=C3)O)O	CA5B
Daidzein	5281708	C1=CC(=CC=C1C2=COC3=C(C2=O)C=CC(=C3)O)O	MCL1
Daidzein	5281708	C1=CC(=CC=C1C2=COC3=C(C2=O)C=CC(=C3)O)O	PPARG
Daidzein	5281708	C1=CC(=CC=C1C2=COC3=C(C2=O)C=CC(=C3)O)O	CDK5R1
Liquiritigenin	114829	C1[C@H](OC2=C(C1=O)C=CC(=C2)O)C3=CC=C(C=C3)O	CYP19A1
Liquiritigenin	114829	C1[C@H](OC2=C(C1=O)C=CC(=C2)O)C3=CC=C(C=C3)O	HSD17B1
Liquiritigenin	114829	C1[C@H](OC2=C(C1=O)C=CC(=C2)O)C3=CC=C(C=C3)O	ESR1
Liquiritigenin	114829	C1[C@H](OC2=C(C1=O)C=CC(=C2)O)C3=CC=C(C=C3)O	ESR2
Liquiritigenin	114829	C1[C@H](OC2=C(C1=O)C=CC(=C2)O)C3=CC=C(C=C3)O	CA7
Liquiritigenin	114829	C1[C@H](OC2=C(C1=O)C=CC(=C2)O)C3=CC=C(C=C3)O	ABCC1
Liquiritigenin	114829	C1[C@H](OC2=C(C1=O)C=CC(=C2)O)C3=CC=C(C=C3)O	CA12
Liquiritigenin	114829	C1[C@H](OC2=C(C1=O)C=CC(=C2)O)C3=CC=C(C=C3)O	SHBG
Liquiritigenin	114829	C1[C@H](OC2=C(C1=O)C=CC(=C2)O)C3=CC=C(C=C3)O	CA4
Liquiritigenin	114829	C1[C@H](OC2=C(C1=O)C=CC(=C2)O)C3=CC=C(C=C3)O	CYP1B1
Liquiritigenin	114829	C1[C@H](OC2=C(C1=O)C=CC(=C2)O)C3=CC=C(C=C3)O	CBR1
Liquiritigenin	114829	C1[C@H](OC2=C(C1=O)C=CC(=C2)O)C3=CC=C(C=C3)O	MAOB
Liquiritigenin	114829	C1[C@H](OC2=C(C1=O)C=CC(=C2)O)C3=CC=C(C=C3)O	PTGS1
Liquiritigenin	114829	C1[C@H](OC2=C(C1=O)C=CC(=C2)O)C3=CC=C(C=C3)O	ADORA1
Liquiritigenin	114829	C1[C@H](OC2=C(C1=O)C=CC(=C2)O)C3=CC=C(C=C3)O	ADORA3
Liquiritigenin	114829	C1[C@H](OC2=C(C1=O)C=CC(=C2)O)C3=CC=C(C=C3)O	ABCG2
Liquiritigenin	114829	C1[C@H](OC2=C(C1=O)C=CC(=C2)O)C3=CC=C(C=C3)O	TAS2R31
Liquiritigenin	114829	C1[C@H](OC2=C(C1=O)C=CC(=C2)O)C3=CC=C(C=C3)O	AKR1C3
Liquiritigenin	114829	C1[C@H](OC2=C(C1=O)C=CC(=C2)O)C3=CC=C(C=C3)O	PLA2G1B
Liquiritigenin	114829	C1[C@H](OC2=C(C1=O)C=CC(=C2)O)C3=CC=C(C=C3)O	CES1
Liquiritigenin	114829	C1[C@H](OC2=C(C1=O)C=CC(=C2)O)C3=CC=C(C=C3)O	PPARG
Liquiritigenin	114829	C1[C@H](OC2=C(C1=O)C=CC(=C2)O)C3=CC=C(C=C3)O	CES2
Liquiritigenin	114829	C1[C@H](OC2=C(C1=O)C=CC(=C2)O)C3=CC=C(C=C3)O	MMP13
Liquiritigenin	114829	C1[C@H](OC2=C(C1=O)C=CC(=C2)O)C3=CC=C(C=C3)O	MMP12
Liquiritigenin	114829	C1[C@H](OC2=C(C1=O)C=CC(=C2)O)C3=CC=C(C=C3)O	SLC5A2
Liquiritigenin	114829	C1[C@H](OC2=C(C1=O)C=CC(=C2)O)C3=CC=C(C=C3)O	POLB
Liquiritigenin	114829	C1[C@H](OC2=C(C1=O)C=CC(=C2)O)C3=CC=C(C=C3)O	PLA2G5
Liquiritigenin	114829	C1[C@H](OC2=C(C1=O)C=CC(=C2)O)C3=CC=C(C=C3)O	PLA2G10
Liquiritigenin	114829	C1[C@H](OC2=C(C1=O)C=CC(=C2)O)C3=CC=C(C=C3)O	GRM5
Liquiritigenin	114829	C1[C@H](OC2=C(C1=O)C=CC(=C2)O)C3=CC=C(C=C3)O	SERPINE1
Liquiritigenin	114829	C1[C@H](OC2=C(C1=O)C=CC(=C2)O)C3=CC=C(C=C3)O	RXRA
Liquiritigenin	114829	C1[C@H](OC2=C(C1=O)C=CC(=C2)O)C3=CC=C(C=C3)O	BACE1
Liquiritigenin	114829	C1[C@H](OC2=C(C1=O)C=CC(=C2)O)C3=CC=C(C=C3)O	EDNRA
Liquiritigenin	114829	C1[C@H](OC2=C(C1=O)C=CC(=C2)O)C3=CC=C(C=C3)O	KLK1
Liquiritigenin	114829	C1[C@H](OC2=C(C1=O)C=CC(=C2)O)C3=CC=C(C=C3)O	KLK2
Liquiritigenin	114829	C1[C@H](OC2=C(C1=O)C=CC(=C2)O)C3=CC=C(C=C3)O	ESRRA
Liquiritigenin	114829	C1[C@H](OC2=C(C1=O)C=CC(=C2)O)C3=CC=C(C=C3)O	ESRRB
Liquiritigenin	114829	C1[C@H](OC2=C(C1=O)C=CC(=C2)O)C3=CC=C(C=C3)O	CLK1
Liquiritigenin	114829	C1[C@H](OC2=C(C1=O)C=CC(=C2)O)C3=CC=C(C=C3)O	DYRK1B
Liquiritigenin	114829	C1[C@H](OC2=C(C1=O)C=CC(=C2)O)C3=CC=C(C=C3)O	HSD17B14
Liquiritigenin	114829	C1[C@H](OC2=C(C1=O)C=CC(=C2)O)C3=CC=C(C=C3)O	BCHE
Liquiritigenin	114829	C1[C@H](OC2=C(C1=O)C=CC(=C2)O)C3=CC=C(C=C3)O	CHRNA7
Liquiritigenin	114829	C1[C@H](OC2=C(C1=O)C=CC(=C2)O)C3=CC=C(C=C3)O	ACHE
Liquiritigenin	114829	C1[C@H](OC2=C(C1=O)C=CC(=C2)O)C3=CC=C(C=C3)O	DYRK1A
Liquiritigenin	114829	C1[C@H](OC2=C(C1=O)C=CC(=C2)O)C3=CC=C(C=C3)O	CA2
Liquiritigenin	114829	C1[C@H](OC2=C(C1=O)C=CC(=C2)O)C3=CC=C(C=C3)O	CA1
Liquiritigenin	114829	C1[C@H](OC2=C(C1=O)C=CC(=C2)O)C3=CC=C(C=C3)O	CA3
Liquiritigenin	114829	C1[C@H](OC2=C(C1=O)C=CC(=C2)O)C3=CC=C(C=C3)O	CA6
Liquiritigenin	114829	C1[C@H](OC2=C(C1=O)C=CC(=C2)O)C3=CC=C(C=C3)O	CA13
Liquiritigenin	114829	C1[C@H](OC2=C(C1=O)C=CC(=C2)O)C3=CC=C(C=C3)O	CA5B
Liquiritigenin	114829	C1[C@H](OC2=C(C1=O)C=CC(=C2)O)C3=CC=C(C=C3)O	CA5A
Liquiritigenin	114829	C1[C@H](OC2=C(C1=O)C=CC(=C2)O)C3=CC=C(C=C3)O	KIT
Liquiritigenin	114829	C1[C@H](OC2=C(C1=O)C=CC(=C2)O)C3=CC=C(C=C3)O	SRC
Liquiritigenin	114829	C1[C@H](OC2=C(C1=O)C=CC(=C2)O)C3=CC=C(C=C3)O	KDR
Liquiritigenin	114829	C1[C@H](OC2=C(C1=O)C=CC(=C2)O)C3=CC=C(C=C3)O	FGFR1
Liquiritigenin	114829	C1[C@H](OC2=C(C1=O)C=CC(=C2)O)C3=CC=C(C=C3)O	MET
Liquiritigenin	114829	C1[C@H](OC2=C(C1=O)C=CC(=C2)O)C3=CC=C(C=C3)O	CTSB
Liquiritigenin	114829	C1[C@H](OC2=C(C1=O)C=CC(=C2)O)C3=CC=C(C=C3)O	F3
Liquiritigenin	114829	C1[C@H](OC2=C(C1=O)C=CC(=C2)O)C3=CC=C(C=C3)O	HSD17B2
Liquiritigenin	114829	C1[C@H](OC2=C(C1=O)C=CC(=C2)O)C3=CC=C(C=C3)O	ERN1
Liquiritigenin	114829	C1[C@H](OC2=C(C1=O)C=CC(=C2)O)C3=CC=C(C=C3)O	RPS6KA5
Liquiritigenin	114829	C1[C@H](OC2=C(C1=O)C=CC(=C2)O)C3=CC=C(C=C3)O	AKR1B1
Liquiritigenin	114829	C1[C@H](OC2=C(C1=O)C=CC(=C2)O)C3=CC=C(C=C3)O	PLA2G2A
Liquiritigenin	114829	C1[C@H](OC2=C(C1=O)C=CC(=C2)O)C3=CC=C(C=C3)O	MMP3
Liquiritigenin	114829	C1[C@H](OC2=C(C1=O)C=CC(=C2)O)C3=CC=C(C=C3)O	SIRT2
Liquiritigenin	114829	C1[C@H](OC2=C(C1=O)C=CC(=C2)O)C3=CC=C(C=C3)O	YWHAG
Liquiritigenin	114829	C1[C@H](OC2=C(C1=O)C=CC(=C2)O)C3=CC=C(C=C3)O	WEE1
Liquiritigenin	114829	C1[C@H](OC2=C(C1=O)C=CC(=C2)O)C3=CC=C(C=C3)O	DNM1
Liquiritigenin	114829	C1[C@H](OC2=C(C1=O)C=CC(=C2)O)C3=CC=C(C=C3)O	PTGER1
Liquiritigenin	114829	C1[C@H](OC2=C(C1=O)C=CC(=C2)O)C3=CC=C(C=C3)O	PTGER4
Liquiritigenin	114829	C1[C@H](OC2=C(C1=O)C=CC(=C2)O)C3=CC=C(C=C3)O	PTGER2
Liquiritigenin	114829	C1[C@H](OC2=C(C1=O)C=CC(=C2)O)C3=CC=C(C=C3)O	PTGER3
Liquiritigenin	114829	C1[C@H](OC2=C(C1=O)C=CC(=C2)O)C3=CC=C(C=C3)O	MMP2
Liquiritigenin	114829	C1[C@H](OC2=C(C1=O)C=CC(=C2)O)C3=CC=C(C=C3)O	NOX4
Liquiritigenin	114829	C1[C@H](OC2=C(C1=O)C=CC(=C2)O)C3=CC=C(C=C3)O	CA9
Liquiritigenin	114829	C1[C@H](OC2=C(C1=O)C=CC(=C2)O)C3=CC=C(C=C3)O	PTPN1
Liquiritigenin	114829	C1[C@H](OC2=C(C1=O)C=CC(=C2)O)C3=CC=C(C=C3)O	BCL2L1
Liquiritigenin	114829	C1[C@H](OC2=C(C1=O)C=CC(=C2)O)C3=CC=C(C=C3)O	VCP
Liquiritigenin	114829	C1[C@H](OC2=C(C1=O)C=CC(=C2)O)C3=CC=C(C=C3)O	NQO2
Liquiritigenin	114829	C1[C@H](OC2=C(C1=O)C=CC(=C2)O)C3=CC=C(C=C3)O	GRM2
Liquiritigenin	114829	C1[C@H](OC2=C(C1=O)C=CC(=C2)O)C3=CC=C(C=C3)O	IGF1R
Liquiritigenin	114829	C1[C@H](OC2=C(C1=O)C=CC(=C2)O)C3=CC=C(C=C3)O	INSR
Liquiritigenin	114829	C1[C@H](OC2=C(C1=O)C=CC(=C2)O)C3=CC=C(C=C3)O	DUSP3
Liquiritigenin	114829	C1[C@H](OC2=C(C1=O)C=CC(=C2)O)C3=CC=C(C=C3)O	PDPK1
Liquiritigenin	114829	C1[C@H](OC2=C(C1=O)C=CC(=C2)O)C3=CC=C(C=C3)O	GSK3B
Liquiritigenin	114829	C1[C@H](OC2=C(C1=O)C=CC(=C2)O)C3=CC=C(C=C3)O	PIK3CB
Liquiritigenin	114829	C1[C@H](OC2=C(C1=O)C=CC(=C2)O)C3=CC=C(C=C3)O	CYP2C9
Liquiritigenin	114829	C1[C@H](OC2=C(C1=O)C=CC(=C2)O)C3=CC=C(C=C3)O	CYP3A4
Liquiritigenin	114829	C1[C@H](OC2=C(C1=O)C=CC(=C2)O)C3=CC=C(C=C3)O	PIK3CA
Liquiritigenin	114829	C1[C@H](OC2=C(C1=O)C=CC(=C2)O)C3=CC=C(C=C3)O	CCNE1
Liquiritigenin	114829	C1[C@H](OC2=C(C1=O)C=CC(=C2)O)C3=CC=C(C=C3)O	CCNE1
Liquiritigenin	114829	C1[C@H](OC2=C(C1=O)C=CC(=C2)O)C3=CC=C(C=C3)O	AURKA
Liquiritigenin	114829	C1[C@H](OC2=C(C1=O)C=CC(=C2)O)C3=CC=C(C=C3)O	CALM1
Liquiritigenin	114829	C1[C@H](OC2=C(C1=O)C=CC(=C2)O)C3=CC=C(C=C3)O	HNF4A
Liquiritigenin	114829	C1[C@H](OC2=C(C1=O)C=CC(=C2)O)C3=CC=C(C=C3)O	MMP9
Liquiritigenin	114829	C1[C@H](OC2=C(C1=O)C=CC(=C2)O)C3=CC=C(C=C3)O	HDAC5
Liquiritigenin	114829	C1[C@H](OC2=C(C1=O)C=CC(=C2)O)C3=CC=C(C=C3)O	HDAC7
Liquiritigenin	114829	C1[C@H](OC2=C(C1=O)C=CC(=C2)O)C3=CC=C(C=C3)O	HDAC9
Liquiritigenin	114829	C1[C@H](OC2=C(C1=O)C=CC(=C2)O)C3=CC=C(C=C3)O	PGF
Liquiritigenin	114829	C1[C@H](OC2=C(C1=O)C=CC(=C2)O)C3=CC=C(C=C3)O	VEGFA
Formononetin	5280378	COC1=CC=C(C=C1)C2=COC3=C(C2=O)C=CC(=C3)O	IL2
Formononetin	5280378	COC1=CC=C(C=C1)C2=COC3=C(C2=O)C=CC(=C3)O	CYP19A1
Formononetin	5280378	COC1=CC=C(C=C1)C2=COC3=C(C2=O)C=CC(=C3)O	ALDH2
Formononetin	5280378	COC1=CC=C(C=C1)C2=COC3=C(C2=O)C=CC(=C3)O	CA12
Formononetin	5280378	COC1=CC=C(C=C1)C2=COC3=C(C2=O)C=CC(=C3)O	ADORA1
Formononetin	5280378	COC1=CC=C(C=C1)C2=COC3=C(C2=O)C=CC(=C3)O	ADORA2A
Formononetin	5280378	COC1=CC=C(C=C1)C2=COC3=C(C2=O)C=CC(=C3)O	TBXAS1
Formononetin	5280378	COC1=CC=C(C=C1)C2=COC3=C(C2=O)C=CC(=C3)O	MAOA
Formononetin	5280378	COC1=CC=C(C=C1)C2=COC3=C(C2=O)C=CC(=C3)O	MGAM
Formononetin	5280378	COC1=CC=C(C=C1)C2=COC3=C(C2=O)C=CC(=C3)O	HTR2A
Formononetin	5280378	COC1=CC=C(C=C1)C2=COC3=C(C2=O)C=CC(=C3)O	HTR2C
Formononetin	5280378	COC1=CC=C(C=C1)C2=COC3=C(C2=O)C=CC(=C3)O	ESRRA
Formononetin	5280378	COC1=CC=C(C=C1)C2=COC3=C(C2=O)C=CC(=C3)O	ESRRB
Formononetin	5280378	COC1=CC=C(C=C1)C2=COC3=C(C2=O)C=CC(=C3)O	ABCG2
Formononetin	5280378	COC1=CC=C(C=C1)C2=COC3=C(C2=O)C=CC(=C3)O	CA7
Formononetin	5280378	COC1=CC=C(C=C1)C2=COC3=C(C2=O)C=CC(=C3)O	HSD17B2
Formononetin	5280378	COC1=CC=C(C=C1)C2=COC3=C(C2=O)C=CC(=C3)O	CA4
Formononetin	5280378	COC1=CC=C(C=C1)C2=COC3=C(C2=O)C=CC(=C3)O	CBR1
Formononetin	5280378	COC1=CC=C(C=C1)C2=COC3=C(C2=O)C=CC(=C3)O	SLC6A2
Formononetin	5280378	COC1=CC=C(C=C1)C2=COC3=C(C2=O)C=CC(=C3)O	ALOX12
Formononetin	5280378	COC1=CC=C(C=C1)C2=COC3=C(C2=O)C=CC(=C3)O	EGFR
Formononetin	5280378	COC1=CC=C(C=C1)C2=COC3=C(C2=O)C=CC(=C3)O	TYR
Formononetin	5280378	COC1=CC=C(C=C1)C2=COC3=C(C2=O)C=CC(=C3)O	XDH
Formononetin	5280378	COC1=CC=C(C=C1)C2=COC3=C(C2=O)C=CC(=C3)O	PFKFB3
Formononetin	5280378	COC1=CC=C(C=C1)C2=COC3=C(C2=O)C=CC(=C3)O	ESR2
Formononetin	5280378	COC1=CC=C(C=C1)C2=COC3=C(C2=O)C=CC(=C3)O	PTPRS
Formononetin	5280378	COC1=CC=C(C=C1)C2=COC3=C(C2=O)C=CC(=C3)O	HSD17B1
Formononetin	5280378	COC1=CC=C(C=C1)C2=COC3=C(C2=O)C=CC(=C3)O	ABCB1
Formononetin	5280378	COC1=CC=C(C=C1)C2=COC3=C(C2=O)C=CC(=C3)O	ESR1
Formononetin	5280378	COC1=CC=C(C=C1)C2=COC3=C(C2=O)C=CC(=C3)O	MIF
Formononetin	5280378	COC1=CC=C(C=C1)C2=COC3=C(C2=O)C=CC(=C3)O	ALOX15
Formononetin	5280378	COC1=CC=C(C=C1)C2=COC3=C(C2=O)C=CC(=C3)O	PPARA
Formononetin	5280378	COC1=CC=C(C=C1)C2=COC3=C(C2=O)C=CC(=C3)O	PTGS1
Formononetin	5280378	COC1=CC=C(C=C1)C2=COC3=C(C2=O)C=CC(=C3)O	TLR9
Formononetin	5280378	COC1=CC=C(C=C1)C2=COC3=C(C2=O)C=CC(=C3)O	MAOB
Formononetin	5280378	COC1=CC=C(C=C1)C2=COC3=C(C2=O)C=CC(=C3)O	CA2
Formononetin	5280378	COC1=CC=C(C=C1)C2=COC3=C(C2=O)C=CC(=C3)O	CA1
Formononetin	5280378	COC1=CC=C(C=C1)C2=COC3=C(C2=O)C=CC(=C3)O	NOX4
Formononetin	5280378	COC1=CC=C(C=C1)C2=COC3=C(C2=O)C=CC(=C3)O	PON1
Formononetin	5280378	COC1=CC=C(C=C1)C2=COC3=C(C2=O)C=CC(=C3)O	TNKS2
Formononetin	5280378	COC1=CC=C(C=C1)C2=COC3=C(C2=O)C=CC(=C3)O	TNKS
Formononetin	5280378	COC1=CC=C(C=C1)C2=COC3=C(C2=O)C=CC(=C3)O	ACHE
Formononetin	5280378	COC1=CC=C(C=C1)C2=COC3=C(C2=O)C=CC(=C3)O	CA3
Formononetin	5280378	COC1=CC=C(C=C1)C2=COC3=C(C2=O)C=CC(=C3)O	CA6
Formononetin	5280378	COC1=CC=C(C=C1)C2=COC3=C(C2=O)C=CC(=C3)O	CA14
Formononetin	5280378	COC1=CC=C(C=C1)C2=COC3=C(C2=O)C=CC(=C3)O	CA13
Formononetin	5280378	COC1=CC=C(C=C1)C2=COC3=C(C2=O)C=CC(=C3)O	CA5B
Formononetin	5280378	COC1=CC=C(C=C1)C2=COC3=C(C2=O)C=CC(=C3)O	CA5A
Formononetin	5280378	COC1=CC=C(C=C1)C2=COC3=C(C2=O)C=CC(=C3)O	DHODH
Formononetin	5280378	COC1=CC=C(C=C1)C2=COC3=C(C2=O)C=CC(=C3)O	STS
Formononetin	5280378	COC1=CC=C(C=C1)C2=COC3=C(C2=O)C=CC(=C3)O	ERCC5
Formononetin	5280378	COC1=CC=C(C=C1)C2=COC3=C(C2=O)C=CC(=C3)O	FEN1
Formononetin	5280378	COC1=CC=C(C=C1)C2=COC3=C(C2=O)C=CC(=C3)O	RAF1
Formononetin	5280378	COC1=CC=C(C=C1)C2=COC3=C(C2=O)C=CC(=C3)O	CA9
Formononetin	5280378	COC1=CC=C(C=C1)C2=COC3=C(C2=O)C=CC(=C3)O	PTPN1
Formononetin	5280378	COC1=CC=C(C=C1)C2=COC3=C(C2=O)C=CC(=C3)O	BACE1
Genkwanin	5281617	COC1=CC(=C2C(=C1)OC(=CC2=O)C3=CC=C(C=C3)O)O	ADORA1
Genkwanin	5281617	COC1=CC(=C2C(=C1)OC(=CC2=O)C3=CC=C(C=C3)O)O	ADORA2A
Genkwanin	5281617	COC1=CC(=C2C(=C1)OC(=CC2=O)C3=CC=C(C=C3)O)O	ESR2
Genkwanin	5281617	COC1=CC(=C2C(=C1)OC(=CC2=O)C3=CC=C(C=C3)O)O	PIM1
Genkwanin	5281617	COC1=CC(=C2C(=C1)OC(=CC2=O)C3=CC=C(C=C3)O)O	ESR1
Genkwanin	5281617	COC1=CC(=C2C(=C1)OC(=CC2=O)C3=CC=C(C=C3)O)O	ABCB1
Genkwanin	5281617	COC1=CC(=C2C(=C1)OC(=CC2=O)C3=CC=C(C=C3)O)O	AKR1B1
Genkwanin	5281617	COC1=CC(=C2C(=C1)OC(=CC2=O)C3=CC=C(C=C3)O)O	HSD17B1
Genkwanin	5281617	COC1=CC(=C2C(=C1)OC(=CC2=O)C3=CC=C(C=C3)O)O	CYP1B1
Genkwanin	5281617	COC1=CC(=C2C(=C1)OC(=CC2=O)C3=CC=C(C=C3)O)O	FLT3
Genkwanin	5281617	COC1=CC(=C2C(=C1)OC(=CC2=O)C3=CC=C(C=C3)O)O	ABCG2
Genkwanin	5281617	COC1=CC(=C2C(=C1)OC(=CC2=O)C3=CC=C(C=C3)O)O	PTGS2
Genkwanin	5281617	COC1=CC(=C2C(=C1)OC(=CC2=O)C3=CC=C(C=C3)O)O	CDK5R1
Genkwanin	5281617	COC1=CC(=C2C(=C1)OC(=CC2=O)C3=CC=C(C=C3)O)O	XDH
Genkwanin	5281617	COC1=CC(=C2C(=C1)OC(=CC2=O)C3=CC=C(C=C3)O)O	CYP19A1
Genkwanin	5281617	COC1=CC(=C2C(=C1)OC(=CC2=O)C3=CC=C(C=C3)O)O	CCNB3
Genkwanin	5281617	COC1=CC(=C2C(=C1)OC(=CC2=O)C3=CC=C(C=C3)O)O	CDK6
Genkwanin	5281617	COC1=CC(=C2C(=C1)OC(=CC2=O)C3=CC=C(C=C3)O)O	NOX4
Genkwanin	5281617	COC1=CC(=C2C(=C1)OC(=CC2=O)C3=CC=C(C=C3)O)O	ABCC1
Genkwanin	5281617	COC1=CC(=C2C(=C1)OC(=CC2=O)C3=CC=C(C=C3)O)O	PLG
Genkwanin	5281617	COC1=CC(=C2C(=C1)OC(=CC2=O)C3=CC=C(C=C3)O)O	PTPRS
Genkwanin	5281617	COC1=CC(=C2C(=C1)OC(=CC2=O)C3=CC=C(C=C3)O)O	AMY1A
Genkwanin	5281617	COC1=CC(=C2C(=C1)OC(=CC2=O)C3=CC=C(C=C3)O)O	GRK6
Genkwanin	5281617	COC1=CC(=C2C(=C1)OC(=CC2=O)C3=CC=C(C=C3)O)O	TNKS2
Genkwanin	5281617	COC1=CC(=C2C(=C1)OC(=CC2=O)C3=CC=C(C=C3)O)O	TNKS
Genkwanin	5281617	COC1=CC(=C2C(=C1)OC(=CC2=O)C3=CC=C(C=C3)O)O	MAOA
Genkwanin	5281617	COC1=CC(=C2C(=C1)OC(=CC2=O)C3=CC=C(C=C3)O)O	ACHE
Genkwanin	5281617	COC1=CC(=C2C(=C1)OC(=CC2=O)C3=CC=C(C=C3)O)O	SYK
Genkwanin	5281617	COC1=CC(=C2C(=C1)OC(=CC2=O)C3=CC=C(C=C3)O)O	GSK3B
Genkwanin	5281617	COC1=CC(=C2C(=C1)OC(=CC2=O)C3=CC=C(C=C3)O)O	TTR
Genkwanin	5281617	COC1=CC(=C2C(=C1)OC(=CC2=O)C3=CC=C(C=C3)O)O	CSNK2A1
Genkwanin	5281617	COC1=CC(=C2C(=C1)OC(=CC2=O)C3=CC=C(C=C3)O)O	CFTR
Genkwanin	5281617	COC1=CC(=C2C(=C1)OC(=CC2=O)C3=CC=C(C=C3)O)O	AKR1B10
Genkwanin	5281617	COC1=CC(=C2C(=C1)OC(=CC2=O)C3=CC=C(C=C3)O)O	CA2
Genkwanin	5281617	COC1=CC(=C2C(=C1)OC(=CC2=O)C3=CC=C(C=C3)O)O	CA1
Genkwanin	5281617	COC1=CC(=C2C(=C1)OC(=CC2=O)C3=CC=C(C=C3)O)O	CA12
Genkwanin	5281617	COC1=CC(=C2C(=C1)OC(=CC2=O)C3=CC=C(C=C3)O)O	CA9
Genkwanin	5281617	COC1=CC(=C2C(=C1)OC(=CC2=O)C3=CC=C(C=C3)O)O	AR
Genkwanin	5281617	COC1=CC(=C2C(=C1)OC(=CC2=O)C3=CC=C(C=C3)O)O	CA7
Genkwanin	5281617	COC1=CC(=C2C(=C1)OC(=CC2=O)C3=CC=C(C=C3)O)O	CA4
Genkwanin	5281617	COC1=CC(=C2C(=C1)OC(=CC2=O)C3=CC=C(C=C3)O)O	CBR1
Genkwanin	5281617	COC1=CC(=C2C(=C1)OC(=CC2=O)C3=CC=C(C=C3)O)O	TERT
Genkwanin	5281617	COC1=CC(=C2C(=C1)OC(=CC2=O)C3=CC=C(C=C3)O)O	SLC22A12
Genkwanin	5281617	COC1=CC(=C2C(=C1)OC(=CC2=O)C3=CC=C(C=C3)O)O	APP
Genkwanin	5281617	COC1=CC(=C2C(=C1)OC(=CC2=O)C3=CC=C(C=C3)O)O	HSD17B2
Genkwanin	5281617	COC1=CC(=C2C(=C1)OC(=CC2=O)C3=CC=C(C=C3)O)O	ADORA3
Genkwanin	5281617	COC1=CC(=C2C(=C1)OC(=CC2=O)C3=CC=C(C=C3)O)O	KIT
Genkwanin	5281617	COC1=CC(=C2C(=C1)OC(=CC2=O)C3=CC=C(C=C3)O)O	OPRD1
Genkwanin	5281617	COC1=CC(=C2C(=C1)OC(=CC2=O)C3=CC=C(C=C3)O)O	EGFR
Genkwanin	5281617	COC1=CC(=C2C(=C1)OC(=CC2=O)C3=CC=C(C=C3)O)O	KDM4E
Genkwanin	5281617	COC1=CC(=C2C(=C1)OC(=CC2=O)C3=CC=C(C=C3)O)O	ALOX15
Genkwanin	5281617	COC1=CC(=C2C(=C1)OC(=CC2=O)C3=CC=C(C=C3)O)O	CDK1
Genkwanin	5281617	COC1=CC(=C2C(=C1)OC(=CC2=O)C3=CC=C(C=C3)O)O	ALOX12
Genkwanin	5281617	COC1=CC(=C2C(=C1)OC(=CC2=O)C3=CC=C(C=C3)O)O	NOS2
Genkwanin	5281617	COC1=CC(=C2C(=C1)OC(=CC2=O)C3=CC=C(C=C3)O)O	ALOX5
Genkwanin	5281617	COC1=CC(=C2C(=C1)OC(=CC2=O)C3=CC=C(C=C3)O)O	MCL1
Genkwanin	5281617	COC1=CC(=C2C(=C1)OC(=CC2=O)C3=CC=C(C=C3)O)O	NAE1
Genkwanin	5281617	COC1=CC(=C2C(=C1)OC(=CC2=O)C3=CC=C(C=C3)O)O	PARP1
Genkwanin	5281617	COC1=CC(=C2C(=C1)OC(=CC2=O)C3=CC=C(C=C3)O)O	LCK
Genkwanin	5281617	COC1=CC(=C2C(=C1)OC(=CC2=O)C3=CC=C(C=C3)O)O	PLA2G2A
Genkwanin	5281617	COC1=CC(=C2C(=C1)OC(=CC2=O)C3=CC=C(C=C3)O)O	SIGMAR1
Genkwanin	5281617	COC1=CC(=C2C(=C1)OC(=CC2=O)C3=CC=C(C=C3)O)O	PFKFB3
Genkwanin	5281617	COC1=CC(=C2C(=C1)OC(=CC2=O)C3=CC=C(C=C3)O)O	IGF1R
Genkwanin	5281617	COC1=CC(=C2C(=C1)OC(=CC2=O)C3=CC=C(C=C3)O)O	ARG1
Genkwanin	5281617	COC1=CC(=C2C(=C1)OC(=CC2=O)C3=CC=C(C=C3)O)O	GLO1
Genkwanin	5281617	COC1=CC(=C2C(=C1)OC(=CC2=O)C3=CC=C(C=C3)O)O	MMP9
Genkwanin	5281617	COC1=CC(=C2C(=C1)OC(=CC2=O)C3=CC=C(C=C3)O)O	MMP2
Genkwanin	5281617	COC1=CC(=C2C(=C1)OC(=CC2=O)C3=CC=C(C=C3)O)O	MMP12
Genkwanin	5281617	COC1=CC(=C2C(=C1)OC(=CC2=O)C3=CC=C(C=C3)O)O	CD38
Genkwanin	5281617	COC1=CC(=C2C(=C1)OC(=CC2=O)C3=CC=C(C=C3)O)O	TOP1
Genkwanin	5281617	COC1=CC(=C2C(=C1)OC(=CC2=O)C3=CC=C(C=C3)O)O	PIK3CG
Genkwanin	5281617	COC1=CC(=C2C(=C1)OC(=CC2=O)C3=CC=C(C=C3)O)O	TYR
Genkwanin	5281617	COC1=CC(=C2C(=C1)OC(=CC2=O)C3=CC=C(C=C3)O)O	AHR
Genkwanin	5281617	COC1=CC(=C2C(=C1)OC(=CC2=O)C3=CC=C(C=C3)O)O	ESRRA
Genkwanin	5281617	COC1=CC(=C2C(=C1)OC(=CC2=O)C3=CC=C(C=C3)O)O	ODC1
Genkwanin	5281617	COC1=CC(=C2C(=C1)OC(=CC2=O)C3=CC=C(C=C3)O)O	ST6GAL1
Genkwanin	5281617	COC1=CC(=C2C(=C1)OC(=CC2=O)C3=CC=C(C=C3)O)O	F2
Genkwanin	5281617	COC1=CC(=C2C(=C1)OC(=CC2=O)C3=CC=C(C=C3)O)O	CALM1
Genkwanin	5281617	COC1=CC(=C2C(=C1)OC(=CC2=O)C3=CC=C(C=C3)O)O	KDM5A
Genkwanin	5281617	COC1=CC(=C2C(=C1)OC(=CC2=O)C3=CC=C(C=C3)O)O	PPARG
Genkwanin	5281617	COC1=CC(=C2C(=C1)OC(=CC2=O)C3=CC=C(C=C3)O)O	CYP1A1
Genkwanin	5281617	COC1=CC(=C2C(=C1)OC(=CC2=O)C3=CC=C(C=C3)O)O	CYP1A2
Genkwanin	5281617	COC1=CC(=C2C(=C1)OC(=CC2=O)C3=CC=C(C=C3)O)O	PTPN1
Genkwanin	5281617	COC1=CC(=C2C(=C1)OC(=CC2=O)C3=CC=C(C=C3)O)O	MET
Genkwanin	5281617	COC1=CC(=C2C(=C1)OC(=CC2=O)C3=CC=C(C=C3)O)O	OPRM1
Genkwanin	5281617	COC1=CC(=C2C(=C1)OC(=CC2=O)C3=CC=C(C=C3)O)O	IKBKB
Genkwanin	5281617	COC1=CC(=C2C(=C1)OC(=CC2=O)C3=CC=C(C=C3)O)O	NTRK2
Genkwanin	5281617	COC1=CC(=C2C(=C1)OC(=CC2=O)C3=CC=C(C=C3)O)O	BACE1
Genkwanin	5281617	COC1=CC(=C2C(=C1)OC(=CC2=O)C3=CC=C(C=C3)O)O	AURKB
Genkwanin	5281617	COC1=CC(=C2C(=C1)OC(=CC2=O)C3=CC=C(C=C3)O)O	SRC
Genkwanin	5281617	COC1=CC(=C2C(=C1)OC(=CC2=O)C3=CC=C(C=C3)O)O	MAOB
Genkwanin	5281617	COC1=CC(=C2C(=C1)OC(=CC2=O)C3=CC=C(C=C3)O)O	PDE4D
Genkwanin	5281617	COC1=CC(=C2C(=C1)OC(=CC2=O)C3=CC=C(C=C3)O)O	GPR35
Genkwanin	5281617	COC1=CC(=C2C(=C1)OC(=CC2=O)C3=CC=C(C=C3)O)O	DAPK1
Genkwanin	5281617	COC1=CC(=C2C(=C1)OC(=CC2=O)C3=CC=C(C=C3)O)O	MPG
Genkwanin	5281617	COC1=CC(=C2C(=C1)OC(=CC2=O)C3=CC=C(C=C3)O)O	BCHE
Genkwanin	5281617	COC1=CC(=C2C(=C1)OC(=CC2=O)C3=CC=C(C=C3)O)O	FYN
Genkwanin	5281617	COC1=CC(=C2C(=C1)OC(=CC2=O)C3=CC=C(C=C3)O)O	TACR2
Genkwanin	5281617	COC1=CC(=C2C(=C1)OC(=CC2=O)C3=CC=C(C=C3)O)O	PRKDC
Genkwanin	5281617	COC1=CC(=C2C(=C1)OC(=CC2=O)C3=CC=C(C=C3)O)O	MAPK3
Isosakuranetin	160481	COC1=CC=C(C=C1)[C@@H]2CC(=O)C3=C(C=C(C=C3O2)O)O	CYP1B1
Isosakuranetin	160481	COC1=CC=C(C=C1)[C@@H]2CC(=O)C3=C(C=C(C=C3O2)O)O	CA7
Isosakuranetin	160481	COC1=CC=C(C=C1)[C@@H]2CC(=O)C3=C(C=C(C=C3O2)O)O	CA12
Isosakuranetin	160481	COC1=CC=C(C=C1)[C@@H]2CC(=O)C3=C(C=C(C=C3O2)O)O	CA4
Isosakuranetin	160481	COC1=CC=C(C=C1)[C@@H]2CC(=O)C3=C(C=C(C=C3O2)O)O	ABCC1
Isosakuranetin	160481	COC1=CC=C(C=C1)[C@@H]2CC(=O)C3=C(C=C(C=C3O2)O)O	HSD17B1
Isosakuranetin	160481	COC1=CC=C(C=C1)[C@@H]2CC(=O)C3=C(C=C(C=C3O2)O)O	ADORA3
Isosakuranetin	160481	COC1=CC=C(C=C1)[C@@H]2CC(=O)C3=C(C=C(C=C3O2)O)O	MAOB
Isosakuranetin	160481	COC1=CC=C(C=C1)[C@@H]2CC(=O)C3=C(C=C(C=C3O2)O)O	ESR1
Isosakuranetin	160481	COC1=CC=C(C=C1)[C@@H]2CC(=O)C3=C(C=C(C=C3O2)O)O	ABCG2
Isosakuranetin	160481	COC1=CC=C(C=C1)[C@@H]2CC(=O)C3=C(C=C(C=C3O2)O)O	CYP19A1
Isosakuranetin	160481	COC1=CC=C(C=C1)[C@@H]2CC(=O)C3=C(C=C(C=C3O2)O)O	ESR2
Isosakuranetin	160481	COC1=CC=C(C=C1)[C@@H]2CC(=O)C3=C(C=C(C=C3O2)O)O	ADORA1
Isosakuranetin	160481	COC1=CC=C(C=C1)[C@@H]2CC(=O)C3=C(C=C(C=C3O2)O)O	TAS2R31
Isosakuranetin	160481	COC1=CC=C(C=C1)[C@@H]2CC(=O)C3=C(C=C(C=C3O2)O)O	PTGS1
Isosakuranetin	160481	COC1=CC=C(C=C1)[C@@H]2CC(=O)C3=C(C=C(C=C3O2)O)O	SHBG
Isosakuranetin	160481	COC1=CC=C(C=C1)[C@@H]2CC(=O)C3=C(C=C(C=C3O2)O)O	CBR1
Isosakuranetin	160481	COC1=CC=C(C=C1)[C@@H]2CC(=O)C3=C(C=C(C=C3O2)O)O	PLA2G1B
Isosakuranetin	160481	COC1=CC=C(C=C1)[C@@H]2CC(=O)C3=C(C=C(C=C3O2)O)O	MMP13
Isosakuranetin	160481	COC1=CC=C(C=C1)[C@@H]2CC(=O)C3=C(C=C(C=C3O2)O)O	SLC5A2
Isosakuranetin	160481	COC1=CC=C(C=C1)[C@@H]2CC(=O)C3=C(C=C(C=C3O2)O)O	POLB
Isosakuranetin	160481	COC1=CC=C(C=C1)[C@@H]2CC(=O)C3=C(C=C(C=C3O2)O)O	MMP12
Isosakuranetin	160481	COC1=CC=C(C=C1)[C@@H]2CC(=O)C3=C(C=C(C=C3O2)O)O	PPARG
Isosakuranetin	160481	COC1=CC=C(C=C1)[C@@H]2CC(=O)C3=C(C=C(C=C3O2)O)O	PLA2G2A
Isosakuranetin	160481	COC1=CC=C(C=C1)[C@@H]2CC(=O)C3=C(C=C(C=C3O2)O)O	PLA2G5
Isosakuranetin	160481	COC1=CC=C(C=C1)[C@@H]2CC(=O)C3=C(C=C(C=C3O2)O)O	CES1
Isosakuranetin	160481	COC1=CC=C(C=C1)[C@@H]2CC(=O)C3=C(C=C(C=C3O2)O)O	BCHE
Isosakuranetin	160481	COC1=CC=C(C=C1)[C@@H]2CC(=O)C3=C(C=C(C=C3O2)O)O	SERPINE1
Isosakuranetin	160481	COC1=CC=C(C=C1)[C@@H]2CC(=O)C3=C(C=C(C=C3O2)O)O	CES2
Isosakuranetin	160481	COC1=CC=C(C=C1)[C@@H]2CC(=O)C3=C(C=C(C=C3O2)O)O	CA2
Isosakuranetin	160481	COC1=CC=C(C=C1)[C@@H]2CC(=O)C3=C(C=C(C=C3O2)O)O	GRM5
Isosakuranetin	160481	COC1=CC=C(C=C1)[C@@H]2CC(=O)C3=C(C=C(C=C3O2)O)O	EDNRA
Isosakuranetin	160481	COC1=CC=C(C=C1)[C@@H]2CC(=O)C3=C(C=C(C=C3O2)O)O	LCK
Isosakuranetin	160481	COC1=CC=C(C=C1)[C@@H]2CC(=O)C3=C(C=C(C=C3O2)O)O	RXRA
Isosakuranetin	160481	COC1=CC=C(C=C1)[C@@H]2CC(=O)C3=C(C=C(C=C3O2)O)O	GRM2
Isosakuranetin	160481	COC1=CC=C(C=C1)[C@@H]2CC(=O)C3=C(C=C(C=C3O2)O)O	KLK1
Isosakuranetin	160481	COC1=CC=C(C=C1)[C@@H]2CC(=O)C3=C(C=C(C=C3O2)O)O	KLK2
Isosakuranetin	160481	COC1=CC=C(C=C1)[C@@H]2CC(=O)C3=C(C=C(C=C3O2)O)O	BACE1
Isosakuranetin	160481	COC1=CC=C(C=C1)[C@@H]2CC(=O)C3=C(C=C(C=C3O2)O)O	AKR1C3
Isosakuranetin	160481	COC1=CC=C(C=C1)[C@@H]2CC(=O)C3=C(C=C(C=C3O2)O)O	AKR1B1
Isosakuranetin	160481	COC1=CC=C(C=C1)[C@@H]2CC(=O)C3=C(C=C(C=C3O2)O)O	ERN1
Isosakuranetin	160481	COC1=CC=C(C=C1)[C@@H]2CC(=O)C3=C(C=C(C=C3O2)O)O	CA1
Isosakuranetin	160481	COC1=CC=C(C=C1)[C@@H]2CC(=O)C3=C(C=C(C=C3O2)O)O	KIT
Isosakuranetin	160481	COC1=CC=C(C=C1)[C@@H]2CC(=O)C3=C(C=C(C=C3O2)O)O	CA3
Isosakuranetin	160481	COC1=CC=C(C=C1)[C@@H]2CC(=O)C3=C(C=C(C=C3O2)O)O	SRC
Isosakuranetin	160481	COC1=CC=C(C=C1)[C@@H]2CC(=O)C3=C(C=C(C=C3O2)O)O	CHRNA7
Isosakuranetin	160481	COC1=CC=C(C=C1)[C@@H]2CC(=O)C3=C(C=C(C=C3O2)O)O	HSD17B2
Isosakuranetin	160481	COC1=CC=C(C=C1)[C@@H]2CC(=O)C3=C(C=C(C=C3O2)O)O	KDR
Isosakuranetin	160481	COC1=CC=C(C=C1)[C@@H]2CC(=O)C3=C(C=C(C=C3O2)O)O	EZR
Isosakuranetin	160481	COC1=CC=C(C=C1)[C@@H]2CC(=O)C3=C(C=C(C=C3O2)O)O	ACHE
Isosakuranetin	160481	COC1=CC=C(C=C1)[C@@H]2CC(=O)C3=C(C=C(C=C3O2)O)O	CHEK1
Isosakuranetin	160481	COC1=CC=C(C=C1)[C@@H]2CC(=O)C3=C(C=C(C=C3O2)O)O	WEE1
Isosakuranetin	160481	COC1=CC=C(C=C1)[C@@H]2CC(=O)C3=C(C=C(C=C3O2)O)O	GRM4
Isosakuranetin	160481	COC1=CC=C(C=C1)[C@@H]2CC(=O)C3=C(C=C(C=C3O2)O)O	PTGER4
Isosakuranetin	160481	COC1=CC=C(C=C1)[C@@H]2CC(=O)C3=C(C=C(C=C3O2)O)O	PTGER3
Isosakuranetin	160481	COC1=CC=C(C=C1)[C@@H]2CC(=O)C3=C(C=C(C=C3O2)O)O	NOX4
Isosakuranetin	160481	COC1=CC=C(C=C1)[C@@H]2CC(=O)C3=C(C=C(C=C3O2)O)O	PTPN1
Isosakuranetin	160481	COC1=CC=C(C=C1)[C@@H]2CC(=O)C3=C(C=C(C=C3O2)O)O	RET
Isosakuranetin	160481	COC1=CC=C(C=C1)[C@@H]2CC(=O)C3=C(C=C(C=C3O2)O)O	MTOR
Isosakuranetin	160481	COC1=CC=C(C=C1)[C@@H]2CC(=O)C3=C(C=C(C=C3O2)O)O	PIK3CA
Isosakuranetin	160481	COC1=CC=C(C=C1)[C@@H]2CC(=O)C3=C(C=C(C=C3O2)O)O	CLK1
Isosakuranetin	160481	COC1=CC=C(C=C1)[C@@H]2CC(=O)C3=C(C=C(C=C3O2)O)O	DYRK1B
Isosakuranetin	160481	COC1=CC=C(C=C1)[C@@H]2CC(=O)C3=C(C=C(C=C3O2)O)O	PLA2G10
Isosakuranetin	160481	COC1=CC=C(C=C1)[C@@H]2CC(=O)C3=C(C=C(C=C3O2)O)O	ALPL
Isosakuranetin	160481	COC1=CC=C(C=C1)[C@@H]2CC(=O)C3=C(C=C(C=C3O2)O)O	ALPG
Isosakuranetin	160481	COC1=CC=C(C=C1)[C@@H]2CC(=O)C3=C(C=C(C=C3O2)O)O	PDK1
Isosakuranetin	160481	COC1=CC=C(C=C1)[C@@H]2CC(=O)C3=C(C=C(C=C3O2)O)O	PTGER1
Isosakuranetin	160481	COC1=CC=C(C=C1)[C@@H]2CC(=O)C3=C(C=C(C=C3O2)O)O	GSK3B
Isosakuranetin	160481	COC1=CC=C(C=C1)[C@@H]2CC(=O)C3=C(C=C(C=C3O2)O)O	PFKFB3
Isosakuranetin	160481	COC1=CC=C(C=C1)[C@@H]2CC(=O)C3=C(C=C(C=C3O2)O)O	PTGS2
Isosakuranetin	160481	COC1=CC=C(C=C1)[C@@H]2CC(=O)C3=C(C=C(C=C3O2)O)O	RPS6KA3
Isosakuranetin	160481	COC1=CC=C(C=C1)[C@@H]2CC(=O)C3=C(C=C(C=C3O2)O)O	CHEK2
Isosakuranetin	160481	COC1=CC=C(C=C1)[C@@H]2CC(=O)C3=C(C=C(C=C3O2)O)O	RPS6KA1
Isosakuranetin	160481	COC1=CC=C(C=C1)[C@@H]2CC(=O)C3=C(C=C(C=C3O2)O)O	HNF4A
Isosakuranetin	160481	COC1=CC=C(C=C1)[C@@H]2CC(=O)C3=C(C=C(C=C3O2)O)O	MET
Isosakuranetin	160481	COC1=CC=C(C=C1)[C@@H]2CC(=O)C3=C(C=C(C=C3O2)O)O	ADCY5
Isosakuranetin	160481	COC1=CC=C(C=C1)[C@@H]2CC(=O)C3=C(C=C(C=C3O2)O)O	PGF
Isosakuranetin	160481	COC1=CC=C(C=C1)[C@@H]2CC(=O)C3=C(C=C(C=C3O2)O)O	VEGFA
Isosakuranetin	160481	COC1=CC=C(C=C1)[C@@H]2CC(=O)C3=C(C=C(C=C3O2)O)O	CA9
Isosakuranetin	160481	COC1=CC=C(C=C1)[C@@H]2CC(=O)C3=C(C=C(C=C3O2)O)O	ABCB1
Isosakuranetin	160481	COC1=CC=C(C=C1)[C@@H]2CC(=O)C3=C(C=C(C=C3O2)O)O	CA6
Isosakuranetin	160481	COC1=CC=C(C=C1)[C@@H]2CC(=O)C3=C(C=C(C=C3O2)O)O	CA13
Isosakuranetin	160481	COC1=CC=C(C=C1)[C@@H]2CC(=O)C3=C(C=C(C=C3O2)O)O	CA5B
Isosakuranetin	160481	COC1=CC=C(C=C1)[C@@H]2CC(=O)C3=C(C=C(C=C3O2)O)O	CA5A
Isosakuranetin	160481	COC1=CC=C(C=C1)[C@@H]2CC(=O)C3=C(C=C(C=C3O2)O)O	VCP
Isosakuranetin	160481	COC1=CC=C(C=C1)[C@@H]2CC(=O)C3=C(C=C(C=C3O2)O)O	PIK3R1
Isosakuranetin	160481	COC1=CC=C(C=C1)[C@@H]2CC(=O)C3=C(C=C(C=C3O2)O)O	CDK2
Isosakuranetin	160481	COC1=CC=C(C=C1)[C@@H]2CC(=O)C3=C(C=C(C=C3O2)O)O	EPHB2
Isosakuranetin	160481	COC1=CC=C(C=C1)[C@@H]2CC(=O)C3=C(C=C(C=C3O2)O)O	CTSL
Isosakuranetin	160481	COC1=CC=C(C=C1)[C@@H]2CC(=O)C3=C(C=C(C=C3O2)O)O	DYRK1A
Isosakuranetin	160481	COC1=CC=C(C=C1)[C@@H]2CC(=O)C3=C(C=C(C=C3O2)O)O	MMP3
Isosakuranetin	160481	COC1=CC=C(C=C1)[C@@H]2CC(=O)C3=C(C=C(C=C3O2)O)O	HSD17B3
Isosakuranetin	160481	COC1=CC=C(C=C1)[C@@H]2CC(=O)C3=C(C=C(C=C3O2)O)O	MAOA
Isosakuranetin	160481	COC1=CC=C(C=C1)[C@@H]2CC(=O)C3=C(C=C(C=C3O2)O)O	FFAR1
Isosakuranetin	160481	COC1=CC=C(C=C1)[C@@H]2CC(=O)C3=C(C=C(C=C3O2)O)O	ALK
Isosakuranetin	160481	COC1=CC=C(C=C1)[C@@H]2CC(=O)C3=C(C=C(C=C3O2)O)O	DNM1
Isosakuranetin	160481	COC1=CC=C(C=C1)[C@@H]2CC(=O)C3=C(C=C(C=C3O2)O)O	KAT2B
Isosakuranetin	160481	COC1=CC=C(C=C1)[C@@H]2CC(=O)C3=C(C=C(C=C3O2)O)O	GCGR
Isosakuranetin	160481	COC1=CC=C(C=C1)[C@@H]2CC(=O)C3=C(C=C(C=C3O2)O)O	PDPK1
Isosakuranetin	160481	COC1=CC=C(C=C1)[C@@H]2CC(=O)C3=C(C=C(C=C3O2)O)O	TAAR1
Glabrene	480774	CC1(C=CC2=C(C=CC(=C2O1)C3=CC4=C(C=C(C=C4)O)OC3)O)C	ESRRA
Glabrene	480774	CC1(C=CC2=C(C=CC(=C2O1)C3=CC4=C(C=C(C=C4)O)OC3)O)C	ESRRB
Glabrene	480774	CC1(C=CC2=C(C=CC(=C2O1)C3=CC4=C(C=C(C=C4)O)OC3)O)C	ESR1
Glabrene	480774	CC1(C=CC2=C(C=CC(=C2O1)C3=CC4=C(C=C(C=C4)O)OC3)O)C	ESR2
Glabrene	480774	CC1(C=CC2=C(C=CC(=C2O1)C3=CC4=C(C=C(C=C4)O)OC3)O)C	HSD17B2
Glabrene	480774	CC1(C=CC2=C(C=CC(=C2O1)C3=CC4=C(C=C(C=C4)O)OC3)O)C	HSD17B1
Glabrene	480774	CC1(C=CC2=C(C=CC(=C2O1)C3=CC4=C(C=C(C=C4)O)OC3)O)C	RAF1
Glabrene	480774	CC1(C=CC2=C(C=CC(=C2O1)C3=CC4=C(C=C(C=C4)O)OC3)O)C	EPHB4
Glabrene	480774	CC1(C=CC2=C(C=CC(=C2O1)C3=CC4=C(C=C(C=C4)O)OC3)O)C	MAPK14
Glabrene	480774	CC1(C=CC2=C(C=CC(=C2O1)C3=CC4=C(C=C(C=C4)O)OC3)O)C	JAK2
Glabrene	480774	CC1(C=CC2=C(C=CC(=C2O1)C3=CC4=C(C=C(C=C4)O)OC3)O)C	EGFR
Glabrene	480774	CC1(C=CC2=C(C=CC(=C2O1)C3=CC4=C(C=C(C=C4)O)OC3)O)C	ELANE
Glabrene	480774	CC1(C=CC2=C(C=CC(=C2O1)C3=CC4=C(C=C(C=C4)O)OC3)O)C	KIF11
Glabrene	480774	CC1(C=CC2=C(C=CC(=C2O1)C3=CC4=C(C=C(C=C4)O)OC3)O)C	HSP90AA1
Glabrene	480774	CC1(C=CC2=C(C=CC(=C2O1)C3=CC4=C(C=C(C=C4)O)OC3)O)C	PTGS1
Glabrene	480774	CC1(C=CC2=C(C=CC(=C2O1)C3=CC4=C(C=C(C=C4)O)OC3)O)C	CTSD
Glabrene	480774	CC1(C=CC2=C(C=CC(=C2O1)C3=CC4=C(C=C(C=C4)O)OC3)O)C	PDE7A
Glabrene	480774	CC1(C=CC2=C(C=CC(=C2O1)C3=CC4=C(C=C(C=C4)O)OC3)O)C	AKR1B1
Glabrene	480774	CC1(C=CC2=C(C=CC(=C2O1)C3=CC4=C(C=C(C=C4)O)OC3)O)C	AKR1B10
Glabrene	480774	CC1(C=CC2=C(C=CC(=C2O1)C3=CC4=C(C=C(C=C4)O)OC3)O)C	NAAA
Glabrene	480774	CC1(C=CC2=C(C=CC(=C2O1)C3=CC4=C(C=C(C=C4)O)OC3)O)C	DRD1
Glabrene	480774	CC1(C=CC2=C(C=CC(=C2O1)C3=CC4=C(C=C(C=C4)O)OC3)O)C	JAK3
Glabrene	480774	CC1(C=CC2=C(C=CC(=C2O1)C3=CC4=C(C=C(C=C4)O)OC3)O)C	DRD3
Glabrene	480774	CC1(C=CC2=C(C=CC(=C2O1)C3=CC4=C(C=C(C=C4)O)OC3)O)C	RARG
Glabrene	480774	CC1(C=CC2=C(C=CC(=C2O1)C3=CC4=C(C=C(C=C4)O)OC3)O)C	RARA
Glabrene	480774	CC1(C=CC2=C(C=CC(=C2O1)C3=CC4=C(C=C(C=C4)O)OC3)O)C	ALOX15
Glabrene	480774	CC1(C=CC2=C(C=CC(=C2O1)C3=CC4=C(C=C(C=C4)O)OC3)O)C	TRPM8
Glabrene	480774	CC1(C=CC2=C(C=CC(=C2O1)C3=CC4=C(C=C(C=C4)O)OC3)O)C	DRD5
Glabrene	480774	CC1(C=CC2=C(C=CC(=C2O1)C3=CC4=C(C=C(C=C4)O)OC3)O)C	CCND1
Glabrene	480774	CC1(C=CC2=C(C=CC(=C2O1)C3=CC4=C(C=C(C=C4)O)OC3)O)C	CCNE2
Glabrene	480774	CC1(C=CC2=C(C=CC(=C2O1)C3=CC4=C(C=C(C=C4)O)OC3)O)C	DRD4
Glabrene	480774	CC1(C=CC2=C(C=CC(=C2O1)C3=CC4=C(C=C(C=C4)O)OC3)O)C	F3
Glabrene	480774	CC1(C=CC2=C(C=CC(=C2O1)C3=CC4=C(C=C(C=C4)O)OC3)O)C	TNKS2
Glabrene	480774	CC1(C=CC2=C(C=CC(=C2O1)C3=CC4=C(C=C(C=C4)O)OC3)O)C	TNKS
Glabrene	480774	CC1(C=CC2=C(C=CC(=C2O1)C3=CC4=C(C=C(C=C4)O)OC3)O)C	GCGR
Glabrene	480774	CC1(C=CC2=C(C=CC(=C2O1)C3=CC4=C(C=C(C=C4)O)OC3)O)C	SLC5A2
Glabrene	480774	CC1(C=CC2=C(C=CC(=C2O1)C3=CC4=C(C=C(C=C4)O)OC3)O)C	BACE1
Glabrene	480774	CC1(C=CC2=C(C=CC(=C2O1)C3=CC4=C(C=C(C=C4)O)OC3)O)C	CCNE1
Glabrene	480774	CC1(C=CC2=C(C=CC(=C2O1)C3=CC4=C(C=C(C=C4)O)OC3)O)C	CCNE1
Glabrene	480774	CC1(C=CC2=C(C=CC(=C2O1)C3=CC4=C(C=C(C=C4)O)OC3)O)C	PTGS2
Glabrene	480774	CC1(C=CC2=C(C=CC(=C2O1)C3=CC4=C(C=C(C=C4)O)OC3)O)C	F10
Glabrene	480774	CC1(C=CC2=C(C=CC(=C2O1)C3=CC4=C(C=C(C=C4)O)OC3)O)C	AVPR1A
Glabrene	480774	CC1(C=CC2=C(C=CC(=C2O1)C3=CC4=C(C=C(C=C4)O)OC3)O)C	HTR1B
Glabrene	480774	CC1(C=CC2=C(C=CC(=C2O1)C3=CC4=C(C=C(C=C4)O)OC3)O)C	HTR1A
Glabrene	480774	CC1(C=CC2=C(C=CC(=C2O1)C3=CC4=C(C=C(C=C4)O)OC3)O)C	SLC6A2
Glabrene	480774	CC1(C=CC2=C(C=CC(=C2O1)C3=CC4=C(C=C(C=C4)O)OC3)O)C	ADORA1
Glabrene	480774	CC1(C=CC2=C(C=CC(=C2O1)C3=CC4=C(C=C(C=C4)O)OC3)O)C	TACR2
Glabrene	480774	CC1(C=CC2=C(C=CC(=C2O1)C3=CC4=C(C=C(C=C4)O)OC3)O)C	ADORA3
Glabrene	480774	CC1(C=CC2=C(C=CC(=C2O1)C3=CC4=C(C=C(C=C4)O)OC3)O)C	LCK
Glabrene	480774	CC1(C=CC2=C(C=CC(=C2O1)C3=CC4=C(C=C(C=C4)O)OC3)O)C	TSPO
Glabrene	480774	CC1(C=CC2=C(C=CC(=C2O1)C3=CC4=C(C=C(C=C4)O)OC3)O)C	PTGIR
Glabrene	480774	CC1(C=CC2=C(C=CC(=C2O1)C3=CC4=C(C=C(C=C4)O)OC3)O)C	PRKCZ
Glabrene	480774	CC1(C=CC2=C(C=CC(=C2O1)C3=CC4=C(C=C(C=C4)O)OC3)O)C	FASN
Glabrene	480774	CC1(C=CC2=C(C=CC(=C2O1)C3=CC4=C(C=C(C=C4)O)OC3)O)C	HDAC6
Glabrene	480774	CC1(C=CC2=C(C=CC(=C2O1)C3=CC4=C(C=C(C=C4)O)OC3)O)C	HDAC2
Glabrene	480774	CC1(C=CC2=C(C=CC(=C2O1)C3=CC4=C(C=C(C=C4)O)OC3)O)C	HDAC8
Glabrene	480774	CC1(C=CC2=C(C=CC(=C2O1)C3=CC4=C(C=C(C=C4)O)OC3)O)C	MMP9
Glabrene	480774	CC1(C=CC2=C(C=CC(=C2O1)C3=CC4=C(C=C(C=C4)O)OC3)O)C	MMP1
Glabrene	480774	CC1(C=CC2=C(C=CC(=C2O1)C3=CC4=C(C=C(C=C4)O)OC3)O)C	MMP2
Glabrene	480774	CC1(C=CC2=C(C=CC(=C2O1)C3=CC4=C(C=C(C=C4)O)OC3)O)C	ADAM17
Glabrene	480774	CC1(C=CC2=C(C=CC(=C2O1)C3=CC4=C(C=C(C=C4)O)OC3)O)C	CAPN1
Glabrene	480774	CC1(C=CC2=C(C=CC(=C2O1)C3=CC4=C(C=C(C=C4)O)OC3)O)C	CHEK1
Glabrene	480774	CC1(C=CC2=C(C=CC(=C2O1)C3=CC4=C(C=C(C=C4)O)OC3)O)C	BRAF
Glabrene	480774	CC1(C=CC2=C(C=CC(=C2O1)C3=CC4=C(C=C(C=C4)O)OC3)O)C	WEE1
Isobavachalcone	5281255	CC(=CCC1=C(C=CC(=C1O)C(=O)/C=C/C2=CC=C(C=C2)O)O)C	CYP19A1
Isobavachalcone	5281255	CC(=CCC1=C(C=CC(=C1O)C(=O)/C=C/C2=CC=C(C=C2)O)O)C	AKR1B1
Isobavachalcone	5281255	CC(=CCC1=C(C=CC(=C1O)C(=O)/C=C/C2=CC=C(C=C2)O)O)C	CHRNA7
Isobavachalcone	5281255	CC(=CCC1=C(C=CC(=C1O)C(=O)/C=C/C2=CC=C(C=C2)O)O)C	ALOX5
Isobavachalcone	5281255	CC(=CCC1=C(C=CC(=C1O)C(=O)/C=C/C2=CC=C(C=C2)O)O)C	PDPK1
Isobavachalcone	5281255	CC(=CCC1=C(C=CC(=C1O)C(=O)/C=C/C2=CC=C(C=C2)O)O)C	NOS2
Isobavachalcone	5281255	CC(=CCC1=C(C=CC(=C1O)C(=O)/C=C/C2=CC=C(C=C2)O)O)C	EGFR
Isobavachalcone	5281255	CC(=CCC1=C(C=CC(=C1O)C(=O)/C=C/C2=CC=C(C=C2)O)O)C	F3
Isobavachalcone	5281255	CC(=CCC1=C(C=CC(=C1O)C(=O)/C=C/C2=CC=C(C=C2)O)O)C	TERT
Isobavachalcone	5281255	CC(=CCC1=C(C=CC(=C1O)C(=O)/C=C/C2=CC=C(C=C2)O)O)C	ALDH2
Isobavachalcone	5281255	CC(=CCC1=C(C=CC(=C1O)C(=O)/C=C/C2=CC=C(C=C2)O)O)C	MAOB
Isobavachalcone	5281255	CC(=CCC1=C(C=CC(=C1O)C(=O)/C=C/C2=CC=C(C=C2)O)O)C	BACE1
Isobavachalcone	5281255	CC(=CCC1=C(C=CC(=C1O)C(=O)/C=C/C2=CC=C(C=C2)O)O)C	MAOA
Isobavachalcone	5281255	CC(=CCC1=C(C=CC(=C1O)C(=O)/C=C/C2=CC=C(C=C2)O)O)C	KCNA3
Isobavachalcone	5281255	CC(=CCC1=C(C=CC(=C1O)C(=O)/C=C/C2=CC=C(C=C2)O)O)C	PTPN1
Isobavachalcone	5281255	CC(=CCC1=C(C=CC(=C1O)C(=O)/C=C/C2=CC=C(C=C2)O)O)C	SNCA
Isobavachalcone	5281255	CC(=CCC1=C(C=CC(=C1O)C(=O)/C=C/C2=CC=C(C=C2)O)O)C	ABCG2
Isobavachalcone	5281255	CC(=CCC1=C(C=CC(=C1O)C(=O)/C=C/C2=CC=C(C=C2)O)O)C	AKR1C3
Isobavachalcone	5281255	CC(=CCC1=C(C=CC(=C1O)C(=O)/C=C/C2=CC=C(C=C2)O)O)C	ALOX15
Isobavachalcone	5281255	CC(=CCC1=C(C=CC(=C1O)C(=O)/C=C/C2=CC=C(C=C2)O)O)C	APP
Isobavachalcone	5281255	CC(=CCC1=C(C=CC(=C1O)C(=O)/C=C/C2=CC=C(C=C2)O)O)C	DHODH
Isobavachalcone	5281255	CC(=CCC1=C(C=CC(=C1O)C(=O)/C=C/C2=CC=C(C=C2)O)O)C	AKT1
Isobavachalcone	5281255	CC(=CCC1=C(C=CC(=C1O)C(=O)/C=C/C2=CC=C(C=C2)O)O)C	TUBB1
Isobavachalcone	5281255	CC(=CCC1=C(C=CC(=C1O)C(=O)/C=C/C2=CC=C(C=C2)O)O)C	ACHE
Isobavachalcone	5281255	CC(=CCC1=C(C=CC(=C1O)C(=O)/C=C/C2=CC=C(C=C2)O)O)C	ODC1
Isobavachalcone	5281255	CC(=CCC1=C(C=CC(=C1O)C(=O)/C=C/C2=CC=C(C=C2)O)O)C	CTSL
Isobavachalcone	5281255	CC(=CCC1=C(C=CC(=C1O)C(=O)/C=C/C2=CC=C(C=C2)O)O)C	F10
Licochalcone A	5318998	CC(C)(C=C)C1=C(C=C(C(=C1)/C=C/C(=O)C2=CC=C(C=C2)O)OC)O	ALOX5
Licochalcone A	5318998	CC(C)(C=C)C1=C(C=C(C(=C1)/C=C/C(=O)C2=CC=C(C=C2)O)OC)O	PDPK1
Licochalcone A	5318998	CC(C)(C=C)C1=C(C=C(C(=C1)/C=C/C(=O)C2=CC=C(C=C2)O)OC)O	ABCG2
Licochalcone A	5318998	CC(C)(C=C)C1=C(C=C(C(=C1)/C=C/C(=O)C2=CC=C(C=C2)O)OC)O	AKR1B1
Licochalcone A	5318998	CC(C)(C=C)C1=C(C=C(C(=C1)/C=C/C(=O)C2=CC=C(C=C2)O)OC)O	CYP19A1
Licochalcone A	5318998	CC(C)(C=C)C1=C(C=C(C(=C1)/C=C/C(=O)C2=CC=C(C=C2)O)OC)O	MAOB
Licochalcone A	5318998	CC(C)(C=C)C1=C(C=C(C(=C1)/C=C/C(=O)C2=CC=C(C=C2)O)OC)O	PTPN1
Licochalcone A	5318998	CC(C)(C=C)C1=C(C=C(C(=C1)/C=C/C(=O)C2=CC=C(C=C2)O)OC)O	CHRNA7
Licochalcone A	5318998	CC(C)(C=C)C1=C(C=C(C(=C1)/C=C/C(=O)C2=CC=C(C=C2)O)OC)O	BACE1
Licochalcone A	5318998	CC(C)(C=C)C1=C(C=C(C(=C1)/C=C/C(=O)C2=CC=C(C=C2)O)OC)O	PTGS2
Licochalcone A	5318998	CC(C)(C=C)C1=C(C=C(C(=C1)/C=C/C(=O)C2=CC=C(C=C2)O)OC)O	NOS2
Licochalcone A	5318998	CC(C)(C=C)C1=C(C=C(C(=C1)/C=C/C(=O)C2=CC=C(C=C2)O)OC)O	APP
Licochalcone A	5318998	CC(C)(C=C)C1=C(C=C(C(=C1)/C=C/C(=O)C2=CC=C(C=C2)O)OC)O	F3
Licochalcone A	5318998	CC(C)(C=C)C1=C(C=C(C(=C1)/C=C/C(=O)C2=CC=C(C=C2)O)OC)O	PTGS1
Licochalcone A	5318998	CC(C)(C=C)C1=C(C=C(C(=C1)/C=C/C(=O)C2=CC=C(C=C2)O)OC)O	TYR
Licochalcone A	5318998	CC(C)(C=C)C1=C(C=C(C(=C1)/C=C/C(=O)C2=CC=C(C=C2)O)OC)O	SLC5A1
Licochalcone A	5318998	CC(C)(C=C)C1=C(C=C(C(=C1)/C=C/C(=O)C2=CC=C(C=C2)O)OC)O	ODC1
Licochalcone A	5318998	CC(C)(C=C)C1=C(C=C(C(=C1)/C=C/C(=O)C2=CC=C(C=C2)O)OC)O	ACHE
Licochalcone A	5318998	CC(C)(C=C)C1=C(C=C(C(=C1)/C=C/C(=O)C2=CC=C(C=C2)O)OC)O	EGFR
Licochalcone A	5318998	CC(C)(C=C)C1=C(C=C(C(=C1)/C=C/C(=O)C2=CC=C(C=C2)O)OC)O	SLC5A2
Licochalcone A	5318998	CC(C)(C=C)C1=C(C=C(C(=C1)/C=C/C(=O)C2=CC=C(C=C2)O)OC)O	PDK1
Licochalcone A	5318998	CC(C)(C=C)C1=C(C=C(C(=C1)/C=C/C(=O)C2=CC=C(C=C2)O)OC)O	KCNA3
Licochalcone A	5318998	CC(C)(C=C)C1=C(C=C(C(=C1)/C=C/C(=O)C2=CC=C(C=C2)O)OC)O	PLA2G1B
Licochalcone A	5318998	CC(C)(C=C)C1=C(C=C(C(=C1)/C=C/C(=O)C2=CC=C(C=C2)O)OC)O	MAOA
Licochalcone A	5318998	CC(C)(C=C)C1=C(C=C(C(=C1)/C=C/C(=O)C2=CC=C(C=C2)O)OC)O	SLC29A1
Licochalcone A	5318998	CC(C)(C=C)C1=C(C=C(C(=C1)/C=C/C(=O)C2=CC=C(C=C2)O)OC)O	ABCB1
Licochalcone A	5318998	CC(C)(C=C)C1=C(C=C(C(=C1)/C=C/C(=O)C2=CC=C(C=C2)O)OC)O	NPY5R
Licochalcone A	5318998	CC(C)(C=C)C1=C(C=C(C(=C1)/C=C/C(=O)C2=CC=C(C=C2)O)OC)O	MAPKAPK2
Licochalcone A	5318998	CC(C)(C=C)C1=C(C=C(C(=C1)/C=C/C(=O)C2=CC=C(C=C2)O)OC)O	CTSD
Licochalcone A	5318998	CC(C)(C=C)C1=C(C=C(C(=C1)/C=C/C(=O)C2=CC=C(C=C2)O)OC)O	THRA
Licochalcone A	5318998	CC(C)(C=C)C1=C(C=C(C(=C1)/C=C/C(=O)C2=CC=C(C=C2)O)OC)O	THRB
Licochalcone A	5318998	CC(C)(C=C)C1=C(C=C(C(=C1)/C=C/C(=O)C2=CC=C(C=C2)O)OC)O	HDAC6
Licochalcone A	5318998	CC(C)(C=C)C1=C(C=C(C(=C1)/C=C/C(=O)C2=CC=C(C=C2)O)OC)O	HDAC8
Licochalcone A	5318998	CC(C)(C=C)C1=C(C=C(C(=C1)/C=C/C(=O)C2=CC=C(C=C2)O)OC)O	HDAC1
Licochalcone A	5318998	CC(C)(C=C)C1=C(C=C(C(=C1)/C=C/C(=O)C2=CC=C(C=C2)O)OC)O	HDAC3
Licochalcone A	5318998	CC(C)(C=C)C1=C(C=C(C(=C1)/C=C/C(=O)C2=CC=C(C=C2)O)OC)O	PDGFRB
Licochalcone A	5318998	CC(C)(C=C)C1=C(C=C(C(=C1)/C=C/C(=O)C2=CC=C(C=C2)O)OC)O	HDAC5
Licochalcone A	5318998	CC(C)(C=C)C1=C(C=C(C(=C1)/C=C/C(=O)C2=CC=C(C=C2)O)OC)O	RPS6KB1
Licochalcone A	5318998	CC(C)(C=C)C1=C(C=C(C(=C1)/C=C/C(=O)C2=CC=C(C=C2)O)OC)O	RET
Licochalcone A	5318998	CC(C)(C=C)C1=C(C=C(C(=C1)/C=C/C(=O)C2=CC=C(C=C2)O)OC)O	MAPK14
Licochalcone A	5318998	CC(C)(C=C)C1=C(C=C(C(=C1)/C=C/C(=O)C2=CC=C(C=C2)O)OC)O	MMP9
Licochalcone A	5318998	CC(C)(C=C)C1=C(C=C(C(=C1)/C=C/C(=O)C2=CC=C(C=C2)O)OC)O	MMP8
Licochalcone A	5318998	CC(C)(C=C)C1=C(C=C(C(=C1)/C=C/C(=O)C2=CC=C(C=C2)O)OC)O	CAPN1
Licochalcone A	5318998	CC(C)(C=C)C1=C(C=C(C(=C1)/C=C/C(=O)C2=CC=C(C=C2)O)OC)O	HPGDS
Licochalcone A	5318998	CC(C)(C=C)C1=C(C=C(C(=C1)/C=C/C(=O)C2=CC=C(C=C2)O)OC)O	NR1H4
Licochalcone A	5318998	CC(C)(C=C)C1=C(C=C(C(=C1)/C=C/C(=O)C2=CC=C(C=C2)O)OC)O	ESRRB
Licochalcone A	5318998	CC(C)(C=C)C1=C(C=C(C(=C1)/C=C/C(=O)C2=CC=C(C=C2)O)OC)O	HDAC7
Licochalcone A	5318998	CC(C)(C=C)C1=C(C=C(C(=C1)/C=C/C(=O)C2=CC=C(C=C2)O)OC)O	HSP90AB1
Licochalcone A	5318998	CC(C)(C=C)C1=C(C=C(C(=C1)/C=C/C(=O)C2=CC=C(C=C2)O)OC)O	HDAC10
Licochalcone A	5318998	CC(C)(C=C)C1=C(C=C(C(=C1)/C=C/C(=O)C2=CC=C(C=C2)O)OC)O	RAF1
Licochalcone A	5318998	CC(C)(C=C)C1=C(C=C(C(=C1)/C=C/C(=O)C2=CC=C(C=C2)O)OC)O	CYP11B1
Licochalcone A	5318998	CC(C)(C=C)C1=C(C=C(C(=C1)/C=C/C(=O)C2=CC=C(C=C2)O)OC)O	HTR1A
Licochalcone A	5318998	CC(C)(C=C)C1=C(C=C(C(=C1)/C=C/C(=O)C2=CC=C(C=C2)O)OC)O	CYP11B2
Licochalcone A	5318998	CC(C)(C=C)C1=C(C=C(C(=C1)/C=C/C(=O)C2=CC=C(C=C2)O)OC)O	BRAF
Licochalcone A	5318998	CC(C)(C=C)C1=C(C=C(C(=C1)/C=C/C(=O)C2=CC=C(C=C2)O)OC)O	FASN
Licochalcone A	5318998	CC(C)(C=C)C1=C(C=C(C(=C1)/C=C/C(=O)C2=CC=C(C=C2)O)OC)O	ERN1
Licochalcone A	5318998	CC(C)(C=C)C1=C(C=C(C(=C1)/C=C/C(=O)C2=CC=C(C=C2)O)OC)O	ITGAL
Licochalcone A	5318998	CC(C)(C=C)C1=C(C=C(C(=C1)/C=C/C(=O)C2=CC=C(C=C2)O)OC)O	HDAC4
Licochalcone A	5318998	CC(C)(C=C)C1=C(C=C(C(=C1)/C=C/C(=O)C2=CC=C(C=C2)O)OC)O	HDAC9
Licochalcone A	5318998	CC(C)(C=C)C1=C(C=C(C(=C1)/C=C/C(=O)C2=CC=C(C=C2)O)OC)O	TRPM8
Licochalcone A	5318998	CC(C)(C=C)C1=C(C=C(C(=C1)/C=C/C(=O)C2=CC=C(C=C2)O)OC)O	PSEN2
Licochalcone A	5318998	CC(C)(C=C)C1=C(C=C(C(=C1)/C=C/C(=O)C2=CC=C(C=C2)O)OC)O	NAAA
Licochalcone A	5318998	CC(C)(C=C)C1=C(C=C(C(=C1)/C=C/C(=O)C2=CC=C(C=C2)O)OC)O	BCHE
Licochalcone A	5318998	CC(C)(C=C)C1=C(C=C(C(=C1)/C=C/C(=O)C2=CC=C(C=C2)O)OC)O	FLT3
Licochalcone A	5318998	CC(C)(C=C)C1=C(C=C(C(=C1)/C=C/C(=O)C2=CC=C(C=C2)O)OC)O	NCOR2
Licochalcone A	5318998	CC(C)(C=C)C1=C(C=C(C(=C1)/C=C/C(=O)C2=CC=C(C=C2)O)OC)O	ITK
Licochalcone A	5318998	CC(C)(C=C)C1=C(C=C(C(=C1)/C=C/C(=O)C2=CC=C(C=C2)O)OC)O	JAK2
Licochalcone A	5318998	CC(C)(C=C)C1=C(C=C(C(=C1)/C=C/C(=O)C2=CC=C(C=C2)O)OC)O	MMP1
Licochalcone A	5318998	CC(C)(C=C)C1=C(C=C(C(=C1)/C=C/C(=O)C2=CC=C(C=C2)O)OC)O	IMPDH1
Licochalcone A	5318998	CC(C)(C=C)C1=C(C=C(C(=C1)/C=C/C(=O)C2=CC=C(C=C2)O)OC)O	MAPK10
Licochalcone A	5318998	CC(C)(C=C)C1=C(C=C(C(=C1)/C=C/C(=O)C2=CC=C(C=C2)O)OC)O	MAPK1
Licochalcone A	5318998	CC(C)(C=C)C1=C(C=C(C(=C1)/C=C/C(=O)C2=CC=C(C=C2)O)OC)O	ROCK2
Licochalcone A	5318998	CC(C)(C=C)C1=C(C=C(C(=C1)/C=C/C(=O)C2=CC=C(C=C2)O)OC)O	HDAC11
Licochalcone A	5318998	CC(C)(C=C)C1=C(C=C(C(=C1)/C=C/C(=O)C2=CC=C(C=C2)O)OC)O	ADORA2B
Licochalcone A	5318998	CC(C)(C=C)C1=C(C=C(C(=C1)/C=C/C(=O)C2=CC=C(C=C2)O)OC)O	ADAM17
Licochalcone A	5318998	CC(C)(C=C)C1=C(C=C(C(=C1)/C=C/C(=O)C2=CC=C(C=C2)O)OC)O	ALOX5AP
Licochalcone A	5318998	CC(C)(C=C)C1=C(C=C(C(=C1)/C=C/C(=O)C2=CC=C(C=C2)O)OC)O	PARP2
Licochalcone A	5318998	CC(C)(C=C)C1=C(C=C(C(=C1)/C=C/C(=O)C2=CC=C(C=C2)O)OC)O	BMP1
Licochalcone A	5318998	CC(C)(C=C)C1=C(C=C(C(=C1)/C=C/C(=O)C2=CC=C(C=C2)O)OC)O	MDM2
Licochalcone A	5318998	CC(C)(C=C)C1=C(C=C(C(=C1)/C=C/C(=O)C2=CC=C(C=C2)O)OC)O	MMP13
Licochalcone A	5318998	CC(C)(C=C)C1=C(C=C(C(=C1)/C=C/C(=O)C2=CC=C(C=C2)O)OC)O	TACR3
Licochalcone A	5318998	CC(C)(C=C)C1=C(C=C(C(=C1)/C=C/C(=O)C2=CC=C(C=C2)O)OC)O	ADAM10
Licochalcone A	5318998	CC(C)(C=C)C1=C(C=C(C(=C1)/C=C/C(=O)C2=CC=C(C=C2)O)OC)O	STAT6
Licochalcone A	5318998	CC(C)(C=C)C1=C(C=C(C(=C1)/C=C/C(=O)C2=CC=C(C=C2)O)OC)O	TGFBR1
Licochalcone A	5318998	CC(C)(C=C)C1=C(C=C(C(=C1)/C=C/C(=O)C2=CC=C(C=C2)O)OC)O	HCRTR2
Licochalcone A	5318998	CC(C)(C=C)C1=C(C=C(C(=C1)/C=C/C(=O)C2=CC=C(C=C2)O)OC)O	MDM4
Licochalcone A	5318998	CC(C)(C=C)C1=C(C=C(C(=C1)/C=C/C(=O)C2=CC=C(C=C2)O)OC)O	ECE1
Licochalcone A	5318998	CC(C)(C=C)C1=C(C=C(C(=C1)/C=C/C(=O)C2=CC=C(C=C2)O)OC)O	CDC25B
Naringenin-7-O-glucoside	92794	C1[C@H](OC2=CC(=CC(=C2C1=O)O)O[C@H]3[C@@H]([C@H]([C@@H]([C@H](O3)CO)O)O)O)C4=CC=C(C=C4)O	AKR1B1
Naringenin-7-O-glucoside	92794	C1[C@H](OC2=CC(=CC(=C2C1=O)O)O[C@H]3[C@@H]([C@H]([C@@H]([C@H](O3)CO)O)O)O)C4=CC=C(C=C4)O	SLC29A1
Naringenin-7-O-glucoside	92794	C1[C@H](OC2=CC(=CC(=C2C1=O)O)O[C@H]3[C@@H]([C@H]([C@@H]([C@H](O3)CO)O)O)O)C4=CC=C(C=C4)O	EPHX2
Naringenin-7-O-glucoside	92794	C1[C@H](OC2=CC(=CC(=C2C1=O)O)O[C@H]3[C@@H]([C@H]([C@@H]([C@H](O3)CO)O)O)O)C4=CC=C(C=C4)O	TYR
Naringenin-7-O-glucoside	92794	C1[C@H](OC2=CC(=CC(=C2C1=O)O)O[C@H]3[C@@H]([C@H]([C@@H]([C@H](O3)CO)O)O)O)C4=CC=C(C=C4)O	PTPN1
Kaempferol-3-O-glucoside	5282102	C1=CC(=CC=C1C2=C(C(=O)C3=C(C=C(C=C3O2)O)O)O[C@H]4[C@@H]([C@H]([C@@H]([C@H](O4)CO)O)O)O)O	AKR1B1
Kaempferol-3-O-glucoside	5282102	C1=CC(=CC=C1C2=C(C(=O)C3=C(C=C(C=C3O2)O)O)O[C@H]4[C@@H]([C@H]([C@@H]([C@H](O4)CO)O)O)O)O	CA2
Kaempferol-3-O-glucoside	5282102	C1=CC(=CC=C1C2=C(C(=O)C3=C(C=C(C=C3O2)O)O)O[C@H]4[C@@H]([C@H]([C@@H]([C@H](O4)CO)O)O)O)O	CA7
Kaempferol-3-O-glucoside	5282102	C1=CC(=CC=C1C2=C(C(=O)C3=C(C=C(C=C3O2)O)O)O[C@H]4[C@@H]([C@H]([C@@H]([C@H](O4)CO)O)O)O)O	CA12
Kaempferol-3-O-glucoside	5282102	C1=CC(=CC=C1C2=C(C(=O)C3=C(C=C(C=C3O2)O)O)O[C@H]4[C@@H]([C@H]([C@@H]([C@H](O4)CO)O)O)O)O	CA4
Kaempferol-3-O-glucoside	5282102	C1=CC(=CC=C1C2=C(C(=O)C3=C(C=C(C=C3O2)O)O)O[C@H]4[C@@H]([C@H]([C@@H]([C@H](O4)CO)O)O)O)O	ACHE
Kaempferol-3-O-glucoside	5282102	C1=CC(=CC=C1C2=C(C(=O)C3=C(C=C(C=C3O2)O)O)O[C@H]4[C@@H]([C@H]([C@@H]([C@H](O4)CO)O)O)O)O	NOX4
Kaempferol-3-O-glucoside	5282102	C1=CC(=CC=C1C2=C(C(=O)C3=C(C=C(C=C3O2)O)O)O[C@H]4[C@@H]([C@H]([C@@H]([C@H](O4)CO)O)O)O)O	ADRA2C
Kaempferol-3-O-glucoside	5282102	C1=CC(=CC=C1C2=C(C(=O)C3=C(C=C(C=C3O2)O)O)O[C@H]4[C@@H]([C@H]([C@@H]([C@H](O4)CO)O)O)O)O	NQO2
Kaempferol-3-O-glucoside	5282102	C1=CC(=CC=C1C2=C(C(=O)C3=C(C=C(C=C3O2)O)O)O[C@H]4[C@@H]([C@H]([C@@H]([C@H](O4)CO)O)O)O)O	RPS6KA3
Kaempferol-3-O-glucoside	5282102	C1=CC(=CC=C1C2=C(C(=O)C3=C(C=C(C=C3O2)O)O)O[C@H]4[C@@H]([C@H]([C@@H]([C@H](O4)CO)O)O)O)O	NMUR2
Kaempferol-3-O-glucoside	5282102	C1=CC(=CC=C1C2=C(C(=O)C3=C(C=C(C=C3O2)O)O)O[C@H]4[C@@H]([C@H]([C@@H]([C@H](O4)CO)O)O)O)O	ADRA2A
Kaempferol-3-O-glucoside	5282102	C1=CC(=CC=C1C2=C(C(=O)C3=C(C=C(C=C3O2)O)O)O[C@H]4[C@@H]([C@H]([C@@H]([C@H](O4)CO)O)O)O)O	PTGS2
Kaempferol-3-O-glucoside	5282102	C1=CC(=CC=C1C2=C(C(=O)C3=C(C=C(C=C3O2)O)O)O[C@H]4[C@@H]([C@H]([C@@H]([C@H](O4)CO)O)O)O)O	CD38
Kaempferol-3-O-glucoside	5282102	C1=CC(=CC=C1C2=C(C(=O)C3=C(C=C(C=C3O2)O)O)O[C@H]4[C@@H]([C@H]([C@@H]([C@H](O4)CO)O)O)O)O	PDE5A
Kaempferol-3-O-glucoside	5282102	C1=CC(=CC=C1C2=C(C(=O)C3=C(C=C(C=C3O2)O)O)O[C@H]4[C@@H]([C@H]([C@@H]([C@H](O4)CO)O)O)O)O	ADORA1
Kaempferol-3-O-glucoside	5282102	C1=CC(=CC=C1C2=C(C(=O)C3=C(C=C(C=C3O2)O)O)O[C@H]4[C@@H]([C@H]([C@@H]([C@H](O4)CO)O)O)O)O	TNF
Kaempferol-3-O-glucoside	5282102	C1=CC(=CC=C1C2=C(C(=O)C3=C(C=C(C=C3O2)O)O)O[C@H]4[C@@H]([C@H]([C@@H]([C@H](O4)CO)O)O)O)O	IL2
Kaempferol-3-O-glucoside	5282102	C1=CC(=CC=C1C2=C(C(=O)C3=C(C=C(C=C3O2)O)O)O[C@H]4[C@@H]([C@H]([C@@H]([C@H](O4)CO)O)O)O)O	XDH
Kaempferol-3-O-glucoside	5282102	C1=CC(=CC=C1C2=C(C(=O)C3=C(C=C(C=C3O2)O)O)O[C@H]4[C@@H]([C@H]([C@@H]([C@H](O4)CO)O)O)O)O	ALOX5
Kaempferol-3-O-glucoside	5282102	C1=CC(=CC=C1C2=C(C(=O)C3=C(C=C(C=C3O2)O)O)O[C@H]4[C@@H]([C@H]([C@@H]([C@H](O4)CO)O)O)O)O	SLC29A1
Naringin	442428	C[C@H]1[C@@H]([C@H]([C@H]([C@@H](O1)O[C@@H]2[C@H]([C@@H]([C@H](O[C@H]2OC3=CC(=C4C(=O)C[C@H](OC4=C3)C5=CC=C(C=C5)O)O)CO)O)O)O)O)O	CYP19A1
Naringin	442428	C[C@H]1[C@@H]([C@H]([C@H]([C@@H](O1)O[C@@H]2[C@H]([C@@H]([C@H](O[C@H]2OC3=CC(=C4C(=O)C[C@H](OC4=C3)C5=CC=C(C=C5)O)O)CO)O)O)O)O)O	SLC5A1
Naringin	442428	C[C@H]1[C@@H]([C@H]([C@H]([C@@H](O1)O[C@@H]2[C@H]([C@@H]([C@H](O[C@H]2OC3=CC(=C4C(=O)C[C@H](OC4=C3)C5=CC=C(C=C5)O)O)CO)O)O)O)O)O	SLC5A4
Naringin	442428	C[C@H]1[C@@H]([C@H]([C@H]([C@@H](O1)O[C@@H]2[C@H]([C@@H]([C@H](O[C@H]2OC3=CC(=C4C(=O)C[C@H](OC4=C3)C5=CC=C(C=C5)O)O)CO)O)O)O)O)O	SLC5A2
Naringin	442428	C[C@H]1[C@@H]([C@H]([C@H]([C@@H](O1)O[C@@H]2[C@H]([C@@H]([C@H](O[C@H]2OC3=CC(=C4C(=O)C[C@H](OC4=C3)C5=CC=C(C=C5)O)O)CO)O)O)O)O)O	PTGS1
Naringin	442428	C[C@H]1[C@@H]([C@H]([C@H]([C@@H](O1)O[C@@H]2[C@H]([C@@H]([C@H](O[C@H]2OC3=CC(=C4C(=O)C[C@H](OC4=C3)C5=CC=C(C=C5)O)O)CO)O)O)O)O)O	SRD5A1
Naringin	442428	C[C@H]1[C@@H]([C@H]([C@H]([C@@H](O1)O[C@@H]2[C@H]([C@@H]([C@H](O[C@H]2OC3=CC(=C4C(=O)C[C@H](OC4=C3)C5=CC=C(C=C5)O)O)CO)O)O)O)O)O	EPHX2
Naringin	442428	C[C@H]1[C@@H]([C@H]([C@H]([C@@H](O1)O[C@@H]2[C@H]([C@@H]([C@H](O[C@H]2OC3=CC(=C4C(=O)C[C@H](OC4=C3)C5=CC=C(C=C5)O)O)CO)O)O)O)O)O	SLC28A3
Naringin	442428	C[C@H]1[C@@H]([C@H]([C@H]([C@@H](O1)O[C@@H]2[C@H]([C@@H]([C@H](O[C@H]2OC3=CC(=C4C(=O)C[C@H](OC4=C3)C5=CC=C(C=C5)O)O)CO)O)O)O)O)O	TYR
Naringin	442428	C[C@H]1[C@@H]([C@H]([C@H]([C@@H](O1)O[C@@H]2[C@H]([C@@H]([C@H](O[C@H]2OC3=CC(=C4C(=O)C[C@H](OC4=C3)C5=CC=C(C=C5)O)O)CO)O)O)O)O)O	MMP1
Naringin	442428	C[C@H]1[C@@H]([C@H]([C@H]([C@@H](O1)O[C@@H]2[C@H]([C@@H]([C@H](O[C@H]2OC3=CC(=C4C(=O)C[C@H](OC4=C3)C5=CC=C(C=C5)O)O)CO)O)O)O)O)O	MMP7
Naringin	442428	C[C@H]1[C@@H]([C@H]([C@H]([C@@H](O1)O[C@@H]2[C@H]([C@@H]([C@H](O[C@H]2OC3=CC(=C4C(=O)C[C@H](OC4=C3)C5=CC=C(C=C5)O)O)CO)O)O)O)O)O	MMP8
Naringin	442428	C[C@H]1[C@@H]([C@H]([C@H]([C@@H](O1)O[C@@H]2[C@H]([C@@H]([C@H](O[C@H]2OC3=CC(=C4C(=O)C[C@H](OC4=C3)C5=CC=C(C=C5)O)O)CO)O)O)O)O)O	TAS2R31
Naringin	442428	C[C@H]1[C@@H]([C@H]([C@H]([C@@H](O1)O[C@@H]2[C@H]([C@@H]([C@H](O[C@H]2OC3=CC(=C4C(=O)C[C@H](OC4=C3)C5=CC=C(C=C5)O)O)CO)O)O)O)O)O	ADORA1
Naringin	442428	C[C@H]1[C@@H]([C@H]([C@H]([C@@H](O1)O[C@@H]2[C@H]([C@@H]([C@H](O[C@H]2OC3=CC(=C4C(=O)C[C@H](OC4=C3)C5=CC=C(C=C5)O)O)CO)O)O)O)O)O	ADORA3
Naringin	442428	C[C@H]1[C@@H]([C@H]([C@H]([C@@H](O1)O[C@@H]2[C@H]([C@@H]([C@H](O[C@H]2OC3=CC(=C4C(=O)C[C@H](OC4=C3)C5=CC=C(C=C5)O)O)CO)O)O)O)O)O	MAOB
Naringin	442428	C[C@H]1[C@@H]([C@H]([C@H]([C@@H](O1)O[C@@H]2[C@H]([C@@H]([C@H](O[C@H]2OC3=CC(=C4C(=O)C[C@H](OC4=C3)C5=CC=C(C=C5)O)O)CO)O)O)O)O)O	CYP1B1
Naringin	442428	C[C@H]1[C@@H]([C@H]([C@H]([C@@H](O1)O[C@@H]2[C@H]([C@@H]([C@H](O[C@H]2OC3=CC(=C4C(=O)C[C@H](OC4=C3)C5=CC=C(C=C5)O)O)CO)O)O)O)O)O	ABCG2
Naringin	442428	C[C@H]1[C@@H]([C@H]([C@H]([C@@H](O1)O[C@@H]2[C@H]([C@@H]([C@H](O[C@H]2OC3=CC(=C4C(=O)C[C@H](OC4=C3)C5=CC=C(C=C5)O)O)CO)O)O)O)O)O	MMP13
Naringin	442428	C[C@H]1[C@@H]([C@H]([C@H]([C@@H](O1)O[C@@H]2[C@H]([C@@H]([C@H](O[C@H]2OC3=CC(=C4C(=O)C[C@H](OC4=C3)C5=CC=C(C=C5)O)O)CO)O)O)O)O)O	MMP12
Naringin	442428	C[C@H]1[C@@H]([C@H]([C@H]([C@@H](O1)O[C@@H]2[C@H]([C@@H]([C@H](O[C@H]2OC3=CC(=C4C(=O)C[C@H](OC4=C3)C5=CC=C(C=C5)O)O)CO)O)O)O)O)O	CA12
Naringin	442428	C[C@H]1[C@@H]([C@H]([C@H]([C@@H](O1)O[C@@H]2[C@H]([C@@H]([C@H](O[C@H]2OC3=CC(=C4C(=O)C[C@H](OC4=C3)C5=CC=C(C=C5)O)O)CO)O)O)O)O)O	LGALS1
Naringin	442428	C[C@H]1[C@@H]([C@H]([C@H]([C@@H](O1)O[C@@H]2[C@H]([C@@H]([C@H](O[C@H]2OC3=CC(=C4C(=O)C[C@H](OC4=C3)C5=CC=C(C=C5)O)O)CO)O)O)O)O)O	ADORA2A
Naringin	442428	C[C@H]1[C@@H]([C@H]([C@H]([C@@H](O1)O[C@@H]2[C@H]([C@@H]([C@H](O[C@H]2OC3=CC(=C4C(=O)C[C@H](OC4=C3)C5=CC=C(C=C5)O)O)CO)O)O)O)O)O	ABCC1
Naringin	442428	C[C@H]1[C@@H]([C@H]([C@H]([C@@H](O1)O[C@@H]2[C@H]([C@@H]([C@H](O[C@H]2OC3=CC(=C4C(=O)C[C@H](OC4=C3)C5=CC=C(C=C5)O)O)CO)O)O)O)O)O	HSD17B1
Naringin	442428	C[C@H]1[C@@H]([C@H]([C@H]([C@@H](O1)O[C@@H]2[C@H]([C@@H]([C@H](O[C@H]2OC3=CC(=C4C(=O)C[C@H](OC4=C3)C5=CC=C(C=C5)O)O)CO)O)O)O)O)O	SHBG
Naringin	442428	C[C@H]1[C@@H]([C@H]([C@H]([C@@H](O1)O[C@@H]2[C@H]([C@@H]([C@H](O[C@H]2OC3=CC(=C4C(=O)C[C@H](OC4=C3)C5=CC=C(C=C5)O)O)CO)O)O)O)O)O	CBR1
Naringin	442428	C[C@H]1[C@@H]([C@H]([C@H]([C@@H](O1)O[C@@H]2[C@H]([C@@H]([C@H](O[C@H]2OC3=CC(=C4C(=O)C[C@H](OC4=C3)C5=CC=C(C=C5)O)O)CO)O)O)O)O)O	CA14
Apigenin	5280443	C1=CC(=CC=C1C2=CC(=O)C3=C(C=C(C=C3O2)O)O)O	NOX4
Apigenin	5280443	C1=CC(=CC=C1C2=CC(=O)C3=C(C=C(C=C3O2)O)O)O	AKR1B1
Apigenin	5280443	C1=CC(=CC=C1C2=CC(=O)C3=C(C=C(C=C3O2)O)O)O	CDK5R1
Apigenin	5280443	C1=CC(=CC=C1C2=CC(=O)C3=C(C=C(C=C3O2)O)O)O	XDH
Apigenin	5280443	C1=CC(=CC=C1C2=CC(=O)C3=C(C=C(C=C3O2)O)O)O	MAOA
Apigenin	5280443	C1=CC(=CC=C1C2=CC(=O)C3=C(C=C(C=C3O2)O)O)O	FLT3
Apigenin	5280443	C1=CC(=CC=C1C2=CC(=O)C3=C(C=C(C=C3O2)O)O)O	CYP19A1
Apigenin	5280443	C1=CC(=CC=C1C2=CC(=O)C3=C(C=C(C=C3O2)O)O)O	ESR1
Apigenin	5280443	C1=CC(=CC=C1C2=CC(=O)C3=C(C=C(C=C3O2)O)O)O	CCNB3
Apigenin	5280443	C1=CC(=CC=C1C2=CC(=O)C3=C(C=C(C=C3O2)O)O)O	ACHE
Apigenin	5280443	C1=CC(=CC=C1C2=CC(=O)C3=C(C=C(C=C3O2)O)O)O	ADORA1
Apigenin	5280443	C1=CC(=CC=C1C2=CC(=O)C3=C(C=C(C=C3O2)O)O)O	PTGS2
Apigenin	5280443	C1=CC(=CC=C1C2=CC(=O)C3=C(C=C(C=C3O2)O)O)O	ESR2
Apigenin	5280443	C1=CC(=CC=C1C2=CC(=O)C3=C(C=C(C=C3O2)O)O)O	CDK6
Apigenin	5280443	C1=CC(=CC=C1C2=CC(=O)C3=C(C=C(C=C3O2)O)O)O	ADORA2A
Apigenin	5280443	C1=CC(=CC=C1C2=CC(=O)C3=C(C=C(C=C3O2)O)O)O	SYK
Apigenin	5280443	C1=CC(=CC=C1C2=CC(=O)C3=C(C=C(C=C3O2)O)O)O	GSK3B
Apigenin	5280443	C1=CC(=CC=C1C2=CC(=O)C3=C(C=C(C=C3O2)O)O)O	ABCC1
Apigenin	5280443	C1=CC(=CC=C1C2=CC(=O)C3=C(C=C(C=C3O2)O)O)O	HSD17B1
Apigenin	5280443	C1=CC(=CC=C1C2=CC(=O)C3=C(C=C(C=C3O2)O)O)O	TTR
Apigenin	5280443	C1=CC(=CC=C1C2=CC(=O)C3=C(C=C(C=C3O2)O)O)O	CSNK2A1
Apigenin	5280443	C1=CC(=CC=C1C2=CC(=O)C3=C(C=C(C=C3O2)O)O)O	CFTR
Apigenin	5280443	C1=CC(=CC=C1C2=CC(=O)C3=C(C=C(C=C3O2)O)O)O	CYP1B1
Apigenin	5280443	C1=CC(=CC=C1C2=CC(=O)C3=C(C=C(C=C3O2)O)O)O	ABCG2
Apigenin	5280443	C1=CC(=CC=C1C2=CC(=O)C3=C(C=C(C=C3O2)O)O)O	AKR1B10
Apigenin	5280443	C1=CC(=CC=C1C2=CC(=O)C3=C(C=C(C=C3O2)O)O)O	TNKS2
Apigenin	5280443	C1=CC(=CC=C1C2=CC(=O)C3=C(C=C(C=C3O2)O)O)O	TNKS
Apigenin	5280443	C1=CC(=CC=C1C2=CC(=O)C3=C(C=C(C=C3O2)O)O)O	ALOX5
Apigenin	5280443	C1=CC(=CC=C1C2=CC(=O)C3=C(C=C(C=C3O2)O)O)O	PARP1
Apigenin	5280443	C1=CC(=CC=C1C2=CC(=O)C3=C(C=C(C=C3O2)O)O)O	CA2
Apigenin	5280443	C1=CC(=CC=C1C2=CC(=O)C3=C(C=C(C=C3O2)O)O)O	CA7
Apigenin	5280443	C1=CC(=CC=C1C2=CC(=O)C3=C(C=C(C=C3O2)O)O)O	CA12
Apigenin	5280443	C1=CC(=CC=C1C2=CC(=O)C3=C(C=C(C=C3O2)O)O)O	ABCB1
Apigenin	5280443	C1=CC(=CC=C1C2=CC(=O)C3=C(C=C(C=C3O2)O)O)O	CA4
Apigenin	5280443	C1=CC(=CC=C1C2=CC(=O)C3=C(C=C(C=C3O2)O)O)O	ALOX12
Apigenin	5280443	C1=CC(=CC=C1C2=CC(=O)C3=C(C=C(C=C3O2)O)O)O	PTPRS
Apigenin	5280443	C1=CC(=CC=C1C2=CC(=O)C3=C(C=C(C=C3O2)O)O)O	GLO1
Apigenin	5280443	C1=CC(=CC=C1C2=CC(=O)C3=C(C=C(C=C3O2)O)O)O	APP
Apigenin	5280443	C1=CC(=CC=C1C2=CC(=O)C3=C(C=C(C=C3O2)O)O)O	MMP9
Apigenin	5280443	C1=CC(=CC=C1C2=CC(=O)C3=C(C=C(C=C3O2)O)O)O	MMP2
Apigenin	5280443	C1=CC(=CC=C1C2=CC(=O)C3=C(C=C(C=C3O2)O)O)O	MMP12
Apigenin	5280443	C1=CC(=CC=C1C2=CC(=O)C3=C(C=C(C=C3O2)O)O)O	CD38
Apigenin	5280443	C1=CC(=CC=C1C2=CC(=O)C3=C(C=C(C=C3O2)O)O)O	TOP1
Apigenin	5280443	C1=CC(=CC=C1C2=CC(=O)C3=C(C=C(C=C3O2)O)O)O	ARG1
Apigenin	5280443	C1=CC(=CC=C1C2=CC(=O)C3=C(C=C(C=C3O2)O)O)O	ESRRA
Apigenin	5280443	C1=CC(=CC=C1C2=CC(=O)C3=C(C=C(C=C3O2)O)O)O	PFKFB3
Apigenin	5280443	C1=CC(=CC=C1C2=CC(=O)C3=C(C=C(C=C3O2)O)O)O	ALOX15
Apigenin	5280443	C1=CC(=CC=C1C2=CC(=O)C3=C(C=C(C=C3O2)O)O)O	AMY1A
Apigenin	5280443	C1=CC(=CC=C1C2=CC(=O)C3=C(C=C(C=C3O2)O)O)O	GRK6
Apigenin	5280443	C1=CC(=CC=C1C2=CC(=O)C3=C(C=C(C=C3O2)O)O)O	TYR
Apigenin	5280443	C1=CC(=CC=C1C2=CC(=O)C3=C(C=C(C=C3O2)O)O)O	HSD17B2
Apigenin	5280443	C1=CC(=CC=C1C2=CC(=O)C3=C(C=C(C=C3O2)O)O)O	AHR
Apigenin	5280443	C1=CC(=CC=C1C2=CC(=O)C3=C(C=C(C=C3O2)O)O)O	CA1
Apigenin	5280443	C1=CC(=CC=C1C2=CC(=O)C3=C(C=C(C=C3O2)O)O)O	CA9
Apigenin	5280443	C1=CC(=CC=C1C2=CC(=O)C3=C(C=C(C=C3O2)O)O)O	CBR1
Apigenin	5280443	C1=CC(=CC=C1C2=CC(=O)C3=C(C=C(C=C3O2)O)O)O	AR
Apigenin	5280443	C1=CC(=CC=C1C2=CC(=O)C3=C(C=C(C=C3O2)O)O)O	TERT
Apigenin	5280443	C1=CC(=CC=C1C2=CC(=O)C3=C(C=C(C=C3O2)O)O)O	PIM1
Apigenin	5280443	C1=CC(=CC=C1C2=CC(=O)C3=C(C=C(C=C3O2)O)O)O	EGFR
Apigenin	5280443	C1=CC(=CC=C1C2=CC(=O)C3=C(C=C(C=C3O2)O)O)O	CDK1
Apigenin	5280443	C1=CC(=CC=C1C2=CC(=O)C3=C(C=C(C=C3O2)O)O)O	KDM4E
Apigenin	5280443	C1=CC(=CC=C1C2=CC(=O)C3=C(C=C(C=C3O2)O)O)O	LCK
Apigenin	5280443	C1=CC(=CC=C1C2=CC(=O)C3=C(C=C(C=C3O2)O)O)O	AURKB
Apigenin	5280443	C1=CC(=CC=C1C2=CC(=O)C3=C(C=C(C=C3O2)O)O)O	NAE1
Apigenin	5280443	C1=CC(=CC=C1C2=CC(=O)C3=C(C=C(C=C3O2)O)O)O	TBXAS1
Apigenin	5280443	C1=CC(=CC=C1C2=CC(=O)C3=C(C=C(C=C3O2)O)O)O	IGF1R
Apigenin	5280443	C1=CC(=CC=C1C2=CC(=O)C3=C(C=C(C=C3O2)O)O)O	KDR
Apigenin	5280443	C1=CC(=CC=C1C2=CC(=O)C3=C(C=C(C=C3O2)O)O)O	PLK1
Apigenin	5280443	C1=CC(=CC=C1C2=CC(=O)C3=C(C=C(C=C3O2)O)O)O	MET
Apigenin	5280443	C1=CC(=CC=C1C2=CC(=O)C3=C(C=C(C=C3O2)O)O)O	ALK
Apigenin	5280443	C1=CC(=CC=C1C2=CC(=O)C3=C(C=C(C=C3O2)O)O)O	AXL
Apigenin	5280443	C1=CC(=CC=C1C2=CC(=O)C3=C(C=C(C=C3O2)O)O)O	BCHE
Apigenin	5280443	C1=CC(=CC=C1C2=CC(=O)C3=C(C=C(C=C3O2)O)O)O	ADORA3
Apigenin	5280443	C1=CC(=CC=C1C2=CC(=O)C3=C(C=C(C=C3O2)O)O)O	CDK2
Apigenin	5280443	C1=CC(=CC=C1C2=CC(=O)C3=C(C=C(C=C3O2)O)O)O	HTR2C
Apigenin	5280443	C1=CC(=CC=C1C2=CC(=O)C3=C(C=C(C=C3O2)O)O)O	GPR35
Apigenin	5280443	C1=CC(=CC=C1C2=CC(=O)C3=C(C=C(C=C3O2)O)O)O	DAPK1
Apigenin	5280443	C1=CC(=CC=C1C2=CC(=O)C3=C(C=C(C=C3O2)O)O)O	MPG
Apigenin	5280443	C1=CC(=CC=C1C2=CC(=O)C3=C(C=C(C=C3O2)O)O)O	SLC22A12
Apigenin	5280443	C1=CC(=CC=C1C2=CC(=O)C3=C(C=C(C=C3O2)O)O)O	ST6GAL1
Apigenin	5280443	C1=CC(=CC=C1C2=CC(=O)C3=C(C=C(C=C3O2)O)O)O	F2
Apigenin	5280443	C1=CC(=CC=C1C2=CC(=O)C3=C(C=C(C=C3O2)O)O)O	PLG
Apigenin	5280443	C1=CC(=CC=C1C2=CC(=O)C3=C(C=C(C=C3O2)O)O)O	AVPR2
Apigenin	5280443	C1=CC(=CC=C1C2=CC(=O)C3=C(C=C(C=C3O2)O)O)O	DRD4
Apigenin	5280443	C1=CC(=CC=C1C2=CC(=O)C3=C(C=C(C=C3O2)O)O)O	MPO
Apigenin	5280443	C1=CC(=CC=C1C2=CC(=O)C3=C(C=C(C=C3O2)O)O)O	PIK3R1
Apigenin	5280443	C1=CC(=CC=C1C2=CC(=O)C3=C(C=C(C=C3O2)O)O)O	PYGL
Apigenin	5280443	C1=CC(=CC=C1C2=CC(=O)C3=C(C=C(C=C3O2)O)O)O	SRC
Apigenin	5280443	C1=CC(=CC=C1C2=CC(=O)C3=C(C=C(C=C3O2)O)O)O	PTK2
[truncated: 387 more rows]

## Sheet: Targets_of_MPX_PPI
node1	node2	node1_string_id	node2_string_id	neighborhood_on_chromosome	gene_fusion	phylogenetic_cooccurrence	homology	coexpression	experimentally_determined_interaction	database_annotated	automated_textmining	combined_score
ABCB1	CD4	9606.ENSP00000478255	9606.ENSP00000011653	0	0	0	0	0	0.111	0	0.363	0.409
ABCB1	ATP12A	9606.ENSP00000478255	9606.ENSP00000218548	0	0	0	0	0.062	0.063	0	0.479	0.503
ABCB1	EPOR	9606.ENSP00000478255	9606.ENSP00000222139	0	0	0	0	0	0	0	0.436	0.436
ABCB1	PON1	9606.ENSP00000478255	9606.ENSP00000222381	0	0	0	0	0.063	0	0	0.51	0.521
ABCB1	CCND1	9606.ENSP00000478255	9606.ENSP00000227507	0	0	0	0	0	0	0	0.458	0.457
ABCB1	GAPDH	9606.ENSP00000478255	9606.ENSP00000229239	0	0	0	0	0.062	0	0	0.576	0.585
ABCB1	NR3C1	9606.ENSP00000478255	9606.ENSP00000231509	0	0	0	0	0	0.056	0	0.391	0.4
ABCB1	OPRD1	9606.ENSP00000478255	9606.ENSP00000234961	0	0	0	0	0.058	0	0	0.408	0.418
ABCB1	ABCG2	9606.ENSP00000478255	9606.ENSP00000237612	0	0	0	0.556	0.091	0.135	0	0.931	0.518
ABCB1	LRP1	9606.ENSP00000478255	9606.ENSP00000243077	0	0	0	0	0	0	0	0.42	0.42
ABCB1	SLC10A2	9606.ENSP00000478255	9606.ENSP00000245312	0	0	0	0	0.049	0	0	0.482	0.486
ABCB1	APOE	9606.ENSP00000478255	9606.ENSP00000252486	0	0	0	0	0.062	0	0	0.391	0.404
ABCB1	KRAS	9606.ENSP00000478255	9606.ENSP00000256078	0	0	0	0	0	0.181	0	0.394	0.483
ABCB1	CYP2C9	9606.ENSP00000478255	9606.ENSP00000260682	0	0	0	0	0.062	0	0	0.713	0.719
ABCB1	SLC6A4	9606.ENSP00000478255	9606.ENSP00000261707	0	0	0	0	0	0	0	0.457	0.457
ABCB1	CDH1	9606.ENSP00000478255	9606.ENSP00000261769	0	0	0	0	0	0	0	0.455	0.455
ABCB1	MAPK3	9606.ENSP00000478255	9606.ENSP00000263025	0	0	0	0	0.062	0.063	0	0.415	0.441
ABCB1	EP300	9606.ENSP00000478255	9606.ENSP00000263253	0	0	0	0	0	0.076	0.9	0.179	0.917
ABCB1	KDR	9606.ENSP00000478255	9606.ENSP00000263923	0	0	0	0	0.062	0	0	0.391	0.404
ABCB1	STAT3	9606.ENSP00000478255	9606.ENSP00000264657	0	0	0	0	0.062	0	0	0.454	0.465
ABCB1	ERBB2	9606.ENSP00000478255	9606.ENSP00000269571	0	0	0	0	0.062	0	0	0.558	0.568
ABCB1	SLC47A1	9606.ENSP00000478255	9606.ENSP00000270570	0	0	0	0	0.065	0.061	0	0.624	0.641
ABCB1	EGFR	9606.ENSP00000478255	9606.ENSP00000275493	0	0	0	0	0.062	0	0	0.687	0.694
ABCB1	AKR1B1	9606.ENSP00000478255	9606.ENSP00000285930	0	0	0	0	0.145	0.056	0	0.511	0.571
ABCB1	HMGCR	9606.ENSP00000478255	9606.ENSP00000287936	0	0	0	0	0	0.126	0	0.51	0.554
ABCB1	KIT	9606.ENSP00000478255	9606.ENSP00000288135	0	0	0	0	0.062	0	0	0.457	0.468
ABCB1	HPGDS	9606.ENSP00000478255	9606.ENSP00000295256	0	0	0	0	0.063	0	0	0.655	0.663
ABCB1	ALB	9606.ENSP00000478255	9606.ENSP00000295897	0	0	0	0	0.062	0	0	0.587	0.596
ABCB1	BCL2L1	9606.ENSP00000478255	9606.ENSP00000302564	0	0	0	0	0	0	0	0.501	0.501
ABCB1	FNTA	9606.ENSP00000478255	9606.ENSP00000303423	0	0	0	0	0	0.169	0	0.361	0.446
ABCB1	UGT2B7	9606.ENSP00000478255	9606.ENSP00000304811	0	0	0	0	0.063	0	0	0.681	0.688
ABCB1	CASP3	9606.ENSP00000478255	9606.ENSP00000311032	0	0	0	0	0	0	0	0.566	0.566
ABCB1	TPMT	9606.ENSP00000478255	9606.ENSP00000312304	0	0	0	0	0	0	0	0.507	0.507
ABCB1	HNF4A	9606.ENSP00000478255	9606.ENSP00000312987	0	0	0	0	0.062	0	0	0.391	0.404
ABCB1	TYMS	9606.ENSP00000478255	9606.ENSP00000315644	0	0	0	0	0.063	0	0	0.609	0.618
ABCB1	HSP90AA1	9606.ENSP00000478255	9606.ENSP00000335153	0	0	0	0	0	0.091	0	0.395	0.427
ABCB1	NR1I2	9606.ENSP00000478255	9606.ENSP00000336528	0	0	0	0	0.085	0.056	0	0.739	0.754
ABCB1	CYP3A4	9606.ENSP00000478255	9606.ENSP00000337915	0	0	0	0	0.083	0	0	0.962	0.964
ABCB1	CYP1A2	9606.ENSP00000478255	9606.ENSP00000342007	0	0	0	0	0	0	0	0.64	0.64
ABCB1	CES1	9606.ENSP00000478255	9606.ENSP00000353720	0	0	0	0	0.051	0	0	0.4	0.406
ABCB1	CYP2D6	9606.ENSP00000478255	9606.ENSP00000353820	0	0	0	0	0.062	0	0	0.742	0.748
ABCB1	COMT	9606.ENSP00000478255	9606.ENSP00000354511	0.049	0	0	0	0	0	0	0.602	0.606
ABCB1	TOP1	9606.ENSP00000478255	9606.ENSP00000354522	0	0	0	0	0.062	0.059	0	0.518	0.537
ABCB1	MTOR	9606.ENSP00000478255	9606.ENSP00000354558	0	0	0	0	0.062	0.056	0	0.45	0.471
ABCB1	DRD2	9606.ENSP00000478255	9606.ENSP00000354859	0	0	0	0	0	0	0	0.401	0.4
ABCB1	EZR	9606.ENSP00000478255	9606.ENSP00000356042	0	0	0	0	0	0	0	0.68	0.68
ABCB1	PTGS2	9606.ENSP00000478255	9606.ENSP00000356438	0	0	0	0	0	0	0	0.426	0.426
ABCB1	NR1I3	9606.ENSP00000478255	9606.ENSP00000356959	0	0	0	0	0.062	0.056	0	0.607	0.621
ABCB1	CYP2C19	9606.ENSP00000478255	9606.ENSP00000360372	0	0	0	0	0.062	0	0	0.762	0.767
ABCB1	HSP90AB1	9606.ENSP00000478255	9606.ENSP00000360609	0	0	0	0	0	0.091	0	0.378	0.41
ABCB1	ABL1	9606.ENSP00000478255	9606.ENSP00000361423	0	0	0	0	0	0.06	0	0.417	0.429
ABCB1	SRC	9606.ENSP00000478255	9606.ENSP00000362680	0	0	0	0	0	0.06	0	0.395	0.407
ABCB1	SLC28A3	9606.ENSP00000478255	9606.ENSP00000365413	0	0	0	0	0	0	0	0.464	0.463
ABCB1	SLC22A6	9606.ENSP00000478255	9606.ENSP00000367102	0	0.002	0	0	0.054	0.059	0	0.611	0.624
ABCB1	CYP1A1	9606.ENSP00000478255	9606.ENSP00000369050	0	0	0	0	0.062	0	0	0.544	0.554
ABCB1	SLC29A1	9606.ENSP00000478255	9606.ENSP00000377424	0	0	0	0	0	0	0	0.494	0.494
ABCB1	MAPK8	9606.ENSP00000478255	9606.ENSP00000378974	0	0	0	0	0	0	0.9	0.214	0.918
ABCB1	ABCC1	9606.ENSP00000478255	9606.ENSP00000382342	0	0	0	0.591	0.051	0.056	0	0.924	0.417
ABCB1	RELA	9606.ENSP00000478255	9606.ENSP00000384273	0	0	0	0	0	0	0	0.413	0.413
ABCB1	IL6	9606.ENSP00000478255	9606.ENSP00000385675	0	0	0	0	0	0	0	0.419	0.419
ABCB1	OPRM1	9606.ENSP00000478255	9606.ENSP00000394624	0	0	0	0	0	0	0	0.636	0.636
ABCB1	DHFR	9606.ENSP00000478255	9606.ENSP00000396308	0	0	0	0	0.063	0	0	0.473	0.485
ABCB1	TNF	9606.ENSP00000478255	9606.ENSP00000398698	0	0	0	0	0	0	0	0.455	0.455
ABCB1	ESR1	9606.ENSP00000478255	9606.ENSP00000405330	0	0	0	0	0	0.056	0	0.47	0.478
ABCB1	HTR2A	9606.ENSP00000478255	9606.ENSP00000437737	0	0	0	0	0	0	0	0.402	0.402
ABCB1	SLC16A1	9606.ENSP00000478255	9606.ENSP00000441065	0	0	0	0	0.063	0	0	0.387	0.401
ABCB1	NR1H4	9606.ENSP00000478255	9606.ENSP00000447149	0	0	0	0	0.091	0.056	0	0.366	0.408
ABCB1	AKT1	9606.ENSP00000478255	9606.ENSP00000451828	0	0	0	0	0.062	0.06	0	0.62	0.636
ABCB1	CYP1B1	9606.ENSP00000478255	9606.ENSP00000478561	0	0	0	0	0.056	0	0	0.473	0.481
ABCB1	VEGFA	9606.ENSP00000478255	9606.ENSP00000478570	0	0	0	0	0.062	0	0	0.505	0.515
ABCC1	GAPDH	9606.ENSP00000382342	9606.ENSP00000229239	0	0	0	0	0.074	0	0	0.473	0.492
ABCC1	ABCG2	9606.ENSP00000382342	9606.ENSP00000237612	0	0	0	0	0.062	0.135	0	0.923	0.932
ABCC1	KRAS	9606.ENSP00000382342	9606.ENSP00000256078	0	0	0	0	0.044	0.292	0	0.253	0.451
ABCC1	ERBB2	9606.ENSP00000382342	9606.ENSP00000269571	0	0	0	0	0	0	0	0.417	0.417
ABCC1	SLC47A1	9606.ENSP00000382342	9606.ENSP00000270570	0	0	0	0	0.063	0.061	0	0.487	0.51
ABCC1	EGFR	9606.ENSP00000382342	9606.ENSP00000275493	0	0	0	0	0	0	0	0.478	0.478
ABCC1	HPGDS	9606.ENSP00000382342	9606.ENSP00000295256	0	0	0	0	0	0	0	0.566	0.566
ABCC1	ALB	9606.ENSP00000382342	9606.ENSP00000295897	0	0	0	0	0.063	0	0	0.403	0.417
ABCC1	CASP3	9606.ENSP00000382342	9606.ENSP00000311032	0	0	0	0	0.057	0	0	0.412	0.422
ABCC1	TYMS	9606.ENSP00000382342	9606.ENSP00000315644	0	0	0	0	0.062	0	0	0.493	0.504
ABCC1	NR1I2	9606.ENSP00000382342	9606.ENSP00000336528	0	0	0	0	0.062	0.056	0	0.505	0.523
ABCC1	CYP3A4	9606.ENSP00000382342	9606.ENSP00000337915	0	0	0	0	0.063	0	0	0.528	0.539
ABCC1	DPP4	9606.ENSP00000382342	9606.ENSP00000353731	0	0	0	0	0.062	0	0	0.433	0.445
ABCC1	CYP2D6	9606.ENSP00000382342	9606.ENSP00000353820	0	0	0	0	0.062	0	0	0.394	0.407
ABCC1	TOP1	9606.ENSP00000382342	9606.ENSP00000354522	0	0	0	0	0	0.076	0	0.408	0.43
ABCC1	SLC28A3	9606.ENSP00000382342	9606.ENSP00000365413	0	0	0	0	0	0	0	0.465	0.465
ABCC1	SLC22A6	9606.ENSP00000382342	9606.ENSP00000367102	0	0	0	0	0.062	0.064	0	0.475	0.498
ABCC1	SLC29A1	9606.ENSP00000382342	9606.ENSP00000377424	0	0	0	0	0	0	0	0.46	0.46
ABCC1	DHFR	9606.ENSP00000382342	9606.ENSP00000396308	0	0	0	0	0.062	0	0	0.391	0.404
ABCC1	TNF	9606.ENSP00000382342	9606.ENSP00000398698	0	0	0	0	0	0	0	0.447	0.447
ABCC1	AKT1	9606.ENSP00000382342	9606.ENSP00000451828	0	0	0	0	0.062	0.06	0	0.468	0.49
ABCG2	CFTR	9606.ENSP00000237612	9606.ENSP00000003084	0	0	0	0	0.062	0.135	0	0.555	0.607
ABCG2	ATP12A	9606.ENSP00000237612	9606.ENSP00000218548	0	0	0	0	0.049	0.06	0	0.401	0.418
ABCG2	CCND1	9606.ENSP00000237612	9606.ENSP00000227507	0	0	0	0	0	0	0	0.469	0.469
ABCG2	GAPDH	9606.ENSP00000237612	9606.ENSP00000229239	0	0	0	0	0.062	0	0	0.607	0.615
ABCG2	HNF4A	9606.ENSP00000237612	9606.ENSP00000312987	0	0	0	0	0.061	0	0	0.39	0.402
ABCG2	DHFR	9606.ENSP00000237612	9606.ENSP00000396308	0	0	0	0	0	0	0	0.405	0.405
ABCG2	MAPK3	9606.ENSP00000237612	9606.ENSP00000263025	0	0	0	0	0	0.067	0	0.391	0.407
ABCG2	EZR	9606.ENSP00000237612	9606.ENSP00000356042	0	0	0	0	0	0.339	0	0.142	0.408
ABCG2	AR	9606.ENSP00000237612	9606.ENSP00000363822	0	0	0	0	0	0.075	0	0.391	0.412
ABCG2	PGR	9606.ENSP00000237612	9606.ENSP00000325120	0	0	0	0	0	0.075	0	0.391	0.412
ABCG2	IGF1R	9606.ENSP00000237612	9606.ENSP00000268035	0	0	0	0	0.062	0.057	0	0.392	0.415
ABCG2	NR1H4	9606.ENSP00000237612	9606.ENSP00000447149	0	0	0	0	0.065	0.075	0	0.381	0.417
ABCG2	SLC16A1	9606.ENSP00000237612	9606.ENSP00000441065	0	0	0	0	0	0.057	0	0.409	0.419
ABCG2	SRC	9606.ENSP00000237612	9606.ENSP00000362680	0	0	0	0	0.062	0.057	0	0.396	0.419
ABCG2	CDC42	9606.ENSP00000237612	9606.ENSP00000383118	0	0	0	0	0	0.339	0	0.161	0.421
ABCG2	CYP1B1	9606.ENSP00000237612	9606.ENSP00000478561	0	0	0	0	0	0.056	0	0.414	0.423
ABCG2	HPGDS	9606.ENSP00000237612	9606.ENSP00000295256	0	0	0	0	0	0	0	0.423	0.423
ABCG2	KRAS	9606.ENSP00000237612	9606.ENSP00000256078	0	0	0	0	0	0.094	0	0.401	0.434
ABCG2	CES1	9606.ENSP00000237612	9606.ENSP00000353720	0	0	0	0	0	0.213	0	0.334	0.453
ABCG2	BCL2L1	9606.ENSP00000237612	9606.ENSP00000302564	0	0	0	0	0	0	0	0.455	0.455
ABCG2	ALDH3A1	9606.ENSP00000237612	9606.ENSP00000411821	0	0	0	0	0.062	0	0	0.446	0.458
ABCG2	SLC28A3	9606.ENSP00000237612	9606.ENSP00000365413	0	0	0	0	0.055	0	0	0.46	0.467
ABCG2	PTPRC	9606.ENSP00000237612	9606.ENSP00000411355	0	0	0	0	0.062	0.102	0	0.42	0.469
ABCG2	STAT3	9606.ENSP00000237612	9606.ENSP00000264657	0	0	0	0	0	0	0	0.47	0.47
ABCG2	NCAPG	9606.ENSP00000237612	9606.ENSP00000251496	0	0	0	0	0.052	0	0	0.469	0.475
ABCG2	UGT2B7	9606.ENSP00000237612	9606.ENSP00000304811	0	0	0	0	0.062	0	0	0.469	0.48
ABCG2	CES2	9606.ENSP00000237612	9606.ENSP00000317842	0	0	0	0	0.053	0.213	0	0.369	0.488
ABCG2	MET	9606.ENSP00000237612	9606.ENSP00000317272	0	0	0	0	0.062	0.057	0	0.469	0.489
ABCG2	KDR	9606.ENSP00000237612	9606.ENSP00000263923	0	0	0	0	0.065	0.076	0	0.46	0.492
ABCG2	TYMS	9606.ENSP00000237612	9606.ENSP00000315644	0	0	0	0	0	0	0	0.5	0.5
ABCG2	CASP3	9606.ENSP00000237612	9606.ENSP00000311032	0	0	0	0	0.049	0	0	0.5	0.504
ABCG2	AHR	9606.ENSP00000237612	9606.ENSP00000242057	0	0	0	0	0	0	0	0.504	0.504
ABCG2	SNAI1	9606.ENSP00000237612	9606.ENSP00000244050	0	0	0	0	0	0	0	0.506	0.506
ABCG2	VEGFA	9606.ENSP00000237612	9606.ENSP00000478570	0	0	0	0	0	0	0	0.509	0.509
ABCG2	CYP1A1	9606.ENSP00000237612	9606.ENSP00000369050	0	0	0	0	0	0.056	0	0.525	0.532
ABCG2	ESR1	9606.ENSP00000237612	9606.ENSP00000405330	0	0	0	0	0	0.075	0	0.517	0.534
ABCG2	DGAT1	9606.ENSP00000237612	9606.ENSP00000482264	0	0	0	0	0	0.059	0	0.53	0.539
ABCG2	SLC29A1	9606.ENSP00000237612	9606.ENSP00000377424	0	0	0	0	0.063	0.058	0	0.523	0.542
ABCG2	NR1I3	9606.ENSP00000237612	9606.ENSP00000356959	0	0	0	0	0.054	0.075	0	0.52	0.543
ABCG2	CDH1	9606.ENSP00000237612	9606.ENSP00000261769	0	0	0	0	0	0	0	0.56	0.56
ABCG2	ERBB2	9606.ENSP00000237612	9606.ENSP00000269571	0	0	0	0	0.051	0	0	0.561	0.565
ABCG2	CYP1A2	9606.ENSP00000237612	9606.ENSP00000342007	0	0	0	0	0	0.056	0	0.571	0.578
ABCG2	CYP2C19	9606.ENSP00000237612	9606.ENSP00000360372	0	0	0	0	0	0.056	0	0.61	0.616
ABCG2	AKT1	9606.ENSP00000237612	9606.ENSP00000451828	0	0	0	0	0.062	0.057	0	0.602	0.618
ABCG2	CYP2D6	9606.ENSP00000237612	9606.ENSP00000353820	0	0	0	0	0.062	0.056	0	0.606	0.62
ABCG2	CYP2C9	9606.ENSP00000237612	9606.ENSP00000260682	0	0	0	0	0	0.056	0	0.616	0.622
ABCG2	TOP1	9606.ENSP00000237612	9606.ENSP00000354522	0	0	0	0	0	0	0	0.626	0.626
ABCG2	KIT	9606.ENSP00000237612	9606.ENSP00000288135	0	0	0	0	0	0.056	0	0.631	0.637
ABCG2	NR1I2	9606.ENSP00000237612	9606.ENSP00000336528	0	0	0	0	0.054	0.075	0	0.636	0.653
ABCG2	SLC22A6	9606.ENSP00000237612	9606.ENSP00000367102	0	0	0	0	0.062	0.102	0	0.668	0.695
ABCG2	SLC47A1	9606.ENSP00000237612	9606.ENSP00000270570	0.043	0	0	0	0	0	0	0.702	0.703
ABCG2	ALB	9606.ENSP00000237612	9606.ENSP00000295897	0	0	0	0	0.051	0	0	0.738	0.741
ABCG2	EGFR	9606.ENSP00000237612	9606.ENSP00000275493	0	0	0	0	0.075	0	0	0.737	0.746
ABCG2	SLC22A12	9606.ENSP00000237612	9606.ENSP00000366797	0	0	0	0	0.054	0.102	0	0.789	0.805
ABCG2	CYP3A4	9606.ENSP00000237612	9606.ENSP00000337915	0	0	0	0	0	0.056	0	0.831	0.834
ABL1	CD4	9606.ENSP00000361423	9606.ENSP00000011653	0	0	0	0	0.049	0.057	0	0.395	0.41
ABL1	CD22	9606.ENSP00000361423	9606.ENSP00000085219	0	0	0	0	0	0.075	0	0.467	0.485
ABL1	SIRT1	9606.ENSP00000361423	9606.ENSP00000212015	0	0	0	0	0	0	0	0.454	0.455
ABL1	MAPK1	9606.ENSP00000361423	9606.ENSP00000215832	0	0	0	0.587	0.062	0.148	0	0.857	0.459
ABL1	NFKBIA	9606.ENSP00000361423	9606.ENSP00000216797	0	0	0	0	0	0.33	0	0.289	0.503
ABL1	STUB1	9606.ENSP00000361423	9606.ENSP00000219548	0	0	0	0	0	0.696	0	0.265	0.767
ABL1	CD79A	9606.ENSP00000361423	9606.ENSP00000221972	0	0	0	0	0	0.058	0	0.426	0.437
ABL1	EPOR	9606.ENSP00000361423	9606.ENSP00000222139	0	0	0	0	0	0.058	0	0.503	0.512
ABL1	WASL	9606.ENSP00000361423	9606.ENSP00000223023	0	0	0	0	0	0.274	0	0.396	0.543
ABL1	BLNK	9606.ENSP00000361423	9606.ENSP00000224337	0	0	0	0	0	0.056	0	0.4	0.411
ABL1	MPO	9606.ENSP00000361423	9606.ENSP00000225275	0	0	0	0	0	0.221	0	0.454	0.556
ABL1	CD38	9606.ENSP00000361423	9606.ENSP00000226279	0	0	0	0	0	0.056	0	0.501	0.508
ABL1	CCND1	9606.ENSP00000361423	9606.ENSP00000227507	0	0	0	0	0.07	0	0.9	0.505	0.949
ABL1	KITLG	9606.ENSP00000361423	9606.ENSP00000228280	0	0	0	0	0	0	0	0.459	0.459
ABL1	CDKN1B	9606.ENSP00000361423	9606.ENSP00000228872	0	0	0	0	0	0.283	0.9	0.35	0.949
ABL1	GAPDH	9606.ENSP00000361423	9606.ENSP00000229239	0	0	0	0	0	0.065	0	0.474	0.487
ABL1	MAPK14	9606.ENSP00000361423	9606.ENSP00000229795	0	0	0	0.623	0.062	0.148	0.6	0.461	0.709
ABL1	FLT3	9606.ENSP00000361423	9606.ENSP00000241453	0	0	0	0.6	0	0.201	0	0.71	0.424
ABL1	PLCG1	9606.ENSP00000361423	9606.ENSP00000244007	0	0	0	0.54	0.097	0.517	0.9	0.467	0.962
ABL1	EPO	9606.ENSP00000361423	9606.ENSP00000252723	0	0	0	0	0	0	0	0.451	0.451
ABL1	RARA	9606.ENSP00000361423	9606.ENSP00000254066	0	0	0	0	0.066	0.265	0	0.602	0.702
ABL1	KRAS	9606.ENSP00000361423	9606.ENSP00000256078	0	0	0	0	0	0.14	0	0.569	0.614
ABL1	CDK4	9606.ENSP00000361423	9606.ENSP00000257904	0	0	0	0.608	0.062	0.072	0.9	0.487	0.922
ABL1	MDM2	9606.ENSP00000361423	9606.ENSP00000258149	0	0	0	0	0	0.68	0.9	0.759	0.991
ABL1	CCND2	9606.ENSP00000361423	9606.ENSP00000261254	0	0	0	0	0	0.27	0.9	0.323	0.946
ABL1	PDGFRB	9606.ENSP00000361423	9606.ENSP00000261799	0	0	0	0.579	0.089	0.331	0.9	0.683	0.952
ABL1	CREBBP	9606.ENSP00000361423	9606.ENSP00000262367	0	0	0	0	0.062	0.12	0	0.333	0.401
ABL1	CCNE1	9606.ENSP00000361423	9606.ENSP00000262643	0	0	0	0	0.058	0.139	0.9	0.264	0.932
ABL1	EP300	9606.ENSP00000361423	9606.ENSP00000263253	0	0	0	0	0.062	0.332	0	0.398	0.59
ABL1	PIK3CA	9606.ENSP00000361423	9606.ENSP00000263967	0	0	0	0	0.062	0.104	0	0.52	0.561
ABL1	STAT3	9606.ENSP00000361423	9606.ENSP00000264657	0	0	0	0	0	0.14	0	0.52	0.57
ABL1	CDK6	9606.ENSP00000361423	9606.ENSP00000265734	0	0	0	0.616	0.062	0.072	0.9	0.423	0.919
ABL1	CDK2	9606.ENSP00000361423	9606.ENSP00000266970	0	0	0	0.658	0.085	0.102	0.9	0.502	0.925
ABL1	ERBB2	9606.ENSP00000361423	9606.ENSP00000269571	0	0	0	0.59	0	0.667	0	0.704	0.762
ABL1	EGFR	9606.ENSP00000361423	9606.ENSP00000275493	0	0	0	0.591	0.069	0.838	0	0.752	0.89
ABL1	NTRK2	9606.ENSP00000361423	9606.ENSP00000277120	0	0	0	0.638	0	0	0.8	0.671	0.847
ABL1	APP	9606.ENSP00000361423	9606.ENSP00000284981	0	0	0	0	0.065	0.282	0	0.392	0.556
ABL1	KIT	9606.ENSP00000361423	9606.ENSP00000288135	0	0	0	0.598	0	0.339	0	0.751	0.536
ABL1	BCL2L1	9606.ENSP00000361423	9606.ENSP00000302564	0	0	0	0	0	0.27	0	0.556	0.662
ABL1	YWHAG	9606.ENSP00000361423	9606.ENSP00000306330	0	0	0	0	0.065	0.717	0	0.46	0.844
ABL1	TERT	9606.ENSP00000361423	9606.ENSP00000309572	0	0	0	0	0.049	0.213	0.9	0.453	0.953
ABL1	CASP3	9606.ENSP00000361423	9606.ENSP00000311032	0	0	0	0	0	0.063	0	0.507	0.518
ABL1	PTPN2	9606.ENSP00000361423	9606.ENSP00000311857	0	0	0	0	0.062	0.246	0	0.423	0.556
ABL1	PRKDC	9606.ENSP00000361423	9606.ENSP00000313420	0	0	0	0	0.062	0.317	0	0.805	0.864
ABL1	MAPK11	9606.ENSP00000361423	9606.ENSP00000333685	0	0	0	0.595	0.085	0.148	0.6	0.251	0.691
ABL1	HSP90AA1	9606.ENSP00000361423	9606.ENSP00000335153	0	0	0	0	0	0.829	0	0.856	0.974
ABL1	LCK	9606.ENSP00000361423	9606.ENSP00000337825	0	0	0	0.887	0	0	0.9	0.658	0.907
ABL1	SNCA	9606.ENSP00000361423	9606.ENSP00000338345	0	0	0	0	0	0.441	0	0.288	0.585
ABL1	PTPN11	9606.ENSP00000361423	9606.ENSP00000340944	0	0	0	0.55	0.078	0.182	0	0.843	0.509
ABL1	JAK1	9606.ENSP00000361423	9606.ENSP00000343204	0	0	0	0.571	0	0.462	0	0.842	0.654
ABL1	ATR	9606.ENSP00000361423	9606.ENSP00000343741	0	0	0	0	0.064	0.496	0.9	0.292	0.962
ABL1	FYN	9606.ENSP00000361423	9606.ENSP00000346671	0	0	0	0.88	0	0.115	0.9	0.693	0.915
ABL1	RAC1	9606.ENSP00000361423	9606.ENSP00000348461	0	0	0	0	0	0.14	0.9	0.312	0.935
ABL1	PTPRS	9606.ENSP00000361423	9606.ENSP00000349932	0	0	0	0	0.064	0.369	0	0.188	0.479
ABL1	EPHB4	9606.ENSP00000361423	9606.ENSP00000350896	0	0	0	0.62	0.069	0.057	0.8	0.38	0.834
ABL1	EPHA2	9606.ENSP00000361423	9606.ENSP00000351209	0	0	0	0.621	0.07	0	0.8	0.407	0.834
ABL1	PTPRF	9606.ENSP00000361423	9606.ENSP00000353030	0	0	0	0	0.086	0.369	0	0.18	0.486
ABL1	TOP1	9606.ENSP00000361423	9606.ENSP00000354522	0	0	0	0	0.062	0.27	0	0.39	0.546
ABL1	MTOR	9606.ENSP00000361423	9606.ENSP00000354558	0	0	0	0	0.09	0.317	0	0.416	0.606
ABL1	PARP1	9606.ENSP00000361423	9606.ENSP00000355759	0	0	0	0	0.062	0.27	0	0.384	0.541
ABL1	MAPKAPK2	9606.ENSP00000361423	9606.ENSP00000356070	0	0	0	0	0.065	0.059	0	0.524	0.545
ABL1	MDM4	9606.ENSP00000361423	9606.ENSP00000356150	0	0	0	0	0	0.281	0	0.391	0.543
ABL1	MCL1	9606.ENSP00000361423	9606.ENSP00000358022	0	0	0	0	0	0	0	0.519	0.519
ABL1	HSP90AB1	9606.ENSP00000361423	9606.ENSP00000360609	0	0	0	0	0	0.237	0	0.693	0.756
ABL1	PTPN1	9606.ENSP00000361423	9606.ENSP00000360683	0	0	0	0	0.062	0.426	0.9	0.308	0.957
ABL1	IL6	9606.ENSP00000361423	9606.ENSP00000385675	0	0	0	0	0	0	0	0.402	0.403
ABL1	ALOX5	9606.ENSP00000361423	9606.ENSP00000363512	0	0	0	0	0	0	0	0.44	0.44
ABL1	CDK1	9606.ENSP00000361423	9606.ENSP00000378699	0	0	0	0.664	0.062	0.351	0	0.471	0.461
ABL1	AR	9606.ENSP00000361423	9606.ENSP00000363822	0	0	0	0	0	0.222	0	0.339	0.464
ABL1	JAK2	9606.ENSP00000361423	9606.ENSP00000371067	0	0	0	0.577	0	0.213	0	0.774	0.467
ABL1	VEGFA	9606.ENSP00000361423	9606.ENSP00000478570	0	0	0	0	0.065	0	0	0.457	0.47
ABL1	ESR1	9606.ENSP00000361423	9606.ENSP00000405330	0	0	0	0	0	0.145	0	0.423	0.485
ABL1	PTPN6	9606.ENSP00000361423	9606.ENSP00000391592	0	0	0	0.547	0.063	0.482	0	0.389	0.577
ABL1	PTPRC	9606.ENSP00000361423	9606.ENSP00000411355	0	0	0	0	0.062	0.245	0	0.466	0.588
ABL1	PAK4	9606.ENSP00000361423	9606.ENSP00000469413	0	0	0	0.566	0.062	0.72	0	0.137	0.738
ABL1	CDC42	9606.ENSP00000361423	9606.ENSP00000383118	0	0	0	0	0	0.14	0.6	0.561	0.835
ABL1	EPHB2	9606.ENSP00000361423	9606.ENSP00000363763	0	0	0	0.623	0.062	0.282	0.8	0.247	0.865
ABL1	CBFB	9606.ENSP00000361423	9606.ENSP00000415151	0	0	0	0	0	0	0.9	0.072	0.903
ABL1	LYN	9606.ENSP00000361423	9606.ENSP00000428924	0	0	0	0.881	0	0	0.9	0.722	0.908
ABL1	MAPK8	9606.ENSP00000361423	9606.ENSP00000378974	0	0	0	0.58	0	0.101	0.9	0.344	0.918
ABL1	PIK3R1	9606.ENSP00000361423	9606.ENSP00000428056	0	0	0	0.544	0	0.883	0	0.715	0.921
ABL1	HDAC1	9606.ENSP00000361423	9606.ENSP00000362649	0	0	0	0	0	0.078	0.9	0.351	0.934
ABL1	NTRK1	9606.ENSP00000361423	9606.ENSP00000431418	0	0	0	0.645	0	0.486	0.9	0.933	0.964
ABL1	SRC	9606.ENSP00000361423	9606.ENSP00000362680	0	0	0	0.882	0.067	0.675	0.9	0.861	0.97
ACHE	NGFR	9606.ENSP00000303211	9606.ENSP00000172229	0	0	0	0	0.076	0	0	0.401	0.423
ACHE	PON1	9606.ENSP00000303211	9606.ENSP00000222381	0	0	0	0	0.063	0	0	0.659	0.667
ACHE	FAAH	9606.ENSP00000303211	9606.ENSP00000243167	0	0	0	0	0.076	0	0	0.396	0.418
ACHE	APOE	9606.ENSP00000303211	9606.ENSP00000252486	0	0	0	0	0.088	0	0	0.701	0.715
ACHE	SLC6A4	9606.ENSP00000303211	9606.ENSP00000261707	0	0	0	0	0	0	0	0.417	0.417
ACHE	CHRNB4	9606.ENSP00000303211	9606.ENSP00000261751	0	0	0	0	0.062	0	0	0.462	0.473
ACHE	TYR	9606.ENSP00000303211	9606.ENSP00000263321	0	0	0	0	0	0	0	0.468	0.468
ACHE	IL1B	9606.ENSP00000303211	9606.ENSP00000263341	0	0	0	0	0	0	0	0.508	0.508
ACHE	SLC6A3	9606.ENSP00000303211	9606.ENSP00000270349	0	0	0	0	0.062	0	0	0.442	0.454
ACHE	NTRK2	9606.ENSP00000303211	9606.ENSP00000277120	0	0	0	0	0.107	0.062	0	0.375	0.431
ACHE	APP	9606.ENSP00000303211	9606.ENSP00000284981	0	0	0	0	0.092	0.801	0	0.759	0.952
ACHE	HPGDS	9606.ENSP00000303211	9606.ENSP00000295256	0	0	0	0	0	0.1	0	0.51	0.54
ACHE	ALB	9606.ENSP00000303211	9606.ENSP00000295897	0	0	0	0	0.062	0	0	0.809	0.814
ACHE	SLC18A2	9606.ENSP00000303211	9606.ENSP00000298472	0	0	0	0	0.062	0	0	0.405	0.418
ACHE	COMT	9606.ENSP00000303211	9606.ENSP00000354511	0	0	0	0	0	0	0	0.4	0.4
ACHE	HRH3	9606.ENSP00000303211	9606.ENSP00000342560	0	0	0	0	0.146	0	0	0.336	0.41
ACHE	NTRK1	9606.ENSP00000303211	9606.ENSP00000431418	0	0	0	0	0.048	0.062	0	0.398	0.416
ACHE	GSK3B	9606.ENSP00000303211	9606.ENSP00000324806	0	0	0	0	0.048	0.062	0	0.408	0.425
ACHE	CHRNA4	9606.ENSP00000303211	9606.ENSP00000359285	0	0	0	0	0.118	0	0	0.381	0.431
ACHE	PSEN2	9606.ENSP00000303211	9606.ENSP00000355747	0	0	0	0	0	0	0	0.444	0.444
ACHE	DRD2	9606.ENSP00000303211	9606.ENSP00000354859	0	0	0	0	0.096	0	0	0.417	0.451
ACHE	PREP	9606.ENSP00000303211	9606.ENSP00000358106	0	0	0	0	0	0	0	0.458	0.457
ACHE	HTR1A	9606.ENSP00000303211	9606.ENSP00000316244	0	0	0	0	0.096	0	0	0.425	0.458
ACHE	CHRM4	9606.ENSP00000303211	9606.ENSP00000409378	0	0	0	0	0.11	0	0	0.418	0.46
ACHE	AKT1	9606.ENSP00000303211	9606.ENSP00000451828	0	0	0	0	0.048	0.062	0	0.449	0.465
ACHE	CHRM2	9606.ENSP00000303211	9606.ENSP00000399745	0	0	0	0	0.065	0	0	0.461	0.474
ACHE	PTGS2	9606.ENSP00000303211	9606.ENSP00000356438	0	0	0	0	0	0.059	0	0.467	0.477
ACHE	CHRNA3	9606.ENSP00000303211	9606.ENSP00000315602	0	0	0	0	0.062	0	0	0.491	0.502
ACHE	TNF	9606.ENSP00000303211	9606.ENSP00000398698	0	0	0	0	0	0	0	0.521	0.521
ACHE	SNCA	9606.ENSP00000303211	9606.ENSP00000338345	0	0	0	0	0.084	0	0	0.503	0.526
ACHE	CNR1	9606.ENSP00000303211	9606.ENSP00000358513	0	0	0	0	0.115	0	0	0.488	0.527
ACHE	CASP3	9606.ENSP00000303211	9606.ENSP00000311032	0	0	0	0	0	0	0	0.53	0.53
ACHE	IL6	9606.ENSP00000303211	9606.ENSP00000385675	0	0	0	0	0	0	0	0.536	0.536
ACHE	CA1	9606.ENSP00000303211	9606.ENSP00000430656	0	0	0	0	0	0	0	0.563	0.563
ACHE	CHRNA7	9606.ENSP00000303211	9606.ENSP00000407546	0	0	0	0	0.062	0	0	0.553	0.563
ACHE	CHRM1	9606.ENSP00000303211	9606.ENSP00000306490	0	0	0	0	0.146	0	0	0.556	0.605
ACHE	MGAM	9606.ENSP00000303211	9606.ENSP00000447378	0.045	0	0	0	0.053	0	0	0.603	0.609
ACHE	MAOA	9606.ENSP00000303211	9606.ENSP00000340684	0.047	0	0	0	0.096	0	0	0.603	0.628
ACHE	MAOB	9606.ENSP00000303211	9606.ENSP00000367309	0.047	0	0	0	0.107	0	0	0.662	0.687
ACHE	TH	9606.ENSP00000303211	9606.ENSP00000370571	0	0	0	0	0.062	0	0	0.688	0.694
ACHE	BACE1	9606.ENSP00000303211	9606.ENSP00000318585	0	0	0	0	0.063	0	0	0.687	0.695
ACLY	SIRT1	9606.ENSP00000253792	9606.ENSP00000212015	0.048	0	0	0	0	0	0	0.502	0.506
ACLY	GCK	9606.ENSP00000253792	9606.ENSP00000223366	0	0	0	0	0.062	0	0	0.535	0.545
ACLY	GAPDH	9606.ENSP00000253792	9606.ENSP00000229239	0	0	0	0	0.108	0	0	0.578	0.608
ACLY	TPI1	9606.ENSP00000253792	9606.ENSP00000229270	0	0	0	0	0.098	0	0	0.657	0.678
ACLY	LIPE	9606.ENSP00000253792	9606.ENSP00000244289	0	0	0	0	0	0	0	0.478	0.478
ACLY	SIRT2	9606.ENSP00000253792	9606.ENSP00000249396	0.048	0	0	0	0	0.27	0	0.495	0.618
ACLY	GSK3B	9606.ENSP00000253792	9606.ENSP00000324806	0	0	0	0	0	0.294	0	0.195	0.407
ACLY	BCAT2	9606.ENSP00000253792	9606.ENSP00000322991	0	0	0	0	0.062	0	0	0.394	0.408
ACLY	ERBB2	9606.ENSP00000253792	9606.ENSP00000269571	0	0	0	0	0	0	0	0.41	0.41
ACLY	GLUL	9606.ENSP00000253792	9606.ENSP00000307900	0	0	0	0	0.062	0.062	0	0.392	0.418
ACLY	FABP4	9606.ENSP00000253792	9606.ENSP00000256104	0	0	0	0	0.062	0	0	0.414	0.426
ACLY	MGLL	9606.ENSP00000253792	9606.ENSP00000265052	0.05	0	0	0	0.052	0	0	0.419	0.431
ACLY	PGK1	9606.ENSP00000253792	9606.ENSP00000362413	0	0	0	0	0.112	0	0	0.405	0.45
ACLY	LDHB	9606.ENSP00000253792	9606.ENSP00000379386	0.07	0	0	0	0.151	0	0	0.364	0.454
ACLY	HPGDS	9606.ENSP00000253792	9606.ENSP00000295256	0	0	0	0	0	0	0	0.459	0.459
ACLY	PDK1	9606.ENSP00000253792	9606.ENSP00000376352	0.045	0	0	0	0.062	0	0	0.446	0.461
ACLY	DHCR7	9606.ENSP00000253792	9606.ENSP00000347717	0	0	0	0	0.138	0	0	0.4	0.461
ACLY	VCP	9606.ENSP00000253792	9606.ENSP00000351777	0	0	0	0	0.068	0	0	0.451	0.467
ACLY	MTOR	9606.ENSP00000253792	9606.ENSP00000354558	0	0	0	0	0.079	0	0	0.458	0.479
ACLY	PFKFB3	9606.ENSP00000253792	9606.ENSP00000443319	0	0	0	0	0.062	0	0	0.5	0.511
ACLY	FADS1	9606.ENSP00000253792	9606.ENSP00000322229	0	0	0	0	0.1	0	0	0.49	0.521
ACLY	TACR3	9606.ENSP00000253792	9606.ENSP00000303325	0	0	0	0	0	0.525	0	0	0.525
ACLY	FDFT1	9606.ENSP00000253792	9606.ENSP00000480828	0	0	0	0	0.108	0	0	0.49	0.526
ACLY	TACR2	9606.ENSP00000253792	9606.ENSP00000362403	0	0	0	0	0	0.525	0	0.045	0.526
ACLY	LRRK2	9606.ENSP00000253792	9606.ENSP00000298910	0.07	0	0	0	0.062	0.486	0	0.076	0.53
ACLY	CCNE1	9606.ENSP00000253792	9606.ENSP00000262643	0	0	0	0	0.063	0	0	0.527	0.538
ACLY	PPARG	9606.ENSP00000253792	9606.ENSP00000287820	0	0	0	0	0	0	0	0.538	0.538
ACLY	KAT2B	9606.ENSP00000253792	9606.ENSP00000263754	0	0	0	0	0.055	0.27	0	0.386	0.54
ACLY	PPARA	9606.ENSP00000253792	9606.ENSP00000385523	0	0	0	0	0	0	0	0.556	0.556
ACLY	SQLE	9606.ENSP00000253792	9606.ENSP00000265896	0.05	0	0	0	0.143	0	0	0.535	0.588
ACLY	DGAT1	9606.ENSP00000253792	9606.ENSP00000482264	0	0	0	0	0.064	0	0	0.59	0.6
ACLY	SHBG	9606.ENSP00000253792	9606.ENSP00000369816	0	0	0	0	0	0	0	0.621	0.621
ACLY	AKT1	9606.ENSP00000253792	9606.ENSP00000451828	0	0	0	0	0	0	0	0.639	0.64
ACLY	HMGCR	9606.ENSP00000253792	9606.ENSP00000287936	0.047	0	0	0	0.109	0	0	0.645	0.672
ACLY	LDHA	9606.ENSP00000253792	9606.ENSP00000445175	0.07	0	0	0	0.182	0	0	0.607	0.675
ACLY	SREBF2	9606.ENSP00000253792	9606.ENSP00000354476	0	0	0	0	0.089	0	0	0.669	0.686
ACLY	G6PD	9606.ENSP00000253792	9606.ENSP00000377192	0	0	0	0	0.077	0	0	0.678	0.69
ACLY	SCD	9606.ENSP00000253792	9606.ENSP00000359380	0	0	0	0	0.135	0	0	0.72	0.747
ACLY	PKM	9606.ENSP00000253792	9606.ENSP00000320171	0	0	0	0	0.188	0	0	0.732	0.773
ACLY	FASN	9606.ENSP00000253792	9606.ENSP00000304592	0	0	0	0	0.793	0.158	0.8	0.92	0.996
ACP1	DUSP3	9606.ENSP00000272067	9606.ENSP00000226004	0.059	0	0	0	0	0	0	0.583	0.591
ACP1	TPI1	9606.ENSP00000272067	9606.ENSP00000229270	0.19	0	0	0	0.069	0	0	0.327	0.448
ACP1	PTPRS	9606.ENSP00000272067	9606.ENSP00000349932	0	0	0	0	0	0	0	0.407	0.407
ACP1	PTPN2	9606.ENSP00000272067	9606.ENSP00000311857	0	0	0	0	0	0	0	0.431	0.431
ACP1	EPHB2	9606.ENSP00000272067	9606.ENSP00000363763	0	0	0	0	0	0.281	0	0.302	0.477
ACP1	INSR	9606.ENSP00000272067	9606.ENSP00000303830	0	0	0	0	0	0.47	0	0.083	0.493
ACP1	SRC	9606.ENSP00000272067	9606.ENSP00000362680	0	0	0	0	0	0.056	0	0.513	0.52
ACP1	GLO1	9606.ENSP00000272067	9606.ENSP00000362463	0.176	0	0	0	0.096	0	0	0.434	0.542
ACP1	LDHA	9606.ENSP00000272067	9606.ENSP00000445175	0	0	0	0	0.081	0	0	0.576	0.593
ACP1	PTPN11	9606.ENSP00000272067	9606.ENSP00000340944	0	0	0	0	0	0	0	0.603	0.603
ACP1	G6PD	9606.ENSP00000272067	9606.ENSP00000377192	0.044	0	0	0	0.062	0	0	0.608	0.617
ACP1	PTPN1	9606.ENSP00000272067	9606.ENSP00000360683	0	0	0	0	0	0	0	0.666	0.666
ACP1	EPHA2	9606.ENSP00000272067	9606.ENSP00000351209	0	0	0	0	0	0.281	0.9	0.824	0.986
ACVR1	CHRD	9606.ENSP00000263640	9606.ENSP00000204604	0	0	0	0	0.058	0.109	0	0.736	0.759
ACVR1	STUB1	9606.ENSP00000263640	9606.ENSP00000219548	0	0	0	0	0	0.317	0	0.453	0.61
ACVR1	TGFB1	9606.ENSP00000263640	9606.ENSP00000221930	0	0	0	0	0	0.15	0	0.491	0.549
ACVR1	KITLG	9606.ENSP00000263640	9606.ENSP00000228280	0	0	0	0	0.063	0	0	0.401	0.414
ACVR1	TGFB3	9606.ENSP00000263640	9606.ENSP00000238682	0	0	0	0	0.062	0.15	0	0.532	0.594
ACVR1	BMP4	9606.ENSP00000263640	9606.ENSP00000245451	0	0	0	0	0	0.662	0.8	0.966	0.997
ACVR1	PDGFRA	9606.ENSP00000263640	9606.ENSP00000257290	0	0	0	0	0	0.122	0	0.456	0.501
ACVR1	SMAD7	9606.ENSP00000263640	9606.ENSP00000262158	0	0	0	0	0	0.494	0	0.59	0.784
ACVR1	ALK	9606.ENSP00000263640	9606.ENSP00000373700	0	0	0	0.56	0	0.164	0	0.666	0.403
ACVR1	TGFBR2	9606.ENSP00000263640	9606.ENSP00000351905	0	0	0	0.757	0.096	0.25	0	0.653	0.403
ACVR1	BMP1	9606.ENSP00000263640	9606.ENSP00000305714	0	0	0	0	0.065	0.057	0	0.408	0.432
ACVR1	KDR	9606.ENSP00000263640	9606.ENSP00000263923	0	0	0	0	0	0.244	0	0.285	0.436
ACVR1	ACVRL1	9606.ENSP00000263640	9606.ENSP00000373574	0	0	0	0.957	0	0.443	0.54	0.948	0.743
ACVR1	TGFBR1	9606.ENSP00000263640	9606.ENSP00000364133	0	0	0	0.93	0	0.569	0.54	0.922	0.806
ACVR1	BMPR1B	9606.ENSP00000263640	9606.ENSP00000401907	0	0	0	0.929	0.062	0.29	0.8	0.964	0.865
ACVR1	ACVR1B	9606.ENSP00000263640	9606.ENSP00000442656	0	0	0	0.917	0	0.593	0.72	0.904	0.89
ACVR1	BMPR1A	9606.ENSP00000263640	9606.ENSP00000361107	0	0	0	0.929	0.062	0.768	0.8	0.986	0.956
ACVR1	BMPR2	9606.ENSP00000263640	9606.ENSP00000363708	0	0	0	0.752	0.062	0.814	0.9	0.99	0.985
ACVR1B	CHRD	9606.ENSP00000442656	9606.ENSP00000204604	0	0	0	0	0.062	0.121	0	0.587	0.63
ACVR1B	PARD6A	9606.ENSP00000442656	9606.ENSP00000219255	0	0	0	0	0	0.18	0	0.437	0.518
ACVR1B	TGFB1	9606.ENSP00000442656	9606.ENSP00000221930	0	0	0	0	0	0.15	0	0.436	0.5
ACVR1B	TGFB3	9606.ENSP00000442656	9606.ENSP00000238682	0	0	0	0	0	0.15	0	0.458	0.519
ACVR1B	BMP4	9606.ENSP00000442656	9606.ENSP00000245451	0	0	0	0	0	0.381	0	0.705	0.809
ACVR1B	KRAS	9606.ENSP00000442656	9606.ENSP00000256078	0	0	0	0	0.064	0.14	0	0.338	0.42
ACVR1B	SMAD7	9606.ENSP00000442656	9606.ENSP00000262158	0	0	0	0	0	0.774	0	0.782	0.948
ACVR1B	ERBB2	9606.ENSP00000442656	9606.ENSP00000269571	0	0	0	0	0.062	0.174	0	0.314	0.422
ACVR1B	EGFR	9606.ENSP00000442656	9606.ENSP00000275493	0	0	0	0	0.062	0.174	0	0.352	0.454
ACVR1B	BMPR2	9606.ENSP00000442656	9606.ENSP00000363708	0	0	0	0.705	0.062	0.192	0	0.854	0.407
ACVR1B	TGFBR1	9606.ENSP00000442656	9606.ENSP00000364133	0	0	0	0.968	0.062	0	0.54	0.866	0.562
ACVR1B	TDP2	9606.ENSP00000442656	9606.ENSP00000367440	0	0	0	0	0	0	0	0.676	0.677
ACVR1B	CDK8	9606.ENSP00000442656	9606.ENSP00000370938	0	0	0	0	0.063	0.056	0	0.457	0.478
ACVR1B	ALK	9606.ENSP00000442656	9606.ENSP00000373700	0	0	0	0	0	0.174	0	0.665	0.711
ACVR1B	NR4A1	9606.ENSP00000442656	9606.ENSP00000440864	0	0	0	0	0.063	0.057	0	0.434	0.456
ACVR1B	BTK	9606.ENSP00000442656	9606.ENSP00000483570	0	0	0	0.551	0.074	0.386	0	0.05	0.409
ACVRL1	CHRD	9606.ENSP00000373574	9606.ENSP00000204604	0	0	0	0	0.064	0.104	0	0.354	0.411
ACVRL1	TGFB1	9606.ENSP00000373574	9606.ENSP00000221930	0	0	0	0	0	0.711	0.9	0.871	0.995
ACVRL1	KITLG	9606.ENSP00000373574	9606.ENSP00000228280	0	0	0	0	0	0	0	0.443	0.443
ACVRL1	TGFB3	9606.ENSP00000373574	9606.ENSP00000238682	0	0	0	0	0.062	0.352	0.9	0.791	0.985
ACVRL1	EFNB2	9606.ENSP00000373574	9606.ENSP00000245323	0	0	0	0	0.062	0.148	0	0.407	0.484
ACVRL1	BMP4	9606.ENSP00000373574	9606.ENSP00000245451	0	0	0	0	0.062	0.15	0	0.548	0.608
ACVRL1	FOLH1	9606.ENSP00000373574	9606.ENSP00000256999	0	0	0	0	0.062	0.059	0	0.448	0.47
ACVRL1	PDGFRB	9606.ENSP00000373574	9606.ENSP00000261799	0	0	0	0	0.155	0.122	0	0.279	0.419
ACVRL1	SMAD7	9606.ENSP00000373574	9606.ENSP00000262158	0	0	0	0	0.061	0.107	0.9	0.621	0.964
ACVRL1	KDR	9606.ENSP00000373574	9606.ENSP00000263923	0	0	0	0	0.103	0.122	0	0.426	0.508
ACVRL1	CDK5R1	9606.ENSP00000373574	9606.ENSP00000318486	0	0	0	0	0	0.057	0	0.558	0.565
ACVRL1	HSP90AA1	9606.ENSP00000373574	9606.ENSP00000335153	0	0	0	0	0	0.361	0	0.457	0.639
ACVRL1	TGFBR2	9606.ENSP00000373574	9606.ENSP00000351905	0	0	0	0.759	0.089	0.687	0.9	0.895	0.975
ACVRL1	BMPR2	9606.ENSP00000373574	9606.ENSP00000363708	0	0	0	0.723	0.062	0	0.9	0.939	0.927
ACVRL1	TGFBR1	9606.ENSP00000373574	9606.ENSP00000364133	0	0	0	0.92	0	0.478	0.9	0.916	0.949
ACVRL1	NR4A1	9606.ENSP00000373574	9606.ENSP00000440864	0	0	0	0	0.063	0.057	0	0.398	0.421
ACVRL1	VEGFA	9606.ENSP00000373574	9606.ENSP00000478570	0	0	0	0	0.062	0	0	0.519	0.529
ACVRL1	PFKFB3	9606.ENSP00000373574	9606.ENSP00000443319	0	0	0	0	0.062	0.058	0	0.536	0.554
ADAM10	EFNB1	9606.ENSP00000260408	9606.ENSP00000204961	0	0	0	0	0	0	0	0.521	0.522
ADAM10	SIRT1	9606.ENSP00000260408	9606.ENSP00000212015	0	0	0	0	0.063	0	0	0.484	0.496
ADAM10	TIMP1	9606.ENSP00000260408	9606.ENSP00000218388	0	0	0	0	0	0	0	0.816	0.817
ADAM10	MMP2	9606.ENSP00000260408	9606.ENSP00000219070	0	0	0	0	0	0	0	0.466	0.466
ADAM10	GAPDH	9606.ENSP00000260408	9606.ENSP00000229239	0	0	0	0	0	0	0	0.458	0.457
ADAM10	HBEGF	9606.ENSP00000260408	9606.ENSP00000230990	0	0	0	0	0	0	0.8	0.567	0.909
ADAM10	MMP8	9606.ENSP00000260408	9606.ENSP00000236826	0	0	0	0	0	0	0	0.444	0.444
ADAM10	FGF23	9606.ENSP00000260408	9606.ENSP00000237837	0	0	0	0	0	0	0	0.417	0.417
ADAM10	EREG	9606.ENSP00000260408	9606.ENSP00000244869	0	0	0	0	0	0	0	0.457	0.457
ADAM10	EFNB2	9606.ENSP00000260408	9606.ENSP00000245323	0	0	0	0	0	0	0	0.425	0.425
ADAM10	APOE	9606.ENSP00000260408	9606.ENSP00000252486	0	0	0	0	0	0	0	0.657	0.657
ADAM10	SORL1	9606.ENSP00000260408	9606.ENSP00000260197	0	0	0	0	0	0	0	0.427	0.426
ADAM10	MMP7	9606.ENSP00000260408	9606.ENSP00000260227	0	0	0	0	0	0	0	0.5	0.5
ADAM10	ALB	9606.ENSP00000260408	9606.ENSP00000295897	0	0	0	0	0	0	0	0.402	0.402
ADAM10	CASP3	9606.ENSP00000260408	9606.ENSP00000311032	0	0	0	0	0.063	0	0	0.391	0.404
ADAM10	IL1B	9606.ENSP00000260408	9606.ENSP00000263341	0	0	0	0	0	0	0	0.425	0.424
ADAM10	AXL	9606.ENSP00000260408	9606.ENSP00000301178	0	0	0	0	0	0.213	0	0.31	0.433
ADAM10	AKT1	9606.ENSP00000260408	9606.ENSP00000451828	0	0	0	0	0.062	0	0	0.484	0.495
ADAM10	MMP3	9606.ENSP00000260408	9606.ENSP00000299855	0	0	0	0	0	0	0	0.496	0.496
ADAM10	FYN	9606.ENSP00000260408	9606.ENSP00000346671	0	0	0	0	0.067	0.27	0	0.341	0.512
ADAM10	ERBB2	9606.ENSP00000260408	9606.ENSP00000269571	0	0	0	0	0	0	0	0.513	0.514
ADAM10	CTSB	9606.ENSP00000260408	9606.ENSP00000345672	0	0	0	0	0	0.134	0	0.475	0.526
ADAM10	IL6	9606.ENSP00000260408	9606.ENSP00000385675	0	0	0	0	0	0	0	0.543	0.543
ADAM10	LCK	9606.ENSP00000260408	9606.ENSP00000337825	0	0	0	0	0	0.486	0	0.17	0.555
ADAM10	MMP9	9606.ENSP00000260408	9606.ENSP00000361405	0	0	0	0	0	0	0	0.583	0.583
ADAM10	TNF	9606.ENSP00000260408	9606.ENSP00000398698	0	0	0	0	0	0	0	0.592	0.592
ADAM10	AR	9606.ENSP00000260408	9606.ENSP00000363822	0	0	0	0	0	0.27	0	0.477	0.602
ADAM10	SRC	9606.ENSP00000260408	9606.ENSP00000362680	0	0	0	0	0.067	0.27	0	0.488	0.621
ADAM10	BCL2	9606.ENSP00000260408	9606.ENSP00000381185	0	0	0	0	0	0	0.72	0	0.72
ADAM10	EPHB2	9606.ENSP00000260408	9606.ENSP00000363763	0	0	0	0	0.061	0	0	0.74	0.745
ADAM10	EPHA2	9606.ENSP00000260408	9606.ENSP00000351209	0	0	0	0	0	0	0.6	0.454	0.772
ADAM10	PSEN2	9606.ENSP00000260408	9606.ENSP00000355747	0	0	0	0	0.055	0	0	0.807	0.809
ADAM10	CD81	9606.ENSP00000260408	9606.ENSP00000263645	0	0	0	0	0	0.696	0	0.444	0.824
ADAM10	EGFR	9606.ENSP00000260408	9606.ENSP00000275493	0	0	0	0	0	0	0	0.824	0.824
ADAM10	KDR	9606.ENSP00000260408	9606.ENSP00000263923	0	0	0	0	0	0	0	0.829	0.829
ADAM10	ADAM17	9606.ENSP00000260408	9606.ENSP00000309968	0	0	0	0.69	0.062	0	0.8	0.964	0.862
ADAM10	BACE1	9606.ENSP00000260408	9606.ENSP00000318585	0	0	0	0	0.082	0.312	0	0.863	0.906
ADAM10	CDH1	9606.ENSP00000260408	9606.ENSP00000261769	0	0	0	0	0	0	0.9	0.605	0.958
ADAM10	APP	9606.ENSP00000260408	9606.ENSP00000284981	0	0	0	0	0.062	0.395	0.9	0.887	0.992
ADAM17	CD4	9606.ENSP00000309968	9606.ENSP00000011653	0	0	0	0	0	0	0	0.422	0.422
ADAM17	TNFRSF1A	9606.ENSP00000309968	9606.ENSP00000162749	0	0	0	0	0	0.27	0	0.768	0.824
ADAM17	NGFR	9606.ENSP00000309968	9606.ENSP00000172229	0	0	0	0	0	0	0.9	0.24	0.92
ADAM17	TIMP1	9606.ENSP00000309968	9606.ENSP00000218388	0	0	0	0	0	0	0	0.571	0.571
ADAM17	MMP2	9606.ENSP00000309968	9606.ENSP00000219070	0	0	0	0	0	0	0	0.518	0.518
ADAM17	GAPDH	9606.ENSP00000309968	9606.ENSP00000229239	0	0	0	0	0	0	0	0.436	0.436
ADAM17	MAPK14	9606.ENSP00000309968	9606.ENSP00000229795	0	0	0	0	0	0	0.9	0.323	0.929
ADAM17	HBEGF	9606.ENSP00000309968	9606.ENSP00000230990	0	0	0	0	0	0	0.9	0.698	0.968
ADAM17	MMP8	9606.ENSP00000309968	9606.ENSP00000236826	0	0	0	0	0	0	0	0.443	0.443
ADAM17	EREG	9606.ENSP00000309968	9606.ENSP00000244869	0	0	0	0	0	0	0.9	0.584	0.956
ADAM17	KRAS	9606.ENSP00000309968	9606.ENSP00000256078	0	0	0	0	0	0.142	0	0.344	0.413
ADAM17	SORT1	9606.ENSP00000309968	9606.ENSP00000256637	0	0	0	0	0	0	0.9	0.21	0.917
ADAM17	MMP7	9606.ENSP00000309968	9606.ENSP00000260227	0	0	0	0	0	0	0	0.532	0.532
ADAM17	ITGAV	9606.ENSP00000309968	9606.ENSP00000261023	0	0	0	0	0.063	0.319	0	0.141	0.404
ADAM17	CDH1	9606.ENSP00000309968	9606.ENSP00000261769	0	0	0	0	0	0.097	0	0.404	0.438
ADAM17	MAPK3	9606.ENSP00000309968	9606.ENSP00000263025	0	0	0	0	0	0	0	0.465	0.465
ADAM17	IL1B	9606.ENSP00000309968	9606.ENSP00000263341	0	0	0	0	0.06	0	0	0.519	0.528
ADAM17	STAT3	9606.ENSP00000309968	9606.ENSP00000264657	0	0	0	0	0	0	0	0.457	0.457
ADAM17	ICAM1	9606.ENSP00000309968	9606.ENSP00000264832	0	0	0	0	0	0	0	0.46	0.459
ADAM17	ERBB2	9606.ENSP00000309968	9606.ENSP00000269571	0	0	0	0	0.049	0	0.9	0.506	0.948
ADAM17	PLK2	9606.ENSP00000309968	9606.ENSP00000274289	0	0	0	0	0	0	0.9	0.067	0.902
ADAM17	EGFR	9606.ENSP00000309968	9606.ENSP00000275493	0	0	0	0	0.062	0	0	0.948	0.949
ADAM17	APP	9606.ENSP00000309968	9606.ENSP00000284981	0	0	0	0	0.112	0.301	0	0.677	0.782
ADAM17	ALB	9606.ENSP00000309968	9606.ENSP00000295897	0	0	0	0	0	0	0	0.437	0.437
ADAM17	MMP3	9606.ENSP00000309968	9606.ENSP00000299855	0	0	0	0	0	0	0	0.535	0.535
ADAM17	ARG1	9606.ENSP00000309968	9606.ENSP00000349446	0	0	0	0	0	0	0	0.409	0.409
ADAM17	CA9	9606.ENSP00000309968	9606.ENSP00000367608	0	0	0	0	0.062	0	0	0.41	0.423
ADAM17	MMP1	9606.ENSP00000309968	9606.ENSP00000322788	0	0	0	0	0	0	0	0.428	0.428
ADAM17	TLR4	9606.ENSP00000309968	9606.ENSP00000363089	0	0	0	0	0.062	0.057	0	0.407	0.429
ADAM17	THRB	9606.ENSP00000309968	9606.ENSP00000379904	0	0	0	0	0	0	0	0.453	0.453
ADAM17	VEGFA	9606.ENSP00000309968	9606.ENSP00000478570	0	0	0	0	0	0	0	0.459	0.459
ADAM17	AKT1	9606.ENSP00000309968	9606.ENSP00000451828	0	0	0	0	0.052	0	0	0.543	0.548
ADAM17	PSEN2	9606.ENSP00000309968	9606.ENSP00000355747	0	0	0	0	0.05	0	0	0.56	0.564
ADAM17	MMP9	9606.ENSP00000309968	9606.ENSP00000361405	0	0	0	0	0	0	0	0.618	0.618
ADAM17	SRC	9606.ENSP00000309968	9606.ENSP00000362680	0	0	0	0	0	0.27	0	0.616	0.708
ADAM17	IL6	9606.ENSP00000309968	9606.ENSP00000385675	0	0	0	0	0	0	0	0.724	0.724
ADAM17	BACE1	9606.ENSP00000309968	9606.ENSP00000318585	0	0	0	0	0.047	0	0	0.774	0.776
ADAM17	PRKCA	9606.ENSP00000309968	9606.ENSP00000408695	0	0	0	0	0	0	0.9	0.213	0.917
ADAM17	TNF	9606.ENSP00000309968	9606.ENSP00000398698	0	0	0	0	0.062	0.213	0.9	0.847	0.987
ADCY5	GCK	9606.ENSP00000419361	9606.ENSP00000223366	0	0	0	0	0.08	0	0	0.616	0.632
ADCY5	MTNR1B	9606.ENSP00000419361	9606.ENSP00000257068	0	0	0	0	0.063	0.056	0	0.764	0.773
ADCY5	ADRA2A	9606.ENSP00000419361	9606.ENSP00000280155	0	0	0	0	0.105	0.056	0.65	0.469	0.822
ADCY5	PDE3B	9606.ENSP00000419361	9606.ENSP00000282096	0	0	0	0	0	0	0.65	0.288	0.74
ADCY5	PDE11A	9606.ENSP00000419361	9606.ENSP00000286063	0	0	0	0	0.108	0.161	0.65	0.193	0.76
ADCY5	ADORA2B	9606.ENSP00000419361	9606.ENSP00000304501	0	0	0	0	0.063	0.056	0.65	0.328	0.764
ADCY5	ADRB2	9606.ENSP00000419361	9606.ENSP00000305372	0	0	0	0	0.063	0.056	0	0.687	0.699
ADCY5	PRKCE	9606.ENSP00000419361	9606.ENSP00000306124	0	0	0	0	0.094	0	0.9	0.172	0.918
ADCY5	PRKACA	9606.ENSP00000419361	9606.ENSP00000309591	0	0	0	0	0.124	0.293	0.65	0.189	0.8
ADCY5	EDNRA	9606.ENSP00000419361	9606.ENSP00000315011	0	0	0	0	0.079	0.056	0.9	0.083	0.909
ADCY5	PKM	9606.ENSP00000419361	9606.ENSP00000320171	0	0	0	0	0	0	0.65	0.058	0.656
ADCY5	FADS1	9606.ENSP00000419361	9606.ENSP00000322229	0	0	0	0	0	0	0	0.432	0.432
ADCY5	PDE4B	9606.ENSP00000419361	9606.ENSP00000332116	0	0	0	0	0.108	0.172	0.65	0.428	0.832
ADCY5	PDE2A	9606.ENSP00000419361	9606.ENSP00000334910	0	0	0	0	0.173	0.161	0.65	0.344	0.819
ADCY5	ADORA2A	9606.ENSP00000419361	9606.ENSP00000336630	0	0	0	0	0.063	0.056	0	0.413	0.435
ADCY5	PDE4D	9606.ENSP00000419361	9606.ENSP00000345502	0	0	0	0	0.108	0.172	0.65	0.485	0.849
ADCY5	PDE5A	9606.ENSP00000419361	9606.ENSP00000347046	0	0	0	0	0.108	0.161	0.65	0.323	0.798
ADCY5	PDE4C	9606.ENSP00000419361	9606.ENSP00000347689	0	0	0	0	0.108	0.161	0.65	0.523	0.858
ADCY5	AVPR2	9606.ENSP00000419361	9606.ENSP00000351805	0	0	0	0	0.063	0.056	0.65	0.231	0.73
ADCY5	PDE3A	9606.ENSP00000419361	9606.ENSP00000351957	0	0	0	0	0	0	0.65	0.357	0.765
ADCY5	DRD2	9606.ENSP00000419361	9606.ENSP00000354859	0	0	0	0	0.097	0.056	0	0.458	0.498
ADCY5	ADORA1	9606.ENSP00000419361	9606.ENSP00000356205	0	0	0	0	0.203	0.056	0	0.305	0.431
ADCY5	ADRB1	9606.ENSP00000419361	9606.ENSP00000358301	0	0	0	0	0.063	0.056	0	0.822	0.829
ADCY5	CNR1	9606.ENSP00000419361	9606.ENSP00000358513	0	0	0	0	0.144	0.056	0.6	0.243	0.722
ADCY5	PDE4A	9606.ENSP00000419361	9606.ENSP00000370078	0	0	0	0	0.128	0.172	0.65	0.579	0.879
ADCY5	DRD1	9606.ENSP00000419361	9606.ENSP00000377353	0	0	0	0	0.191	0.056	0	0.486	0.574
ADCY5	CAMK2B	9606.ENSP00000419361	9606.ENSP00000379098	0	0	0	0	0.13	0.077	0.6	0.135	0.685
ADCY5	PDE7A	9606.ENSP00000419361	9606.ENSP00000385632	0	0	0	0	0.108	0.161	0.65	0.268	0.782
ADCY5	ADRA2C	9606.ENSP00000419361	9606.ENSP00000386069	0	0	0	0	0.091	0.056	0.65	0.113	0.698
ADCY5	PRKCA	9606.ENSP00000419361	9606.ENSP00000408695	0	0	0	0	0.062	0.213	0.6	0.329	0.775
ADCY5	PDE1A	9606.ENSP00000419361	9606.ENSP00000410309	0	0	0	0	0.177	0	0.65	0.409	0.815
ADCY5	TRPV1	9606.ENSP00000419361	9606.ENSP00000459962	0	0	0	0	0.062	0	0	0.593	0.603
ADCY5	ADRA2B	9606.ENSP00000419361	9606.ENSP00000480573	0	0	0	0	0.086	0.056	0.65	0	0.671
ADCY5	AKT1	9606.ENSP00000419361	9606.ENSP00000451828	0	0	0	0	0.062	0.058	0.6	0.251	0.7
ADCY5	PDE10A	9606.ENSP00000419361	9606.ENSP00000438284	0	0	0	0	0.108	0.161	0.65	0.495	0.85
ADH1A	CHRM2	9606.ENSP00000209668	9606.ENSP00000399745	0	0	0	0	0	0	0	0.416	0.416
ADH1A	AKR1B10	9606.ENSP00000209668	9606.ENSP00000352584	0	0	0	0	0.063	0.16	0	0.338	0.433
ADH1A	TPI1	9606.ENSP00000209668	9606.ENSP00000229270	0	0	0	0	0.062	0	0	0.465	0.477
ADH1A	LAP3	9606.ENSP00000209668	9606.ENSP00000226299	0	0	0	0	0.062	0.337	0	0.229	0.479
ADH1A	PGK1	9606.ENSP00000209668	9606.ENSP00000362413	0	0	0	0	0.063	0	0	0.513	0.524
ADH1A	LDHA	9606.ENSP00000209668	9606.ENSP00000445175	0	0	0	0	0.063	0.282	0	0.43	0.583
ADH1A	LDHB	9606.ENSP00000209668	9606.ENSP00000379386	0	0	0	0	0.063	0.282	0	0.488	0.625
ADH1A	UGT2B7	9606.ENSP00000209668	9606.ENSP00000304811	0	0	0	0	0.098	0	0.65	0.082	0.684
ADH1A	MAOB	9606.ENSP00000209668	9606.ENSP00000367309	0	0	0	0	0.065	0	0.65	0.15	0.697
ADH1A	DGAT1	9606.ENSP00000209668	9606.ENSP00000482264	0	0	0	0	0	0	0.65	0.213	0.712
ADH1A	MAOA	9606.ENSP00000209668	9606.ENSP00000340684	0	0	0	0	0.097	0	0.65	0.205	0.727
ADH1A	COMT	9606.ENSP00000209668	9606.ENSP00000354511	0	0	0	0	0.062	0	0.65	0.282	0.743
ADH1A	HPGDS	9606.ENSP00000209668	9606.ENSP00000295256	0	0	0	0	0.101	0.166	0.65	0.308	0.794
ADH1A	ALDH3A1	9606.ENSP00000209668	9606.ENSP00000411821	0.049	0	0	0	0.062	0	0.65	0.677	0.885
ADH1A	ALDH2	9606.ENSP00000209668	9606.ENSP00000261733	0.049	0	0	0	0.135	0	0.65	0.734	0.913
ADORA1	CD4	9606.ENSP00000356205	9606.ENSP00000011653	0	0	0	0	0	0.056	0	0.407	0.416
ADORA1	OPRD1	9606.ENSP00000356205	9606.ENSP00000234961	0	0	0	0.58	0.062	0	0.8	0.325	0.828
ADORA1	MAPK3	9606.ENSP00000356205	9606.ENSP00000263025	0	0	0	0	0.065	0	0	0.407	0.421
ADORA1	IL1B	9606.ENSP00000356205	9606.ENSP00000263341	0	0	0	0	0	0	0	0.504	0.504
ADORA1	EGFR	9606.ENSP00000356205	9606.ENSP00000275493	0	0	0	0	0.087	0.334	0	0.17	0.451
ADORA1	NTRK2	9606.ENSP00000356205	9606.ENSP00000277120	0	0	0	0	0.23	0.056	0	0.347	0.484
ADORA1	ADORA2B	9606.ENSP00000356205	9606.ENSP00000304501	0	0	0	0.913	0.065	0.219	0.8	0.705	0.85
ADORA1	ADRB2	9606.ENSP00000356205	9606.ENSP00000305372	0	0	0	0.673	0.062	0.27	0	0.509	0.4
ADORA1	GRM5	9606.ENSP00000356205	9606.ENSP00000306138	0	0	0	0	0.199	0.056	0	0.501	0.59
ADORA1	P2RX7	9606.ENSP00000356205	9606.ENSP00000330696	0	0	0	0	0.062	0	0	0.519	0.529
ADORA1	ADORA2A	9606.ENSP00000356205	9606.ENSP00000336630	0	0	0	0.93	0.062	0.474	0.8	0.859	0.899
ADORA1	GRM1	9606.ENSP00000356205	9606.ENSP00000354896	0	0	0	0	0.146	0.281	0	0.391	0.593
ADORA1	VEGFA	9606.ENSP00000356205	9606.ENSP00000478570	0	0	0	0	0	0	0	0.414	0.414
ADORA1	GRM2	9606.ENSP00000356205	9606.ENSP00000378492	0	0	0	0	0.09	0.056	0	0.375	0.416
ADORA1	MAOB	9606.ENSP00000356205	9606.ENSP00000367309	0	0	0	0	0.139	0	0	0.358	0.423
ADORA1	TRPV1	9606.ENSP00000356205	9606.ENSP00000459962	0	0	0	0	0	0.058	0	0.419	0.429
ADORA1	GRM4	9606.ENSP00000356205	9606.ENSP00000440556	0	0	0	0	0.107	0.056	0	0.391	0.442
ADORA1	ADORA3	9606.ENSP00000356205	9606.ENSP00000358730	0	0	0	0.727	0	0	0.3	0.785	0.448
ADORA1	DRD1	9606.ENSP00000356205	9606.ENSP00000377353	0	0	0	0.698	0.152	0.27	0	0.536	0.455
ADORA1	AKT1	9606.ENSP00000356205	9606.ENSP00000451828	0	0	0	0	0	0.056	0	0.459	0.467
ADORA1	PDE4A	9606.ENSP00000356205	9606.ENSP00000370078	0	0	0	0	0.076	0.064	0	0.46	0.492
ADORA1	IL6	9606.ENSP00000356205	9606.ENSP00000385675	0	0	0	0	0	0	0	0.51	0.51
ADORA1	TNF	9606.ENSP00000356205	9606.ENSP00000398698	0	0	0	0	0	0	0	0.517	0.517
ADORA1	SLC29A1	9606.ENSP00000356205	9606.ENSP00000377424	0	0	0	0	0	0.057	0	0.72	0.724
ADORA1	BDKRB2	9606.ENSP00000356205	9606.ENSP00000450482	0	0	0	0	0.076	0	0.8	0.184	0.836
ADORA2A	CD4	9606.ENSP00000336630	9606.ENSP00000011653	0	0	0	0	0.083	0.056	0	0.488	0.518
ADORA2A	ATP12A	9606.ENSP00000336630	9606.ENSP00000218548	0	0	0	0	0	0	0	0.509	0.509
ADORA2A	SLC6A2	9606.ENSP00000336630	9606.ENSP00000219833	0	0	0	0	0	0.057	0	0.401	0.411
ADORA2A	SLC6A4	9606.ENSP00000336630	9606.ENSP00000261707	0	0	0	0	0	0.057	0	0.417	0.427
ADORA2A	MAPK3	9606.ENSP00000336630	9606.ENSP00000263025	0	0	0	0	0	0	0	0.44	0.44
ADORA2A	IL1B	9606.ENSP00000336630	9606.ENSP00000263341	0	0	0	0	0.096	0	0	0.509	0.537
ADORA2A	SLC6A3	9606.ENSP00000336630	9606.ENSP00000270349	0	0	0	0	0	0.057	0	0.523	0.531
ADORA2A	NTRK2	9606.ENSP00000336630	9606.ENSP00000277120	0	0	0	0	0	0.056	0	0.391	0.4
ADORA2A	ALB	9606.ENSP00000336630	9606.ENSP00000295897	0	0	0	0	0	0	0	0.417	0.417
ADORA2A	ADORA2B	9606.ENSP00000336630	9606.ENSP00000304501	0	0	0	0.954	0	0.324	0.8	0.821	0.864
ADORA2A	GRM5	9606.ENSP00000336630	9606.ENSP00000306138	0	0	0	0	0	0.329	0	0.648	0.754
ADORA2A	ADRBK1	9606.ENSP00000336630	9606.ENSP00000312262	0	0	0	0	0	0.151	0	0.33	0.406
ADORA2A	P2RX7	9606.ENSP00000336630	9606.ENSP00000330696	0	0	0	0	0	0	0	0.536	0.536
ADORA2A	TRPV1	9606.ENSP00000336630	9606.ENSP00000459962	0	0	0	0	0	0.058	0	0.391	0.401
ADORA2A	HRH3	9606.ENSP00000336630	9606.ENSP00000342560	0	0	0	0.567	0	0.329	0	0.309	0.41
ADORA2A	GRM1	9606.ENSP00000336630	9606.ENSP00000354896	0	0	0	0	0	0.077	0	0.391	0.413
ADORA2A	TH	9606.ENSP00000336630	9606.ENSP00000370571	0	0	0	0	0	0	0	0.415	0.415
ADORA2A	PDE10A	9606.ENSP00000336630	9606.ENSP00000438284	0	0	0	0	0.062	0.064	0	0.426	0.452
ADORA2A	COMT	9606.ENSP00000336630	9606.ENSP00000354511	0	0	0	0	0	0	0	0.455	0.455
ADORA2A	VEGFA	9606.ENSP00000336630	9606.ENSP00000478570	0	0	0	0	0	0	0	0.459	0.459
ADORA2A	CYP1A2	9606.ENSP00000336630	9606.ENSP00000342007	0	0	0	0	0	0	0	0.46	0.459
ADORA2A	AKT1	9606.ENSP00000336630	9606.ENSP00000451828	0	0	0	0	0	0.056	0	0.459	0.467
ADORA2A	PDE4A	9606.ENSP00000336630	9606.ENSP00000370078	0	0	0	0	0	0.064	0	0.48	0.492
ADORA2A	MAOB	9606.ENSP00000336630	9606.ENSP00000367309	0	0	0	0	0	0	0	0.505	0.505
ADORA2A	IL6	9606.ENSP00000336630	9606.ENSP00000385675	0	0	0	0	0.062	0	0	0.527	0.537
ADORA2A	TNF	9606.ENSP00000336630	9606.ENSP00000398698	0	0	0	0	0.109	0	0	0.572	0.602
ADORA2A	SLC29A1	9606.ENSP00000336630	9606.ENSP00000377424	0	0	0	0	0	0.109	0	0.702	0.724
ADORA2A	CNR1	9606.ENSP00000336630	9606.ENSP00000358513	0	0	0	0.602	0	0.754	0	0.915	0.843
ADORA2A	DRD2	9606.ENSP00000336630	9606.ENSP00000354859	0	0	0	0.642	0.063	0.787	0	0.988	0.865
ADORA2B	CD4	9606.ENSP00000304501	9606.ENSP00000011653	0	0	0	0	0.049	0.056	0	0.41	0.425
ADORA2B	PYGL	9606.ENSP00000304501	9606.ENSP00000216392	0	0	0	0	0.065	0	0	0.429	0.443
ADORA2B	NFKB1	9606.ENSP00000304501	9606.ENSP00000226574	0	0	0	0	0	0.062	0	0.536	0.546
ADORA2B	ALOX12	9606.ENSP00000304501	9606.ENSP00000251535	0	0	0	0	0	0	0	0.516	0.516
ADORA2B	MAPK3	9606.ENSP00000304501	9606.ENSP00000263025	0	0	0	0	0	0	0	0.429	0.429
ADORA2B	IL1B	9606.ENSP00000304501	9606.ENSP00000263341	0	0	0	0	0.063	0	0	0.503	0.514
ADORA2B	ADRBK1	9606.ENSP00000304501	9606.ENSP00000312262	0	0	0	0	0	0.151	0	0.325	0.402
ADORA2B	GRM2	9606.ENSP00000304501	9606.ENSP00000378492	0	0	0	0	0	0.061	0	0.408	0.421
ADORA2B	PLA2G1B	9606.ENSP00000304501	9606.ENSP00000312286	0	0	0	0	0	0	0	0.435	0.436
ADORA2B	EZR	9606.ENSP00000304501	9606.ENSP00000356042	0	0	0	0	0.062	0.27	0	0.255	0.445
ADORA2B	VEGFA	9606.ENSP00000304501	9606.ENSP00000478570	0	0	0	0	0	0	0	0.456	0.456
ADORA2B	AKT1	9606.ENSP00000304501	9606.ENSP00000451828	0	0	0	0	0	0.056	0	0.454	0.462
ADORA2B	PDE4A	9606.ENSP00000304501	9606.ENSP00000370078	0	0	0	0	0	0.064	0	0.482	0.495
ADORA2B	P2RX7	9606.ENSP00000304501	9606.ENSP00000330696	0	0	0	0	0	0	0	0.512	0.512
ADORA2B	IL6	9606.ENSP00000304501	9606.ENSP00000385675	0	0	0	0	0.063	0	0	0.518	0.529
ADORA2B	TNF	9606.ENSP00000304501	9606.ENSP00000398698	0	0	0	0	0.062	0	0	0.526	0.536
ADORA2B	DPP4	9606.ENSP00000304501	9606.ENSP00000353731	0	0	0	0	0	0	0	0.544	0.544
ADORA2B	GRM5	9606.ENSP00000304501	9606.ENSP00000306138	0	0	0	0	0	0.061	0	0.613	0.621
ADORA2B	SLC29A1	9606.ENSP00000304501	9606.ENSP00000377424	0	0	0	0	0	0.109	0	0.703	0.724
ADORA3	CD4	9606.ENSP00000358730	9606.ENSP00000011653	0	0	0	0	0.184	0.056	0	0.413	0.508
ADORA3	SLC6A4	9606.ENSP00000358730	9606.ENSP00000261707	0	0	0	0	0	0.057	0	0.482	0.491
ADORA3	MAPK3	9606.ENSP00000358730	9606.ENSP00000263025	0	0	0	0	0	0	0	0.417	0.416
ADORA3	IL1B	9606.ENSP00000358730	9606.ENSP00000263341	0	0	0	0	0.075	0	0	0.505	0.522
ADORA3	KDR	9606.ENSP00000358730	9606.ENSP00000263923	0	0	0	0	0	0	0	0.439	0.439
ADORA3	ALB	9606.ENSP00000358730	9606.ENSP00000295897	0	0	0	0	0	0	0	0.408	0.408
ADORA3	GRM5	9606.ENSP00000358730	9606.ENSP00000306138	0	0	0	0	0	0.056	0	0.42	0.429
ADORA3	ADRBK1	9606.ENSP00000358730	9606.ENSP00000312262	0	0	0	0	0	0.151	0	0.324	0.401
ADORA3	P2RX7	9606.ENSP00000358730	9606.ENSP00000330696	0	0	0	0	0.076	0	0	0.519	0.536
ADORA3	DPP4	9606.ENSP00000358730	9606.ENSP00000353731	0	0	0	0	0	0	0	0.528	0.528
ADORA3	CNR1	9606.ENSP00000358730	9606.ENSP00000358513	0	0	0	0	0.065	0	0	0.556	0.567
ADORA3	VEGFA	9606.ENSP00000358730	9606.ENSP00000478570	0	0	0	0	0	0	0	0.422	0.422
ADORA3	GRM4	9606.ENSP00000358730	9606.ENSP00000440556	0	0	0	0	0	0.056	0	0.436	0.445
ADORA3	PDE4A	9606.ENSP00000358730	9606.ENSP00000370078	0	0	0	0	0	0.064	0	0.46	0.472
ADORA3	AKT1	9606.ENSP00000358730	9606.ENSP00000451828	0	0	0	0	0	0.056	0	0.466	0.474
ADORA3	IL6	9606.ENSP00000358730	9606.ENSP00000385675	0	0	0	0	0	0	0	0.517	0.517
ADORA3	TNF	9606.ENSP00000358730	9606.ENSP00000398698	0	0	0	0	0.062	0	0	0.52	0.53
ADORA3	SLC29A1	9606.ENSP00000358730	9606.ENSP00000377424	0	0	0	0	0	0.057	0	0.682	0.687
ADRA1A	SLC6A2	9606.ENSP00000369960	9606.ENSP00000219833	0	0	0	0	0	0.057	0	0.569	0.576
ADRA1A	SLC6A4	9606.ENSP00000369960	9606.ENSP00000261707	0	0	0	0	0	0.057	0	0.471	0.48
ADRA1A	SLC6A3	9606.ENSP00000369960	9606.ENSP00000270349	0	0	0	0	0	0.057	0	0.457	0.466
ADRA1A	SLC18A2	9606.ENSP00000369960	9606.ENSP00000298472	0	0	0	0	0	0	0	0.428	0.428
ADRA1A	BMP1	9606.ENSP00000369960	9606.ENSP00000305714	0	0	0	0	0	0.192	0	0.558	0.627
ADRA1A	ADRA1B	9606.ENSP00000369960	9606.ENSP00000306662	0	0	0	0.936	0.062	0.676	0.8	0.883	0.937
ADRA1A	CXCR2	9606.ENSP00000369960	9606.ENSP00000319635	0	0	0	0.637	0	0.213	0	0.72	0.415
ADRA1A	ADRA1D	9606.ENSP00000369960	9606.ENSP00000368766	0	0	0	0.932	0.062	0.213	0.8	0.543	0.845
ADRA1A	GRIK1	9606.ENSP00000369960	9606.ENSP00000382791	0	0	0	0	0	0.056	0	0.451	0.46
ADRA1A	TBXA2R	9606.ENSP00000369960	9606.ENSP00000393333	0	0	0	0.581	0	0	0.5	0.187	0.532
ADRA1A	BTK	9606.ENSP00000369960	9606.ENSP00000483570	0	0	0	0	0	0.056	0.65	0	0.655
ADRA1B	DRD4	9606.ENSP00000306662	9606.ENSP00000176183	0	0	0	0.727	0	0.312	0	0.537	0.409
ADRA1B	SLC6A2	9606.ENSP00000306662	9606.ENSP00000219833	0	0	0	0	0	0.057	0	0.516	0.524
ADRA1B	SLC6A4	9606.ENSP00000306662	9606.ENSP00000261707	0	0	0	0	0.062	0.057	0	0.429	0.451
ADRA1B	SLC6A3	9606.ENSP00000306662	9606.ENSP00000270349	0	0	0	0	0	0.057	0	0.41	0.42
ADRA1B	HTR2C	9606.ENSP00000306662	9606.ENSP00000276198	0	0	0	0.739	0	0	0.9	0.484	0.912
ADRA1B	PTGER1	9606.ENSP00000306662	9606.ENSP00000292513	0	0	0	0	0	0	0.9	0.072	0.903
ADRA1B	ADRB2	9606.ENSP00000306662	9606.ENSP00000305372	0	0	0	0.801	0	0	0.9	0.767	0.915
ADRA1B	CHRM1	9606.ENSP00000306662	9606.ENSP00000306490	0	0	0	0.676	0.076	0	0.9	0.506	0.918
ADRA1B	CHRNA4	9606.ENSP00000306662	9606.ENSP00000359285	0	0	0	0	0.088	0	0	0.374	0.405
ADRA1B	JAK2	9606.ENSP00000306662	9606.ENSP00000371067	0	0	0	0	0	0.056	0	0.444	0.453
ADRA1B	ADRBK2	9606.ENSP00000306662	9606.ENSP00000317578	0	0	0	0	0	0.151	0	0.391	0.46
ADRA1B	BTK	9606.ENSP00000306662	9606.ENSP00000483570	0	0	0	0	0	0.056	0.65	0	0.655
ADRA1B	TBXA2R	9606.ENSP00000306662	9606.ENSP00000393333	0	0	0	0	0.062	0	0.5	0.63	0.811
ADRA1B	ADRA1D	9606.ENSP00000306662	9606.ENSP00000368766	0	0	0	0.932	0.111	0.27	0.8	0.812	0.866
ADRA1B	EZR	9606.ENSP00000306662	9606.ENSP00000356042	0	0	0	0	0	0.213	0	0.883	0.904
ADRA1B	F2	9606.ENSP00000306662	9606.ENSP00000308541	0	0	0	0	0.066	0.097	0.9	0	0.908
ADRA1B	ADRBK1	9606.ENSP00000306662	9606.ENSP00000312262	0	0	0	0	0	0.151	0.9	0.381	0.942
ADRA1B	TGM2	9606.ENSP00000306662	9606.ENSP00000355330	0	0	0	0	0.077	0	0.9	0.668	0.966
ADRA1D	SLC6A2	9606.ENSP00000368766	9606.ENSP00000219833	0	0	0	0	0	0.057	0	0.568	0.575
ADRA1D	SLC6A4	9606.ENSP00000368766	9606.ENSP00000261707	0	0	0	0	0	0.057	0	0.477	0.485
ADRA1D	SLC6A3	9606.ENSP00000368766	9606.ENSP00000270349	0	0	0	0	0	0.057	0	0.469	0.478
ADRA1D	ADRBK2	9606.ENSP00000368766	9606.ENSP00000317578	0	0	0	0	0	0.151	0	0.403	0.471
ADRA1D	HTR3A	9606.ENSP00000368766	9606.ENSP00000347754	0	0	0	0	0	0	0	0.411	0.411
ADRA1D	CHRNA4	9606.ENSP00000368766	9606.ENSP00000359285	0	0	0	0	0.062	0	0	0.399	0.413
ADRA1D	HAO1	9606.ENSP00000368766	9606.ENSP00000368066	0	0	0	0	0.083	0	0	0.54	0.56
ADRA1D	CHRNA7	9606.ENSP00000368766	9606.ENSP00000407546	0	0	0	0	0.062	0	0	0.432	0.445
ADRA1D	BTK	9606.ENSP00000368766	9606.ENSP00000483570	0	0	0	0	0	0.056	0.65	0	0.655
ADRA1D	TBXA2R	9606.ENSP00000368766	9606.ENSP00000393333	0	0	0	0	0	0	0.5	0.608	0.795
ADRA2A	SLC6A2	9606.ENSP00000280155	9606.ENSP00000219833	0	0	0	0	0	0.057	0	0.681	0.686
ADRA2A	SLC6A4	9606.ENSP00000280155	9606.ENSP00000261707	0	0	0	0	0	0.057	0	0.564	0.571
ADRA2A	PRKCQ	9606.ENSP00000280155	9606.ENSP00000263125	0	0	0	0	0	0	0.65	0.066	0.659
ADRA2A	SLC6A3	9606.ENSP00000280155	9606.ENSP00000270349	0	0	0	0	0	0.057	0	0.556	0.563
ADRA2A	CHRNA4	9606.ENSP00000280155	9606.ENSP00000359285	0	0	0	0	0.062	0	0	0.421	0.433
ADRA2A	HTR3A	9606.ENSP00000280155	9606.ENSP00000347754	0	0	0	0	0.062	0	0	0.422	0.434
ADRA2A	CHRNA7	9606.ENSP00000280155	9606.ENSP00000407546	0	0	0	0	0.062	0	0	0.424	0.436
ADRA2A	MAOA	9606.ENSP00000280155	9606.ENSP00000340684	0	0	0	0	0.065	0	0	0.426	0.44
ADRA2A	FADS1	9606.ENSP00000280155	9606.ENSP00000322229	0	0	0	0	0	0	0	0.465	0.465
ADRA2A	ADRBK2	9606.ENSP00000280155	9606.ENSP00000317578	0	0	0	0	0.062	0.151	0	0.404	0.483
ADRA2A	ADRA2C	9606.ENSP00000280155	9606.ENSP00000386069	0	0	0	0.938	0.062	0.312	0.3	0.883	0.535
ADRA2A	CNR1	9606.ENSP00000280155	9606.ENSP00000358513	0	0	0	0	0.083	0	0	0.527	0.548
ADRA2A	GRK5	9606.ENSP00000280155	9606.ENSP00000376609	0	0	0	0	0	0.151	0	0.536	0.589
ADRA2A	COMT	9606.ENSP00000280155	9606.ENSP00000354511	0	0	0	0	0	0	0	0.596	0.596
ADRA2A	KCNN3	9606.ENSP00000280155	9606.ENSP00000481848	0	0	0	0	0	0	0	0.644	0.644
ADRA2A	ADRBK1	9606.ENSP00000280155	9606.ENSP00000312262	0	0	0	0	0	0.303	0	0.536	0.663
ADRA2A	PRKCE	9606.ENSP00000280155	9606.ENSP00000306124	0	0	0	0	0	0	0.65	0.094	0.669
ADRA2A	PRKCA	9606.ENSP00000280155	9606.ENSP00000408695	0	0	0	0	0.062	0.056	0.65	0.081	0.677
ADRA2A	PRKCH	9606.ENSP00000280155	9606.ENSP00000329127	0	0	0	0	0	0	0.65	0.131	0.682
ADRA2B	SLC6A2	9606.ENSP00000480573	9606.ENSP00000219833	0	0	0	0	0	0.057	0	0.402	0.412
ADRA2B	PRKCQ	9606.ENSP00000480573	9606.ENSP00000263125	0	0	0	0	0	0	0.65	0.066	0.659
ADRA2B	PRKCE	9606.ENSP00000480573	9606.ENSP00000306124	0	0	0	0	0	0	0.65	0.088	0.667
ADRA2B	PRKCH	9606.ENSP00000480573	9606.ENSP00000329127	0	0	0	0	0	0	0.65	0.131	0.682
ADRA2B	AVPR2	9606.ENSP00000480573	9606.ENSP00000351805	0	0	0	0	0	0	0	0.435	0.435
ADRA2B	PRKCA	9606.ENSP00000480573	9606.ENSP00000408695	0	0	0	0	0.062	0.056	0.65	0.053	0.667
ADRA2C	SLC6A2	9606.ENSP00000386069	9606.ENSP00000219833	0	0	0	0	0	0.057	0	0.61	0.617
ADRA2C	SLC6A4	9606.ENSP00000386069	9606.ENSP00000261707	0	0	0	0	0	0.057	0	0.466	0.475
ADRA2C	PRKCQ	9606.ENSP00000386069	9606.ENSP00000263125	0	0	0	0	0	0	0.65	0.066	0.659
ADRA2C	SLC6A3	9606.ENSP00000386069	9606.ENSP00000270349	0	0	0	0	0	0.057	0	0.454	0.463
ADRA2C	PRKCE	9606.ENSP00000386069	9606.ENSP00000306124	0	0	0	0	0	0	0.65	0.088	0.667
ADRA2C	ADRBK1	9606.ENSP00000386069	9606.ENSP00000312262	0	0	0	0	0	0.151	0	0.37	0.442
ADRA2C	ADRBK2	9606.ENSP00000386069	9606.ENSP00000317578	0	0	0	0	0.062	0.151	0	0.341	0.429
ADRA2C	PRKCH	9606.ENSP00000386069	9606.ENSP00000329127	0	0	0	0	0	0	0.65	0.242	0.723
ADRA2C	COMT	9606.ENSP00000386069	9606.ENSP00000354511	0	0	0	0	0	0	0	0.43	0.43
ADRA2C	CNR1	9606.ENSP00000386069	9606.ENSP00000358513	0	0	0	0	0.063	0	0	0.462	0.475
ADRA2C	CHRNA4	9606.ENSP00000386069	9606.ENSP00000359285	0	0	0	0	0.081	0	0	0.418	0.442
ADRA2C	GRK5	9606.ENSP00000386069	9606.ENSP00000376609	0	0	0	0	0	0.151	0	0.56	0.61
ADRA2C	CHRNA7	9606.ENSP00000386069	9606.ENSP00000407546	0	0	0	0	0.062	0	0	0.4	0.414
ADRA2C	BDKRB2	9606.ENSP00000386069	9606.ENSP00000450482	0	0	0	0	0	0	0	0.662	0.662
ADRA2C	PRKCA	9606.ENSP00000386069	9606.ENSP00000408695	0	0	0	0	0.062	0.056	0.65	0.074	0.674
ADRB1	CFTR	9606.ENSP00000358301	9606.ENSP00000003084	0	0	0	0	0	0	0	0.596	0.596
ADRB1	DRD4	9606.ENSP00000358301	9606.ENSP00000176183	0	0	0	0.744	0	0.357	0	0.41	0.421
ADRB1	SLC6A2	9606.ENSP00000358301	9606.ENSP00000219833	0	0	0	0	0	0.057	0	0.466	0.475
ADRB1	LIPE	9606.ENSP00000358301	9606.ENSP00000244289	0	0	0	0	0	0	0	0.426	0.426
ADRB1	EGFR	9606.ENSP00000358301	9606.ENSP00000275493	0	0	0	0	0	0.122	0	0.684	0.711
ADRB1	APP	9606.ENSP00000358301	9606.ENSP00000284981	0	0	0	0	0.062	0	0	0.453	0.465
ADRB1	ADRB2	9606.ENSP00000358301	9606.ENSP00000305372	0	0	0	0.937	0	0.182	0.8	0.985	0.839
ADRB1	ADRBK1	9606.ENSP00000358301	9606.ENSP00000312262	0	0	0	0	0	0.151	0	0.772	0.798
ADRB1	CYP11B2	9606.ENSP00000358301	9606.ENSP00000325822	0	0	0	0	0	0	0	0.451	0.451
ADRB1	PDE4B	9606.ENSP00000358301	9606.ENSP00000332116	0	0	0	0	0	0.145	0	0.557	0.605
ADRB1	ADRB3	9606.ENSP00000358301	9606.ENSP00000343782	0	0	0	0.931	0	0	0.8	0.847	0.811
ADRB1	PDE4D	9606.ENSP00000358301	9606.ENSP00000345502	0	0	0	0	0	0.182	0	0.731	0.771
ADRB1	CYP2D6	9606.ENSP00000358301	9606.ENSP00000353820	0	0	0	0	0	0	0	0.47	0.47
ADRB1	COMT	9606.ENSP00000358301	9606.ENSP00000354511	0	0	0	0	0	0	0	0.427	0.426
ADRB1	TH	9606.ENSP00000358301	9606.ENSP00000370571	0	0	0	0	0	0	0	0.404	0.404
ADRB1	AKT1	9606.ENSP00000358301	9606.ENSP00000451828	0	0	0	0	0	0.056	0	0.403	0.412
ADRB1	KCNN3	9606.ENSP00000358301	9606.ENSP00000481848	0	0	0	0	0	0	0	0.539	0.539
ADRB1	GRK5	9606.ENSP00000358301	9606.ENSP00000376609	0	0	0	0	0	0.151	0	0.627	0.67
ADRB2	CFTR	9606.ENSP00000305372	9606.ENSP00000003084	0	0	0	0	0	0	0.9	0.937	0.993
ADRB2	CD4	9606.ENSP00000305372	9606.ENSP00000011653	0	0	0	0	0	0.281	0	0.375	0.531
ADRB2	DRD4	9606.ENSP00000305372	9606.ENSP00000176183	0	0	0	0.671	0	0.34	0	0.423	0.427
ADRB2	SLC6A2	9606.ENSP00000305372	9606.ENSP00000219833	0	0	0	0	0	0.057	0	0.423	0.432
ADRB2	GAPDH	9606.ENSP00000305372	9606.ENSP00000229239	0	0	0	0	0	0.044	0	0.406	0.407
ADRB2	NR3C1	9606.ENSP00000305372	9606.ENSP00000231509	0	0	0	0	0	0.056	0	0.543	0.55
ADRB2	OPRD1	9606.ENSP00000305372	9606.ENSP00000234961	0	0	0	0.674	0	0.312	0	0.487	0.416
ADRB2	LIPE	9606.ENSP00000305372	9606.ENSP00000244289	0	0	0	0	0	0	0	0.403	0.403
ADRB2	EGLN3	9606.ENSP00000305372	9606.ENSP00000250457	0	0	0	0	0	0.27	0	0.698	0.77
ADRB2	MDM2	9606.ENSP00000305372	9606.ENSP00000258149	0	0	0	0	0	0.334	0	0.587	0.713
ADRB2	SLC6A4	9606.ENSP00000305372	9606.ENSP00000261707	0	0	0	0	0	0.057	0	0.456	0.465
ADRB2	MAPK3	9606.ENSP00000305372	9606.ENSP00000263025	0	0	0	0	0	0	0	0.505	0.505
ADRB2	IL1B	9606.ENSP00000305372	9606.ENSP00000263341	0	0	0	0	0.088	0.213	0	0.413	0.541
ADRB2	SLC9A1	9606.ENSP00000305372	9606.ENSP00000263980	0	0	0	0	0	0	0	0.41	0.41
ADRB2	ERBB2	9606.ENSP00000305372	9606.ENSP00000269571	0	0	0	0	0	0.36	0	0.746	0.831
ADRB2	EGFR	9606.ENSP00000305372	9606.ENSP00000275493	0	0	0	0	0	0.122	0	0.491	0.534
ADRB2	HTR2C	9606.ENSP00000305372	9606.ENSP00000276198	0	0	0	0.72	0	0.621	0.9	0.504	0.965
ADRB2	PPARG	9606.ENSP00000305372	9606.ENSP00000287820	0	0	0	0	0	0.056	0	0.457	0.465
ADRB2	PTGER1	9606.ENSP00000305372	9606.ENSP00000292513	0	0	0	0	0	0.312	0.9	0.29	0.946
ADRB2	ALB	9606.ENSP00000305372	9606.ENSP00000295897	0	0	0	0	0	0	0	0.451	0.451
ADRB2	INSR	9606.ENSP00000305372	9606.ENSP00000303830	0	0	0	0	0	0.225	0	0.703	0.76
ADRB2	TBXA2R	9606.ENSP00000305372	9606.ENSP00000393333	0	0	0	0	0	0	0	0.402	0.402
ADRB2	CYP1B1	9606.ENSP00000305372	9606.ENSP00000478561	0	0	0	0	0	0	0	0.421	0.421
ADRB2	GRM5	9606.ENSP00000305372	9606.ENSP00000306138	0	0	0	0	0	0.056	0	0.412	0.422
ADRB2	GABBR1	9606.ENSP00000305372	9606.ENSP00000366233	0	0	0	0	0	0	0	0.427	0.426
ADRB2	GCGR	9606.ENSP00000305372	9606.ENSP00000383558	0	0	0	0	0	0	0	0.455	0.455
ADRB2	TH	9606.ENSP00000305372	9606.ENSP00000370571	0	0	0	0	0	0	0	0.459	0.459
ADRB2	PTGER3	9606.ENSP00000305372	9606.ENSP00000349003	0	0	0	0	0	0	0	0.475	0.475
ADRB2	IL6	9606.ENSP00000305372	9606.ENSP00000385675	0	0	0	0	0.063	0	0	0.47	0.482
ADRB2	PDE4B	9606.ENSP00000305372	9606.ENSP00000332116	0	0	0	0	0	0.145	0	0.441	0.501
ADRB2	COMT	9606.ENSP00000305372	9606.ENSP00000354511	0	0	0	0	0	0	0	0.519	0.519
ADRB2	AKT1	9606.ENSP00000305372	9606.ENSP00000451828	0	0	0	0	0	0.056	0	0.521	0.528
ADRB2	AVPR2	9606.ENSP00000305372	9606.ENSP00000351805	0	0	0	0.567	0	0	0.3	0.848	0.555
ADRB2	CNR1	9606.ENSP00000305372	9606.ENSP00000358513	0	0	0	0.592	0	0.312	0	0.895	0.562
ADRB2	TNF	9606.ENSP00000305372	9606.ENSP00000398698	0	0	0	0	0.065	0	0	0.554	0.566
ADRB2	CHRM2	9606.ENSP00000305372	9606.ENSP00000399745	0	0	0	0.652	0.052	0	0.5	0.522	0.592
ADRB2	GRIA1	9606.ENSP00000305372	9606.ENSP00000428994	0	0	0	0	0.062	0.23	0	0.655	0.729
ADRB2	ADRBK2	9606.ENSP00000305372	9606.ENSP00000317578	0	0	0	0	0	0.353	0.6	0.459	0.847
ADRB2	ADRB3	9606.ENSP00000305372	9606.ENSP00000343782	0	0	0	0.919	0	0.213	0.8	0.936	0.848
ADRB2	CHRM1	9606.ENSP00000305372	9606.ENSP00000306490	0	0	0	0.681	0.049	0	0.9	0.498	0.915
ADRB2	F2	9606.ENSP00000305372	9606.ENSP00000308541	0	0	0	0	0	0.097	0.9	0.173	0.918
ADRB2	PDE4A	9606.ENSP00000305372	9606.ENSP00000370078	0	0	0	0	0	0.132	0	0.914	0.922
ADRB2	GRK6	9606.ENSP00000305372	9606.ENSP00000433511	0	0	0	0	0	0.712	0.6	0.41	0.926
ADRB2	GRK5	9606.ENSP00000305372	9606.ENSP00000376609	0	0	0	0	0	0.523	0.6	0.672	0.932
ADRB2	EZR	9606.ENSP00000305372	9606.ENSP00000356042	0	0	0	0	0	0	0.9	0.553	0.953
ADRB2	PDE4D	9606.ENSP00000305372	9606.ENSP00000345502	0	0	0	0	0	0.145	0	0.963	0.967
ADRB2	SRC	9606.ENSP00000305372	9606.ENSP00000362680	0	0	0	0	0	0.494	0	0.98	0.989
ADRB2	ADRBK1	9606.ENSP00000305372	9606.ENSP00000312262	0	0	0	0	0	0.712	0.9	0.836	0.994
ADRB3	LIPE	9606.ENSP00000343782	9606.ENSP00000244289	0	0	0	0	0.062	0	0	0.771	0.776
ADRB3	FABP4	9606.ENSP00000343782	9606.ENSP00000256104	0	0	0	0	0.062	0	0	0.501	0.512
ADRB3	PPARG	9606.ENSP00000343782	9606.ENSP00000287820	0	0	0	0	0	0.056	0	0.681	0.686
ADRB3	FASN	9606.ENSP00000343782	9606.ENSP00000304592	0	0	0	0	0.065	0	0	0.394	0.409
ADRB3	ADRBK1	9606.ENSP00000343782	9606.ENSP00000312262	0	0	0	0	0	0.151	0	0.35	0.425
ADRB3	PDE5A	9606.ENSP00000343782	9606.ENSP00000347046	0	0	0	0	0	0.064	0	0.392	0.406
ADRB3	TH	9606.ENSP00000343782	9606.ENSP00000370571	0	0	0	0	0	0	0	0.459	0.459
ADRB3	PPARA	9606.ENSP00000343782	9606.ENSP00000385523	0	0	0	0	0	0.056	0	0.569	0.575
ADRB3	SRC	9606.ENSP00000343782	9606.ENSP00000362680	0	0	0	0	0	0.281	0	0.828	0.871
ADRBK1	NFKBIA	9606.ENSP00000312262	9606.ENSP00000216797	0	0	0	0	0	0.376	0	0.356	0.582
ADRBK1	HDAC5	9606.ENSP00000312262	9606.ENSP00000225983	0	0	0	0	0.062	0	0.9	0.284	0.926
ADRBK1	MDM2	9606.ENSP00000312262	9606.ENSP00000258149	0	0	0	0	0	0.839	0	0.49	0.914
ADRBK1	PEBP1	9606.ENSP00000312262	9606.ENSP00000261313	0	0	0	0	0	0.27	0	0.983	0.987
ADRBK1	PIK3CA	9606.ENSP00000312262	9606.ENSP00000263967	0	0	0	0	0	0.076	0	0.478	0.497
ADRBK1	EGFR	9606.ENSP00000312262	9606.ENSP00000275493	0	0	0	0	0	0.486	0	0.472	0.717
ADRBK1	HTR2C	9606.ENSP00000312262	9606.ENSP00000276198	0	0	0	0	0.062	0.151	0.9	0.186	0.926
ADRBK1	PTGER1	9606.ENSP00000312262	9606.ENSP00000292513	0	0	0	0	0	0.151	0.9	0.168	0.923
ADRBK1	CXCR1	9606.ENSP00000312262	9606.ENSP00000295683	0	0	0	0	0	0.151	0.9	0.457	0.949
ADRBK1	CCR1	9606.ENSP00000312262	9606.ENSP00000296140	0	0	0	0	0	0.151	0.6	0.145	0.684
ADRBK1	INSR	9606.ENSP00000312262	9606.ENSP00000303830	0	0	0	0.546	0	0.142	0	0.845	0.468
ADRBK1	CSNK1G1	9606.ENSP00000312262	9606.ENSP00000305777	0	0	0	0	0.062	0	0.6	0.151	0.653
ADRBK1	CHRM1	9606.ENSP00000312262	9606.ENSP00000306490	0	0	0	0	0	0	0.9	0.338	0.931
ADRBK1	F2	9606.ENSP00000312262	9606.ENSP00000308541	0	0	0	0	0	0	0.9	0.097	0.905
ADRBK1	EDNRA	9606.ENSP00000312262	9606.ENSP00000315011	0	0	0	0	0	0.151	0	0.332	0.409
ADRBK1	DRD1	9606.ENSP00000312262	9606.ENSP00000377353	0	0	0	0	0.056	0.151	0	0.324	0.411
ADRBK1	CNR1	9606.ENSP00000312262	9606.ENSP00000358513	0	0	0	0	0.053	0.151	0	0.332	0.416
ADRBK1	PDE4D	9606.ENSP00000312262	9606.ENSP00000345502	0	0	0	0	0	0.102	0	0.379	0.418
ADRBK1	PDE4A	9606.ENSP00000312262	9606.ENSP00000370078	0	0	0	0	0	0.102	0	0.4	0.438
ADRBK1	CHRM2	9606.ENSP00000312262	9606.ENSP00000399745	0	0	0	0	0	0	0	0.457	0.457
ADRBK1	GRM1	9606.ENSP00000312262	9606.ENSP00000354896	0	0	0	0	0	0.462	0	0.296	0.605
ADRBK1	CSNK1D	9606.ENSP00000312262	9606.ENSP00000324464	0	0	0	0	0.062	0.111	0.6	0.069	0.648
ADRBK1	SRC	9606.ENSP00000312262	9606.ENSP00000362680	0	0	0	0	0	0.346	0	0.535	0.683
ADRBK1	PTPRF	9606.ENSP00000312262	9606.ENSP00000353030	0	0	0	0	0.062	0.679	0	0.054	0.69
ADRBK1	HSP90AB1	9606.ENSP00000312262	9606.ENSP00000360609	0	0	0	0	0	0.177	0	0.642	0.692
ADRBK1	NTRK1	9606.ENSP00000312262	9606.ENSP00000431418	0	0	0	0	0	0.142	0	0.699	0.73
ADRBK1	HDAC6	9606.ENSP00000312262	9606.ENSP00000334061	0	0	0	0	0	0.27	0	0.723	0.789
ADRBK1	PIK3CG	9606.ENSP00000312262	9606.ENSP00000352121	0	0	0	0	0.062	0.302	0	0.83	0.879
ADRBK1	CXCR2	9606.ENSP00000312262	9606.ENSP00000319635	0	0	0	0	0	0.151	0.6	0.704	0.89
ADRBK1	TBXA2R	9606.ENSP00000312262	9606.ENSP00000393333	0	0	0	0	0	0.151	0.9	0.074	0.914
ADRBK1	GRK6	9606.ENSP00000312262	9606.ENSP00000433511	0	0	0	0.827	0.062	0	0.9	0.757	0.914
ADRBK1	OPRM1	9606.ENSP00000312262	9606.ENSP00000394624	0	0	0	0	0	0.151	0.8	0.547	0.916
ADRBK1	GRK5	9606.ENSP00000312262	9606.ENSP00000376609	0	0	0	0.818	0.062	0	0.9	0.799	0.916
ADRBK1	HSP90AA1	9606.ENSP00000312262	9606.ENSP00000335153	0	0	0	0	0	0.177	0	0.909	0.922
ADRBK1	PRKCA	9606.ENSP00000312262	9606.ENSP00000408695	0	0	0	0.652	0.051	0.213	0.9	0.301	0.926
ADRBK1	ADRBK2	9606.ENSP00000312262	9606.ENSP00000317578	0	0	0	0.983	0	0.491	0.9	0.665	0.947
ADRBK1	AVPR2	9606.ENSP00000312262	9606.ENSP00000351805	0	0	0	0	0	0.151	0.9	0.455	0.949
ADRBK1	DRD2	9606.ENSP00000312262	9606.ENSP00000354859	0	0	0	0	0.064	0.151	0.9	0.836	0.985
ADRBK2	DRD4	9606.ENSP00000317578	9606.ENSP00000176183	0	0	0	0	0	0.151	0	0.325	0.402
ADRBK2	OPRK1	9606.ENSP00000317578	9606.ENSP00000265572	0	0	0	0	0	0.151	0	0.411	0.478
ADRBK2	CXCR1	9606.ENSP00000317578	9606.ENSP00000295683	0	0	0	0	0	0.151	0.6	0.061	0.653
ADRBK2	CCR1	9606.ENSP00000317578	9606.ENSP00000296140	0	0	0	0	0	0.151	0.6	0.059	0.652
ADRBK2	CSNK1G1	9606.ENSP00000317578	9606.ENSP00000305777	0	0	0	0	0.062	0	0.6	0.101	0.633
ADRBK2	CNR1	9606.ENSP00000317578	9606.ENSP00000358513	0	0	0	0	0.062	0.151	0	0.359	0.445
ADRBK2	DRD3	9606.ENSP00000317578	9606.ENSP00000373169	0	0	0	0	0	0.151	0	0.383	0.454
ADRBK2	DRD2	9606.ENSP00000317578	9606.ENSP00000354859	0	0	0	0	0.064	0.151	0	0.404	0.485
ADRBK2	CSNK1D	9606.ENSP00000317578	9606.ENSP00000324464	0	0	0	0	0	0	0.6	0.054	0.605
ADRBK2	CXCR2	9606.ENSP00000317578	9606.ENSP00000319635	0	0	0	0	0	0.151	0.6	0.079	0.66
ADRBK2	OPRM1	9606.ENSP00000317578	9606.ENSP00000394624	0	0	0	0	0	0.303	0.8	0.39	0.907
ADRBK2	TBXA2R	9606.ENSP00000317578	9606.ENSP00000393333	0	0	0	0	0	0.151	0.9	0	0.911
ADRBK2	GRK6	9606.ENSP00000317578	9606.ENSP00000433511	0	0	0	0.83	0.062	0	0.9	0.663	0.912
ADRBK2	GRK5	9606.ENSP00000317578	9606.ENSP00000376609	0	0	0	0.815	0.062	0	0.9	0.661	0.913
ADRBK2	AVPR2	9606.ENSP00000317578	9606.ENSP00000351805	0	0	0	0	0	0.151	0.9	0.122	0.918
AGPAT2	GZMB	9606.ENSP00000360761	9606.ENSP00000216341	0	0	0	0	0	0	0	0.499	0.499
AGPAT2	LIPE	9606.ENSP00000360761	9606.ENSP00000244289	0	0	0	0	0.049	0	0	0.496	0.5
AGPAT2	FABP4	9606.ENSP00000360761	9606.ENSP00000256104	0	0	0	0	0.091	0	0	0.42	0.45
AGPAT2	MGLL	9606.ENSP00000360761	9606.ENSP00000265052	0.048	0	0	0	0	0.106	0	0.378	0.424
AGPAT2	PPARG	9606.ENSP00000360761	9606.ENSP00000287820	0	0	0	0	0.062	0.056	0	0.564	0.58
AGPAT2	FASN	9606.ENSP00000360761	9606.ENSP00000304592	0	0	0	0	0.097	0	0	0.518	0.546
AGPAT2	SCD	9606.ENSP00000360761	9606.ENSP00000359380	0	0	0	0	0.062	0.061	0	0.546	0.565
AGPAT2	PPARA	9606.ENSP00000360761	9606.ENSP00000385523	0	0	0	0	0.062	0.056	0	0.382	0.404
AGPAT2	DGAT1	9606.ENSP00000360761	9606.ENSP00000482264	0	0	0	0	0.115	0	0	0.731	0.752
AHR	FKBP4	9606.ENSP00000242057	9606.ENSP00000001008	0	0	0	0	0	0	0	0.534	0.534
AHR	CD4	9606.ENSP00000242057	9606.ENSP00000011653	0	0	0	0	0.062	0	0	0.705	0.712
AHR	KEAP1	9606.ENSP00000242057	9606.ENSP00000171111	0	0	0	0	0	0	0	0.711	0.711
AHR	HMOX1	9606.ENSP00000242057	9606.ENSP00000216117	0	0	0	0	0.062	0	0	0.51	0.52
AHR	STUB1	9606.ENSP00000242057	9606.ENSP00000219548	0	0	0	0	0	0.486	0	0.234	0.589
AHR	RELB	9606.ENSP00000242057	9606.ENSP00000221452	0	0	0	0	0	0	0	0.988	0.989
AHR	IL2	9606.ENSP00000242057	9606.ENSP00000226730	0	0	0	0	0	0	0	0.503	0.503
AHR	GAPDH	9606.ENSP00000242057	9606.ENSP00000229239	0	0	0	0	0	0	0	0.474	0.474
AHR	NR3C1	9606.ENSP00000242057	9606.ENSP00000231509	0	0	0	0	0.059	0.057	0	0.724	0.733
AHR	TGFB3	9606.ENSP00000242057	9606.ENSP00000238682	0	0	0	0	0	0	0	0.404	0.404
AHR	KMO	9606.ENSP00000242057	9606.ENSP00000355517	0	0	0	0	0.062	0	0	0.391	0.404
AHR	HTR2C	9606.ENSP00000242057	9606.ENSP00000276198	0	0	0	0	0	0	0	0.408	0.408
AHR	TLR4	9606.ENSP00000242057	9606.ENSP00000363089	0	0	0	0	0.072	0	0	0.402	0.421
AHR	EGFR	9606.ENSP00000242057	9606.ENSP00000275493	0	0	0	0	0.062	0	0	0.412	0.425
AHR	CYP2C19	9606.ENSP00000242057	9606.ENSP00000360372	0	0	0	0	0.062	0	0	0.418	0.431
AHR	KDM5B	9606.ENSP00000242057	9606.ENSP00000356234	0	0	0	0	0	0	0	0.434	0.434
AHR	CTSK	9606.ENSP00000242057	9606.ENSP00000271651	0	0	0	0	0	0	0	0.439	0.439
AHR	PGR	9606.ENSP00000242057	9606.ENSP00000325120	0	0	0	0	0	0.057	0	0.43	0.44
AHR	MTOR	9606.ENSP00000242057	9606.ENSP00000354558	0	0	0	0	0	0	0	0.443	0.443
AHR	HNF4A	9606.ENSP00000242057	9606.ENSP00000312987	0	0	0	0	0.062	0	0	0.435	0.448
AHR	HIST1H4F	9606.ENSP00000242057	9606.ENSP00000244537	0	0	0	0	0	0	0	0.451	0.451
AHR	VEGFA	9606.ENSP00000242057	9606.ENSP00000478570	0	0	0	0	0	0	0	0.457	0.457
AHR	AKT1	9606.ENSP00000242057	9606.ENSP00000451828	0	0	0	0	0	0	0	0.463	0.463
AHR	FOXA1	9606.ENSP00000242057	9606.ENSP00000250448	0	0	0	0	0.056	0.345	0	0.2	0.463
AHR	CYP2D6	9606.ENSP00000242057	9606.ENSP00000353820	0	0	0	0	0.062	0	0	0.458	0.47
AHR	CYP19A1	9606.ENSP00000242057	9606.ENSP00000379683	0	0	0	0	0	0	0	0.478	0.478
AHR	CDH1	9606.ENSP00000242057	9606.ENSP00000261769	0	0	0	0	0	0	0	0.483	0.483
AHR	GPR35	9606.ENSP00000242057	9606.ENSP00000411788	0	0	0	0	0	0	0	0.487	0.487
AHR	VDR	9606.ENSP00000242057	9606.ENSP00000447173	0	0	0	0	0.073	0.057	0	0.462	0.488
AHR	CYP2C9	9606.ENSP00000242057	9606.ENSP00000260682	0	0	0	0	0.062	0	0	0.484	0.495
AHR	PTGS2	9606.ENSP00000242057	9606.ENSP00000356438	0	0	0	0	0.098	0	0	0.469	0.5
AHR	PDE2A	9606.ENSP00000242057	9606.ENSP00000334910	0	0	0	0	0	0	0	0.501	0.502
AHR	ALB	9606.ENSP00000242057	9606.ENSP00000295897	0	0	0	0	0.062	0	0	0.493	0.504
AHR	ALDH3A1	9606.ENSP00000242057	9606.ENSP00000411821	0	0	0	0	0	0	0	0.52	0.52
AHR	STAT6	9606.ENSP00000242057	9606.ENSP00000300134	0	0	0	0	0.065	0.102	0	0.493	0.537
AHR	RORC	9606.ENSP00000242057	9606.ENSP00000327025	0	0	0	0	0	0	0	0.542	0.542
AHR	NEDD8	9606.ENSP00000242057	9606.ENSP00000250495	0	0	0	0	0	0.285	0	0.386	0.542
AHR	TSPO	9606.ENSP00000242057	9606.ENSP00000379563	0	0	0	0	0	0	0	0.558	0.558
AHR	PPARG	9606.ENSP00000242057	9606.ENSP00000287820	0	0	0	0	0	0.057	0	0.565	0.573
AHR	NR1H4	9606.ENSP00000242057	9606.ENSP00000447149	0	0	0	0	0.062	0.057	0	0.565	0.582
AHR	IL1B	9606.ENSP00000242057	9606.ENSP00000263341	0	0	0	0	0.071	0	0	0.6	0.612
AHR	HPGDS	9606.ENSP00000242057	9606.ENSP00000295256	0	0	0	0	0	0	0	0.63	0.63
AHR	PPARA	9606.ENSP00000242057	9606.ENSP00000385523	0	0	0	0	0.062	0.057	0	0.638	0.652
AHR	STAT3	9606.ENSP00000242057	9606.ENSP00000264657	0	0	0	0	0.062	0.102	0	0.631	0.662
AHR	IL6	9606.ENSP00000242057	9606.ENSP00000385675	0	0	0	0	0.069	0	0	0.655	0.665
AHR	TNF	9606.ENSP00000242057	9606.ENSP00000398698	0	0	0	0	0	0	0	0.673	0.674
AHR	ESR2	9606.ENSP00000242057	9606.ENSP00000343925	0	0	0	0	0	0.057	0	0.668	0.674
AHR	CYP3A4	9606.ENSP00000242057	9606.ENSP00000337915	0	0	0	0	0.062	0	0	0.677	0.684
AHR	NQO1	9606.ENSP00000242057	9606.ENSP00000319788	0	0	0	0	0	0	0	0.688	0.688
AHR	NFE2L2	9606.ENSP00000242057	9606.ENSP00000380252	0	0	0	0	0	0.273	0	0.635	0.724
AHR	CYP1A2	9606.ENSP00000242057	9606.ENSP00000342007	0	0	0	0	0.062	0	0	0.747	0.752
AHR	NR1I3	9606.ENSP00000242057	9606.ENSP00000356959	0	0	0	0	0	0.057	0	0.775	0.778
AHR	XPO1	9606.ENSP00000242057	9606.ENSP00000384863	0	0	0	0	0.062	0.293	0	0.699	0.783
AHR	EP300	9606.ENSP00000242057	9606.ENSP00000263253	0	0	0	0	0.062	0.655	0	0.406	0.791
AHR	TDO2	9606.ENSP00000242057	9606.ENSP00000444788	0	0	0	0	0.062	0.182	0	0.763	0.802
AHR	NR1I2	9606.ENSP00000242057	9606.ENSP00000336528	0	0	0	0	0.062	0.057	0	0.833	0.839
AHR	CREBBP	9606.ENSP00000242057	9606.ENSP00000262367	0	0	0	0	0	0	0	0.851	0.851
AHR	IDO1	9606.ENSP00000242057	9606.ENSP00000430950	0	0	0	0	0	0	0	0.857	0.857
AHR	NCOR2	9606.ENSP00000242057	9606.ENSP00000384018	0	0	0	0	0	0.486	0	0.804	0.895
AHR	AR	9606.ENSP00000242057	9606.ENSP00000363822	0	0	0	0	0	0.47	0	0.833	0.908
AHR	CYP1B1	9606.ENSP00000242057	9606.ENSP00000478561	0	0	0	0	0.096	0.273	0	0.893	0.924
AHR	HSP90AB1	9606.ENSP00000242057	9606.ENSP00000360609	0	0	0	0	0	0.373	0.8	0.672	0.955
AHR	SRC	9606.ENSP00000242057	9606.ENSP00000362680	0	0	0	0	0	0	0	0.967	0.967
AHR	RELA	9606.ENSP00000242057	9606.ENSP00000384273	0	0	0	0	0	0.486	0	0.98	0.989
AHR	CYP1A1	9606.ENSP00000242057	9606.ENSP00000369050	0	0	0	0	0.062	0	0.9	0.934	0.993
AHR	ESR1	9606.ENSP00000242057	9606.ENSP00000405330	0	0	0	0	0	0.873	0	0.99	0.998
AHR	HSP90AA1	9606.ENSP00000242057	9606.ENSP00000335153	0	0	0	0	0	0.885	0.9	0.99	0.999
AHSA1	FKBP4	9606.ENSP00000216479	9606.ENSP00000001008	0	0	0	0	0.231	0.538	0	0.692	0.881
AHSA1	CFTR	9606.ENSP00000216479	9606.ENSP00000003084	0	0	0	0	0	0.397	0	0.635	0.771
AHSA1	PPP5C	9606.ENSP00000216479	9606.ENSP00000012443	0	0	0	0	0.062	0.319	0	0.449	0.617
AHSA1	HDAC7	9606.ENSP00000216479	9606.ENSP00000080059	0	0	0	0	0.069	0	0	0.521	0.536
AHSA1	ITGAL	9606.ENSP00000216479	9606.ENSP00000349252	0	0	0	0	0	0	0	0.427	0.427
AHSA1	HDAC6	9606.ENSP00000216479	9606.ENSP00000334061	0	0	0	0	0.062	0	0	0.418	0.43
AHSA1	CDK4	9606.ENSP00000216479	9606.ENSP00000257904	0	0	0	0	0.126	0	0	0.395	0.448
AHSA1	VCP	9606.ENSP00000216479	9606.ENSP00000351777	0	0	0	0	0.146	0	0	0.381	0.449
AHSA1	DERL1	9606.ENSP00000216479	9606.ENSP00000259512	0	0	0	0	0.06	0	0	0.44	0.451
AHSA1	AKT1	9606.ENSP00000216479	9606.ENSP00000451828	0	0	0	0	0	0.27	0	0.31	0.474
AHSA1	LDHB	9606.ENSP00000216479	9606.ENSP00000379386	0	0	0	0	0.062	0.491	0	0.102	0.533
AHSA1	STUB1	9606.ENSP00000216479	9606.ENSP00000219548	0	0	0	0	0.096	0	0	0.605	0.628
AHSA1	FASN	9606.ENSP00000216479	9606.ENSP00000304592	0	0	0	0	0.062	0.675	0	0	0.682
AHSA1	DNAJB1	9606.ENSP00000216479	9606.ENSP00000254322	0	0	0	0	0.468	0	0	0.765	0.869
AHSA1	CDC37	9606.ENSP00000216479	9606.ENSP00000222005	0	0	0	0	0.09	0.405	0	0.856	0.915
AHSA1	HSP90AB1	9606.ENSP00000216479	9606.ENSP00000360609	0	0	0	0	0.685	0.961	0	0.732	0.996
AHSA1	HSP90AA1	9606.ENSP00000216479	9606.ENSP00000335153	0	0	0	0	0.695	0.968	0	0.993	0.999
AKR1B1	HMOX1	9606.ENSP00000285930	9606.ENSP00000216117	0	0	0	0	0	0	0	0.404	0.404
AKR1B1	GCK	9606.ENSP00000285930	9606.ENSP00000223366	0	0.019	0	0	0.066	0.056	0.8	0.291	0.858
AKR1B1	GAPDH	9606.ENSP00000285930	9606.ENSP00000229239	0.045	0	0	0	0.135	0.056	0	0.483	0.543
AKR1B1	TPI1	9606.ENSP00000285930	9606.ENSP00000229270	0	0	0	0	0.116	0.272	0	0.53	0.671
AKR1B1	ALDH2	9606.ENSP00000285930	9606.ENSP00000261733	0	0	0	0	0.109	0.102	0.65	0.433	0.82
AKR1B1	FAF2	9606.ENSP00000285930	9606.ENSP00000261942	0	0	0	0	0.063	0	0	0.391	0.405
AKR1B1	ICAM1	9606.ENSP00000285930	9606.ENSP00000264832	0	0	0	0	0	0	0	0.406	0.406
AKR1B1	MGLL	9606.ENSP00000285930	9606.ENSP00000265052	0.046	0	0	0	0.063	0	0.9	0	0.902
AKR1B1	EGFR	9606.ENSP00000285930	9606.ENSP00000275493	0	0	0	0	0.231	0	0	0.258	0.405
AKR1B1	IL6	9606.ENSP00000285930	9606.ENSP00000385675	0	0	0	0	0	0	0	0.4	0.4
AKR1B1	CASP3	9606.ENSP00000285930	9606.ENSP00000311032	0	0	0	0	0	0.059	0	0.39	0.401
AKR1B1	DPP4	9606.ENSP00000285930	9606.ENSP00000353731	0	0	0	0	0.062	0	0	0.391	0.404
AKR1B1	BCAT2	9606.ENSP00000285930	9606.ENSP00000322991	0	0	0	0	0.062	0.369	0	0.077	0.405
AKR1B1	CA1	9606.ENSP00000285930	9606.ENSP00000430656	0	0	0	0	0	0	0	0.416	0.416
AKR1B1	TNF	9606.ENSP00000285930	9606.ENSP00000398698	0	0	0	0	0	0	0	0.421	0.421
AKR1B1	AKT1	9606.ENSP00000285930	9606.ENSP00000451828	0	0	0	0	0	0	0	0.44	0.44
AKR1B1	CYP11B1	9606.ENSP00000285930	9606.ENSP00000292427	0	0	0	0	0.062	0	0	0.447	0.46
AKR1B1	XDH	9606.ENSP00000285930	9606.ENSP00000368727	0	0	0	0	0	0	0	0.465	0.465
AKR1B1	PPARG	9606.ENSP00000285930	9606.ENSP00000287820	0	0	0	0	0	0.056	0	0.458	0.466
AKR1B1	ALDH3A1	9606.ENSP00000285930	9606.ENSP00000411821	0	0	0	0	0.073	0.102	0	0.413	0.469
AKR1B1	VEGFA	9606.ENSP00000285930	9606.ENSP00000478570	0	0	0	0	0	0	0	0.47	0.47
AKR1B1	PTPN1	9606.ENSP00000285930	9606.ENSP00000360683	0	0	0	0	0.062	0	0	0.469	0.48
AKR1B1	PGK1	9606.ENSP00000285930	9606.ENSP00000362413	0.047	0	0	0	0.063	0.283	0	0.331	0.514
AKR1B1	HPGDS	9606.ENSP00000285930	9606.ENSP00000295256	0	0	0	0	0	0.14	0	0.463	0.519
AKR1B1	LDHB	9606.ENSP00000285930	9606.ENSP00000379386	0.044	0	0	0	0.235	0.213	0	0.276	0.527
AKR1B1	G6PD	9606.ENSP00000285930	9606.ENSP00000377192	0	0	0	0	0.093	0	0	0.52	0.546
AKR1B1	ALB	9606.ENSP00000285930	9606.ENSP00000295897	0	0	0	0	0	0	0	0.548	0.548
AKR1B1	PPARA	9606.ENSP00000285930	9606.ENSP00000385523	0	0	0	0	0	0.056	0	0.549	0.556
AKR1B1	PTGS2	9606.ENSP00000285930	9606.ENSP00000356438	0	0	0	0	0.062	0	0	0.6	0.608
AKR1B1	MGAM	9606.ENSP00000285930	9606.ENSP00000447378	0	0	0	0	0	0	0	0.66	0.66
AKR1B1	FABP5	9606.ENSP00000285930	9606.ENSP00000297258	0	0	0	0	0.064	0.684	0	0.198	0.742
AKR1B1	GLO1	9606.ENSP00000285930	9606.ENSP00000362463	0	0	0	0	0.167	0.346	0	0.585	0.754
AKR1B1	AKR1C3	9606.ENSP00000285930	9606.ENSP00000369927	0	0	0.449	0.939	0	0	0.9	0.607	0.906
AKR1B1	AKR1B10	9606.ENSP00000285930	9606.ENSP00000352584	0	0	0.449	0.975	0.099	0	0.9	0.8	0.908
AKR1B1	TH	9606.ENSP00000285930	9606.ENSP00000370571	0	0	0	0	0.062	0	0.9	0.289	0.927
AKR1B1	DHFR	9606.ENSP00000285930	9606.ENSP00000396308	0	0	0	0	0	0	0.9	0.555	0.953
AKR1B1	CBR1	9606.ENSP00000285930	9606.ENSP00000290349	0.041	0	0	0	0.064	0.104	0.8	0.774	0.957
AKR1B10	KEAP1	9606.ENSP00000352584	9606.ENSP00000171111	0	0	0	0	0	0	0	0.421	0.421
AKR1B10	GCK	9606.ENSP00000352584	9606.ENSP00000223366	0	0.023	0	0	0.066	0.056	0.8	0.115	0.823
AKR1B10	ALDH2	9606.ENSP00000352584	9606.ENSP00000261733	0	0	0	0	0.109	0.102	0.65	0.202	0.746
AKR1B10	MGLL	9606.ENSP00000352584	9606.ENSP00000265052	0.046	0	0	0	0.063	0	0.9	0.049	0.903
AKR1B10	CBR1	9606.ENSP00000352584	9606.ENSP00000290349	0.041	0	0	0	0.064	0.104	0.8	0.53	0.91
AKR1B10	NQO1	9606.ENSP00000352584	9606.ENSP00000319788	0.072	0	0	0	0.169	0	0	0.427	0.52
AKR1B10	BCAT2	9606.ENSP00000352584	9606.ENSP00000322991	0	0	0	0	0.062	0.369	0	0.081	0.409
AKR1B10	GLO1	9606.ENSP00000352584	9606.ENSP00000362463	0	0	0	0	0.167	0.141	0	0.252	0.418
AKR1B10	PGK1	9606.ENSP00000352584	9606.ENSP00000362413	0.047	0	0	0	0.063	0.283	0	0.244	0.452
AKR1B10	ALDH3A1	9606.ENSP00000352584	9606.ENSP00000411821	0	0	0	0	0.143	0.102	0	0.573	0.643
AKR1B10	DHFR	9606.ENSP00000352584	9606.ENSP00000396308	0	0	0	0	0	0	0.9	0.079	0.903
AKR1B10	TH	9606.ENSP00000352584	9606.ENSP00000370571	0	0	0	0	0.062	0	0.9	0.097	0.907
AKR1B10	AKR1C3	9606.ENSP00000352584	9606.ENSP00000369927	0	0	0.449	0.933	0.102	0	0.9	0.683	0.913
AKR1C1	KEAP1	9606.ENSP00000370254	9606.ENSP00000171111	0	0	0	0	0	0	0	0.523	0.523
AKR1C1	HSD17B2	9606.ENSP00000370254	9606.ENSP00000199936	0	0	0	0	0.062	0	0	0.465	0.476
AKR1C1	HMOX1	9606.ENSP00000370254	9606.ENSP00000216117	0	0	0	0	0	0	0	0.47	0.47
AKR1C1	SRD5A1	9606.ENSP00000370254	9606.ENSP00000274192	0	0	0	0	0	0	0.9	0.722	0.971
AKR1C1	CBR1	9606.ENSP00000370254	9606.ENSP00000290349	0.041	0	0	0	0.064	0.104	0	0.64	0.672
AKR1C1	CYP11B1	9606.ENSP00000370254	9606.ENSP00000292427	0	0	0	0	0.062	0	0.9	0.203	0.918
AKR1C1	HPGDS	9606.ENSP00000370254	9606.ENSP00000295256	0	0	0	0	0	0.14	0	0.346	0.414
AKR1C1	UGT2B7	9606.ENSP00000370254	9606.ENSP00000304811	0	0	0	0	0.083	0	0.65	0.239	0.734
AKR1C1	NQO1	9606.ENSP00000370254	9606.ENSP00000319788	0.072	0	0	0	0.163	0	0	0.612	0.673
AKR1C1	CYP11B2	9606.ENSP00000370254	9606.ENSP00000325822	0	0	0	0	0.062	0	0.9	0.154	0.913
AKR1C1	CYP3A4	9606.ENSP00000370254	9606.ENSP00000337915	0	0	0	0	0.062	0	0.9	0.272	0.925
AKR1C1	ESR2	9606.ENSP00000370254	9606.ENSP00000343925	0	0	0	0	0	0.056	0	0.446	0.454
AKR1C1	CYP2D6	9606.ENSP00000370254	9606.ENSP00000353820	0	0	0	0	0.062	0	0.9	0.102	0.908
AKR1C1	HSD11B1	9606.ENSP00000370254	9606.ENSP00000355995	0.041	0	0	0	0.085	0.104	0	0.34	0.412
AKR1C1	CYP17A1	9606.ENSP00000370254	9606.ENSP00000358903	0	0	0	0	0.062	0	0.9	0.394	0.938
AKR1C1	HSD17B3	9606.ENSP00000370254	9606.ENSP00000364412	0	0	0	0	0.053	0	0	0.492	0.499
AKR1C1	CYP1A1	9606.ENSP00000370254	9606.ENSP00000369050	0	0	0	0	0.063	0	0.9	0.458	0.944
AKR1C1	AKR1C3	9606.ENSP00000370254	9606.ENSP00000369927	0	0	0.449	0.983	0.214	0.872	0.9	0.934	0.989
AKR1C1	AKR1C2	9606.ENSP00000370254	9606.ENSP00000370129	0	0	0.449	0.986	0.405	0.877	0.9	0.877	0.992
AKR1C1	CYP1B1	9606.ENSP00000370254	9606.ENSP00000478561	0	0	0	0	0.062	0	0	0.468	0.48
AKR1C1	NFE2L2	9606.ENSP00000370254	9606.ENSP00000380252	0	0	0	0	0	0	0	0.577	0.577
AKR1C1	HSD17B1	9606.ENSP00000370254	9606.ENSP00000466799	0.041	0	0	0	0.062	0.104	0	0.572	0.608
AKR1C1	ALDH3A1	9606.ENSP00000370254	9606.ENSP00000411821	0	0	0	0	0.099	0.102	0	0.578	0.629
AKR1C1	SRD5A2	9606.ENSP00000370254	9606.ENSP00000477587	0	0	0	0	0.052	0	0.9	0.527	0.951
AKR1C2	HSD17B2	9606.ENSP00000370129	9606.ENSP00000199936	0	0	0	0	0.062	0	0	0.465	0.476
AKR1C2	MIF	9606.ENSP00000370129	9606.ENSP00000215754	0	0	0	0	0	0.485	0	0	0.485
AKR1C2	DHODH	9606.ENSP00000370129	9606.ENSP00000219240	0	0	0	0	0	0	0	0.516	0.516
AKR1C2	SRD5A1	9606.ENSP00000370129	9606.ENSP00000274192	0	0	0	0	0	0	0.9	0.687	0.967
AKR1C2	CBR1	9606.ENSP00000370129	9606.ENSP00000290349	0.041	0	0	0	0.064	0.104	0	0.575	0.613
AKR1C2	HPGDS	9606.ENSP00000370129	9606.ENSP00000295256	0	0	0	0	0	0.14	0	0.349	0.416
AKR1C2	UGT2B7	9606.ENSP00000370129	9606.ENSP00000304811	0	0	0	0	0.083	0	0.65	0.252	0.739
AKR1C2	NQO1	9606.ENSP00000370129	9606.ENSP00000319788	0.072	0	0	0	0.169	0	0	0.414	0.509
AKR1C2	HSD11B1	9606.ENSP00000370129	9606.ENSP00000355995	0.041	0	0	0	0.062	0.104	0	0.384	0.437
AKR1C2	CYP17A1	9606.ENSP00000370129	9606.ENSP00000358903	0	0	0	0	0.062	0	0	0.522	0.532
AKR1C2	AR	9606.ENSP00000370129	9606.ENSP00000363822	0	0	0	0	0	0.056	0	0.476	0.484
AKR1C2	HSD17B3	9606.ENSP00000370129	9606.ENSP00000364412	0	0	0	0	0.053	0	0	0.588	0.593
AKR1C2	AKR1C4	9606.ENSP00000370129	9606.ENSP00000369814	0	0	0.449	0.98	0.066	0.877	0	0.909	0.883
AKR1C2	AKR1C3	9606.ENSP00000370129	9606.ENSP00000369927	0	0	0.449	0.983	0.214	0.873	0.8	0.906	0.978
AKR1C2	DHFR	9606.ENSP00000370129	9606.ENSP00000396308	0	0	0	0	0	0	0	0.534	0.534
AKR1C2	ALDH3A1	9606.ENSP00000370129	9606.ENSP00000411821	0	0	0	0	0.122	0.102	0	0.478	0.553
AKR1C2	HSD17B1	9606.ENSP00000370129	9606.ENSP00000466799	0.041	0	0	0	0.062	0.104	0	0.604	0.638
AKR1C2	SRD5A2	9606.ENSP00000370129	9606.ENSP00000477587	0	0	0	0	0.052	0	0.9	0.66	0.965
AKR1C3	KEAP1	9606.ENSP00000369927	9606.ENSP00000171111	0	0	0	0	0	0	0	0.454	0.454
AKR1C3	HSD17B2	9606.ENSP00000369927	9606.ENSP00000199936	0	0	0	0	0.062	0	0.8	0.653	0.929
AKR1C3	STS	9606.ENSP00000369927	9606.ENSP00000217961	0	0	0	0	0	0	0.9	0.527	0.95
AKR1C3	HSD17B14	9606.ENSP00000369927	9606.ENSP00000263278	0.041	0	0	0	0.062	0.104	0	0.391	0.444
AKR1C3	SRD5A1	9606.ENSP00000369927	9606.ENSP00000274192	0	0	0	0	0	0	0.9	0.76	0.975
AKR1C3	PPARG	9606.ENSP00000369927	9606.ENSP00000287820	0	0	0	0	0	0.056	0	0.4	0.41
AKR1C3	CBR1	9606.ENSP00000369927	9606.ENSP00000290349	0.041	0	0	0	0.064	0.104	0.9	0.688	0.97
AKR1C3	CYP11B1	9606.ENSP00000369927	9606.ENSP00000292427	0	0	0	0	0.062	0	0.9	0.483	0.947
AKR1C3	HPGDS	9606.ENSP00000369927	9606.ENSP00000295256	0	0	0	0	0	0.14	0.9	0.323	0.936
AKR1C3	HPGD	9606.ENSP00000369927	9606.ENSP00000296522	0.041	0	0	0	0.089	0.104	0	0.433	0.497
AKR1C3	UGT2B7	9606.ENSP00000369927	9606.ENSP00000304811	0	0	0	0	0.107	0	0.65	0.289	0.758
AKR1C3	NQO1	9606.ENSP00000369927	9606.ENSP00000319788	0.072	0	0	0	0.163	0	0	0.469	0.552
AKR1C3	PGR	9606.ENSP00000369927	9606.ENSP00000325120	0	0	0	0	0	0.056	0	0.392	0.401
AKR1C3	CYP11B2	9606.ENSP00000369927	9606.ENSP00000325822	0	0	0	0	0.062	0	0.9	0.346	0.933
AKR1C3	CYP3A4	9606.ENSP00000369927	9606.ENSP00000337915	0	0	0	0	0.062	0	0.9	0.336	0.932
AKR1C3	CYP1A2	9606.ENSP00000369927	9606.ENSP00000342007	0	0	0	0	0.062	0	0.9	0.198	0.918
AKR1C3	PTGES	9606.ENSP00000369927	9606.ENSP00000342385	0	0	0	0	0	0	0	0.707	0.707
AKR1C3	PTGS1	9606.ENSP00000369927	9606.ENSP00000354612	0	0	0	0	0.061	0	0	0.471	0.482
AKR1C3	PTGS2	9606.ENSP00000369927	9606.ENSP00000356438	0	0	0	0	0	0	0	0.548	0.548
AKR1C3	CYP17A1	9606.ENSP00000369927	9606.ENSP00000358903	0	0	0	0	0.062	0	0.9	0.686	0.968
AKR1C3	PTGFR	9606.ENSP00000369927	9606.ENSP00000359793	0	0	0	0	0	0	0	0.529	0.529
AKR1C3	AR	9606.ENSP00000369927	9606.ENSP00000363822	0	0	0	0	0	0.056	0	0.745	0.749
AKR1C3	HSD17B3	9606.ENSP00000369927	9606.ENSP00000364412	0	0	0	0	0.053	0	0.8	0.707	0.939
AKR1C3	CYP1A1	9606.ENSP00000369927	9606.ENSP00000369050	0	0	0	0	0.063	0	0.9	0.344	0.933
AKR1C3	AKR1C4	9606.ENSP00000369927	9606.ENSP00000369814	0	0	0.449	0.981	0.076	0.872	0	0.909	0.879
AKR1C3	ESR1	9606.ENSP00000369927	9606.ENSP00000405330	0	0	0	0	0	0.056	0	0.407	0.416
AKR1C3	ALDH3A1	9606.ENSP00000369927	9606.ENSP00000411821	0	0	0	0	0.118	0.102	0	0.416	0.497
AKR1C3	TBXAS1	9606.ENSP00000369927	9606.ENSP00000389414	0	0	0	0	0.062	0	0	0.593	0.602
AKR1C3	CYP1B1	9606.ENSP00000369927	9606.ENSP00000478561	0	0	0	0	0.062	0	0.9	0.38	0.936
AKR1C3	HSD17B1	9606.ENSP00000369927	9606.ENSP00000466799	0.041	0	0	0	0.062	0.104	0.8	0.723	0.947
AKR1C3	CYP19A1	9606.ENSP00000369927	9606.ENSP00000379683	0	0	0	0	0.062	0	0.9	0.559	0.955
AKR1C3	SRD5A2	9606.ENSP00000369927	9606.ENSP00000477587	0	0	0	0	0.052	0	0.9	0.687	0.967
AKR1C4	SRD5A1	9606.ENSP00000369814	9606.ENSP00000274192	0	0	0	0	0	0	0.9	0.619	0.96
AKR1C4	CBR1	9606.ENSP00000369814	9606.ENSP00000290349	0.041	0	0	0	0.064	0.104	0	0.574	0.612
AKR1C4	CYP11B1	9606.ENSP00000369814	9606.ENSP00000292427	0	0	0	0	0.062	0	0	0.41	0.423
AKR1C4	UGT2B7	9606.ENSP00000369814	9606.ENSP00000304811	0	0	0	0	0.116	0	0.65	0.124	0.705
AKR1C4	HSD11B1	9606.ENSP00000369814	9606.ENSP00000355995	0.041	0	0	0	0.062	0.104	0.9	0.471	0.949
AKR1C4	CYP17A1	9606.ENSP00000369814	9606.ENSP00000358903	0	0	0	0	0.062	0	0	0.468	0.48
AKR1C4	HSD17B3	9606.ENSP00000369814	9606.ENSP00000364412	0	0	0	0	0.053	0	0	0.49	0.497
AKR1C4	HSD17B1	9606.ENSP00000369814	9606.ENSP00000466799	0.041	0	0	0	0.062	0.104	0	0.572	0.608
AKR1C4	SRD5A2	9606.ENSP00000369814	9606.ENSP00000477587	0	0	0	0	0.075	0	0.9	0.528	0.952
AKT1	FKBP4	9606.ENSP00000451828	9606.ENSP00000001008	0	0	0	0	0.081	0.058	0	0.564	0.59
AKT1	CD4	9606.ENSP00000451828	9606.ENSP00000011653	0	0	0	0	0.049	0.057	0	0.69	0.697
AKT1	LCP2	9606.ENSP00000451828	9606.ENSP00000046794	0	0	0	0	0	0.056	0	0.613	0.619
AKT1	TNFRSF1A	9606.ENSP00000451828	9606.ENSP00000162749	0	0	0	0	0.062	0.225	0	0.604	0.687
AKT1	KEAP1	9606.ENSP00000451828	9606.ENSP00000171111	0	0	0	0	0.063	0	0	0.969	0.97
AKT1	NGFR	9606.ENSP00000451828	9606.ENSP00000172229	0	0	0	0	0	0.058	0	0.586	0.593
AKT1	EFNB1	9606.ENSP00000451828	9606.ENSP00000204961	0	0	0	0	0.089	0.148	0	0.325	0.43
AKT1	SIRT1	9606.ENSP00000451828	9606.ENSP00000212015	0	0	0	0	0.063	0.281	0	0.852	0.891
AKT1	MIF	9606.ENSP00000451828	9606.ENSP00000215754	0	0	0	0	0	0.058	0	0.468	0.477
AKT1	MAPK1	9606.ENSP00000451828	9606.ENSP00000215832	0	0	0.304	0.592	0.068	0.148	0.8	0.795	0.895
AKT1	XBP1	9606.ENSP00000451828	9606.ENSP00000216037	0	0	0	0	0	0.058	0	0.628	0.635
AKT1	HMOX1	9606.ENSP00000451828	9606.ENSP00000216117	0	0	0	0	0	0.23	0	0.749	0.799
AKT1	TAB1	9606.ENSP00000451828	9606.ENSP00000216160	0	0	0	0	0.097	0.163	0	0.347	0.464
AKT1	IL2RB	9606.ENSP00000451828	9606.ENSP00000216223	0	0	0	0	0	0	0.9	0.28	0.925
AKT1	BRD1	9606.ENSP00000451828	9606.ENSP00000216267	0	0	0	0	0.087	0	0.9	0.146	0.915
AKT1	GZMB	9606.ENSP00000451828	9606.ENSP00000216341	0	0	0	0	0	0.056	0	0.457	0.465
AKT1	NFKBIA	9606.ENSP00000451828	9606.ENSP00000216797	0	0	0	0	0.062	0.33	0	0.768	0.841
AKT1	AURKA	9606.ENSP00000451828	9606.ENSP00000216911	0	0	0.351	0.723	0	0.242	0.9	0.586	0.939
AKT1	CSNK2A1	9606.ENSP00000451828	9606.ENSP00000217244	0	0	0.223	0.581	0.056	0.289	0	0.42	0.463
AKT1	TIMP1	9606.ENSP00000451828	9606.ENSP00000218388	0	0	0	0	0	0.058	0	0.603	0.61
AKT1	MMP2	9606.ENSP00000451828	9606.ENSP00000219070	0	0	0	0	0.062	0	0	0.767	0.772
AKT1	PARD6A	9606.ENSP00000451828	9606.ENSP00000219255	0	0	0	0	0.062	0.18	0	0.342	0.45
AKT1	TSC2	9606.ENSP00000451828	9606.ENSP00000219476	0	0	0	0	0.062	0.516	0.9	0.94	0.996
AKT1	STUB1	9606.ENSP00000451828	9606.ENSP00000219548	0	0	0	0	0.077	0.519	0	0.633	0.823
AKT1	RELB	9606.ENSP00000451828	9606.ENSP00000221452	0	0	0	0	0	0	0	0.556	0.556
AKT1	TGFB1	9606.ENSP00000451828	9606.ENSP00000221930	0	0	0	0	0.076	0.15	0	0.634	0.688
AKT1	CD79A	9606.ENSP00000451828	9606.ENSP00000221972	0	0	0	0	0	0.058	0	0.395	0.406
AKT1	CDC37	9606.ENSP00000451828	9606.ENSP00000222005	0	0	0	0	0.142	0.868	0.6	0.326	0.965
AKT1	EPOR	9606.ENSP00000451828	9606.ENSP00000222139	0	0	0	0	0	0.058	0	0.603	0.61
AKT1	PIK3R2	9606.ENSP00000451828	9606.ENSP00000222254	0	0	0	0	0.085	0.102	0.65	0.744	0.916
AKT1	GSK3A	9606.ENSP00000451828	9606.ENSP00000222330	0	0	0	0.578	0.081	0.9	0.9	0.696	0.992
AKT1	HGF	9606.ENSP00000451828	9606.ENSP00000222390	0	0	0	0	0.062	0.056	0	0.747	0.757
AKT1	NAMPT	9606.ENSP00000451828	9606.ENSP00000222553	0.042	0	0	0	0	0	0	0.477	0.478
AKT1	WASL	9606.ENSP00000451828	9606.ENSP00000223023	0	0	0	0	0	0.104	0	0.632	0.657
AKT1	SERPINE1	9606.ENSP00000451828	9606.ENSP00000223095	0	0	0	0	0	0	0	0.619	0.619
AKT1	GCK	9606.ENSP00000451828	9606.ENSP00000223366	0	0	0	0	0	0	0	0.549	0.549
AKT1	BLNK	9606.ENSP00000451828	9606.ENSP00000224337	0	0	0	0	0	0.056	0	0.43	0.439
AKT1	MPO	9606.ENSP00000451828	9606.ENSP00000225275	0	0	0	0	0	0.077	0	0.526	0.544
AKT1	RPS6KB1	9606.ENSP00000451828	9606.ENSP00000225577	0	0	0.383	0.856	0.183	0.764	0.9	0.938	0.982
AKT1	HDAC5	9606.ENSP00000451828	9606.ENSP00000225983	0	0	0	0	0.062	0.078	0	0.393	0.429
AKT1	VTN	9606.ENSP00000451828	9606.ENSP00000226218	0	0	0	0	0.062	0	0	0.621	0.629
AKT1	CD38	9606.ENSP00000451828	9606.ENSP00000226279	0	0	0	0	0	0.056	0	0.428	0.437
AKT1	NFKB1	9606.ENSP00000451828	9606.ENSP00000226574	0	0	0	0	0.066	0.176	0.9	0.526	0.958
AKT1	IL2	9606.ENSP00000451828	9606.ENSP00000226730	0	0	0	0	0	0	0.9	0.682	0.966
AKT1	CCND1	9606.ENSP00000451828	9606.ENSP00000227507	0	0	0	0	0.062	0	0	0.869	0.872
AKT1	KITLG	9606.ENSP00000451828	9606.ENSP00000228280	0	0	0	0	0	0	0	0.606	0.606
AKT1	CDKN1B	9606.ENSP00000451828	9606.ENSP00000228872	0	0	0	0	0	0.878	0.9	0.748	0.996
AKT1	GAPDH	9606.ENSP00000451828	9606.ENSP00000229239	0	0	0	0	0.046	0.349	0	0.871	0.913
AKT1	PRKAB1	9606.ENSP00000451828	9606.ENSP00000229328	0	0	0	0	0	0.114	0	0.426	0.47
AKT1	MAPK14	9606.ENSP00000451828	9606.ENSP00000229795	0	0	0.303	0.623	0.083	0.83	0.6	0.769	0.956
AKT1	HBEGF	9606.ENSP00000451828	9606.ENSP00000230990	0	0	0	0	0.063	0	0	0.601	0.61
AKT1	NR3C1	9606.ENSP00000451828	9606.ENSP00000231509	0	0	0	0	0	0.297	0	0.558	0.676
AKT1	ODC1	9606.ENSP00000451828	9606.ENSP00000234111	0	0	0	0	0.062	0.078	0	0.426	0.46
AKT1	CTSD	9606.ENSP00000451828	9606.ENSP00000236671	0	0	0	0	0.096	0.077	0	0.46	0.51
AKT1	MMP8	9606.ENSP00000451828	9606.ENSP00000236826	0	0	0	0	0	0	0	0.435	0.435
AKT1	TGFB3	9606.ENSP00000451828	9606.ENSP00000238682	0	0	0	0	0.062	0.15	0	0.455	0.527
AKT1	DUSP1	9606.ENSP00000451828	9606.ENSP00000239223	0	0	0	0	0.057	0.111	0	0.531	0.572
AKT1	MAPK8IP1	9606.ENSP00000451828	9606.ENSP00000241014	0	0	0	0	0	0.683	0	0.983	0.994
AKT1	FLT3	9606.ENSP00000451828	9606.ENSP00000241453	0	0	0	0	0	0.122	0	0.68	0.707
AKT1	LRP1	9606.ENSP00000451828	9606.ENSP00000243077	0	0	0	0	0.062	0.056	0	0.405	0.428
AKT1	PLCG1	9606.ENSP00000451828	9606.ENSP00000244007	0	0	0	0	0.076	0.335	0	0.783	0.855
AKT1	SNAI1	9606.ENSP00000451828	9606.ENSP00000244050	0	0	0	0	0	0.281	0	0.752	0.814
AKT1	LIPE	9606.ENSP00000451828	9606.ENSP00000244289	0	0	0	0	0.049	0	0	0.478	0.483
AKT1	HIST1H4F	9606.ENSP00000451828	9606.ENSP00000244537	0	0	0	0	0	0.065	0	0.39	0.405
AKT1	EREG	9606.ENSP00000451828	9606.ENSP00000244869	0	0	0	0	0	0	0	0.619	0.619
AKT1	EFNB2	9606.ENSP00000451828	9606.ENSP00000245323	0	0	0	0	0.062	0.148	0	0.456	0.527
AKT1	BMP4	9606.ENSP00000451828	9606.ENSP00000245451	0	0	0	0	0.062	0.15	0	0.556	0.615
AKT1	CDC25B	9606.ENSP00000451828	9606.ENSP00000245960	0	0	0	0	0.102	0.072	0	0.408	0.463
AKT1	TRAF2	9606.ENSP00000451828	9606.ENSP00000247668	0	0	0	0	0.063	0.099	0	0.448	0.493
AKT1	SIRT2	9606.ENSP00000451828	9606.ENSP00000249396	0	0	0	0	0.063	0	0	0.687	0.695
AKT1	MYOD1	9606.ENSP00000451828	9606.ENSP00000250003	0	0	0	0	0.062	0.056	0.9	0.596	0.959
AKT1	FOXA1	9606.ENSP00000451828	9606.ENSP00000250448	0	0	0	0	0	0.159	0	0.657	0.699
AKT1	RAF1	9606.ENSP00000451828	9606.ENSP00000251849	0	0	0	0.581	0	0.88	0.9	0.914	0.992
AKT1	APOE	9606.ENSP00000451828	9606.ENSP00000252486	0	0	0	0	0	0	0	0.665	0.665
AKT1	EPO	9606.ENSP00000451828	9606.ENSP00000252723	0	0	0	0	0	0	0	0.673	0.673
AKT1	RARA	9606.ENSP00000451828	9606.ENSP00000254066	0	0	0	0	0.088	0.505	0.9	0.38	0.968
AKT1	DNAJB1	9606.ENSP00000451828	9606.ENSP00000254322	0	0	0	0	0	0.118	0	0.4	0.448
AKT1	CCNA1	9606.ENSP00000451828	9606.ENSP00000255465	0	0	0	0	0	0.103	0	0.365	0.406
AKT1	KRAS	9606.ENSP00000451828	9606.ENSP00000256078	0	0	0	0	0.055	0.14	0	0.861	0.877
AKT1	FABP4	9606.ENSP00000451828	9606.ENSP00000256104	0	0	0	0	0	0	0	0.524	0.524
AKT1	CCNB1	9606.ENSP00000451828	9606.ENSP00000256442	0	0	0	0	0	0.103	0	0.707	0.726
AKT1	SORT1	9606.ENSP00000451828	9606.ENSP00000256637	0	0	0	0	0.083	0.058	0	0.515	0.544
AKT1	PDGFRA	9606.ENSP00000451828	9606.ENSP00000257290	0	0	0	0.555	0	0.202	0	0.632	0.421
AKT1	APC	9606.ENSP00000451828	9606.ENSP00000257430	0	0	0	0	0	0.145	0	0.431	0.492
AKT1	CDK4	9606.ENSP00000451828	9606.ENSP00000257904	0	0	0.404	0.602	0.062	0.155	0	0.897	0.548
AKT1	MDM2	9606.ENSP00000451828	9606.ENSP00000258149	0	0	0	0	0	0.898	0.9	0.852	0.998
AKT1	MMP7	9606.ENSP00000451828	9606.ENSP00000260227	0	0	0	0	0	0	0	0.591	0.591
AKT1	MMP13	9606.ENSP00000451828	9606.ENSP00000260302	0	0	0	0	0	0	0	0.521	0.521
AKT1	TOPBP1	9606.ENSP00000451828	9606.ENSP00000260810	0	0	0	0	0.062	0.27	0	0.232	0.428
AKT1	ITGAV	9606.ENSP00000451828	9606.ENSP00000261023	0	0	0	0	0	0.075	0	0.462	0.481
AKT1	CCND2	9606.ENSP00000451828	9606.ENSP00000261254	0	0	0	0	0	0.146	0	0.655	0.693
AKT1	PEBP1	9606.ENSP00000451828	9606.ENSP00000261313	0	0	0	0	0	0.281	0	0.411	0.558
AKT1	CDH1	9606.ENSP00000451828	9606.ENSP00000261769	0	0	0	0	0	0.182	0	0.815	0.842
AKT1	PDGFRB	9606.ENSP00000451828	9606.ENSP00000261799	0	0	0	0.554	0.062	0.122	0.9	0.691	0.937
AKT1	RBL2	9606.ENSP00000451828	9606.ENSP00000262133	0	0	0	0	0	0.058	0	0.396	0.406
AKT1	SMAD7	9606.ENSP00000451828	9606.ENSP00000262158	0	0	0	0	0.062	0.334	0	0.556	0.698
AKT1	CREBBP	9606.ENSP00000451828	9606.ENSP00000262367	0	0	0	0	0	0.528	0.9	0.576	0.978
AKT1	CCNE1	9606.ENSP00000451828	9606.ENSP00000262643	0	0	0	0	0	0.185	0	0.603	0.662
AKT1	MAPK3	9606.ENSP00000451828	9606.ENSP00000263025	0	0	0.323	0.586	0.066	0.148	0.8	0.938	0.906
AKT1	MAP3K8	9606.ENSP00000451828	9606.ENSP00000263056	0	0	0.321	0.56	0.058	0.287	0.9	0.41	0.947
AKT1	PRKCQ	9606.ENSP00000451828	9606.ENSP00000263125	0	0	0	0.849	0.063	0.327	0	0.809	0.422
AKT1	EP300	9606.ENSP00000451828	9606.ENSP00000263253	0	0	0	0	0	0.885	0.9	0.903	0.998
AKT1	NOX4	9606.ENSP00000451828	9606.ENSP00000263317	0	0	0	0	0	0.078	0	0.773	0.783
AKT1	TYR	9606.ENSP00000451828	9606.ENSP00000263321	0	0	0	0	0	0	0	0.407	0.407
AKT1	IL1B	9606.ENSP00000451828	9606.ENSP00000263341	0	0	0	0	0	0.056	0	0.774	0.777
AKT1	BRD4	9606.ENSP00000451828	9606.ENSP00000263377	0	0	0	0	0.062	0.12	0	0.422	0.481
AKT1	CD81	9606.ENSP00000451828	9606.ENSP00000263645	0	0	0	0	0.07	0.081	0	0.744	0.762
AKT1	KAT2B	9606.ENSP00000451828	9606.ENSP00000263754	0	0	0	0	0.079	0.33	0	0.4	0.597
AKT1	KDR	9606.ENSP00000451828	9606.ENSP00000263923	0	0	0	0.555	0	0.122	0	0.823	0.441
AKT1	PIK3CA	9606.ENSP00000451828	9606.ENSP00000263967	0	0	0	0	0.064	0.88	0.9	0.903	0.998
AKT1	SLC9A1	9606.ENSP00000451828	9606.ENSP00000263980	0	0	0	0	0.065	0.298	0	0.552	0.681
AKT1	HDAC4	9606.ENSP00000451828	9606.ENSP00000264606	0	0	0	0	0	0.078	0	0.485	0.505
AKT1	STAT3	9606.ENSP00000451828	9606.ENSP00000264657	0	0	0	0	0	0.14	0.9	0.875	0.988
AKT1	ICAM1	9606.ENSP00000451828	9606.ENSP00000264832	0	0	0	0	0	0	0	0.678	0.678
AKT1	CDK6	9606.ENSP00000451828	9606.ENSP00000265734	0	0	0.389	0.604	0.062	0.162	0	0.713	0.493
AKT1	CDK2	9606.ENSP00000451828	9606.ENSP00000266970	0	0	0.394	0.655	0.062	0.061	0	0.907	0.448
AKT1	IGF1R	9606.ENSP00000451828	9606.ENSP00000268035	0	0	0	0.554	0.052	0.295	0	0.89	0.578
AKT1	ERBB2	9606.ENSP00000451828	9606.ENSP00000269571	0	0	0	0.556	0.053	0.188	0	0.898	0.516
AKT1	SLC6A3	9606.ENSP00000451828	9606.ENSP00000270349	0	0	0	0	0.062	0	0	0.408	0.421
AKT1	CTSK	9606.ENSP00000451828	9606.ENSP00000271651	0	0	0	0	0	0.059	0	0.483	0.493
AKT1	EGFR	9606.ENSP00000451828	9606.ENSP00000275493	0	0	0	0.554	0	0.65	0	0.926	0.794
AKT1	SIGMAR1	9606.ENSP00000451828	9606.ENSP00000277010	0	0	0	0	0	0	0	0.692	0.692
AKT1	PDCD4	9606.ENSP00000451828	9606.ENSP00000280154	0	0	0	0	0	0	0	0.635	0.635
AKT1	PDE3B	9606.ENSP00000451828	9606.ENSP00000282096	0	0	0	0	0	0.236	0.8	0.462	0.91
AKT1	APP	9606.ENSP00000451828	9606.ENSP00000284981	0	0	0	0	0.064	0.057	0	0.651	0.665
AKT1	CSF1R	9606.ENSP00000451828	9606.ENSP00000286301	0	0	0	0	0	0.122	0	0.559	0.596
AKT1	PPARG	9606.ENSP00000451828	9606.ENSP00000287820	0	0	0	0	0.062	0.077	0	0.836	0.846
AKT1	HMGCR	9606.ENSP00000451828	9606.ENSP00000287936	0	0	0	0	0	0.058	0	0.56	0.568
AKT1	KIT	9606.ENSP00000451828	9606.ENSP00000288135	0	0	0	0	0	0.122	0	0.736	0.758
AKT1	BRAF	9606.ENSP00000451828	9606.ENSP00000288602	0	0	0	0.584	0	0.744	0	0.636	0.81
AKT1	PIK3CB	9606.ENSP00000451828	9606.ENSP00000289153	0	0	0	0	0.064	0.395	0.9	0.894	0.993
AKT1	HPGDS	9606.ENSP00000451828	9606.ENSP00000295256	0	0	0	0	0	0.056	0	0.777	0.781
AKT1	CXCR1	9606.ENSP00000451828	9606.ENSP00000295683	0	0	0	0	0	0.056	0	0.476	0.484
AKT1	ALB	9606.ENSP00000451828	9606.ENSP00000295897	0	0	0	0	0	0	0	0.792	0.792
AKT1	MST1R	9606.ENSP00000451828	9606.ENSP00000296474	0	0	0	0.557	0	0.481	0.9	0.501	0.957
AKT1	LRRK2	9606.ENSP00000451828	9606.ENSP00000298910	0	0	0	0.566	0.062	0.343	0	0.563	0.509
AKT1	MMP3	9606.ENSP00000451828	9606.ENSP00000299855	0	0	0	0	0	0	0	0.602	0.602
AKT1	STAT6	9606.ENSP00000451828	9606.ENSP00000300134	0	0	0	0	0.062	0.14	0	0.624	0.67
AKT1	MAP2K1	9606.ENSP00000451828	9606.ENSP00000302486	0	0	0.348	0.636	0.062	0.178	0	0.876	0.514
AKT1	BCL2L1	9606.ENSP00000451828	9606.ENSP00000302564	0	0	0	0	0.065	0.27	0.9	0.982	0.998
AKT1	PTGER4	9606.ENSP00000451828	9606.ENSP00000302846	0	0	0	0	0	0.056	0	0.509	0.516
AKT1	HDAC3	9606.ENSP00000451828	9606.ENSP00000302967	0	0	0	0	0	0.505	0	0.353	0.666
AKT1	CDC25A	9606.ENSP00000451828	9606.ENSP00000303706	0	0	0	0	0.079	0.072	0	0.539	0.571
AKT1	INSR	9606.ENSP00000451828	9606.ENSP00000303830	0	0	0	0.559	0.052	0.182	0.9	0.73	0.942
AKT1	FASN	9606.ENSP00000451828	9606.ENSP00000304592	0	0	0	0	0.088	0.128	0	0.629	0.679
AKT1	GRM5	9606.ENSP00000451828	9606.ENSP00000306138	0	0	0	0	0	0.07	0	0.41	0.427
AKT1	YWHAG	9606.ENSP00000451828	9606.ENSP00000306330	0	0	0	0	0.074	0.364	0.9	0.362	0.957
AKT1	F2	9606.ENSP00000451828	9606.ENSP00000308541	0	0	0	0	0	0.056	0	0.521	0.529
AKT1	PLG	9606.ENSP00000451828	9606.ENSP00000308938	0	0	0	0	0.062	0.056	0	0.602	0.617
AKT1	TERT	9606.ENSP00000451828	9606.ENSP00000309572	0	0	0	0	0.055	0.723	0.9	0.769	0.993
AKT1	PPARD	9606.ENSP00000451828	9606.ENSP00000310928	0	0	0	0	0.062	0.077	0	0.419	0.453
AKT1	CASP3	9606.ENSP00000451828	9606.ENSP00000311032	0	0	0	0	0	0.475	0	0.882	0.935
AKT1	PTPN2	9606.ENSP00000451828	9606.ENSP00000311857	0	0	0	0	0.064	0.128	0	0.379	0.449
AKT1	PLA2G1B	9606.ENSP00000451828	9606.ENSP00000312286	0	0	0	0	0	0	0	0.405	0.405
AKT1	HNF4A	9606.ENSP00000451828	9606.ENSP00000312987	0	0	0	0	0	0.057	0	0.66	0.665
AKT1	PRKDC	9606.ENSP00000451828	9606.ENSP00000313420	0	0	0	0	0.062	0.701	0.9	0.953	0.998
AKT1	EDNRA	9606.ENSP00000451828	9606.ENSP00000315011	0	0	0	0	0	0.056	0.9	0.391	0.937
AKT1	TYMS	9606.ENSP00000451828	9606.ENSP00000315644	0	0	0	0	0.065	0	0	0.405	0.419
AKT1	CDK5R1	9606.ENSP00000451828	9606.ENSP00000318486	0	0	0	0	0	0.057	0	0.45	0.459
AKT1	BACE1	9606.ENSP00000451828	9606.ENSP00000318585	0	0	0	0	0.062	0.077	0	0.511	0.54
AKT1	CXCR2	9606.ENSP00000451828	9606.ENSP00000319635	0	0	0	0	0	0.056	0	0.517	0.524
AKT1	NQO1	9606.ENSP00000451828	9606.ENSP00000319788	0	0	0	0	0	0	0	0.569	0.569
AKT1	PKM	9606.ENSP00000451828	9606.ENSP00000320171	0	0	0	0	0.053	0.188	0	0.747	0.789
AKT1	IMPDH2	9606.ENSP00000451828	9606.ENSP00000321584	0	0	0	0	0.062	0.27	0	0.263	0.451
AKT1	CDC25C	9606.ENSP00000451828	9606.ENSP00000321656	0	0	0	0	0.064	0.072	0	0.575	0.599
AKT1	MMP1	9606.ENSP00000451828	9606.ENSP00000322788	0	0	0	0	0	0	0	0.56	0.56
AKT1	GSK3B	9606.ENSP00000451828	9606.ENSP00000324806	0	0	0.218	0.576	0.049	0.934	0.9	0.873	0.996
AKT1	PGR	9606.ENSP00000451828	9606.ENSP00000325120	0	0	0	0	0.062	0.077	0	0.66	0.68
AKT1	NOS2	9606.ENSP00000451828	9606.ENSP00000327251	0	0	0	0	0.063	0.077	0.9	0.646	0.965
AKT1	P2RX7	9606.ENSP00000451828	9606.ENSP00000330696	0	0	0	0	0	0	0	0.403	0.403
AKT1	SELE	9606.ENSP00000451828	9606.ENSP00000331736	0	0	0	0	0	0.058	0	0.527	0.535
AKT1	MAPK11	9606.ENSP00000451828	9606.ENSP00000333685	0	0	0.351	0.596	0.101	0.148	0.6	0.58	0.776
AKT1	HDAC6	9606.ENSP00000451828	9606.ENSP00000334061	0	0	0	0	0	0.345	0	0.567	0.704
AKT1	F3	9606.ENSP00000451828	9606.ENSP00000334145	0	0	0	0	0	0	0	0.469	0.469
AKT1	HSP90AA1	9606.ENSP00000451828	9606.ENSP00000335153	0	0	0	0	0.062	0.946	0.9	0.991	0.999
AKT1	NR1I2	9606.ENSP00000451828	9606.ENSP00000336528	0	0	0	0	0	0.077	0	0.39	0.412
AKT1	LCK	9606.ENSP00000451828	9606.ENSP00000337825	0	0	0.371	0.558	0.049	0	0.9	0.653	0.939
AKT1	CYP3A4	9606.ENSP00000451828	9606.ENSP00000337915	0	0	0	0	0	0.056	0	0.392	0.401
AKT1	SNCA	9606.ENSP00000451828	9606.ENSP00000338345	0	0	0	0	0	0.307	0	0.513	0.649
AKT1	PTPN11	9606.ENSP00000451828	9606.ENSP00000340944	0	0	0	0	0.09	0.138	0.9	0.752	0.978
AKT1	PTK2	9606.ENSP00000451828	9606.ENSP00000341189	0	0	0	0.568	0.082	0.301	0	0.833	0.569
AKT1	JAK1	9606.ENSP00000451828	9606.ENSP00000343204	0	0	0	0.571	0.062	0	0.9	0.706	0.931
AKT1	PKN1	9606.ENSP00000451828	9606.ENSP00000343325	0	0	0	0.871	0.119	0.334	0	0.69	0.442
AKT1	ATR	9606.ENSP00000451828	9606.ENSP00000343741	0	0	0	0	0.062	0.104	0	0.383	0.436
AKT1	ESR2	9606.ENSP00000451828	9606.ENSP00000343925	0	0	0	0	0	0.242	0	0.839	0.872
AKT1	PDPK1	9606.ENSP00000451828	9606.ENSP00000344220	0	0	0.26	0.751	0.066	0.936	0.9	0.99	0.995
AKT1	CTSL	9606.ENSP00000451828	9606.ENSP00000345344	0	0	0	0	0	0.059	0	0.393	0.404
AKT1	PDE4D	9606.ENSP00000451828	9606.ENSP00000345502	0	0	0	0	0.049	0	0	0.449	0.454
AKT1	CTSB	9606.ENSP00000451828	9606.ENSP00000345672	0	0	0	0	0	0.059	0	0.467	0.477
AKT1	FYN	9606.ENSP00000451828	9606.ENSP00000346671	0	0	0.367	0.562	0.064	0.132	0.65	0.73	0.819
AKT1	PDE5A	9606.ENSP00000451828	9606.ENSP00000347046	0	0	0	0	0.049	0	0	0.421	0.426
AKT1	RAC1	9606.ENSP00000451828	9606.ENSP00000348461	0	0	0	0	0.063	0.345	0.9	0.771	0.984
AKT1	ARG1	9606.ENSP00000451828	9606.ENSP00000349446	0	0	0	0	0.062	0	0	0.504	0.514
AKT1	CALM1	9606.ENSP00000451828	9606.ENSP00000349467	0	0	0	0	0	0.122	0	0.352	0.407
AKT1	EPHA2	9606.ENSP00000451828	9606.ENSP00000351209	0	0	0	0.56	0	0.189	0	0.68	0.426
AKT1	VCP	9606.ENSP00000451828	9606.ENSP00000351777	0	0	0	0	0.073	0.676	0	0.427	0.813
AKT1	PDE3A	9606.ENSP00000451828	9606.ENSP00000351957	0	0	0	0	0	0.329	0	0.225	0.458
AKT1	PIK3CG	9606.ENSP00000451828	9606.ENSP00000352121	0	0	0	0	0.063	0.184	0.9	0.839	0.986
AKT1	MAPK10	9606.ENSP00000451828	9606.ENSP00000352157	0	0	0.396	0.566	0.084	0.101	0	0.579	0.455
AKT1	DPP4	9606.ENSP00000451828	9606.ENSP00000353731	0	0	0	0	0.073	0	0	0.534	0.549
AKT1	TLR9	9606.ENSP00000451828	9606.ENSP00000353874	0	0	0	0	0	0.168	0	0.514	0.578
AKT1	SREBF2	9606.ENSP00000451828	9606.ENSP00000354476	0	0	0	0	0.065	0.062	0	0.606	0.625
AKT1	TOP1	9606.ENSP00000451828	9606.ENSP00000354522	0	0	0	0	0	0	0	0.489	0.489
AKT1	MTOR	9606.ENSP00000451828	9606.ENSP00000354558	0	0	0	0	0.081	0.904	0.9	0.991	0.999
AKT1	PTGS1	9606.ENSP00000451828	9606.ENSP00000354612	0	0	0	0	0.049	0.077	0	0.384	0.412
AKT1	DRD2	9606.ENSP00000451828	9606.ENSP00000354859	0	0	0	0	0	0.056	0	0.503	0.51
AKT1	TGM2	9606.ENSP00000451828	9606.ENSP00000355330	0	0	0	0	0.062	0	0	0.402	0.415
AKT1	EGLN1	9606.ENSP00000451828	9606.ENSP00000355601	0	0	0	0	0.062	0.27	0	0.395	0.549
AKT1	PARP1	9606.ENSP00000451828	9606.ENSP00000355759	0	0	0	0	0.062	0	0	0.659	0.666
AKT1	EZR	9606.ENSP00000451828	9606.ENSP00000356042	0	0	0	0	0.049	0.056	0	0.607	0.617
AKT1	MAPKAPK2	9606.ENSP00000451828	9606.ENSP00000356070	0	0	0.309	0.653	0.089	0.736	0	0.745	0.831
AKT1	MDM4	9606.ENSP00000451828	9606.ENSP00000356150	0	0	0	0	0	0.225	0	0.478	0.579
AKT1	PTGS2	9606.ENSP00000451828	9606.ENSP00000356438	0	0	0	0	0.062	0.077	0	0.738	0.754
AKT1	MCL1	9606.ENSP00000451828	9606.ENSP00000358022	0	0	0	0	0	0	0.9	0.762	0.975
AKT1	CASP7	9606.ENSP00000451828	9606.ENSP00000358327	0	0	0	0	0	0.123	0	0.691	0.717
AKT1	CNR1	9606.ENSP00000451828	9606.ENSP00000358513	0	0	0	0	0	0.056	0	0.523	0.53
AKT1	SCD	9606.ENSP00000451828	9606.ENSP00000359380	0	0	0	0	0.065	0.056	0	0.482	0.503
AKT1	HSP90AB1	9606.ENSP00000451828	9606.ENSP00000360609	0	0	0	0	0.062	0.819	0.6	0.78	0.983
AKT1	PTPN1	9606.ENSP00000451828	9606.ENSP00000360683	0	0	0	0	0.091	0.284	0.9	0.672	0.975
AKT1	MMP9	9606.ENSP00000451828	9606.ENSP00000361405	0	0	0	0	0.062	0	0	0.811	0.815
AKT1	PLAU	9606.ENSP00000451828	9606.ENSP00000361850	0	0	0	0	0	0.056	0	0.523	0.53
AKT1	PGK1	9606.ENSP00000451828	9606.ENSP00000362413	0	0	0	0	0.065	0	0	0.522	0.534
AKT1	HDAC1	9606.ENSP00000451828	9606.ENSP00000362649	0	0	0	0	0	0.078	0	0.598	0.614
AKT1	SRC	9606.ENSP00000451828	9606.ENSP00000362680	0	0	0.391	0.562	0.098	0.683	0.9	0.986	0.985
AKT1	TLR4	9606.ENSP00000451828	9606.ENSP00000363089	0	0	0	0	0.063	0.168	0	0.696	0.742
AKT1	ALOX5	9606.ENSP00000451828	9606.ENSP00000363512	0	0	0	0	0	0	0	0.456	0.456
AKT1	AR	9606.ENSP00000451828	9606.ENSP00000363822	0	0	0	0	0	0.87	0	0.847	0.979
AKT1	PIK3CD	9606.ENSP00000451828	9606.ENSP00000366563	0	0	0	0	0.064	0.204	0.6	0.82	0.939
AKT1	CA9	9606.ENSP00000451828	9606.ENSP00000367608	0	0	0	0	0	0.056	0	0.464	0.472
AKT1	PRKCZ	9606.ENSP00000451828	9606.ENSP00000367830	0	0	0	0.859	0.064	0.865	0.9	0.74	0.987
AKT1	TEK	9606.ENSP00000451828	9606.ENSP00000369375	0	0	0	0.572	0	0.334	0	0.617	0.505
AKT1	PDE4A	9606.ENSP00000451828	9606.ENSP00000370078	0	0	0	0	0.049	0	0	0.491	0.496
AKT1	IGFBP3	9606.ENSP00000451828	9606.ENSP00000370473	0	0	0	0	0	0	0	0.602	0.602
AKT1	TH	9606.ENSP00000451828	9606.ENSP00000370571	0	0	0	0	0	0	0	0.536	0.536
AKT1	BRPF1	9606.ENSP00000451828	9606.ENSP00000373340	0	0	0	0	0.089	0	0.9	0.06	0.906
AKT1	GPR55	9606.ENSP00000451828	9606.ENSP00000375894	0	0	0	0	0.049	0	0	0.402	0.407
AKT1	PDK1	9606.ENSP00000451828	9606.ENSP00000376352	0	0	0	0	0.065	0.549	0	0.539	0.788
AKT1	G6PD	9606.ENSP00000451828	9606.ENSP00000377192	0	0	0	0	0.087	0	0	0.46	0.486
AKT1	CDK1	9606.ENSP00000451828	9606.ENSP00000378699	0	0	0.355	0.639	0.062	0.061	0	0.74	0.403
AKT1	MAPK8	9606.ENSP00000451828	9606.ENSP00000378974	0	0	0.417	0.573	0.084	0.315	0	0.81	0.642
AKT1	CYP19A1	9606.ENSP00000451828	9606.ENSP00000379683	0	0	0	0	0	0.056	0	0.609	0.615
AKT1	NFE2L2	9606.ENSP00000451828	9606.ENSP00000380252	0	0	0	0	0	0.315	0	0.686	0.776
AKT1	BCL2	9606.ENSP00000451828	9606.ENSP00000381185	0	0	0	0	0.062	0	0.9	0.457	0.944
AKT1	CDC42	9606.ENSP00000451828	9606.ENSP00000383118	0	0	0	0	0.063	0.14	0	0.991	0.992
AKT1	NCOR2	9606.ENSP00000451828	9606.ENSP00000384018	0	0	0	0	0.089	0.282	0.9	0.369	0.953
AKT1	RELA	9606.ENSP00000451828	9606.ENSP00000384273	0	0	0	0	0.086	0.056	0	0.72	0.738
AKT1	ESRRA	9606.ENSP00000451828	9606.ENSP00000384851	0	0	0	0	0.088	0.077	0	0.422	0.47
AKT1	XPO1	9606.ENSP00000451828	9606.ENSP00000384863	0	0	0	0	0.062	0	0	0.707	0.714
AKT1	PPARA	9606.ENSP00000451828	9606.ENSP00000385523	0	0	0	0	0	0.077	0	0.686	0.698
AKT1	IL6	9606.ENSP00000451828	9606.ENSP00000385675	0	0	0	0	0.056	0	0	0.829	0.832
AKT1	RARG	9606.ENSP00000451828	9606.ENSP00000388510	0	0	0	0	0.065	0.077	0.9	0.188	0.92
AKT1	CHEK1	9606.ENSP00000451828	9606.ENSP00000388648	0	0	0.241	0.594	0	0.336	0	0.643	0.547
AKT1	PTPN6	9606.ENSP00000451828	9606.ENSP00000391592	0	0	0	0	0.084	0.078	0	0.39	0.44
AKT1	JAK3	9606.ENSP00000451828	9606.ENSP00000391676	0	0	0	0.584	0.049	0	0.9	0.623	0.925
AKT1	FGFR1	9606.ENSP00000451828	9606.ENSP00000393312	0	0	0	0.566	0.062	0.331	0	0.777	0.564
AKT1	PRF1	9606.ENSP00000451828	9606.ENSP00000398568	0	0	0	0	0	0	0	0.402	0.402
AKT1	TNF	9606.ENSP00000451828	9606.ENSP00000398698	0	0	0	0	0	0.056	0	0.826	0.829
AKT1	WEE1	9606.ENSP00000451828	9606.ENSP00000402084	0	0	0	0	0	0.101	0	0.476	0.509
AKT1	ESR1	9606.ENSP00000451828	9606.ENSP00000405330	0	0	0	0	0.055	0.297	0.9	0.805	0.985
AKT1	CHRNA7	9606.ENSP00000451828	9606.ENSP00000407546	0	0	0	0	0.063	0	0	0.452	0.465
AKT1	PTPRC	9606.ENSP00000451828	9606.ENSP00000411355	0	0	0	0	0.062	0.078	0	0.618	0.641
AKT1	CBFB	9606.ENSP00000451828	9606.ENSP00000415151	0	0	0	0	0.064	0	0.9	0.093	0.907
AKT1	PPIA	9606.ENSP00000451828	9606.ENSP00000419425	0	0	0	0	0.062	0.282	0	0.383	0.549
AKT1	RXRA	9606.ENSP00000451828	9606.ENSP00000419692	0	0	0	0	0.082	0.077	0.9	0.322	0.934
AKT1	PIK3R1	9606.ENSP00000451828	9606.ENSP00000428056	0	0	0	0	0.062	0.7	0.9	0.878	0.996
AKT1	LYN	9606.ENSP00000451828	9606.ENSP00000428924	0	0	0.385	0.56	0.049	0	0.65	0.69	0.794
AKT1	GRIA1	9606.ENSP00000451828	9606.ENSP00000428994	0	0	0	0	0	0.06	0	0.496	0.506
AKT1	CCNE2	9606.ENSP00000451828	9606.ENSP00000429089	0	0	0	0	0	0.103	0	0.428	0.465
AKT1	HDAC2	9606.ENSP00000451828	9606.ENSP00000430432	0	0	0	0	0	0.078	0	0.547	0.565
AKT1	IKBKB	9606.ENSP00000451828	9606.ENSP00000430684	0	0	0	0.601	0	0.784	0.9	0.716	0.983
AKT1	NTRK1	9606.ENSP00000451828	9606.ENSP00000431418	0	0	0	0.557	0.066	0.129	0	0.751	0.429
AKT1	CAPN1	9606.ENSP00000451828	9606.ENSP00000431984	0	0	0	0	0.09	0.282	0	0.402	0.575
AKT1	NR4A1	9606.ENSP00000451828	9606.ENSP00000440864	0	0	0	0	0	0.282	0.9	0.45	0.957
AKT1	PFKFB3	9606.ENSP00000451828	9606.ENSP00000443319	0	0	0	0	0.082	0.058	0	0.5	0.53
AKT1	LDHA	9606.ENSP00000451828	9606.ENSP00000445175	0	0	0	0	0.062	0.27	0	0.596	0.699
AKT1	NR1H4	9606.ENSP00000451828	9606.ENSP00000447149	0	0	0	0	0	0.077	0	0.454	0.474
AKT1	VDR	9606.ENSP00000451828	9606.ENSP00000447173	0	0	0	0	0	0.077	0	0.511	0.53
AKT1	PGF	9606.ENSP00000451828	9606.ENSP00000451040	0	0	0	0	0	0	0	0.529	0.529
AKT1	ELANE	9606.ENSP00000451828	9606.ENSP00000466090	0	0	0	0	0	0.056	0	0.392	0.401
AKT1	NR1H3	9606.ENSP00000451828	9606.ENSP00000477707	0	0	0	0	0.062	0.077	0	0.375	0.412
AKT1	TRPV1	9606.ENSP00000451828	9606.ENSP00000459962	0	0	0	0	0	0.077	0	0.547	0.565
AKT1	ALOX15	9606.ENSP00000451828	9606.ENSP00000458832	0	0	0	0	0	0	0	0.604	0.604
AKT1	VEGFA	9606.ENSP00000451828	9606.ENSP00000478570	0	0	0	0	0.063	0.213	0	0.871	0.896
ALB	CFTR	9606.ENSP00000295897	9606.ENSP00000003084	0	0	0	0	0.062	0	0	0.568	0.578
ALB	CD4	9606.ENSP00000295897	9606.ENSP00000011653	0	0	0	0	0	0	0	0.852	0.852
ALB	TNFRSF1A	9606.ENSP00000295897	9606.ENSP00000162749	0	0	0	0	0.062	0	0	0.509	0.519
ALB	KEAP1	9606.ENSP00000295897	9606.ENSP00000171111	0	0	0	0	0	0	0	0.556	0.556
ALB	NGFR	9606.ENSP00000295897	9606.ENSP00000172229	0	0	0	0	0	0	0	0.463	0.463
ALB	CETP	9606.ENSP00000295897	9606.ENSP00000200676	0	0	0	0	0.062	0	0	0.451	0.463
ALB	SIRT1	9606.ENSP00000295897	9606.ENSP00000212015	0	0	0	0	0	0	0	0.607	0.607
ALB	SERPIND1	9606.ENSP00000295897	9606.ENSP00000215727	0	0	0	0	0.351	0.104	0	0.32	0.57
ALB	MIF	9606.ENSP00000295897	9606.ENSP00000215754	0	0	0	0	0	0	0	0.447	0.447
ALB	MAPK1	9606.ENSP00000295897	9606.ENSP00000215832	0	0	0	0	0	0	0	0.461	0.461
ALB	XBP1	9606.ENSP00000295897	9606.ENSP00000216037	0	0	0	0	0	0	0	0.514	0.514
ALB	HMOX1	9606.ENSP00000295897	9606.ENSP00000216117	0	0	0	0	0	0	0	0.693	0.693
ALB	GZMB	9606.ENSP00000295897	9606.ENSP00000216341	0	0	0	0	0.053	0.078	0	0.422	0.451
ALB	APEX1	9606.ENSP00000295897	9606.ENSP00000216714	0	0	0	0	0	0	0	0.456	0.456
ALB	NFKBIA	9606.ENSP00000295897	9606.ENSP00000216797	0	0	0	0	0	0	0	0.646	0.646
ALB	TBL1X	9606.ENSP00000295897	9606.ENSP00000217964	0	0	0	0	0	0	0	0.621	0.621
ALB	TIMP1	9606.ENSP00000295897	9606.ENSP00000218388	0	0	0	0	0	0	0	0.606	0.606
ALB	ATP12A	9606.ENSP00000295897	9606.ENSP00000218548	0	0	0	0	0.062	0	0	0.662	0.669
ALB	MMP2	9606.ENSP00000295897	9606.ENSP00000219070	0	0	0	0	0.081	0.141	0	0.634	0.686
ALB	TSC2	9606.ENSP00000295897	9606.ENSP00000219476	0	0	0	0	0	0	0	0.426	0.426
ALB	PLAT	9606.ENSP00000295897	9606.ENSP00000220809	0	0	0	0	0.053	0.078	0	0.528	0.552
ALB	FCGRT	9606.ENSP00000295897	9606.ENSP00000221466	0	0	0	0	0.062	0.92	0	0.989	0.999
ALB	TGFB1	9606.ENSP00000295897	9606.ENSP00000221930	0	0	0	0	0	0	0	0.658	0.658
ALB	CD79A	9606.ENSP00000295897	9606.ENSP00000221972	0	0	0	0	0.076	0	0	0.396	0.418
ALB	PON1	9606.ENSP00000295897	9606.ENSP00000222381	0	0	0	0	0.072	0.213	0	0.557	0.648
ALB	HGF	9606.ENSP00000295897	9606.ENSP00000222390	0	0	0	0	0.062	0.073	0	0.698	0.715
ALB	SERPINE1	9606.ENSP00000295897	9606.ENSP00000223095	0	0	0	0	0.076	0.104	0	0.627	0.665
ALB	GCK	9606.ENSP00000295897	9606.ENSP00000223366	0	0	0	0	0.066	0	0	0.417	0.432
ALB	MPO	9606.ENSP00000295897	9606.ENSP00000225275	0	0	0	0	0	0.128	0	0.876	0.887
ALB	RPS6KB1	9606.ENSP00000295897	9606.ENSP00000225577	0	0	0	0	0	0	0	0.567	0.567
ALB	VTN	9606.ENSP00000295897	9606.ENSP00000226218	0	0	0	0	0.363	0.141	0	0.704	0.824
ALB	CD38	9606.ENSP00000295897	9606.ENSP00000226279	0	0	0	0	0	0	0	0.567	0.567
ALB	IL2	9606.ENSP00000295897	9606.ENSP00000226730	0	0	0	0	0	0	0	0.775	0.775
ALB	CCND1	9606.ENSP00000295897	9606.ENSP00000227507	0	0	0	0	0	0	0	0.673	0.673
ALB	KITLG	9606.ENSP00000295897	9606.ENSP00000228280	0	0	0	0	0	0	0	0.606	0.606
ALB	CDKN1B	9606.ENSP00000295897	9606.ENSP00000228872	0	0	0	0	0	0	0	0.406	0.406
ALB	GAPDH	9606.ENSP00000295897	9606.ENSP00000229239	0	0	0	0	0	0	0	0.875	0.875
ALB	TPI1	9606.ENSP00000295897	9606.ENSP00000229270	0	0	0	0	0	0	0	0.456	0.456
ALB	MAPK14	9606.ENSP00000295897	9606.ENSP00000229795	0	0	0	0	0	0	0	0.579	0.579
ALB	HBEGF	9606.ENSP00000295897	9606.ENSP00000230990	0	0	0	0	0	0	0	0.405	0.405
ALB	NR3C1	9606.ENSP00000295897	9606.ENSP00000231509	0	0	0	0	0.052	0.176	0	0.582	0.645
ALB	HRG	9606.ENSP00000295897	9606.ENSP00000232003	0	0	0	0	0.178	0.072	0	0.475	0.565
ALB	CTSD	9606.ENSP00000295897	9606.ENSP00000236671	0	0	0	0	0.062	0	0	0.59	0.599
ALB	MMP8	9606.ENSP00000295897	9606.ENSP00000236826	0	0	0	0	0.058	0.141	0	0.627	0.671
ALB	TTR	9606.ENSP00000295897	9606.ENSP00000237014	0	0	0	0	0.297	0.348	0	0.887	0.943
ALB	FGF23	9606.ENSP00000295897	9606.ENSP00000237837	0	0	0	0	0	0	0	0.662	0.662
ALB	TGFB3	9606.ENSP00000295897	9606.ENSP00000238682	0	0	0	0	0	0	0	0.519	0.519
ALB	FLT3	9606.ENSP00000295897	9606.ENSP00000241453	0	0	0	0	0	0	0	0.492	0.492
ALB	LRP1	9606.ENSP00000295897	9606.ENSP00000243077	0	0	0	0	0	0	0.65	0.472	0.807
ALB	FAAH	9606.ENSP00000295897	9606.ENSP00000243167	0	0	0	0	0.062	0	0	0.461	0.473
ALB	SNAI1	9606.ENSP00000295897	9606.ENSP00000244050	0	0	0	0	0	0	0	0.583	0.583
ALB	LIPE	9606.ENSP00000295897	9606.ENSP00000244289	0	0	0	0	0	0	0	0.482	0.482
ALB	HIST1H4F	9606.ENSP00000295897	9606.ENSP00000244537	0	0	0	0	0	0	0	0.459	0.459
ALB	SLC10A2	9606.ENSP00000295897	9606.ENSP00000245312	0	0	0	0	0.062	0	0	0.39	0.403
ALB	BMP4	9606.ENSP00000295897	9606.ENSP00000245451	0	0	0	0	0	0	0	0.602	0.602
ALB	SIRT2	9606.ENSP00000295897	9606.ENSP00000249396	0	0	0	0	0	0	0	0.401	0.4
ALB	MYOD1	9606.ENSP00000295897	9606.ENSP00000250003	0	0	0	0	0	0	0	0.511	0.511
ALB	FOXA1	9606.ENSP00000295897	9606.ENSP00000250448	0	0	0	0	0.136	0.145	0	0.418	0.533
ALB	APOE	9606.ENSP00000295897	9606.ENSP00000252486	0	0	0	0	0.096	0.262	0	0.954	0.967
ALB	EPO	9606.ENSP00000295897	9606.ENSP00000252723	0	0	0	0	0.155	0	0	0.753	0.782
ALB	KRAS	9606.ENSP00000295897	9606.ENSP00000256078	0	0	0	0	0	0	0	0.592	0.592
ALB	FABP4	9606.ENSP00000295897	9606.ENSP00000256104	0	0	0	0	0.062	0	0	0.48	0.492
ALB	CCNB1	9606.ENSP00000295897	9606.ENSP00000256442	0	0	0	0	0	0	0	0.549	0.549
ALB	FOLH1	9606.ENSP00000295897	9606.ENSP00000256999	0	0	0	0	0	0	0	0.949	0.949
ALB	PDGFRA	9606.ENSP00000295897	9606.ENSP00000257290	0	0	0	0	0	0	0	0.428	0.428
ALB	CDK4	9606.ENSP00000295897	9606.ENSP00000257904	0	0	0	0	0	0	0	0.5	0.5
ALB	MDM2	9606.ENSP00000295897	9606.ENSP00000258149	0	0	0	0	0	0.27	0	0.482	0.606
ALB	MMP7	9606.ENSP00000295897	9606.ENSP00000260227	0	0	0	0	0.058	0.141	0	0.633	0.677
ALB	MMP13	9606.ENSP00000295897	9606.ENSP00000260302	0	0	0	0	0.058	0.141	0	0.524	0.581
ALB	CYP2C9	9606.ENSP00000295897	9606.ENSP00000260682	0	0	0	0	0.084	0	0	0.63	0.646
ALB	ITGAV	9606.ENSP00000295897	9606.ENSP00000261023	0	0	0	0	0	0	0	0.434	0.434
ALB	SLC6A4	9606.ENSP00000295897	9606.ENSP00000261707	0	0	0	0	0.052	0	0	0.485	0.491
ALB	CDH1	9606.ENSP00000295897	9606.ENSP00000261769	0	0	0	0	0.062	0	0	0.804	0.809
ALB	PDGFRB	9606.ENSP00000295897	9606.ENSP00000261799	0	0	0	0	0	0	0	0.677	0.677
ALB	FLT4	9606.ENSP00000295897	9606.ENSP00000261937	0	0	0	0	0.063	0	0	0.453	0.465
ALB	SMAD7	9606.ENSP00000295897	9606.ENSP00000262158	0	0	0	0	0	0	0	0.456	0.456
ALB	KCNH2	9606.ENSP00000295897	9606.ENSP00000262186	0	0	0	0	0.065	0	0	0.49	0.504
ALB	TRPA1	9606.ENSP00000295897	9606.ENSP00000262209	0	0	0	0	0	0	0	0.511	0.511
ALB	MAPK3	9606.ENSP00000295897	9606.ENSP00000263025	0	0	0	0	0	0	0	0.702	0.702
ALB	NOX4	9606.ENSP00000295897	9606.ENSP00000263317	0	0	0	0	0	0	0	0.548	0.548
ALB	TYR	9606.ENSP00000295897	9606.ENSP00000263321	0	0	0	0	0.282	0	0	0.474	0.606
ALB	IL1B	9606.ENSP00000295897	9606.ENSP00000263341	0	0	0	0	0	0	0	0.822	0.822
ALB	CD81	9606.ENSP00000295897	9606.ENSP00000263645	0	0	0	0	0	0	0	0.565	0.565
ALB	KDR	9606.ENSP00000295897	9606.ENSP00000263923	0	0	0	0	0.062	0	0	0.658	0.666
ALB	BCHE	9606.ENSP00000295897	9606.ENSP00000264381	0	0	0	0	0.108	0	0	0.919	0.925
ALB	STAT3	9606.ENSP00000295897	9606.ENSP00000264657	0	0	0	0	0	0	0	0.73	0.73
ALB	ICAM1	9606.ENSP00000295897	9606.ENSP00000264832	0	0	0	0	0	0	0	0.711	0.711
ALB	SLC1A3	9606.ENSP00000295897	9606.ENSP00000265113	0	0	0	0	0	0	0	0.486	0.486
ALB	CDK6	9606.ENSP00000295897	9606.ENSP00000265734	0	0	0	0	0	0	0	0.401	0.401
ALB	SLC5A4	9606.ENSP00000295897	9606.ENSP00000266086	0	0	0	0	0.077	0	0	0.605	0.619
ALB	SLC5A1	9606.ENSP00000295897	9606.ENSP00000266088	0	0	0	0	0.062	0	0	0.416	0.429
ALB	CDK2	9606.ENSP00000295897	9606.ENSP00000266970	0	0	0	0	0.063	0	0	0.551	0.562
ALB	IGF1R	9606.ENSP00000295897	9606.ENSP00000268035	0	0	0	0	0	0.057	0	0.592	0.6
ALB	ERBB2	9606.ENSP00000295897	9606.ENSP00000269571	0	0	0	0	0	0	0	0.923	0.923
ALB	SLC6A3	9606.ENSP00000295897	9606.ENSP00000270349	0	0	0	0	0.052	0	0	0.417	0.423
ALB	FABP2	9606.ENSP00000295897	9606.ENSP00000274024	0	0	0	0	0.082	0	0	0.396	0.422
ALB	EGFR	9606.ENSP00000295897	9606.ENSP00000275493	0	0	0	0	0.062	0	0	0.784	0.789
ALB	NTRK2	9606.ENSP00000295897	9606.ENSP00000277120	0	0	0	0	0	0	0	0.538	0.538
ALB	APP	9606.ENSP00000295897	9606.ENSP00000284981	0	0	0	0	0.065	0.315	0	0.702	0.793
ALB	CA2	9606.ENSP00000295897	9606.ENSP00000285379	0	0	0	0	0	0	0	0.461	0.461
ALB	CA3	9606.ENSP00000295897	9606.ENSP00000285381	0	0	0	0	0.065	0	0	0.453	0.466
ALB	CSF1R	9606.ENSP00000295897	9606.ENSP00000286301	0	0	0	0	0	0	0	0.43	0.43
ALB	PPARG	9606.ENSP00000295897	9606.ENSP00000287820	0	0	0	0	0.058	0.058	0	0.727	0.737
ALB	HMGCR	9606.ENSP00000295897	9606.ENSP00000287936	0	0	0	0	0	0	0	0.483	0.483
ALB	KIT	9606.ENSP00000295897	9606.ENSP00000288135	0	0	0	0	0	0	0	0.687	0.687
ALB	PTGER1	9606.ENSP00000295897	9606.ENSP00000292513	0	0	0	0	0	0	0	0.439	0.439
ALB	HPGDS	9606.ENSP00000295897	9606.ENSP00000295256	0	0	0	0	0	0	0	0.697	0.697
ALB	CXCR1	9606.ENSP00000295897	9606.ENSP00000295683	0	0	0	0	0	0	0	0.456	0.456
ALB	FABP1	9606.ENSP00000295897	9606.ENSP00000295834	0	0	0	0	0.59	0	0	0.599	0.828
ALB	SREBF2	9606.ENSP00000295897	9606.ENSP00000354476	0	0	0	0	0	0	0	0.4	0.4
ALB	JAK1	9606.ENSP00000295897	9606.ENSP00000343204	0	0	0	0	0	0	0	0.405	0.405
ALB	RET	9606.ENSP00000295897	9606.ENSP00000347942	0	0	0	0	0	0	0	0.406	0.406
ALB	SLC18A2	9606.ENSP00000295897	9606.ENSP00000298472	0	0	0	0	0	0	0	0.408	0.408
ALB	EDNRA	9606.ENSP00000295897	9606.ENSP00000315011	0	0	0	0	0	0	0	0.41	0.41
ALB	ROCK2	9606.ENSP00000295897	9606.ENSP00000317985	0	0	0	0	0	0	0	0.411	0.411
ALB	C1R	9606.ENSP00000295897	9606.ENSP00000438615	0	0	0	0	0.08	0.078	0	0.372	0.42
ALB	MMP12	9606.ENSP00000295897	9606.ENSP00000458585	0	0	0	0	0.058	0.141	0	0.343	0.422
ALB	HSP90AB1	9606.ENSP00000295897	9606.ENSP00000360609	0	0	0	0	0	0	0	0.422	0.422
ALB	ROCK1	9606.ENSP00000295897	9606.ENSP00000382697	0	0	0	0	0	0	0	0.422	0.422
ALB	XDH	9606.ENSP00000295897	9606.ENSP00000368727	0	0	0	0	0.062	0	0	0.411	0.424
ALB	PTPN11	9606.ENSP00000295897	9606.ENSP00000340944	0	0	0	0	0	0	0	0.425	0.425
ALB	CHEK1	9606.ENSP00000295897	9606.ENSP00000388648	0	0	0	0	0	0	0	0.43	0.43
ALB	CHEK2	9606.ENSP00000295897	9606.ENSP00000372023	0	0	0	0	0	0	0	0.43	0.43
ALB	UGT2B7	9606.ENSP00000295897	9606.ENSP00000304811	0	0	0	0	0.136	0	0	0.369	0.431
ALB	ITGAL	9606.ENSP00000295897	9606.ENSP00000349252	0	0	0	0	0	0	0	0.433	0.433
ALB	SCD	9606.ENSP00000295897	9606.ENSP00000359380	0	0	0	0	0.062	0	0	0.426	0.438
ALB	PRKDC	9606.ENSP00000295897	9606.ENSP00000313420	0	0	0	0	0	0	0	0.443	0.443
ALB	HDAC2	9606.ENSP00000295897	9606.ENSP00000430432	0	0	0	0	0	0.078	0	0.423	0.445
ALB	LCK	9606.ENSP00000295897	9606.ENSP00000337825	0	0	0	0	0	0	0	0.447	0.447
ALB	TGFBR1	9606.ENSP00000295897	9606.ENSP00000364133	0	0	0	0	0	0	0	0.45	0.45
ALB	RPS27	9606.ENSP00000295897	9606.ENSP00000357555	0	0	0	0	0	0	0	0.451	0.451
ALB	CES1	9606.ENSP00000295897	9606.ENSP00000353720	0	0	0	0	0.118	0	0	0.409	0.456
ALB	FGFR1	9606.ENSP00000295897	9606.ENSP00000393312	0	0	0	0	0.049	0	0	0.452	0.457
ALB	PRF1	9606.ENSP00000295897	9606.ENSP00000398568	0	0	0	0	0	0	0	0.458	0.457
ALB	CYP19A1	9606.ENSP00000295897	9606.ENSP00000379683	0	0	0	0	0.049	0	0	0.452	0.457
ALB	PGK1	9606.ENSP00000295897	9606.ENSP00000362413	0	0	0	0	0	0	0	0.463	0.463
ALB	PGF	9606.ENSP00000295897	9606.ENSP00000451040	0	0	0	0	0	0	0	0.464	0.464
ALB	HTR2A	9606.ENSP00000295897	9606.ENSP00000437737	0	0	0	0	0	0	0	0.465	0.466
ALB	CA1	9606.ENSP00000295897	9606.ENSP00000430656	0	0	0	0	0.064	0	0	0.454	0.467
ALB	TRPC6	9606.ENSP00000295897	9606.ENSP00000340913	0	0	0	0	0	0	0	0.467	0.467
ALB	ERN1	9606.ENSP00000295897	9606.ENSP00000401445	0	0	0	0	0.062	0	0	0.459	0.47
ALB	CASP7	9606.ENSP00000295897	9606.ENSP00000358327	0	0	0	0	0.062	0	0	0.459	0.471
ALB	PLA2G2A	9606.ENSP00000295897	9606.ENSP00000383364	0	0	0	0	0.065	0	0	0.459	0.472
ALB	AMY1A	9606.ENSP00000295897	9606.ENSP00000359100	0	0	0	0	0.063	0	0	0.461	0.473
ALB	LDHA	9606.ENSP00000295897	9606.ENSP00000445175	0	0	0	0	0.062	0	0	0.462	0.474
ALB	FABP3	9606.ENSP00000295897	9606.ENSP00000362817	0	0	0	0	0.062	0	0	0.463	0.474
ALB	BACE1	9606.ENSP00000295897	9606.ENSP00000318585	0	0	0	0	0.062	0	0	0.463	0.475
ALB	RELA	9606.ENSP00000295897	9606.ENSP00000384273	0	0	0	0	0	0	0	0.475	0.475
ALB	CES2	9606.ENSP00000295897	9606.ENSP00000317842	0	0	0	0	0.064	0	0	0.463	0.476
ALB	IKBKB	9606.ENSP00000295897	9606.ENSP00000430684	0	0	0	0	0	0	0	0.477	0.477
ALB	PRKCA	9606.ENSP00000295897	9606.ENSP00000408695	0	0	0	0	0.062	0	0	0.469	0.48
ALB	CXCR2	9606.ENSP00000295897	9606.ENSP00000319635	0	0	0	0	0	0	0	0.48	0.48
ALB	PLK1	9606.ENSP00000295897	9606.ENSP00000300093	0	0	0	0	0	0	0	0.481	0.481
ALB	CYP2C19	9606.ENSP00000295897	9606.ENSP00000360372	0	0	0	0	0.084	0	0	0.458	0.482
ALB	MYLK	9606.ENSP00000295897	9606.ENSP00000353452	0	0	0	0	0	0	0	0.483	0.483
ALB	DHFR	9606.ENSP00000295897	9606.ENSP00000396308	0	0	0	0	0.058	0	0	0.473	0.483
ALB	FASN	9606.ENSP00000295897	9606.ENSP00000304592	0	0	0	0	0	0	0	0.484	0.484
ALB	CTSL	9606.ENSP00000295897	9606.ENSP00000345344	0	0	0	0	0.062	0	0	0.482	0.494
ALB	HDAC1	9606.ENSP00000295897	9606.ENSP00000362649	0	0	0	0	0	0	0	0.495	0.495
ALB	LRRK2	9606.ENSP00000295897	9606.ENSP00000298910	0	0	0	0	0	0.27	0	0.338	0.496
ALB	MCL1	9606.ENSP00000295897	9606.ENSP00000358022	0	0	0	0	0.049	0	0	0.492	0.496
ALB	STAT6	9606.ENSP00000295897	9606.ENSP00000300134	0	0	0	0	0	0	0	0.499	0.499
ALB	PTK2	9606.ENSP00000295897	9606.ENSP00000341189	0	0	0	0	0	0	0	0.501	0.501
ALB	CA4	9606.ENSP00000295897	9606.ENSP00000300900	0	0	0	0	0	0	0	0.504	0.504
ALB	AOC3	9606.ENSP00000295897	9606.ENSP00000312326	0	0	0	0	0	0	0	0.505	0.505
ALB	NR3C2	9606.ENSP00000295897	9606.ENSP00000350815	0	0	0	0	0.052	0.058	0	0.492	0.506
ALB	ALK	9606.ENSP00000295897	9606.ENSP00000373700	0	0	0	0	0	0	0	0.511	0.511
ALB	NR1I2	9606.ENSP00000295897	9606.ENSP00000336528	0	0	0	0	0.108	0.058	0	0.466	0.512
ALB	SYK	9606.ENSP00000295897	9606.ENSP00000364907	0	0	0	0	0	0	0	0.513	0.513
ALB	CALM1	9606.ENSP00000295897	9606.ENSP00000349467	0	0	0	0	0	0	0	0.514	0.514
ALB	CDK1	9606.ENSP00000295897	9606.ENSP00000378699	0	0	0	0	0	0	0	0.516	0.516
ALB	TDO2	9606.ENSP00000295897	9606.ENSP00000444788	0	0	0	0	0.105	0	0	0.483	0.517
ALB	FYN	9606.ENSP00000295897	9606.ENSP00000346671	0	0	0	0	0	0	0	0.517	0.517
ALB	MAPK8	9606.ENSP00000295897	9606.ENSP00000378974	0	0	0	0	0	0	0	0.517	0.517
ALB	CA9	9606.ENSP00000295897	9606.ENSP00000367608	0	0	0	0	0.152	0	0	0.456	0.519
ALB	NQO1	9606.ENSP00000295897	9606.ENSP00000319788	0	0	0	0	0	0	0	0.521	0.521
ALB	NTRK1	9606.ENSP00000295897	9606.ENSP00000431418	0	0	0	0	0	0	0	0.522	0.522
ALB	CYP2D6	9606.ENSP00000295897	9606.ENSP00000353820	0	0	0	0	0.064	0	0	0.511	0.523
ALB	PLAU	9606.ENSP00000295897	9606.ENSP00000361850	0	0	0	0	0.053	0.073	0	0.506	0.528
ALB	TGM2	9606.ENSP00000295897	9606.ENSP00000355330	0	0	0	0	0.062	0	0	0.518	0.528
ALB	GRIA1	9606.ENSP00000295897	9606.ENSP00000428994	0	0	0	0	0	0	0	0.529	0.529
ALB	IGFBP3	9606.ENSP00000295897	9606.ENSP00000370473	0	0	0	0	0.098	0	0	0.502	0.531
ALB	VDR	9606.ENSP00000295897	9606.ENSP00000447173	0	0	0	0	0.052	0.058	0	0.519	0.532
ALB	TERT	9606.ENSP00000295897	9606.ENSP00000309572	0	0	0	0	0.062	0	0	0.523	0.534
ALB	GUSB	9606.ENSP00000295897	9606.ENSP00000302728	0	0	0	0	0	0	0	0.537	0.537
ALB	MAP2K1	9606.ENSP00000295897	9606.ENSP00000302486	0	0	0	0	0	0	0	0.537	0.537
ALB	TSPO	9606.ENSP00000295897	9606.ENSP00000379563	0	0	0	0	0	0	0	0.54	0.54
ALB	PPIA	9606.ENSP00000295897	9606.ENSP00000419425	0	0	0	0	0	0	0	0.543	0.543
ALB	PGR	9606.ENSP00000295897	9606.ENSP00000325120	0	0	0	0	0.052	0.058	0	0.53	0.544
ALB	EZR	9606.ENSP00000295897	9606.ENSP00000356042	0	0	0	0	0	0	0	0.544	0.544
ALB	TLR9	9606.ENSP00000295897	9606.ENSP00000353874	0	0	0	0	0	0	0	0.548	0.548
ALB	ESR2	9606.ENSP00000295897	9606.ENSP00000343925	0	0	0	0	0.052	0.058	0	0.537	0.55
ALB	NOS2	9606.ENSP00000295897	9606.ENSP00000327251	0	0	0	0	0	0	0	0.55	0.55
ALB	GLUL	9606.ENSP00000295897	9606.ENSP00000307900	0	0	0	0	0	0	0	0.55	0.55
ALB	TOP1	9606.ENSP00000295897	9606.ENSP00000354522	0	0	0	0	0	0	0	0.553	0.553
ALB	TEK	9606.ENSP00000295897	9606.ENSP00000369375	0	0	0	0	0.062	0	0	0.545	0.555
ALB	PLA2G1B	9606.ENSP00000295897	9606.ENSP00000312286	0	0	0	0	0	0	0	0.556	0.556
ALB	PARP1	9606.ENSP00000295897	9606.ENSP00000355759	0	0	0	0	0	0	0	0.556	0.556
ALB	JAK2	9606.ENSP00000295897	9606.ENSP00000371067	0	0	0	0	0	0	0	0.556	0.556
ALB	ARG1	9606.ENSP00000295897	9606.ENSP00000349446	0	0	0	0	0.082	0	0	0.546	0.565
ALB	NFE2L2	9606.ENSP00000295897	9606.ENSP00000380252	0	0	0	0	0	0	0	0.568	0.568
ALB	HSP90AA1	9606.ENSP00000295897	9606.ENSP00000335153	0	0	0	0	0	0	0	0.569	0.57
ALB	F10	9606.ENSP00000295897	9606.ENSP00000364709	0	0	0	0	0.138	0.073	0	0.509	0.573
ALB	MET	9606.ENSP00000295897	9606.ENSP00000317272	0	0	0	0	0.062	0	0	0.565	0.574
ALB	TUBB3	9606.ENSP00000295897	9606.ENSP00000320295	0	0	0	0	0	0	0	0.576	0.576
ALB	CYP1A1	9606.ENSP00000295897	9606.ENSP00000369050	0	0	0	0	0.063	0	0	0.568	0.578
ALB	TRPV1	9606.ENSP00000295897	9606.ENSP00000459962	0	0	0	0	0	0	0	0.579	0.579
ALB	AR	9606.ENSP00000295897	9606.ENSP00000363822	0	0	0	0	0.052	0.058	0	0.569	0.582
ALB	CYP1A2	9606.ENSP00000295897	9606.ENSP00000342007	0	0	0	0	0.062	0	0	0.582	0.591
ALB	G6PD	9606.ENSP00000295897	9606.ENSP00000377192	0	0	0	0	0	0	0	0.591	0.591
ALB	CDC42	9606.ENSP00000295897	9606.ENSP00000383118	0	0	0	0	0	0	0	0.594	0.594
ALB	MMP1	9606.ENSP00000295897	9606.ENSP00000322788	0	0	0	0	0.058	0.141	0	0.541	0.596
ALB	CNR1	9606.ENSP00000295897	9606.ENSP00000358513	0	0	0	0	0	0	0	0.603	0.603
ALB	SLC5A2	9606.ENSP00000295897	9606.ENSP00000327943	0	0	0	0	0	0	0	0.608	0.608
ALB	MGAM	9606.ENSP00000295897	9606.ENSP00000447378	0	0	0	0	0.066	0	0	0.603	0.614
ALB	MTOR	9606.ENSP00000295897	9606.ENSP00000354558	0	0	0	0	0	0	0	0.629	0.629
ALB	CFD	9606.ENSP00000295897	9606.ENSP00000332139	0	0	0	0	0.053	0.386	0	0.43	0.639
ALB	MMP25	9606.ENSP00000295897	9606.ENSP00000337816	0	0	0	0	0.062	0.141	0	0.6	0.649
ALB	GSK3B	9606.ENSP00000295897	9606.ENSP00000324806	0	0	0	0	0	0.105	0	0.634	0.658
ALB	CTSB	9606.ENSP00000295897	9606.ENSP00000345672	0	0	0	0	0	0	0	0.661	0.661
ALB	SELE	9606.ENSP00000295897	9606.ENSP00000331736	0	0	0	0	0	0	0	0.661	0.662
ALB	BCL2L1	9606.ENSP00000295897	9606.ENSP00000302564	0	0	0	0	0.049	0	0	0.668	0.671
ALB	TH	9606.ENSP00000295897	9606.ENSP00000370571	0	0	0	0	0.066	0	0	0.665	0.673
ALB	MMP3	9606.ENSP00000295897	9606.ENSP00000299855	0	0	0	0	0.058	0.141	0	0.633	0.677
ALB	TGFBR2	9606.ENSP00000295897	9606.ENSP00000351905	0	0	0	0	0	0	0	0.684	0.684
ALB	PPARA	9606.ENSP00000295897	9606.ENSP00000385523	0	0	0	0	0.065	0.118	0	0.653	0.689
ALB	ESR1	9606.ENSP00000295897	9606.ENSP00000405330	0	0	0	0	0.062	0.058	0	0.681	0.693
ALB	SNCA	9606.ENSP00000295897	9606.ENSP00000338345	0	0	0	0	0	0	0	0.693	0.694
ALB	SRC	9606.ENSP00000295897	9606.ENSP00000362680	0	0	0	0	0	0	0	0.695	0.695
ALB	HNF4A	9606.ENSP00000295897	9606.ENSP00000312987	0	0	0	0	0.121	0	0	0.674	0.701
ALB	PTGS2	9606.ENSP00000295897	9606.ENSP00000356438	0	0	0	0	0	0	0	0.703	0.703
ALB	ELANE	9606.ENSP00000295897	9606.ENSP00000466090	0	0	0	0	0.053	0.276	0	0.603	0.704
ALB	RXRA	9606.ENSP00000295897	9606.ENSP00000419692	0	0	0	0	0.062	0.058	0.65	0.244	0.735
ALB	HAO1	9606.ENSP00000295897	9606.ENSP00000368066	0	0	0	0	0.115	0	0	0.727	0.749
ALB	CYP3A4	9606.ENSP00000295897	9606.ENSP00000337915	0	0	0	0	0.064	0	0	0.748	0.754
ALB	F3	9606.ENSP00000295897	9606.ENSP00000334145	0	0	0	0	0	0	0	0.769	0.769
ALB	MMP9	9606.ENSP00000295897	9606.ENSP00000361405	0	0	0	0	0.062	0.141	0	0.741	0.773
ALB	VEGFA	9606.ENSP00000295897	9606.ENSP00000478570	0	0	0	0	0.062	0	0	0.78	0.785
ALB	TLR4	9606.ENSP00000295897	9606.ENSP00000363089	0	0	0	0	0	0	0	0.794	0.794
ALB	PLG	9606.ENSP00000295897	9606.ENSP00000308938	0	0	0	0	0.26	0.073	0	0.749	0.813
ALB	PTPRC	9606.ENSP00000295897	9606.ENSP00000411355	0	0	0	0	0	0	0	0.82	0.82
ALB	NR1H4	9606.ENSP00000295897	9606.ENSP00000447149	0	0	0	0	0.234	0.058	0.65	0.464	0.846
ALB	CASP3	9606.ENSP00000295897	9606.ENSP00000311032	0	0	0	0	0	0	0	0.852	0.852
ALB	IL6	9606.ENSP00000295897	9606.ENSP00000385675	0	0	0	0	0	0	0	0.86	0.86
ALB	TNF	9606.ENSP00000295897	9606.ENSP00000398698	0	0	0	0	0	0	0	0.866	0.866
ALB	DPP4	9606.ENSP00000295897	9606.ENSP00000353731	0	0	0	0	0.063	0	0	0.964	0.965
ALB	F2	9606.ENSP00000295897	9606.ENSP00000308541	0	0	0	0	0.624	0.073	0	0.908	0.965
ALB	SHBG	9606.ENSP00000295897	9606.ENSP00000369816	0	0	0	0	0.062	0	0	0.989	0.989
ALB	SERPINA6	9606.ENSP00000295897	9606.ENSP00000342850	0	0	0	0	0.379	0.151	0	0.988	0.993
ALDH2	LAP3	9606.ENSP00000261733	9606.ENSP00000226299	0	0	0	0	0.064	0.213	0	0.312	0.448
ALDH2	GAPDH	9606.ENSP00000261733	9606.ENSP00000229239	0.052	0	0	0	0.082	0.108	0	0.44	0.507
ALDH2	TPI1	9606.ENSP00000261733	9606.ENSP00000229270	0.044	0	0	0	0.065	0.562	0	0.555	0.802
ALDH2	OPRD1	9606.ENSP00000261733	9606.ENSP00000234961	0	0	0	0	0	0	0	0.456	0.456
ALDH2	APOE	9606.ENSP00000261733	9606.ENSP00000252486	0	0	0	0	0.096	0	0	0.381	0.417
ALDH2	SLC6A4	9606.ENSP00000261733	9606.ENSP00000261707	0	0	0	0	0	0	0	0.457	0.457
ALDH2	OPRK1	9606.ENSP00000261733	9606.ENSP00000265572	0	0	0	0	0	0	0	0.414	0.414
ALDH2	OPRM1	9606.ENSP00000261733	9606.ENSP00000394624	0	0	0	0	0	0	0	0.417	0.416
ALDH2	LDHA	9606.ENSP00000261733	9606.ENSP00000445175	0.044	0	0	0	0.062	0.284	0	0.21	0.426
ALDH2	CYP2C19	9606.ENSP00000261733	9606.ENSP00000360372	0	0	0	0	0.052	0.061	0	0.409	0.428
ALDH2	CYP1A1	9606.ENSP00000261733	9606.ENSP00000369050	0	0	0	0	0.062	0.061	0	0.437	0.461
ALDH2	DRD2	9606.ENSP00000261733	9606.ENSP00000354859	0	0	0	0	0	0	0	0.547	0.548
ALDH2	GABRA2	9606.ENSP00000261733	9606.ENSP00000421828	0	0	0	0	0	0.057	0	0.562	0.569
ALDH2	LDHB	9606.ENSP00000261733	9606.ENSP00000379386	0.044	0	0	0	0.062	0.409	0	0.333	0.599
ALDH2	GLUL	9606.ENSP00000261733	9606.ENSP00000307900	0.059	0	0	0	0.08	0	0.8	0.166	0.836
ALDH2	MAOB	9606.ENSP00000261733	9606.ENSP00000367309	0	0	0	0	0.083	0	0.9	0.365	0.936
ALDH2	COMT	9606.ENSP00000261733	9606.ENSP00000354511	0	0	0	0	0.062	0	0.9	0.451	0.944
ALDH2	AOC3	9606.ENSP00000261733	9606.ENSP00000312326	0	0	0	0	0.139	0.165	0.9	0.464	0.956
ALDH2	MAOA	9606.ENSP00000261733	9606.ENSP00000340684	0	0	0	0	0.064	0	0.9	0.623	0.961
ALDH3A1	GAPDH	9606.ENSP00000411821	9606.ENSP00000229239	0.052	0	0	0	0.062	0.108	0	0.376	0.439
ALDH3A1	TPI1	9606.ENSP00000411821	9606.ENSP00000229270	0.044	0	0	0	0.062	0.222	0	0.259	0.414
ALDH3A1	SNAI1	9606.ENSP00000411821	9606.ENSP00000244050	0	0	0	0	0	0	0	0.41	0.41
ALDH3A1	CDH1	9606.ENSP00000411821	9606.ENSP00000261769	0	0	0	0	0	0	0	0.431	0.431
ALDH3A1	ERBB2	9606.ENSP00000411821	9606.ENSP00000269571	0	0	0	0	0.062	0	0	0.405	0.418
ALDH3A1	CBR1	9606.ENSP00000411821	9606.ENSP00000290349	0	0	0	0	0.065	0.105	0	0.342	0.402
ALDH3A1	HPGDS	9606.ENSP00000411821	9606.ENSP00000295256	0	0	0	0	0	0.104	0.65	0.32	0.768
ALDH3A1	AOC3	9606.ENSP00000411821	9606.ENSP00000312326	0	0	0	0	0.065	0.08	0.9	0.08	0.91
ALDH3A1	NQO1	9606.ENSP00000411821	9606.ENSP00000319788	0	0	0	0	0.076	0	0	0.595	0.61
ALDH3A1	MAOA	9606.ENSP00000411821	9606.ENSP00000340684	0	0	0	0	0.064	0	0.9	0.251	0.923
ALDH3A1	COMT	9606.ENSP00000411821	9606.ENSP00000354511	0	0	0	0	0	0	0.9	0.418	0.939
ALDH3A1	MAOB	9606.ENSP00000411821	9606.ENSP00000367309	0	0	0	0	0	0	0.9	0.326	0.929
ALDH3A1	CYP1A1	9606.ENSP00000411821	9606.ENSP00000369050	0	0	0	0	0.13	0.061	0	0.644	0.684
ALDH3A1	GABRA2	9606.ENSP00000411821	9606.ENSP00000421828	0	0	0	0	0.064	0.057	0	0.427	0.45
ALDH3A1	CYP1B1	9606.ENSP00000411821	9606.ENSP00000478561	0	0	0	0	0.062	0.061	0	0.62	0.636
ALK	CD4	9606.ENSP00000373700	9606.ENSP00000011653	0	0	0	0	0.049	0.057	0	0.517	0.529
ALK	MAPK1	9606.ENSP00000373700	9606.ENSP00000215832	0	0	0	0	0	0.377	0	0.34	0.571
ALK	GZMB	9606.ENSP00000373700	9606.ENSP00000216341	0	0	0	0	0	0.056	0	0.407	0.416
ALK	TGFB1	9606.ENSP00000373700	9606.ENSP00000221930	0	0	0	0	0	0.15	0	0.385	0.455
ALK	CD79A	9606.ENSP00000373700	9606.ENSP00000221972	0	0	0	0	0	0.058	0	0.556	0.563
ALK	CDC37	9606.ENSP00000373700	9606.ENSP00000222005	0	0	0	0	0	0.139	0	0.442	0.499
ALK	PIK3R2	9606.ENSP00000373700	9606.ENSP00000222254	0	0	0	0	0	0.102	0.6	0.164	0.673
ALK	HGF	9606.ENSP00000373700	9606.ENSP00000222390	0	0	0	0	0	0.056	0	0.521	0.529
ALK	CCND1	9606.ENSP00000373700	9606.ENSP00000227507	0	0	0	0	0	0	0	0.528	0.528
ALK	GAPDH	9606.ENSP00000373700	9606.ENSP00000229239	0	0	0	0	0	0.065	0	0.466	0.48
ALK	PLCG1	9606.ENSP00000373700	9606.ENSP00000244007	0	0	0	0	0	0.872	0.8	0.263	0.979
ALK	BMP4	9606.ENSP00000373700	9606.ENSP00000245451	0	0	0	0	0	0.15	0	0.354	0.427
ALK	RARA	9606.ENSP00000373700	9606.ENSP00000254066	0	0	0	0	0	0.077	0	0.412	0.434
ALK	KRAS	9606.ENSP00000373700	9606.ENSP00000256078	0	0	0	0	0	0.14	0.8	0.884	0.978
ALK	MDM2	9606.ENSP00000373700	9606.ENSP00000258149	0	0	0	0	0	0.056	0	0.518	0.525
ALK	CDH1	9606.ENSP00000373700	9606.ENSP00000261769	0	0	0	0	0	0.057	0	0.421	0.43
ALK	MAPK3	9606.ENSP00000373700	9606.ENSP00000263025	0	0	0	0	0	0.182	0	0.488	0.564
ALK	PIK3CA	9606.ENSP00000373700	9606.ENSP00000263967	0	0	0	0	0.062	0.104	0.8	0.763	0.954
ALK	STAT3	9606.ENSP00000373700	9606.ENSP00000264657	0	0	0	0	0	0.345	0	0.619	0.74
ALK	ERBB2	9606.ENSP00000373700	9606.ENSP00000269571	0	0	0	0.565	0.049	0.415	0	0.826	0.626
ALK	EGFR	9606.ENSP00000373700	9606.ENSP00000275493	0	0	0	0.562	0.049	0.307	0	0.919	0.588
ALK	KIT	9606.ENSP00000373700	9606.ENSP00000288135	0	0	0	0.588	0.062	0.392	0	0.71	0.576
ALK	PIK3CB	9606.ENSP00000373700	9606.ENSP00000289153	0	0	0	0	0.062	0.317	0.8	0.243	0.89
ALK	MST1R	9606.ENSP00000373700	9606.ENSP00000296474	0	0	0	0.567	0.049	0.4	0	0.469	0.519
ALK	TERT	9606.ENSP00000373700	9606.ENSP00000309572	0	0	0	0	0.049	0	0	0.517	0.521
ALK	CASP3	9606.ENSP00000373700	9606.ENSP00000311032	0	0	0	0	0	0.063	0	0.421	0.435
ALK	TYMS	9606.ENSP00000373700	9606.ENSP00000315644	0	0	0	0	0.054	0	0	0.421	0.428
ALK	MET	9606.ENSP00000373700	9606.ENSP00000317272	0	0	0	0.567	0.049	0.278	0	0.738	0.509
ALK	HSP90AA1	9606.ENSP00000373700	9606.ENSP00000335153	0	0	0	0	0	0.237	0	0.837	0.871
ALK	PTPN11	9606.ENSP00000373700	9606.ENSP00000340944	0	0	0	0	0.062	0.164	0	0.686	0.733
ALK	JAK1	9606.ENSP00000373700	9606.ENSP00000343204	0	0	0	0.556	0.064	0	0.8	0.403	0.837
ALK	RET	9606.ENSP00000373700	9606.ENSP00000347942	0	0	0	0.598	0.062	0.391	0	0.875	0.612
ALK	TGFBR2	9606.ENSP00000373700	9606.ENSP00000351905	0	0	0	0	0	0	0	0.667	0.667
ALK	MTOR	9606.ENSP00000373700	9606.ENSP00000354558	0	0	0	0	0.062	0.104	0	0.506	0.548
ALK	HSP90AB1	9606.ENSP00000373700	9606.ENSP00000360609	0	0	0	0	0	0.237	0	0.579	0.665
ALK	SRC	9606.ENSP00000373700	9606.ENSP00000362680	0	0	0	0.696	0.064	0.316	0	0.76	0.485
ALK	TGFBR1	9606.ENSP00000373700	9606.ENSP00000364133	0	0	0	0	0	0.174	0	0.788	0.817
ALK	PIK3CD	9606.ENSP00000373700	9606.ENSP00000366563	0	0	0	0	0.062	0.104	0.8	0.163	0.84
ALK	JAK2	9606.ENSP00000373700	9606.ENSP00000371067	0	0	0	0.557	0.064	0.27	0.8	0.595	0.889
ALK	ESR1	9606.ENSP00000373700	9606.ENSP00000405330	0	0	0	0	0	0.077	0	0.466	0.486
ALK	PTPRC	9606.ENSP00000373700	9606.ENSP00000411355	0	0	0	0	0.062	0.078	0	0.469	0.5
ALK	FGFR1	9606.ENSP00000373700	9606.ENSP00000393312	0	0	0	0.64	0.052	0.391	0	0.7	0.547
ALK	VEGFA	9606.ENSP00000373700	9606.ENSP00000478570	0	0	0	0	0	0	0	0.563	0.563
ALK	PIK3R1	9606.ENSP00000373700	9606.ENSP00000428056	0	0	0	0	0	0.316	0.6	0.476	0.844
ALK	JAK3	9606.ENSP00000373700	9606.ENSP00000391676	0	0	0	0.555	0.064	0.486	0.8	0.595	0.922
ALOX12	PTK2	9606.ENSP00000251535	9606.ENSP00000341189	0	0	0	0	0	0	0	0.414	0.414
ALOX12	PTGES	9606.ENSP00000251535	9606.ENSP00000342385	0	0	0	0	0	0	0	0.417	0.416
ALOX12	LTB4R	9606.ENSP00000251535	9606.ENSP00000380008	0	0	0	0	0	0	0	0.47	0.47
ALOX12	ALOX5AP	9606.ENSP00000251535	9606.ENSP00000479870	0	0	0	0	0.059	0.063	0	0.651	0.665
ALOX12	PLA2G2E	9606.ENSP00000251535	9606.ENSP00000364257	0	0	0	0	0	0	0.65	0.101	0.671
ALOX12	PLA2G5	9606.ENSP00000251535	9606.ENSP00000364249	0	0	0	0	0	0	0.65	0.132	0.683
ALOX12	PLA2G2D	9606.ENSP00000251535	9606.ENSP00000364246	0	0	0	0	0	0	0.65	0.195	0.706
ALOX12	PLA2G10	9606.ENSP00000251535	9606.ENSP00000393847	0	0	0	0	0	0	0.65	0.396	0.779
ALOX12	PLA2G1B	9606.ENSP00000251535	9606.ENSP00000312286	0	0	0	0	0	0	0.65	0.493	0.814
ALOX12	PLA2G2A	9606.ENSP00000251535	9606.ENSP00000383364	0	0	0	0	0.062	0.27	0.65	0.417	0.841
ALOX12	ALOX15	9606.ENSP00000251535	9606.ENSP00000458832	0	0	0.407	0.97	0.062	0	0.9	0.741	0.905
ALOX12	CYP2C19	9606.ENSP00000251535	9606.ENSP00000360372	0	0	0	0	0	0	0.9	0.15	0.911
ALOX12	ALOX5	9606.ENSP00000251535	9606.ENSP00000363512	0	0	0.386	0.911	0.063	0	0.9	0.917	0.913
ALOX12	CYP2C9	9606.ENSP00000251535	9606.ENSP00000260682	0	0	0	0	0	0	0.9	0.207	0.917
ALOX12	PTGS2	9606.ENSP00000251535	9606.ENSP00000356438	0	0	0	0	0.062	0	0.9	0.527	0.951
ALOX12	PTGS1	9606.ENSP00000251535	9606.ENSP00000354612	0	0	0	0	0.107	0	0.9	0.603	0.961
ALOX15	CYP2C9	9606.ENSP00000458832	9606.ENSP00000260682	0	0	0	0	0	0	0.9	0.255	0.922
ALOX15	PEBP1	9606.ENSP00000458832	9606.ENSP00000261313	0	0	0	0	0	0.27	0	0.967	0.975
ALOX15	IL1B	9606.ENSP00000458832	9606.ENSP00000263341	0	0	0	0	0.062	0	0	0.5	0.51
ALOX15	PPARG	9606.ENSP00000458832	9606.ENSP00000287820	0	0	0	0	0	0	0	0.763	0.763
ALOX15	HPGD	9606.ENSP00000458832	9606.ENSP00000296522	0	0	0	0	0	0	0	0.454	0.454
ALOX15	PLA2G1B	9606.ENSP00000458832	9606.ENSP00000312286	0	0	0	0	0	0	0.65	0.52	0.824
ALOX15	PRKDC	9606.ENSP00000458832	9606.ENSP00000313420	0	0	0	0	0.062	0.27	0	0.206	0.408
ALOX15	CYP3A4	9606.ENSP00000458832	9606.ENSP00000337915	0	0	0	0	0	0	0.9	0.131	0.909
ALOX15	CYP1A2	9606.ENSP00000458832	9606.ENSP00000342007	0	0	0	0	0	0	0.9	0.081	0.904
ALOX15	PTGES	9606.ENSP00000458832	9606.ENSP00000342385	0	0	0	0	0	0	0	0.503	0.503
ALOX15	PTGS1	9606.ENSP00000458832	9606.ENSP00000354612	0	0	0	0	0.062	0	0.9	0.61	0.96
ALOX15	PTGS2	9606.ENSP00000458832	9606.ENSP00000356438	0	0	0	0	0.062	0	0.9	0.622	0.961
ALOX15	CYP2C19	9606.ENSP00000458832	9606.ENSP00000360372	0	0	0	0	0	0	0.9	0.208	0.917
ALOX15	ALOX5	9606.ENSP00000458832	9606.ENSP00000363512	0	0	0.298	0.905	0.062	0	0.9	0.905	0.912
ALOX15	PLA2G2D	9606.ENSP00000458832	9606.ENSP00000364246	0	0	0	0	0	0	0.65	0.321	0.752
ALOX15	PLA2G5	9606.ENSP00000458832	9606.ENSP00000364249	0	0	0	0	0	0	0.65	0.311	0.748
ALOX15	PLA2G2E	9606.ENSP00000458832	9606.ENSP00000364257	0	0	0	0	0	0	0.65	0.14	0.686
ALOX15	LTB4R	9606.ENSP00000458832	9606.ENSP00000380008	0	0	0	0	0.062	0	0	0.524	0.534
ALOX15	PLA2G2A	9606.ENSP00000458832	9606.ENSP00000383364	0	0	0	0	0	0	0.65	0.548	0.835
ALOX15	PPARA	9606.ENSP00000458832	9606.ENSP00000385523	0	0	0	0	0	0	0	0.427	0.426
ALOX15	IL6	9606.ENSP00000458832	9606.ENSP00000385675	0	0	0	0	0	0	0	0.476	0.476
ALOX15	TBXAS1	9606.ENSP00000458832	9606.ENSP00000389414	0	0	0	0	0	0	0	0.46	0.459
ALOX15	PLA2G10	9606.ENSP00000458832	9606.ENSP00000393847	0	0	0	0	0	0	0.65	0.51	0.821
ALOX15	TNF	9606.ENSP00000458832	9606.ENSP00000398698	0	0	0	0	0.062	0	0	0.506	0.517
ALOX15	FPR2	9606.ENSP00000458832	9606.ENSP00000468897	0	0	0	0	0	0	0	0.46	0.46
ALOX15	ALOX5AP	9606.ENSP00000458832	9606.ENSP00000479870	0	0	0	0	0.06	0.063	0	0.653	0.667
ALOX5	CD4	9606.ENSP00000363512	9606.ENSP00000011653	0	0	0	0	0.141	0	0	0.38	0.444
ALOX5	HMOX1	9606.ENSP00000363512	9606.ENSP00000216117	0	0	0	0	0.06	0	0	0.404	0.415
ALOX5	MMP2	9606.ENSP00000363512	9606.ENSP00000219070	0	0	0	0	0	0	0	0.503	0.503
ALOX5	MPO	9606.ENSP00000363512	9606.ENSP00000225275	0	0	0	0	0.121	0	0	0.478	0.522
ALOX5	APOE	9606.ENSP00000363512	9606.ENSP00000252486	0	0	0	0	0	0	0	0.413	0.412
ALOX5	CYP2C9	9606.ENSP00000363512	9606.ENSP00000260682	0	0	0	0	0	0	0.9	0.335	0.93
ALOX5	IL1B	9606.ENSP00000363512	9606.ENSP00000263341	0	0	0	0	0.098	0	0	0.606	0.629
ALOX5	ICAM1	9606.ENSP00000363512	9606.ENSP00000264832	0	0	0	0	0.06	0	0	0.408	0.419
ALOX5	PPARG	9606.ENSP00000363512	9606.ENSP00000287820	0	0	0	0	0	0	0	0.676	0.676
ALOX5	PTGER1	9606.ENSP00000363512	9606.ENSP00000292513	0	0	0	0	0.062	0	0	0.394	0.407
ALOX5	HPGD	9606.ENSP00000363512	9606.ENSP00000296522	0	0	0	0	0.063	0	0	0.532	0.542
ALOX5	PTGER4	9606.ENSP00000363512	9606.ENSP00000302846	0	0	0	0	0.07	0	0	0.507	0.522
ALOX5	PLA2G1B	9606.ENSP00000363512	9606.ENSP00000312286	0	0	0	0	0	0	0.65	0.605	0.855
ALOX5	PTGES	9606.ENSP00000363512	9606.ENSP00000342385	0	0	0	0	0	0	0	0.686	0.686
ALOX5	PTGER3	9606.ENSP00000363512	9606.ENSP00000349003	0	0	0	0	0	0	0	0.47	0.47
ALOX5	PTGS1	9606.ENSP00000363512	9606.ENSP00000354612	0	0	0	0	0.096	0	0.9	0.728	0.973
ALOX5	MAPKAPK2	9606.ENSP00000363512	9606.ENSP00000356070	0	0	0	0	0.062	0.679	0.9	0.183	0.972
ALOX5	PTGS2	9606.ENSP00000363512	9606.ENSP00000356438	0	0	0	0	0.081	0	0.9	0.828	0.982
ALOX5	CYP2C19	9606.ENSP00000363512	9606.ENSP00000360372	0	0	0	0	0	0	0.9	0.248	0.921
ALOX5	MMP9	9606.ENSP00000363512	9606.ENSP00000361405	0	0	0	0	0.159	0	0	0.459	0.526
ALOX5	TLR4	9606.ENSP00000363512	9606.ENSP00000363089	0	0	0	0	0.142	0	0	0.431	0.491
ALOX5	PTPRC	9606.ENSP00000363512	9606.ENSP00000411355	0	0	0	0	0.215	0	0	0.283	0.413
ALOX5	SYK	9606.ENSP00000363512	9606.ENSP00000364907	0	0	0	0	0.261	0	0	0.254	0.426
ALOX5	VEGFA	9606.ENSP00000363512	9606.ENSP00000478570	0	0	0	0	0	0	0	0.454	0.454
ALOX5	TBXA2R	9606.ENSP00000363512	9606.ENSP00000393333	0	0	0	0	0	0	0	0.468	0.468
ALOX5	PPARA	9606.ENSP00000363512	9606.ENSP00000385523	0	0	0	0	0	0	0	0.469	0.469
ALOX5	FPR2	9606.ENSP00000363512	9606.ENSP00000468897	0	0	0	0	0.138	0	0	0.519	0.567
ALOX5	TBXAS1	9606.ENSP00000363512	9606.ENSP00000389414	0	0	0	0	0.12	0	0	0.564	0.6
ALOX5	IL6	9606.ENSP00000363512	9606.ENSP00000385675	0	0	0	0	0	0	0	0.601	0.601
ALOX5	TNF	9606.ENSP00000363512	9606.ENSP00000398698	0	0	0	0	0.121	0	0	0.62	0.652
ALOX5	PLA2G2E	9606.ENSP00000363512	9606.ENSP00000364257	0	0	0	0	0	0	0.65	0.193	0.705
ALOX5	PLA2G5	9606.ENSP00000363512	9606.ENSP00000364249	0	0	0	0	0	0	0.65	0.327	0.754
ALOX5	PLA2G2D	9606.ENSP00000363512	9606.ENSP00000364246	0	0	0	0	0.062	0	0.65	0.338	0.763
ALOX5	LTB4R	9606.ENSP00000363512	9606.ENSP00000380008	0	0	0	0	0.063	0	0	0.816	0.821
ALOX5	PLA2G10	9606.ENSP00000363512	9606.ENSP00000393847	0	0	0	0	0	0	0.65	0.519	0.824
ALOX5	PLA2G2A	9606.ENSP00000363512	9606.ENSP00000383364	0	0	0	0	0.062	0	0.65	0.559	0.842
ALOX5	ALOX5AP	9606.ENSP00000363512	9606.ENSP00000479870	0	0	0	0	0.32	0.754	0.6	0.982	0.998
ALOX5AP	LCP2	9606.ENSP00000479870	9606.ENSP00000046794	0	0	0	0	0.573	0	0	0	0.573
ALOX5AP	ERBB2	9606.ENSP00000479870	9606.ENSP00000269571	0	0	0	0	0	0	0	0.471	0.471
ALOX5AP	PTGER4	9606.ENSP00000479870	9606.ENSP00000302846	0	0	0	0	0.119	0	0	0.37	0.421
ALOX5AP	PRKCH	9606.ENSP00000479870	9606.ENSP00000329127	0	0	0	0	0.077	0	0	0.487	0.506
ALOX5AP	PTGES	9606.ENSP00000479870	9606.ENSP00000342385	0	0	0	0	0	0	0	0.642	0.642
ALOX5AP	PDE4D	9606.ENSP00000479870	9606.ENSP00000345502	0	0	0	0	0	0	0	0.601	0.601
ALOX5AP	PTGS1	9606.ENSP00000479870	9606.ENSP00000354612	0	0	0	0	0.107	0	0	0.5	0.534
ALOX5AP	PTGS2	9606.ENSP00000479870	9606.ENSP00000356438	0	0	0	0	0.085	0	0	0.466	0.49
ALOX5AP	CTSS	9606.ENSP00000479870	9606.ENSP00000357981	0	0	0	0	0.415	0	0	0.149	0.481
ALOX5AP	LTB4R	9606.ENSP00000479870	9606.ENSP00000380008	0	0	0	0	0.062	0	0	0.662	0.669
ALOX5AP	TBXAS1	9606.ENSP00000479870	9606.ENSP00000389414	0	0	0	0	0.171	0	0	0.455	0.529
ALOX5AP	TNF	9606.ENSP00000479870	9606.ENSP00000398698	0	0	0	0	0.231	0	0	0.306	0.443
ALOX5AP	PTPRC	9606.ENSP00000479870	9606.ENSP00000411355	0	0	0	0	0.508	0	0	0.095	0.536
ALOX5AP	EPHX2	9606.ENSP00000479870	9606.ENSP00000430269	0	0	0	0	0	0	0	0.43	0.43
ALOX5AP	IDO1	9606.ENSP00000479870	9606.ENSP00000430950	0	0	0	0	0	0	0	0.565	0.565
ALPL	LAP3	9606.ENSP00000363973	9606.ENSP00000226299	0	0	0	0	0	0	0	0.412	0.412
ALPL	GAPDH	9606.ENSP00000363973	9606.ENSP00000229239	0	0	0	0	0	0	0	0.493	0.493
ALPL	FGF23	9606.ENSP00000363973	9606.ENSP00000237837	0	0	0	0	0	0	0	0.47	0.47
ALPL	BMP4	9606.ENSP00000363973	9606.ENSP00000245451	0	0	0	0	0	0	0	0.459	0.459
ALPL	MMP13	9606.ENSP00000363973	9606.ENSP00000260302	0	0	0	0	0	0	0	0.405	0.405
ALPL	SLC9A1	9606.ENSP00000363973	9606.ENSP00000263980	0	0	0	0	0	0	0	0.442	0.442
ALPL	CTSK	9606.ENSP00000363973	9606.ENSP00000271651	0	0	0	0	0.062	0	0	0.444	0.456
ALPL	PPARG	9606.ENSP00000363973	9606.ENSP00000287820	0	0	0	0	0	0	0	0.402	0.402
ALPL	FUCA1	9606.ENSP00000363973	9606.ENSP00000363603	0	0	0	0	0	0	0	0.643	0.643
ALPL	LDHB	9606.ENSP00000363973	9606.ENSP00000379386	0	0	0	0	0	0	0	0.402	0.402
ALPPL2	LAP3	9606.ENSP00000295453	9606.ENSP00000226299	0	0	0	0	0	0	0	0.459	0.459
ALPPL2	LDHA	9606.ENSP00000295453	9606.ENSP00000445175	0	0	0	0	0	0	0	0.47	0.47
ALPPL2	AMY1A	9606.ENSP00000295453	9606.ENSP00000359100	0	0	0	0	0	0	0	0.519	0.519
ALPPL2	LDHB	9606.ENSP00000295453	9606.ENSP00000379386	0	0	0	0	0	0	0	0.564	0.564
AMY1A	PYGL	9606.ENSP00000359100	9606.ENSP00000216392	0.073	0	0	0	0.166	0.154	0	0.298	0.479
AMY1A	CA6	9606.ENSP00000359100	9606.ENSP00000366654	0	0	0	0	0.054	0	0	0.503	0.509
AMY1A	MGAM	9606.ENSP00000359100	9606.ENSP00000447378	0.059	0	0	0	0.066	0	0	0.708	0.721
AOC3	CD4	9606.ENSP00000312326	9606.ENSP00000011653	0	0	0	0	0.074	0	0	0.858	0.862
AOC3	LCP2	9606.ENSP00000312326	9606.ENSP00000046794	0	0	0	0	0.076	0	0	0.402	0.423
AOC3	IL2RB	9606.ENSP00000312326	9606.ENSP00000216223	0	0	0	0	0.062	0	0	0.561	0.57
AOC3	GZMB	9606.ENSP00000312326	9606.ENSP00000216341	0	0	0	0	0	0	0	0.601	0.601
AOC3	IL2	9606.ENSP00000312326	9606.ENSP00000226730	0	0	0	0	0	0	0	0.74	0.74
AOC3	GAPDH	9606.ENSP00000312326	9606.ENSP00000229239	0	0	0	0	0	0	0	0.504	0.504
AOC3	FLT3	9606.ENSP00000312326	9606.ENSP00000241453	0	0	0	0	0	0	0	0.564	0.564
AOC3	PLCG1	9606.ENSP00000312326	9606.ENSP00000244007	0	0	0	0	0	0	0	0.42	0.42
AOC3	IL1B	9606.ENSP00000312326	9606.ENSP00000263341	0	0	0	0	0	0	0	0.506	0.506
AOC3	ICAM1	9606.ENSP00000312326	9606.ENSP00000264832	0	0	0	0	0	0	0	0.501	0.501
AOC3	ZAP70	9606.ENSP00000312326	9606.ENSP00000264972	0	0	0	0	0.07	0	0	0.519	0.533
AOC3	CSF1R	9606.ENSP00000312326	9606.ENSP00000286301	0	0	0	0	0.069	0	0	0.517	0.531
AOC3	KIT	9606.ENSP00000312326	9606.ENSP00000288135	0	0	0	0	0	0	0	0.662	0.662
AOC3	TLR4	9606.ENSP00000312326	9606.ENSP00000363089	0	0	0	0	0.06	0	0	0.394	0.406
AOC3	RORC	9606.ENSP00000312326	9606.ENSP00000327025	0	0	0	0	0.065	0	0	0.392	0.407
AOC3	CYP1A2	9606.ENSP00000312326	9606.ENSP00000342007	0	0	0	0	0.063	0	0	0.405	0.419
AOC3	CYP1A1	9606.ENSP00000312326	9606.ENSP00000369050	0	0	0	0	0.063	0	0	0.412	0.425
AOC3	PRF1	9606.ENSP00000312326	9606.ENSP00000398568	0	0	0	0	0	0	0	0.46	0.459
AOC3	LCK	9606.ENSP00000312326	9606.ENSP00000337825	0	0	0	0	0	0	0	0.605	0.605
AOC3	IL6	9606.ENSP00000312326	9606.ENSP00000385675	0	0	0	0	0	0	0	0.613	0.613
AOC3	TNF	9606.ENSP00000312326	9606.ENSP00000398698	0	0	0	0	0	0	0	0.632	0.632
AOC3	ITGAL	9606.ENSP00000312326	9606.ENSP00000349252	0	0	0	0	0	0	0	0.72	0.72
AOC3	GLO1	9606.ENSP00000312326	9606.ENSP00000362463	0	0	0	0	0	0	0.8	0.075	0.807
AOC3	PTPRC	9606.ENSP00000312326	9606.ENSP00000411355	0	0	0	0	0	0	0	0.859	0.859
AOC3	COMT	9606.ENSP00000312326	9606.ENSP00000354511	0	0	0	0	0	0	0.9	0.089	0.905
AOC3	MAOA	9606.ENSP00000312326	9606.ENSP00000340684	0	0	0	0	0.082	0	0.8	0.557	0.911
AOC3	MAOB	9606.ENSP00000312326	9606.ENSP00000367309	0	0	0	0	0.089	0	0.8	0.556	0.912
APC	RBX1	9606.ENSP00000257430	9606.ENSP00000216225	0	0	0	0	0	0	0.6	0.043	0.6
APC	CSNK2A1	9606.ENSP00000257430	9606.ENSP00000217244	0	0	0	0	0	0.681	0	0.306	0.769
APC	TBL1X	9606.ENSP00000257430	9606.ENSP00000217964	0	0	0	0	0.078	0.07	0.8	0.095	0.824
APC	GSK3A	9606.ENSP00000257430	9606.ENSP00000222330	0	0	0	0	0.062	0.317	0.9	0.429	0.958
APC	CCND1	9606.ENSP00000257430	9606.ENSP00000227507	0	0	0	0	0	0.121	0	0.608	0.641
APC	KRAS	9606.ENSP00000257430	9606.ENSP00000256078	0	0	0	0	0.062	0.158	0	0.617	0.671
APC	NOS2	9606.ENSP00000257430	9606.ENSP00000327251	0	0	0	0	0	0.389	0	0.084	0.416
APC	EGFR	9606.ENSP00000257430	9606.ENSP00000275493	0	0	0	0	0	0	0	0.421	0.421
APC	TNKS2	9606.ENSP00000257430	9606.ENSP00000360689	0	0	0	0	0.084	0.153	0	0.329	0.434
APC	SRC	9606.ENSP00000257430	9606.ENSP00000362680	0	0	0	0	0.064	0.145	0	0.364	0.446
APC	PIK3CA	9606.ENSP00000257430	9606.ENSP00000263967	0	0	0	0	0.062	0.189	0	0.335	0.449
APC	PTK2	9606.ENSP00000257430	9606.ENSP00000341189	0	0	0	0	0	0.393	0	0.134	0.451
APC	PLA2G2A	9606.ENSP00000257430	9606.ENSP00000383364	0	0	0	0	0	0.246	0	0.306	0.454
APC	CHRM5	9606.ENSP00000257430	9606.ENSP00000372750	0	0	0	0	0	0	0	0.463	0.463
APC	HNF4A	9606.ENSP00000257430	9606.ENSP00000312987	0	0	0	0	0	0	0	0.66	0.66
APC	TNKS	9606.ENSP00000257430	9606.ENSP00000311579	0	0	0	0	0.084	0.355	0	0.509	0.684
APC	PTGS2	9606.ENSP00000257430	9606.ENSP00000356438	0	0	0	0	0	0.532	0	0.391	0.702
APC	LRRK2	9606.ENSP00000257430	9606.ENSP00000298910	0	0	0	0	0	0.169	0.72	0.048	0.759
APC	PLA2G1B	9606.ENSP00000257430	9606.ENSP00000312286	0	0	0	0	0	0.843	0	0.108	0.853
APC	CDH1	9606.ENSP00000257430	9606.ENSP00000261769	0	0	0	0	0	0	0.72	0.518	0.859
APC	HDAC1	9606.ENSP00000257430	9606.ENSP00000362649	0	0	0	0	0.062	0	0.9	0.123	0.91
APC	CASP3	9606.ENSP00000257430	9606.ENSP00000311032	0	0	0	0	0	0	0.9	0.296	0.926
APC	CSNK1D	9606.ENSP00000257430	9606.ENSP00000324464	0	0	0	0	0.062	0.282	0.9	0.109	0.932
APC	XPO1	9606.ENSP00000257430	9606.ENSP00000384863	0	0	0	0	0.062	0.27	0.9	0.177	0.936
APC	RAC1	9606.ENSP00000257430	9606.ENSP00000348461	0	0	0	0	0	0.324	0.9	0.156	0.938
APC	CDC42	9606.ENSP00000257430	9606.ENSP00000383118	0	0	0	0	0.054	0.659	0.9	0.487	0.981
APC	GSK3B	9606.ENSP00000257430	9606.ENSP00000324806	0	0	0	0	0.084	0.91	0.9	0.99	0.999
APEX1	SIRT1	9606.ENSP00000216714	9606.ENSP00000212015	0.071	0	0	0	0.062	0.315	0	0.814	0.874
APEX1	MAPK1	9606.ENSP00000216714	9606.ENSP00000215832	0	0	0	0	0.062	0.104	0	0.456	0.503
APEX1	MCM5	9606.ENSP00000216714	9606.ENSP00000216122	0	0	0	0	0.512	0.27	0	0.11	0.656
APEX1	VEGFA	9606.ENSP00000216714	9606.ENSP00000478570	0	0	0	0	0	0	0	0.402	0.402
APEX1	CTSB	9606.ENSP00000216714	9606.ENSP00000345672	0	0	0	0	0.063	0.385	0	0.06	0.411
APEX1	HSP90AB1	9606.ENSP00000216714	9606.ENSP00000360609	0	0	0.202	0	0.205	0	0	0.157	0.418
APEX1	CSNK2A1	9606.ENSP00000216714	9606.ENSP00000217244	0	0	0	0	0.107	0.213	0	0.24	0.42
APEX1	SAE1	9606.ENSP00000216714	9606.ENSP00000270225	0.044	0	0	0	0.301	0.058	0	0.209	0.436
APEX1	HSP90AA1	9606.ENSP00000216714	9606.ENSP00000335153	0	0	0.201	0	0.116	0	0	0.268	0.437
APEX1	CDK4	9606.ENSP00000216714	9606.ENSP00000257904	0	0	0	0	0.304	0	0	0.225	0.438
APEX1	TYMS	9606.ENSP00000216714	9606.ENSP00000315644	0.074	0	0	0	0.187	0	0	0.322	0.446
APEX1	EGFR	9606.ENSP00000216714	9606.ENSP00000275493	0	0	0	0	0	0.31	0	0.244	0.456
APEX1	HPGDS	9606.ENSP00000216714	9606.ENSP00000295256	0	0	0	0	0	0	0	0.46	0.459
APEX1	ROCK1	9606.ENSP00000216714	9606.ENSP00000382697	0	0	0	0	0.073	0	0	0.463	0.481
APEX1	CCNE1	9606.ENSP00000216714	9606.ENSP00000262643	0	0	0	0	0.114	0	0	0.44	0.483
APEX1	NFE2L2	9606.ENSP00000216714	9606.ENSP00000380252	0	0	0	0	0	0.27	0	0.366	0.517
APEX1	GLO1	9606.ENSP00000216714	9606.ENSP00000362463	0.044	0	0	0	0.152	0	0	0.456	0.52
APEX1	CHEK2	9606.ENSP00000216714	9606.ENSP00000372023	0	0	0	0	0.074	0.058	0	0.512	0.537
APEX1	HDAC2	9606.ENSP00000216714	9606.ENSP00000430432	0	0	0	0	0.15	0.345	0	0.237	0.538
APEX1	TDP2	9606.ENSP00000216714	9606.ENSP00000367440	0	0	0	0	0.07	0	0	0.53	0.544
APEX1	TRAF2	9606.ENSP00000216714	9606.ENSP00000247668	0	0	0	0	0	0.27	0	0.43	0.566
APEX1	MDM2	9606.ENSP00000216714	9606.ENSP00000258149	0	0	0	0	0	0.27	0	0.432	0.568
APEX1	CHEK1	9606.ENSP00000216714	9606.ENSP00000388648	0	0	0	0	0.063	0	0	0.563	0.573
APEX1	IMPDH2	9606.ENSP00000216714	9606.ENSP00000321584	0.111	0	0	0	0.583	0	0	0.067	0.624
APEX1	STAT3	9606.ENSP00000216714	9606.ENSP00000264657	0	0	0	0	0	0.27	0	0.525	0.639
APEX1	MCM4	9606.ENSP00000216714	9606.ENSP00000262105	0	0	0	0	0.493	0.27	0	0.109	0.642
APEX1	TOP1	9606.ENSP00000216714	9606.ENSP00000354522	0	0	0	0	0.08	0.101	0	0.605	0.645
APEX1	ESR1	9606.ENSP00000216714	9606.ENSP00000405330	0	0	0	0	0	0.057	0	0.648	0.654
APEX1	ERCC5	9606.ENSP00000216714	9606.ENSP00000347978	0	0	0	0	0.136	0.065	0	0.609	0.657
APEX1	TOP2A	9606.ENSP00000216714	9606.ENSP00000411532	0.129	0	0	0	0.099	0	0	0.608	0.666
APEX1	PRKDC	9606.ENSP00000216714	9606.ENSP00000313420	0	0	0	0	0.081	0.336	0	0.571	0.715
APEX1	GAPDH	9606.ENSP00000216714	9606.ENSP00000229239	0.087	0	0	0	0.138	0	0	0.768	0.802
APEX1	PARP2	9606.ENSP00000216714	9606.ENSP00000250416	0	0	0	0	0.132	0	0.65	0.61	0.871
APEX1	MPG	9606.ENSP00000216714	9606.ENSP00000219431	0.049	0	0	0	0	0	0.65	0.736	0.904
APEX1	HDAC1	9606.ENSP00000216714	9606.ENSP00000362649	0	0	0	0	0.184	0.345	0	0.856	0.917
APEX1	PARP1	9606.ENSP00000216714	9606.ENSP00000355759	0	0	0	0	0.132	0.105	0.65	0.774	0.93
APEX1	EP300	9606.ENSP00000216714	9606.ENSP00000263253	0	0	0	0	0.068	0.807	0	0.862	0.973
APEX1	FEN1	9606.ENSP00000216714	9606.ENSP00000305480	0	0	0	0	0.302	0.288	0.8	0.928	0.992
APEX1	POLB	9606.ENSP00000216714	9606.ENSP00000265421	0	0	0	0	0.062	0.486	0.8	0.97	0.996
APOE	CD4	9606.ENSP00000252486	9606.ENSP00000011653	0	0	0	0	0	0	0	0.528	0.528
APOE	CETP	9606.ENSP00000252486	9606.ENSP00000200676	0	0	0	0	0.062	0	0.72	0.827	0.95
APOE	SIRT1	9606.ENSP00000252486	9606.ENSP00000212015	0	0	0	0	0	0	0	0.619	0.619
APOE	HMOX1	9606.ENSP00000252486	9606.ENSP00000216117	0	0	0	0	0.062	0	0	0.518	0.528
APOE	NFKBIA	9606.ENSP00000252486	9606.ENSP00000216797	0	0	0	0	0	0.146	0	0.39	0.456
APOE	TIMP1	9606.ENSP00000252486	9606.ENSP00000218388	0	0	0	0	0	0	0	0.47	0.47
APOE	MMP2	9606.ENSP00000252486	9606.ENSP00000219070	0	0	0	0	0.076	0.075	0	0.466	0.503
APOE	PLAT	9606.ENSP00000252486	9606.ENSP00000220809	0	0	0	0	0	0	0	0.414	0.414
APOE	TGFB1	9606.ENSP00000252486	9606.ENSP00000221930	0	0	0	0	0	0	0	0.402	0.402
APOE	PON1	9606.ENSP00000252486	9606.ENSP00000222381	0	0	0	0	0.062	0	0.72	0.743	0.926
APOE	SERPINE1	9606.ENSP00000252486	9606.ENSP00000223095	0	0	0	0	0	0	0	0.601	0.601
APOE	MPO	9606.ENSP00000252486	9606.ENSP00000225275	0	0	0	0	0	0	0	0.472	0.472
APOE	VTN	9606.ENSP00000252486	9606.ENSP00000226218	0	0	0	0	0.093	0.075	0	0.51	0.553
APOE	GAPDH	9606.ENSP00000252486	9606.ENSP00000229239	0	0	0	0	0	0	0	0.557	0.557
APOE	CTSD	9606.ENSP00000252486	9606.ENSP00000236671	0	0	0	0	0.085	0	0	0.584	0.604
APOE	TTR	9606.ENSP00000252486	9606.ENSP00000237014	0	0	0	0	0.089	0	0	0.682	0.698
APOE	LRP1	9606.ENSP00000252486	9606.ENSP00000243077	0	0	0	0	0.119	0.789	0.9	0.989	0.999
APOE	PLCG1	9606.ENSP00000252486	9606.ENSP00000244007	0	0	0	0	0	0	0	0.418	0.418
APOE	PRKCE	9606.ENSP00000252486	9606.ENSP00000306124	0	0	0	0	0	0	0	0.4	0.4
APOE	ARG1	9606.ENSP00000252486	9606.ENSP00000349446	0	0	0	0	0.062	0	0	0.391	0.404
APOE	FADS1	9606.ENSP00000252486	9606.ENSP00000322229	0	0	0	0	0.062	0	0	0.393	0.406
APOE	NOS2	9606.ENSP00000252486	9606.ENSP00000327251	0	0	0	0	0.069	0	0	0.39	0.408
APOE	MMP12	9606.ENSP00000252486	9606.ENSP00000458585	0	0	0	0	0	0.075	0	0.388	0.41
APOE	FABP1	9606.ENSP00000252486	9606.ENSP00000295834	0	0	0	0	0.163	0	0	0.325	0.411
APOE	DGAT1	9606.ENSP00000252486	9606.ENSP00000482264	0	0	0	0	0	0	0	0.413	0.413
APOE	CYP2D6	9606.ENSP00000252486	9606.ENSP00000353820	0	0	0	0	0.063	0	0	0.401	0.414
APOE	DRD2	9606.ENSP00000252486	9606.ENSP00000354859	0	0	0	0	0	0	0	0.416	0.416
APOE	VDR	9606.ENSP00000252486	9606.ENSP00000447173	0	0	0	0	0	0	0	0.417	0.416
APOE	MAOA	9606.ENSP00000252486	9606.ENSP00000340684	0	0	0	0	0.085	0	0	0.391	0.419
APOE	VCP	9606.ENSP00000252486	9606.ENSP00000351777	0	0	0	0	0	0.128	0	0.363	0.421
APOE	KDR	9606.ENSP00000252486	9606.ENSP00000263923	0	0	0	0	0.09	0	0	0.397	0.428
APOE	DPP4	9606.ENSP00000252486	9606.ENSP00000353731	0	0	0	0	0.062	0	0	0.416	0.429
APOE	AR	9606.ENSP00000252486	9606.ENSP00000363822	0	0	0	0	0	0	0	0.433	0.433
APOE	MAOB	9606.ENSP00000252486	9606.ENSP00000367309	0	0	0	0	0.108	0	0	0.391	0.434
APOE	CSF1R	9606.ENSP00000252486	9606.ENSP00000286301	0	0	0	0	0.063	0	0	0.422	0.435
APOE	STAT3	9606.ENSP00000252486	9606.ENSP00000264657	0	0	0	0	0	0	0	0.437	0.437
APOE	ROCK1	9606.ENSP00000252486	9606.ENSP00000382697	0	0	0	0	0	0	0	0.439	0.439
APOE	GSK3B	9606.ENSP00000252486	9606.ENSP00000324806	0	0	0	0	0	0	0	0.439	0.439
APOE	PTPRC	9606.ENSP00000252486	9606.ENSP00000411355	0	0	0	0	0	0	0	0.455	0.455
APOE	PLA2G1B	9606.ENSP00000252486	9606.ENSP00000312286	0	0	0	0	0	0	0	0.459	0.459
APOE	ESR1	9606.ENSP00000252486	9606.ENSP00000405330	0	0	0	0	0	0	0	0.464	0.463
APOE	CYP2C9	9606.ENSP00000252486	9606.ENSP00000260682	0	0	0	0	0.052	0	0	0.458	0.464
APOE	SLC6A3	9606.ENSP00000252486	9606.ENSP00000270349	0	0	0	0	0.062	0	0	0.455	0.466
APOE	MAPK3	9606.ENSP00000252486	9606.ENSP00000263025	0	0	0	0	0	0	0	0.47	0.47
APOE	PPIA	9606.ENSP00000252486	9606.ENSP00000419425	0	0	0	0	0	0	0	0.473	0.473
APOE	SCD	9606.ENSP00000252486	9606.ENSP00000359380	0	0	0	0	0.069	0	0	0.46	0.476
APOE	FABP4	9606.ENSP00000252486	9606.ENSP00000256104	0	0	0	0	0.062	0	0	0.466	0.477
APOE	PTGS2	9606.ENSP00000252486	9606.ENSP00000356438	0	0	0	0	0	0	0	0.479	0.479
APOE	CHRNA7	9606.ENSP00000252486	9606.ENSP00000407546	0	0	0	0	0	0.297	0	0.306	0.491
APOE	HNF4A	9606.ENSP00000252486	9606.ENSP00000312987	0	0	0	0	0.062	0	0	0.485	0.496
APOE	SRC	9606.ENSP00000252486	9606.ENSP00000362680	0	0	0	0	0	0	0	0.503	0.503
APOE	LRRK2	9606.ENSP00000252486	9606.ENSP00000298910	0	0	0	0	0	0	0	0.505	0.505
APOE	NOX4	9606.ENSP00000252486	9606.ENSP00000263317	0	0	0	0	0	0	0	0.512	0.512
APOE	SLC6A4	9606.ENSP00000252486	9606.ENSP00000261707	0	0	0	0	0.062	0	0	0.504	0.514
APOE	CD81	9606.ENSP00000252486	9606.ENSP00000263645	0	0	0	0	0.078	0.064	0	0.482	0.515
APOE	F2	9606.ENSP00000252486	9606.ENSP00000308541	0	0	0	0	0.085	0	0	0.519	0.541
APOE	F3	9606.ENSP00000252486	9606.ENSP00000334145	0	0	0	0	0.062	0	0	0.536	0.546
APOE	PTK2B	9606.ENSP00000252486	9606.ENSP00000380638	0	0	0	0	0	0	0	0.562	0.562
APOE	PLG	9606.ENSP00000252486	9606.ENSP00000308938	0	0	0	0	0.064	0	0	0.556	0.566
APOE	NR1H4	9606.ENSP00000252486	9606.ENSP00000447149	0	0	0	0	0.062	0	0	0.572	0.581
APOE	VEGFA	9606.ENSP00000252486	9606.ENSP00000478570	0	0	0	0	0	0	0	0.594	0.594
APOE	NPC1L1	9606.ENSP00000252486	9606.ENSP00000289547	0	0	0	0	0	0	0	0.6	0.6
APOE	SELE	9606.ENSP00000252486	9606.ENSP00000331736	0	0	0	0	0	0.125	0	0.57	0.608
APOE	CASP3	9606.ENSP00000252486	9606.ENSP00000311032	0	0	0	0	0	0	0	0.607	0.608
APOE	CTSB	9606.ENSP00000252486	9606.ENSP00000345672	0	0	0	0	0.062	0.265	0	0.507	0.631
APOE	PPARA	9606.ENSP00000252486	9606.ENSP00000385523	0	0	0	0	0.062	0	0	0.641	0.649
APOE	COMT	9606.ENSP00000252486	9606.ENSP00000354511	0	0	0	0	0	0	0	0.654	0.654
APOE	HMGCR	9606.ENSP00000252486	9606.ENSP00000287936	0	0	0	0	0	0	0	0.662	0.662
APOE	MMP9	9606.ENSP00000252486	9606.ENSP00000361405	0	0	0	0	0	0.075	0	0.665	0.677
APOE	ICAM1	9606.ENSP00000252486	9606.ENSP00000264832	0	0	0	0	0.062	0	0	0.673	0.68
APOE	IL1B	9606.ENSP00000252486	9606.ENSP00000263341	0	0	0	0	0	0	0	0.688	0.688
APOE	SREBF2	9606.ENSP00000252486	9606.ENSP00000354476	0	0	0	0	0.062	0	0	0.695	0.702
APOE	TNF	9606.ENSP00000252486	9606.ENSP00000398698	0	0	0	0	0	0	0	0.713	0.713
APOE	IL6	9606.ENSP00000252486	9606.ENSP00000385675	0	0	0	0	0	0	0	0.714	0.714
APOE	PPARG	9606.ENSP00000252486	9606.ENSP00000287820	0	0	0	0	0	0	0	0.724	0.724
APOE	TLR4	9606.ENSP00000252486	9606.ENSP00000363089	0	0	0	0	0	0	0	0.756	0.756
APOE	BACE1	9606.ENSP00000252486	9606.ENSP00000318585	0	0	0	0	0	0	0	0.801	0.801
APOE	MMP3	9606.ENSP00000252486	9606.ENSP00000299855	0	0	0	0	0	0.689	0	0.445	0.82
APOE	SORT1	9606.ENSP00000252486	9606.ENSP00000256637	0	0	0	0	0	0	0	0.847	0.847
APOE	BCHE	9606.ENSP00000252486	9606.ENSP00000264381	0	0	0	0	0.085	0	0	0.845	0.852
APOE	PSEN2	9606.ENSP00000252486	9606.ENSP00000355747	0	0	0	0	0.062	0	0	0.866	0.869
APOE	RXRA	9606.ENSP00000252486	9606.ENSP00000419692	0	0	0	0	0.062	0	0.9	0.255	0.924
APOE	NR1H3	9606.ENSP00000252486	9606.ENSP00000477707	0	0	0	0	0.097	0	0.9	0.702	0.97
APOE	SNCA	9606.ENSP00000252486	9606.ENSP00000338345	0	0	0	0	0.062	0.878	0	0.761	0.97
APOE	SORL1	9606.ENSP00000252486	9606.ENSP00000260197	0	0	0	0	0	0.622	0	0.987	0.995
APOE	APP	9606.ENSP00000252486	9606.ENSP00000284981	0	0	0	0	0.071	0.871	0.72	0.972	0.998
APP	CD4	9606.ENSP00000284981	9606.ENSP00000011653	0	0	0	0	0	0	0	0.409	0.408
APP	RTN4R	9606.ENSP00000284981	9606.ENSP00000043402	0	0	0	0	0.08	0.056	0	0.966	0.968
APP	NGFR	9606.ENSP00000284981	9606.ENSP00000172229	0	0	0	0	0.069	0.718	0.9	0.82	0.994
APP	CETP	9606.ENSP00000284981	9606.ENSP00000200676	0	0	0	0	0	0	0.72	0.166	0.756
APP	SIRT1	9606.ENSP00000284981	9606.ENSP00000212015	0	0	0	0	0	0	0	0.604	0.604
APP	MAPK1	9606.ENSP00000284981	9606.ENSP00000215832	0	0	0	0	0.063	0.086	0.6	0.396	0.765
APP	HMOX1	9606.ENSP00000284981	9606.ENSP00000216117	0	0	0	0	0	0	0	0.466	0.465
APP	MMP2	9606.ENSP00000284981	9606.ENSP00000219070	0	0	0	0	0.093	0.464	0	0.379	0.672
APP	STUB1	9606.ENSP00000284981	9606.ENSP00000219548	0	0	0	0	0	0.345	0	0.366	0.567
APP	PLAT	9606.ENSP00000284981	9606.ENSP00000220809	0	0	0	0	0.091	0.347	0	0.392	0.608
APP	TGFB1	9606.ENSP00000284981	9606.ENSP00000221930	0	0	0	0	0	0.734	0	0.32	0.811
APP	GSK3A	9606.ENSP00000284981	9606.ENSP00000222330	0	0	0	0	0.058	0.626	0	0.34	0.747
APP	PON1	9606.ENSP00000284981	9606.ENSP00000222381	0	0	0	0	0	0	0.72	0.278	0.789
APP	BLNK	9606.ENSP00000284981	9606.ENSP00000224337	0	0	0	0	0	0	0	0.689	0.689
APP	RPS6KB1	9606.ENSP00000284981	9606.ENSP00000225577	0	0	0	0	0.062	0.135	0	0.351	0.428
APP	VTN	9606.ENSP00000284981	9606.ENSP00000226218	0	0	0	0	0.062	0.27	0	0.218	0.418
APP	NFKB1	9606.ENSP00000284981	9606.ENSP00000226574	0	0	0	0	0	0.057	0.9	0.201	0.918
APP	GAPDH	9606.ENSP00000284981	9606.ENSP00000229239	0	0	0	0	0	0.212	0.8	0.885	0.98
APP	MAPK14	9606.ENSP00000284981	9606.ENSP00000229795	0	0	0	0	0.062	0.086	0	0.36	0.403
APP	CTSD	9606.ENSP00000284981	9606.ENSP00000236671	0	0	0	0	0.087	0.502	0	0.608	0.806
APP	TTR	9606.ENSP00000284981	9606.ENSP00000237014	0	0	0	0	0.065	0.756	0.5	0.561	0.943
APP	MAPK8IP1	9606.ENSP00000284981	9606.ENSP00000241014	0	0	0	0	0.155	0.9	0	0.853	0.986
APP	LRP1	9606.ENSP00000284981	9606.ENSP00000243077	0	0	0	0	0.142	0.684	0	0.974	0.992
APP	SIRT2	9606.ENSP00000284981	9606.ENSP00000249396	0	0	0	0	0	0	0	0.406	0.406
APP	SORT1	9606.ENSP00000284981	9606.ENSP00000256637	0	0	0	0	0.099	0.453	0	0.657	0.816
APP	MDM2	9606.ENSP00000284981	9606.ENSP00000258149	0	0	0	0	0	0.063	0	0.826	0.83
APP	SORL1	9606.ENSP00000284981	9606.ENSP00000260197	0	0	0	0	0.063	0.887	0.8	0.989	0.999
APP	CDH1	9606.ENSP00000284981	9606.ENSP00000261769	0	0	0	0	0	0.062	0	0.555	0.565
APP	CREBBP	9606.ENSP00000284981	9606.ENSP00000262367	0	0	0	0	0	0	0	0.756	0.757
APP	MAPK3	9606.ENSP00000284981	9606.ENSP00000263025	0	0	0	0	0.063	0.086	0.6	0.518	0.812
APP	EP300	9606.ENSP00000284981	9606.ENSP00000263253	0	0	0	0	0	0	0	0.966	0.967
APP	IL1B	9606.ENSP00000284981	9606.ENSP00000263341	0	0	0	0	0	0	0	0.672	0.672
APP	KAT2B	9606.ENSP00000284981	9606.ENSP00000263754	0	0	0	0	0	0	0	0.657	0.657
APP	KDR	9606.ENSP00000284981	9606.ENSP00000263923	0	0	0	0	0.076	0.488	0	0.181	0.579
APP	SLC9A1	9606.ENSP00000284981	9606.ENSP00000263980	0	0	0	0	0.052	0	0	0.568	0.573
APP	BCHE	9606.ENSP00000284981	9606.ENSP00000264381	0	0	0	0	0.087	0	0	0.722	0.735
APP	STAT3	9606.ENSP00000284981	9606.ENSP00000264657	0	0	0	0	0	0.063	0	0.409	0.422
APP	SLC6A3	9606.ENSP00000284981	9606.ENSP00000270349	0	0	0	0	0	0	0	0.409	0.409
APP	EGFR	9606.ENSP00000284981	9606.ENSP00000275493	0	0	0	0	0.126	0.642	0	0.482	0.823
APP	NTRK2	9606.ENSP00000284981	9606.ENSP00000277120	0	0	0	0	0.105	0.135	0	0.646	0.702
APP	CA4	9606.ENSP00000284981	9606.ENSP00000300900	0	0	0	0	0.063	0	0	0.386	0.4
APP	PTPRC	9606.ENSP00000284981	9606.ENSP00000411355	0	0	0	0	0	0.056	0	0.392	0.401
APP	MYLK	9606.ENSP00000284981	9606.ENSP00000353452	0	0	0	0	0.085	0	0	0.373	0.402
APP	PLAU	9606.ENSP00000284981	9606.ENSP00000361850	0	0	0	0	0	0.162	0	0.323	0.408
APP	TSPO	9606.ENSP00000284981	9606.ENSP00000379563	0	0	0	0	0	0	0	0.422	0.422
APP	PTK2B	9606.ENSP00000284981	9606.ENSP00000380638	0	0	0	0	0.052	0.063	0	0.404	0.424
APP	ESR1	9606.ENSP00000284981	9606.ENSP00000405330	0	0	0	0	0	0.056	0	0.415	0.424
APP	VEGFA	9606.ENSP00000284981	9606.ENSP00000478570	0	0	0	0	0.067	0	0	0.425	0.44
APP	CDC42	9606.ENSP00000284981	9606.ENSP00000383118	0	0	0	0	0.069	0.138	0	0.363	0.445
APP	TOP1	9606.ENSP00000284981	9606.ENSP00000354522	0	0	0	0	0	0	0	0.456	0.456
APP	CDK1	9606.ENSP00000284981	9606.ENSP00000378699	0	0	0	0	0.062	0.049	0	0.456	0.473
APP	PPIA	9606.ENSP00000284981	9606.ENSP00000419425	0	0	0	0	0	0.342	0	0.233	0.474
APP	TLR4	9606.ENSP00000284981	9606.ENSP00000363089	0	0	0	0	0.062	0.056	0	0.454	0.474
APP	GABBR1	9606.ENSP00000284981	9606.ENSP00000366233	0	0	0	0	0.106	0.225	0	0.303	0.475
APP	MTOR	9606.ENSP00000284981	9606.ENSP00000354558	0	0	0	0	0	0	0	0.477	0.477
APP	ECE1	9606.ENSP00000284981	9606.ENSP00000364028	0	0	0	0	0.075	0.102	0	0.433	0.489
APP	TRPC6	9606.ENSP00000284981	9606.ENSP00000340913	0	0	0	0	0.062	0	0	0.478	0.49
APP	MAOB	9606.ENSP00000284981	9606.ENSP00000367309	0	0	0	0	0.083	0	0	0.471	0.494
APP	QPCT	9606.ENSP00000284981	9606.ENSP00000344829	0	0	0	0	0.062	0	0	0.497	0.508
APP	TH	9606.ENSP00000284981	9606.ENSP00000370571	0	0	0	0	0.062	0	0	0.499	0.51
APP	GRM5	9606.ENSP00000284981	9606.ENSP00000306138	0	0	0	0	0.089	0	0	0.485	0.511
APP	TGM2	9606.ENSP00000284981	9606.ENSP00000355330	0	0	0	0	0.052	0.431	0	0.181	0.52
APP	EPHB2	9606.ENSP00000284981	9606.ENSP00000363763	0	0	0	0	0.065	0.23	0	0.414	0.541
APP	HSP90AB1	9606.ENSP00000284981	9606.ENSP00000360609	0	0	0	0	0.062	0.057	0	0.525	0.543
APP	PLG	9606.ENSP00000284981	9606.ENSP00000308938	0	0	0	0	0	0.315	0	0.375	0.554
APP	PPARG	9606.ENSP00000284981	9606.ENSP00000287820	0	0	0	0	0	0.056	0	0.575	0.582
APP	DYRK1A	9606.ENSP00000284981	9606.ENSP00000381932	0	0	0	0	0	0	0	0.595	0.595
APP	MMP9	9606.ENSP00000284981	9606.ENSP00000361405	0	0	0	0	0.062	0.27	0	0.463	0.6
APP	GRIA1	9606.ENSP00000284981	9606.ENSP00000428994	0	0	0	0	0.078	0	0	0.588	0.604
APP	PTGS2	9606.ENSP00000284981	9606.ENSP00000356438	0	0	0	0	0.062	0.27	0	0.474	0.608
[truncated: 12,466 more rows]

## Sheet: Targets_of_PLGC
ID	Target
1	EVL
2	CITED1
3	ANXA2P3
4	CNDP1
5	ANXA2
6	HOXB13
7	ADH6
8	LINC00346
9	FAM84A
10	APOBEC2
11	SNRPN
12	DPP4
13	HES2
14	MSX1
15	NMUR2
16	LOC400043
17	HOTTIP
18	CCND2
19	KLK6
20	LOC100240734
21	TFF3
22	MYO7B
23	SHD
24	CLDN3
25	TP73-AS1
26	F12
27	CAMK2N1
28	KRT14
29	CDH16
30	HOXA11
31	HOXA13
32	BEX2
33	BNIP3
34	HOXA11-AS1
35	HOXB7
36	CLDN15
37	C2orf89
38	PABPC3
39	GAMT
40	MFSD4
41	ONECUT2
42	CPS1
43	DSG3
44	MAGEH1
45	CDH3
46	CHP2
47	RNF217
48	CHST5
49	CCL15
50	CNTNAP2
51	DACH1
52	MARVELD3
53	DMBT1
54	DUOX1
55	ADHFE1
56	FER1L4
57	FAM20A
58	GIF
59	S100A10
60	EPHB2
61	NAT2
62	CST1
63	OLFM4
64	ADH4
65	CDK14
66	TIMP4
67	KCNJ15
68	SLC16A2
69	NEU4
70	KLK7
71	RGL3
72	CCKBR
73	PP7080
74	LOC157860
75	B3GNT8
76	REC8
77	SERPINA4
78	MLN
79	OTC
80	DUOXA1
81	ANXA13
82	FOXD1
83	RARRES1
84	A1CF
85	THBS2
86	FAM110B
87	SLC17A4
88	NOS2
89	ATP4B
90	LOC100507520
91	KLK8
92	ATP2C2
93	GPR155
94	LRRC19
95	OVOL1
96	NEAT1
97	REEP6
98	NACAP1
99	LINC00319
100	CLDN1
101	KCNH6
102	HOXB5
103	HPN
104	TNNC2
105	CLDN7
106	LIFR
107	KCNE2
108	CD55
109	FLJ42875
110	PPP2R3A
111	TM4SF4
112	TINAG
113	TBX3
114	FOLR1
115	ENPP5
116	PDZK1
117	B3GAT1
118	SLC3A1
119	PTPN13
120	PPP1R1B
121	WISP3
122	CKMT2
123	CLRN3
124	NANOS3
125	SERPINB5
126	KLK1
127	LEFTY1
128	CTTNBP2
129	TRIM15
130	LOC100292909
131	LOC100128398
132	KRT17
133	ST3GAL1
134	GPR128
135	SIPA1L2
136	ATP4A
137	NXF3
138	IGFALS
139	PYDC1
140	C10orf81
141	EFEMP1
142	HTR1D
143	PPP1R14D
144	CEACAM3
145	GPA33
146	TNFSF9
147	PHYHD1
148	KLK12
149	AGMAT
150	UPP1
151	ISX
152	NPNT
153	C3orf18
154	CEACAM6
155	GALNT8
156	ORM2
157	CDX2
158	CEACAM7
159	CXorf61
160	FGG
161	LAMA2
162	PTPRZ1
163	LOC100507056
164	GCG
165	EPHX4
166	SLC18A1
167	FUT1
168	EEF1A2
169	TEX11
170	SLC16A7
171	ORM1
172	KANK4
173	TCEAL2
174	CFTR
175	SI
176	ANXA9
177	MAP7D2
178	ASCL2
179	STK32B
180	REG4
181	JPH1
182	LOC254057
183	BEND5
184	DEFA6
185	SLC27A2
186	UNC93A
187	CHRNA5
188	CHAD
189	HOXA10
190	CCL25
191	MUC17
192	FABP6
193	FKSG2
194	HPR
195	EYA2
196	CDA
197	ALDH3A1
198	EFHA2
199	SMARCD3
200	ENOX1
201	TMEM184A
202	TMCO5A
203	TSPYL5
204	FOXJ1
205	SLC1A2
206	TRIM50
207	LOC389332
208	HSPA4L
209	TMEM37
210	GPRC5A
211	GPER
212	PLA2G2A
213	CLIC6
214	KIAA1257
215	TNFRSF12A
216	RDH12
217	C20orf85
218	KCNIP3
219	ZNF415
220	HDC
221	ALB
222	FBXL13
223	PRAP1
224	COLEC12
225	KLK10
226	MEX3A
227	PHOSPHO2-KLHL23
228	SIGLEC11
229	AIM1L
230	HKDC1
231	CKM
232	NEUROD2
233	UGT2B7
234	GREM2
235	FAR2
236	AGMO
237	WASF3
238	KCNJ16
239	CPA2
240	FABP3
241	CLDN2
242	AR
243	SEMG1
244	TFAP2A
245	ADORA2B
246	NIM1
247	INSM1
248	ZNF488
249	ITLN2
250	MEP1A
251	CGNL1
252	PALM3
253	CARNS1
254	DKK1
255	HP
256	PADI2
257	LYPD6B
258	FGA
259	KRT7
260	HOXB6
261	MALL
262	GNMT
263	RHOBTB3
264	DRD5
265	LRRC17
266	HOMER2
267	LOC150622
268	COL2A1
269	LOC100505592
270	GJB5
271	CBS
272	C12orf28
273	EPHB6
274	PLIN5
275	GLTPD2
276	PDIA2
277	UCA1
278	NTS
279	ABP1
280	LIPG
281	LARP6
282	SPINK13
283	GCNT3
284	PCK1
285	TNFRSF11B
286	CLDN4
287	SLC26A7
288	SLC5A1
289	TRIM54
290	GHR
291	AFAP1-AS1
292	TRIM29
293	HOXA9
294	FABP2
295	CALHM3
296	HTR2B
297	RBPMS2
298	CRIP3
299	ANPEP
300	FNDC5
301	ABCG5
302	SERPINA5
303	FOLH1
304	FAM153B
305	AGXT2L1
306	NPY6R
307	VIL1
308	MST1P9
309	GP2
310	G0S2
311	NPHS1
312	PITX2
313	C21orf90
314	MUC13
315	INSL5
316	FGFBP1
317	MOGAT2
318	SLC6A19
319	TUBAL3
320	ADRB2
321	CWH43
322	RNF186
323	KLHDC8A
324	SLC30A10
325	EDN3
326	MLIP
327	PTGER3
328	LYPD2
329	FOSB
330	FLVCR2
331	KRT80
332	DPT
333	FOLH1B
334	PAQR5
335	PRAC
336	FABP1
337	OTOP3
338	C2orf88
339	GUCA1C
340	SPINK2
341	ZNF385B
342	GDF5
343	KCNE4
344	NPY
345	GUCA2A
346	BEX1
347	SYNPR
348	C16orf89
349	SULT2A1
350	KRT16
351	SOSTDC1
352	CXCL17
353	C8orf84
354	MUM1L1
355	SOX21
356	CHIA
357	PSAPL1
358	PTF1A
359	PLCXD3
360	SULT1E1
361	SLC7A9
362	BTNL3
363	EGFL6
364	CLCNKA
365	C21orf30
366	CASP14L
367	ITLN1
368	CA1
369	MTTP
370	MEP1B
371	DPEP1
372	GRIN2D
373	MAL
374	TMPRSS15
375	TDRD9
376	ALPI
377	MRGPRX3
378	PDILT
379	AQP4
380	C17orf78
381	FAM25A
382	DHRS9
383	ACE2
384	PGA3
385	FGB
386	PDE1B
387	MMP12
388	PABPC1L2B
389	THOC6
390	DUOX2
391	RPRM
392	TCN1
393	MMP3
394	LY6D
395	REG1B
396	OSTalpha
397	APOA4
398	DNER
399	PI3
400	C11orf86
401	LTF
402	CYP1A1
403	IRX2
404	CXCL1
405	KCNK2
406	FXYD4
407	P2RX2
408	GHRL
409	RBP2
410	LIPF
411	MMP7
412	VNN1
413	ALDOB
414	REG3G
415	APOC3
416	NKX6-2
417	CXCL5
418	ASS1
419	PELI2
420	CAPN13
421	HENMT1
422	FOXC1
423	TNNC1
424	SLC35F3
425	LOC439990
426	CCDC89
427	ACTL8
428	GDF15
429	ANKRD29
430	CPE
431	ABCC5
432	CA9
433	KREMEN2
434	TPRXL
435	GPR64
436	FZD8
437	C4BPA
438	LGALS7
439	CAPN9
440	S100A12
441	ATP13A4
442	TRPM2
443	SSTR2
444	PPP1R3C
445	TMEM27
446	SST
447	SUCNR1
448	CARTPT
449	LRP8
450	PIK3C2G
451	LOC100287482
452	STK31
453	MUC5AC
454	KIF5C
455	RAB37
456	GABRG2
457	ETV4
458	BAAT
459	SYT4
460	OSR2
461	MDFI
462	AQP2
463	ID4
464	KCNMB2
465	LINC00087
466	CRABP2
467	EGR4
468	C15orf27
469	S100A9
470	SLC5A5
471	CSTA
472	C5AR1
473	DMRTA1
474	VSIG1
475	FOSL1
476	S100A3
477	CXCL2
478	ACADL
479	CXCL3
480	S100A8
481	GLDN
482	MUC20
483	GAL
484	NEUROD1
485	GUCY1B2
486	CCKAR
487	RGS1
488	TFPI2
489	CCL20
490	SCGB2A1
491	FPR1
492	LIPC
493	PF4
494	SOX2
495	GKN2
496	SVOP
497	C1orf110
498	WBSCR27
499	LOC100506328
500	MAGEA12
501	PPBP
502	CSAG1
503	DEFA3
504	PCSK1
505	CHRDL2
506	KLK11
507	CHGB
508	SAA1
509	CXCR2
510	SCNN1B
511	CYR61
512	KRT6B
513	AQP9
514	HOXC10
515	LOC728978
516	LEPREL1
517	GC
518	KRT23
519	GKN1
520	UPK1B
521	FCGR3A
522	ESRRG
523	PTPLA
524	FAM155B
525	GRIA4
526	LOC100652730
527	PLA2G7
528	BTBD16
529	CYP4F22
530	PGC
531	GALNT14
532	B3GNT6
533	DPCR1
534	LCN2
535	CHI3L1
536	GSTA3
537	APOH
538	GAST
539	MSMB
540	XIST
541	RPS4Y2

## Sheet: Targets_of_PLGC_PPI
#node1	node2	node1_string_id	node2_string_id	neighborhood_on_chromosome	gene_fusion	phylogenetic_cooccurrence	homology	coexpression	experimentally_determined_interaction	database_annotated	automated_textmining	combined_score
A1CF	HRG	9606.ENSP00000378868	9606.ENSP00000232003	0	0	0	0	0.644	0	0	0.051	0.648
A1CF	APOB	9606.ENSP00000378868	9606.ENSP00000233242	0	0	0	0	0.586	0	0	0.725	0.881
A1CF	APOBEC2	9606.ENSP00000378868	9606.ENSP00000244669	0	0	0	0	0	0	0.6	0.553	0.813
A1CF	F12	9606.ENSP00000378868	9606.ENSP00000253496	0	0	0	0	0.499	0.056	0	0	0.506
A1CF	FABP1	9606.ENSP00000378868	9606.ENSP00000295834	0	0	0	0	0.43	0	0	0	0.43
A1CF	SLC51A	9606.ENSP00000378868	9606.ENSP00000296327	0	0	0	0	0.537	0	0	0	0.537
A1CF	TM4SF4	9606.ENSP00000378868	9606.ENSP00000305852	0	0	0	0	0.591	0	0	0	0.591
A1CF	FGB	9606.ENSP00000378868	9606.ENSP00000306099	0	0	0	0	0.489	0	0	0	0.489
A1CF	FGA	9606.ENSP00000378868	9606.ENSP00000306361	0	0	0	0	0.67	0	0	0	0.67
A1CF	PCK1	9606.ENSP00000378868	9606.ENSP00000319814	0	0	0	0	0.568	0	0	0	0.568
A1CF	APOA4	9606.ENSP00000378868	9606.ENSP00000350425	0	0	0	0	0.679	0	0	0	0.679
A1CF	CDA	9606.ENSP00000378868	9606.ENSP00000364212	0	0	0	0	0.062	0	0	0.694	0.701
A1CF	SLC17A4	9606.ENSP00000378868	9606.ENSP00000367137	0	0	0	0	0.156	0	0	0.468	0.532
A1CF	PDZK1	9606.ENSP00000378868	9606.ENSP00000394485	0	0	0	0	0.098	0	0	0.46	0.492
A1CF	GC	9606.ENSP00000378868	9606.ENSP00000421725	0	0	0	0	0.613	0	0	0	0.613
ABCC5	SLC6A19	9606.ENSP00000333926	9606.ENSP00000305302	0	0	0	0	0	0	0	0.435	0.435
ABCG5	SULT2A1	9606.ENSP00000260645	9606.ENSP00000222002	0	0	0	0	0.161	0	0	0.405	0.48
ABCG5	APOC3	9606.ENSP00000260645	9606.ENSP00000227667	0	0	0	0	0.23	0	0	0.43	0.542
ABCG5	APOB	9606.ENSP00000260645	9606.ENSP00000233242	0	0	0	0	0.163	0	0	0.682	0.723
ABCG5	APOA1	9606.ENSP00000260645	9606.ENSP00000236850	0	0	0	0	0.168	0	0	0.678	0.72
ABCG5	LRP1	9606.ENSP00000260645	9606.ENSP00000243077	0	0	0	0	0	0	0	0.432	0.432
ABCG5	APOE	9606.ENSP00000260645	9606.ENSP00000252486	0	0	0	0	0.062	0	0	0.627	0.635
ABCG5	BAAT	9606.ENSP00000260645	9606.ENSP00000259407	0	0	0	0	0.103	0	0	0.452	0.487
ABCG5	CPE	9606.ENSP00000260645	9606.ENSP00000386104	0	0	0	0	0.062	0	0	0.387	0.4
ABCG5	LIPG	9606.ENSP00000260645	9606.ENSP00000261292	0	0	0	0	0.062	0	0	0.418	0.43
ABCG5	FABP2	9606.ENSP00000260645	9606.ENSP00000274024	0	0	0	0	0.153	0	0	0.396	0.466
ABCG5	FABP6	9606.ENSP00000260645	9606.ENSP00000377549	0	0	0	0	0	0	0	0.505	0.505
ABCG5	APOA4	9606.ENSP00000260645	9606.ENSP00000350425	0	0	0	0	0.132	0	0	0.455	0.507
ABCG5	FABP1	9606.ENSP00000260645	9606.ENSP00000295834	0	0	0	0	0.16	0	0	0.446	0.515
ABCG5	LCAT	9606.ENSP00000260645	9606.ENSP00000264005	0	0	0	0	0.076	0	0	0.502	0.52
ABCG5	LIPC	9606.ENSP00000260645	9606.ENSP00000299022	0	0	0	0	0.101	0	0	0.535	0.564
ABCG5	ATP4B	9606.ENSP00000260645	9606.ENSP00000334216	0	0	0	0	0.062	0	0.54	0.127	0.59
ABCG5	SLC51A	9606.ENSP00000260645	9606.ENSP00000296327	0	0	0	0	0.082	0	0	0.605	0.622
ABCG5	MTTP	9606.ENSP00000260645	9606.ENSP00000427679	0	0	0	0	0.279	0	0	0.572	0.679
ACADL	FABP3	9606.ENSP00000233710	9606.ENSP00000362817	0	0	0	0	0.062	0.121	0	0.467	0.522
ACADL	FABP1	9606.ENSP00000233710	9606.ENSP00000295834	0	0	0	0	0.062	0.121	0	0.472	0.527
ACADL	PCK1	9606.ENSP00000233710	9606.ENSP00000319814	0	0	0	0	0.062	0	0	0.526	0.536
ACADL	SLC27A2	9606.ENSP00000233710	9606.ENSP00000267842	0	0	0	0	0	0	0.9	0.524	0.95
ACE2	SERPIND1	9606.ENSP00000389326	9606.ENSP00000215727	0	0	0	0	0	0.057	0	0.407	0.416
ACE2	MEP1A	9606.ENSP00000389326	9606.ENSP00000230588	0	0	0	0	0.253	0	0.8	0.543	0.925
ACE2	VIL1	9606.ENSP00000389326	9606.ENSP00000248444	0	0	0	0	0.513	0	0	0	0.513
ACE2	APOE	9606.ENSP00000389326	9606.ENSP00000252486	0	0	0	0	0.082	0	0	0.408	0.434
ACE2	NTS	9606.ENSP00000389326	9606.ENSP00000256010	0	0	0	0	0.065	0.488	0	0.31	0.641
ACE2	SLC3A1	9606.ENSP00000389326	9606.ENSP00000260649	0	0	0	0	0.084	0	0	0.419	0.445
ACE2	MEP1B	9606.ENSP00000389326	9606.ENSP00000269202	0	0	0	0	0.143	0	0.8	0.346	0.878
ACE2	ALPI	9606.ENSP00000389326	9606.ENSP00000295463	0	0	0.215	0	0.337	0	0	0	0.457
ACE2	ALB	9606.ENSP00000389326	9606.ENSP00000295897	0	0	0	0	0	0.27	0	0.557	0.663
ACE2	ANPEP	9606.ENSP00000389326	9606.ENSP00000300060	0	0	0	0	0.065	0	0	0.703	0.71
ACE2	SLC6A19	9606.ENSP00000389326	9606.ENSP00000305302	0	0	0	0	0.204	0.974	0	0.975	0.999
ACE2	DPP4	9606.ENSP00000389326	9606.ENSP00000353731	0	0	0	0	0.062	0	0.8	0.903	0.98
ACE2	NPHS1	9606.ENSP00000389326	9606.ENSP00000368190	0	0	0	0	0.08	0	0	0.4	0.424
ACTL8	SMARCB1	9606.ENSP00000364555	9606.ENSP00000263121	0	0	0	0	0.065	0.324	0	0.148	0.414
ACTL8	CT83	9606.ENSP00000364555	9606.ENSP00000360961	0	0	0	0	0.088	0	0	0.6	0.619
ADH4	GSTA3	9606.ENSP00000265512	9606.ENSP00000211122	0	0	0	0	0.062	0.166	0.65	0.128	0.729
ADH4	SULT2A1	9606.ENSP00000265512	9606.ENSP00000222002	0	0	0	0	0.202	0	0	0.38	0.485
ADH4	UPP1	9606.ENSP00000265512	9606.ENSP00000330032	0	0	0	0	0.063	0.368	0	0.071	0.402
ADH4	CHRNA5	9606.ENSP00000265512	9606.ENSP00000299565	0	0	0	0	0	0	0	0.413	0.412
ADH4	FGG	9606.ENSP00000265512	9606.ENSP00000336829	0	0	0	0	0.2	0	0	0.382	0.485
ADH4	ADH6	9606.ENSP00000265512	9606.ENSP00000378359	0	0	0.449	0.96	0.159	0	0.6	0.769	0.665
ADH4	UGT2B7	9606.ENSP00000265512	9606.ENSP00000304811	0	0	0	0	0.186	0	0.65	0.096	0.72
ADH4	ADHFE1	9606.ENSP00000265512	9606.ENSP00000379865	0.043	0	0	0	0.063	0.527	0	0.536	0.777
ADH4	ALDH3A1	9606.ENSP00000265512	9606.ENSP00000411821	0.049	0	0	0	0.062	0	0.65	0.476	0.814
ADH6	GSTA3	9606.ENSP00000378359	9606.ENSP00000211122	0	0	0	0	0.062	0.166	0.65	0.259	0.77
ADH6	UGT2B7	9606.ENSP00000378359	9606.ENSP00000304811	0	0	0	0	0.123	0	0.65	0.088	0.696
ADH6	UPP1	9606.ENSP00000378359	9606.ENSP00000330032	0	0	0	0	0.055	0.368	0	0.117	0.426
ADH6	ADHFE1	9606.ENSP00000378359	9606.ENSP00000379865	0.043	0	0	0	0.049	0.527	0	0.553	0.781
ADH6	ALDH3A1	9606.ENSP00000378359	9606.ENSP00000411821	0.049	0	0	0	0.062	0	0.65	0.428	0.797
ADHFE1	UPP1	9606.ENSP00000379865	9606.ENSP00000330032	0.072	0	0	0	0	0.726	0	0.063	0.74
ADHFE1	SERPINA5	9606.ENSP00000379865	9606.ENSP00000333203	0	0	0	0	0	0	0	0.488	0.488
ADORA2B	SLC9A3R1	9606.ENSP00000304501	9606.ENSP00000262613	0	0	0	0	0	0.086	0	0.558	0.579
ADORA2B	DPP4	9606.ENSP00000304501	9606.ENSP00000353731	0	0	0	0	0	0	0	0.544	0.544
ADORA2B	P2RX2	9606.ENSP00000304501	9606.ENSP00000343339	0	0	0	0	0	0	0	0.556	0.556
ADRB2	CFTR	9606.ENSP00000305372	9606.ENSP00000003084	0	0	0	0	0	0	0.9	0.937	0.993
ADRB2	NR3C1	9606.ENSP00000305372	9606.ENSP00000231509	0	0	0	0	0	0.056	0	0.543	0.55
ADRB2	NTS	9606.ENSP00000305372	9606.ENSP00000256010	0	0	0	0	0	0	0	0.459	0.459
ADRB2	SLC9A3R1	9606.ENSP00000305372	9606.ENSP00000262613	0	0	0	0	0	0.884	0.9	0.988	0.999
ADRB2	ERBB2	9606.ENSP00000305372	9606.ENSP00000269571	0	0	0	0	0	0.36	0	0.746	0.831
ADRB2	EGFR	9606.ENSP00000305372	9606.ENSP00000275493	0	0	0	0	0	0.122	0	0.491	0.534
ADRB2	SST	9606.ENSP00000305372	9606.ENSP00000287641	0	0	0	0	0	0	0.6	0.322	0.717
ADRB2	ALB	9606.ENSP00000305372	9606.ENSP00000295897	0	0	0	0	0	0	0	0.451	0.451
ADRB2	CXCL8	9606.ENSP00000305372	9606.ENSP00000306512	0	0	0	0	0.076	0	0	0.381	0.403
ADRB2	P4HB	9606.ENSP00000305372	9606.ENSP00000327801	0	0	0	0	0	0	0	0.445	0.445
ADRB2	GCG	9606.ENSP00000305372	9606.ENSP00000387662	0	0	0	0	0	0	0	0.462	0.462
ADRB2	PTGER3	9606.ENSP00000305372	9606.ENSP00000349003	0	0	0	0	0	0	0	0.475	0.475
ADRB2	EDN3	9606.ENSP00000305372	9606.ENSP00000337128	0	0	0	0	0	0	0.6	0.102	0.625
ADRB2	GHRL	9606.ENSP00000305372	9606.ENSP00000335074	0	0	0	0	0	0.056	0.6	0.341	0.729
ADRB2	NPY	9606.ENSP00000305372	9606.ENSP00000384364	0	0	0	0	0	0	0.6	0.423	0.759
ADRB2	FPR1	9606.ENSP00000305372	9606.ENSP00000471493	0	0	0	0.572	0.065	0	0.9	0.325	0.914
ADRB2	F2	9606.ENSP00000305372	9606.ENSP00000308541	0	0	0	0	0	0.097	0.9	0.173	0.918
AGMAT	OTC	9606.ENSP00000364986	9606.ENSP00000039007	0	0	0	0	0.143	0.102	0	0.386	0.486
AGMAT	ASS1	9606.ENSP00000364986	9606.ENSP00000361471	0	0	0	0	0.095	0	0	0.526	0.553
AGMAT	AOC1	9606.ENSP00000364986	9606.ENSP00000411613	0.042	0	0	0	0	0	0.9	0.401	0.937
AGMO	ASS1	9606.ENSP00000341662	9606.ENSP00000361471	0	0	0	0	0.051	0	0	0.485	0.49
AHR	FKBP4	9606.ENSP00000242057	9606.ENSP00000001008	0	0	0	0	0	0	0	0.534	0.534
AHR	STUB1	9606.ENSP00000242057	9606.ENSP00000219548	0	0	0	0	0	0.486	0	0.234	0.589
AHR	NR3C1	9606.ENSP00000242057	9606.ENSP00000231509	0	0	0	0	0.059	0.057	0	0.724	0.733
AHR	DACH1	9606.ENSP00000242057	9606.ENSP00000482245	0	0	0	0	0	0.145	0	0.341	0.412
AHR	SOX2	9606.ENSP00000242057	9606.ENSP00000323588	0	0	0	0	0	0	0	0.415	0.415
AHR	EGFR	9606.ENSP00000242057	9606.ENSP00000275493	0	0	0	0	0.062	0	0	0.412	0.425
AHR	ATP4A	9606.ENSP00000242057	9606.ENSP00000262623	0	0	0	0	0	0	0	0.45	0.45
AHR	BNIP3	9606.ENSP00000242057	9606.ENSP00000357625	0	0	0	0	0	0	0	0.462	0.462
AHR	FOXA1	9606.ENSP00000242057	9606.ENSP00000250448	0	0	0	0	0.056	0.345	0	0.2	0.463
AHR	PITX2	9606.ENSP00000242057	9606.ENSP00000304169	0	0	0	0	0.062	0	0	0.454	0.466
AHR	CDH1	9606.ENSP00000242057	9606.ENSP00000261769	0	0	0	0	0	0	0	0.483	0.483
AHR	ALB	9606.ENSP00000242057	9606.ENSP00000295897	0	0	0	0	0.062	0	0	0.493	0.504
AHR	CXCL8	9606.ENSP00000242057	9606.ENSP00000306512	0	0	0	0	0.098	0	0	0.472	0.504
AHR	TP53	9606.ENSP00000242057	9606.ENSP00000269305	0	0	0	0	0	0	0	0.518	0.518
AHR	ALDH3A1	9606.ENSP00000242057	9606.ENSP00000411821	0	0	0	0	0	0	0	0.52	0.52
AHR	GPR29	9606.ENSP00000242057	9606.ENSP00000343952	0	0	0	0	0	0	0	0.533	0.533
AHR	STAT3	9606.ENSP00000242057	9606.ENSP00000264657	0	0	0	0	0.062	0.102	0	0.631	0.662
AHR	EP300	9606.ENSP00000242057	9606.ENSP00000263253	0	0	0	0	0.062	0.655	0	0.406	0.791
AHR	CREBBP	9606.ENSP00000242057	9606.ENSP00000262367	0	0	0	0	0	0	0	0.851	0.851
AHR	CTNNB1	9606.ENSP00000242057	9606.ENSP00000344456	0	0	0	0	0	0.675	0	0.618	0.87
AHR	RB1	9606.ENSP00000242057	9606.ENSP00000267163	0	0	0	0	0	0.857	0	0.134	0.871
AHR	AR	9606.ENSP00000242057	9606.ENSP00000363822	0	0	0	0	0	0.47	0	0.833	0.908
AHR	CYP1A1	9606.ENSP00000242057	9606.ENSP00000369050	0	0	0	0	0.062	0	0.9	0.934	0.993
AHR	HSP90AA1	9606.ENSP00000242057	9606.ENSP00000335153	0	0	0	0	0	0.885	0.9	0.99	0.999
AHSA1	FKBP4	9606.ENSP00000216479	9606.ENSP00000001008	0	0	0	0	0.231	0.538	0	0.692	0.881
AHSA1	CFTR	9606.ENSP00000216479	9606.ENSP00000003084	0	0	0	0	0	0.397	0	0.635	0.771
AHSA1	PPP5C	9606.ENSP00000216479	9606.ENSP00000012443	0	0	0	0	0.062	0.319	0	0.449	0.617
AHSA1	SLC9A3R1	9606.ENSP00000216479	9606.ENSP00000262613	0	0	0	0	0	0	0	0.411	0.41
AHSA1	CDK4	9606.ENSP00000216479	9606.ENSP00000257904	0	0	0	0	0.126	0	0	0.395	0.448
AHSA1	PDZK1	9606.ENSP00000216479	9606.ENSP00000394485	0	0	0	0	0	0	0	0.539	0.539
AHSA1	STUB1	9606.ENSP00000216479	9606.ENSP00000219548	0	0	0	0	0.096	0	0	0.605	0.628
AHSA1	HSPA4L	9606.ENSP00000216479	9606.ENSP00000296464	0	0	0	0	0.65	0.374	0	0.383	0.853
AHSA1	DNAJB1	9606.ENSP00000216479	9606.ENSP00000254322	0	0	0	0	0.468	0	0	0.765	0.869
AHSA1	CDC37	9606.ENSP00000216479	9606.ENSP00000222005	0	0	0	0	0.09	0.405	0	0.856	0.915
AHSA1	HSP90AA1	9606.ENSP00000216479	9606.ENSP00000335153	0	0	0	0	0.695	0.968	0	0.993	0.999
AIM1L	UNC93A	9606.ENSP00000310435	9606.ENSP00000230256	0	0	0	0	0.069	0	0	0.44	0.456
AIM1L	LYPD2	9606.ENSP00000310435	9606.ENSP00000352163	0	0	0	0	0	0	0	0.505	0.505
ALB	CFTR	9606.ENSP00000295897	9606.ENSP00000003084	0	0	0	0	0.062	0	0	0.568	0.578
ALB	OTC	9606.ENSP00000295897	9606.ENSP00000039007	0	0	0	0	0.146	0	0	0.342	0.414
ALB	KRT14	9606.ENSP00000295897	9606.ENSP00000167586	0	0	0	0	0	0	0	0.495	0.495
ALB	NGFR	9606.ENSP00000295897	9606.ENSP00000172229	0	0	0	0	0	0	0	0.463	0.463
ALB	AQP2	9606.ENSP00000295897	9606.ENSP00000199280	0	0	0	0	0.052	0	0	0.483	0.489
ALB	APOH	9606.ENSP00000295897	9606.ENSP00000205948	0	0	0	0	0.797	0	0	0.52	0.898
ALB	VCL	9606.ENSP00000295897	9606.ENSP00000211998	0	0	0	0	0	0	0	0.725	0.725
ALB	SERPIND1	9606.ENSP00000295897	9606.ENSP00000215727	0	0	0	0	0.351	0.104	0	0.32	0.57
ALB	OSM	9606.ENSP00000295897	9606.ENSP00000215781	0	0	0	0	0	0	0	0.568	0.568
ALB	TBL1X	9606.ENSP00000295897	9606.ENSP00000217964	0	0	0	0	0	0	0	0.621	0.621
ALB	TIMP1	9606.ENSP00000295897	9606.ENSP00000218388	0	0	0	0	0	0	0	0.606	0.606
ALB	MMP2	9606.ENSP00000295897	9606.ENSP00000219070	0	0	0	0	0.081	0.141	0	0.634	0.686
ALB	TSC2	9606.ENSP00000295897	9606.ENSP00000219476	0	0	0	0	0	0	0	0.426	0.426
ALB	PLAT	9606.ENSP00000295897	9606.ENSP00000220809	0	0	0	0	0.053	0.078	0	0.528	0.552
ALB	FCGRT	9606.ENSP00000295897	9606.ENSP00000221466	0	0	0	0	0.062	0.92	0	0.989	0.999
ALB	SERPINE1	9606.ENSP00000295897	9606.ENSP00000223095	0	0	0	0	0.076	0.104	0	0.627	0.665
ALB	CCND1	9606.ENSP00000295897	9606.ENSP00000227507	0	0	0	0	0	0	0	0.673	0.673
ALB	APOC3	9606.ENSP00000295897	9606.ENSP00000227667	0	0	0	0	0.723	0	0	0.505	0.857
ALB	CDKN1B	9606.ENSP00000295897	9606.ENSP00000228872	0	0	0	0	0	0	0	0.406	0.406
ALB	NANOG	9606.ENSP00000295897	9606.ENSP00000229307	0	0	0	0	0.077	0	0	0.664	0.676
ALB	NR3C1	9606.ENSP00000295897	9606.ENSP00000231509	0	0	0	0	0.052	0.176	0	0.582	0.645
ALB	LTF	9606.ENSP00000295897	9606.ENSP00000231751	0	0	0	0	0.344	0	0	0.516	0.669
ALB	HRG	9606.ENSP00000295897	9606.ENSP00000232003	0	0	0	0	0.178	0.072	0	0.475	0.565
ALB	APOB	9606.ENSP00000295897	9606.ENSP00000233242	0	0	0	0	0.564	0	0	0.855	0.934
ALB	APOA1	9606.ENSP00000295897	9606.ENSP00000236850	0	0	0	0	0.698	0.35	0.65	0.843	0.987
ALB	TNNT2	9606.ENSP00000295897	9606.ENSP00000236918	0	0	0	0	0	0	0	0.597	0.597
ALB	LRP1	9606.ENSP00000295897	9606.ENSP00000243077	0	0	0	0	0	0	0.65	0.472	0.807
ALB	FOXA1	9606.ENSP00000295897	9606.ENSP00000250448	0	0	0	0	0.136	0.145	0	0.418	0.533
ALB	APOE	9606.ENSP00000295897	9606.ENSP00000252486	0	0	0	0	0.096	0.262	0	0.954	0.967
ALB	GDF15	9606.ENSP00000295897	9606.ENSP00000252809	0	0	0	0	0.098	0	0	0.39	0.426
ALB	F12	9606.ENSP00000295897	9606.ENSP00000253496	0	0	0	0	0.097	0.078	0	0.382	0.44
ALB	CHI3L1	9606.ENSP00000295897	9606.ENSP00000255409	0	0	0	0	0.062	0	0	0.393	0.406
ALB	NTS	9606.ENSP00000295897	9606.ENSP00000256010	0	0	0	0	0.212	0	0	0.463	0.558
ALB	CCNB1	9606.ENSP00000295897	9606.ENSP00000256442	0	0	0	0	0	0	0	0.549	0.549
ALB	FOLH1	9606.ENSP00000295897	9606.ENSP00000256999	0	0	0	0	0	0	0	0.949	0.949
ALB	CDK4	9606.ENSP00000295897	9606.ENSP00000257904	0	0	0	0	0	0	0	0.5	0.5
ALB	ORM1	9606.ENSP00000295897	9606.ENSP00000259396	0	0	0	0	0.557	0.267	0	0.786	0.924
ALB	POU5F1	9606.ENSP00000295897	9606.ENSP00000259915	0	0	0	0	0.076	0	0	0.681	0.693
ALB	MMP7	9606.ENSP00000295897	9606.ENSP00000260227	0	0	0	0	0.058	0.141	0	0.633	0.677
ALB	CDH1	9606.ENSP00000295897	9606.ENSP00000261769	0	0	0	0	0.062	0	0	0.804	0.809
ALB	ANXA13	9606.ENSP00000295897	9606.ENSP00000262219	0	0	0	0	0.062	0	0	0.594	0.603
ALB	ATP4A	9606.ENSP00000295897	9606.ENSP00000262623	0	0	0	0	0.063	0	0	0.662	0.669
ALB	LCAT	9606.ENSP00000295897	9606.ENSP00000264005	0	0	0	0	0.065	0	0.65	0.577	0.849
ALB	SI	9606.ENSP00000295897	9606.ENSP00000264382	0	0	0	0	0.062	0	0	0.52	0.53
ALB	STAT3	9606.ENSP00000295897	9606.ENSP00000264657	0	0	0	0	0	0	0	0.73	0.73
ALB	CDK6	9606.ENSP00000295897	9606.ENSP00000265734	0	0	0	0	0	0	0	0.401	0.401
ALB	SLC5A1	9606.ENSP00000295897	9606.ENSP00000266088	0	0	0	0	0.062	0	0	0.416	0.429
ALB	CDK2	9606.ENSP00000295897	9606.ENSP00000266970	0	0	0	0	0.063	0	0	0.551	0.562
ALB	CDH2	9606.ENSP00000295897	9606.ENSP00000269141	0	0	0	0	0	0	0	0.613	0.613
ALB	TP53	9606.ENSP00000295897	9606.ENSP00000269305	0	0	0	0	0	0	0	0.715	0.715
ALB	ERBB2	9606.ENSP00000295897	9606.ENSP00000269571	0	0	0	0	0	0	0	0.923	0.923
ALB	FABP2	9606.ENSP00000295897	9606.ENSP00000274024	0	0	0	0	0.082	0	0	0.396	0.422
ALB	CCNA2	9606.ENSP00000295897	9606.ENSP00000274026	0	0	0	0	0	0	0	0.469	0.469
ALB	EGFR	9606.ENSP00000295897	9606.ENSP00000275493	0	0	0	0	0.062	0	0	0.784	0.789
ALB	SLC1A2	9606.ENSP00000295897	9606.ENSP00000278379	0	0	0	0	0.065	0	0	0.498	0.511
ALB	TMPRSS15	9606.ENSP00000295897	9606.ENSP00000284885	0	0	0	0	0.109	0.078	0	0.516	0.568
ALB	SST	9606.ENSP00000295897	9606.ENSP00000287641	0	0	0	0	0.062	0	0	0.634	0.642
ALB	LRP5	9606.ENSP00000295897	9606.ENSP00000294304	0	0	0	0	0.075	0	0	0.392	0.414
ALB	FABP1	9606.ENSP00000295897	9606.ENSP00000295834	0	0	0	0	0.59	0	0	0.599	0.828
ALB	CD55	9606.ENSP00000295897	9606.ENSP00000356030	0	0	0	0	0	0	0	0.402	0.402
ALB	CLDN2	9606.ENSP00000295897	9606.ENSP00000441283	0	0	0	0	0.072	0	0	0.389	0.409
ALB	EDNRA	9606.ENSP00000295897	9606.ENSP00000315011	0	0	0	0	0	0	0	0.41	0.41
ALB	DUOX1	9606.ENSP00000295897	9606.ENSP00000317997	0	0	0	0	0	0	0	0.413	0.413
ALB	TFF3	9606.ENSP00000295897	9606.ENSP00000430690	0	0	0	0	0.062	0	0	0.401	0.414
ALB	COL2A1	9606.ENSP00000295897	9606.ENSP00000369889	0	0	0	0	0	0	0	0.419	0.419
ALB	CXCL2	9606.ENSP00000295897	9606.ENSP00000427279	0	0	0	0	0	0	0	0.419	0.419
ALB	DKK1	9606.ENSP00000295897	9606.ENSP00000363081	0	0	0	0	0	0	0	0.421	0.421
ALB	MMP12	9606.ENSP00000295897	9606.ENSP00000458585	0	0	0	0	0.058	0.141	0	0.343	0.422
ALB	CDX2	9606.ENSP00000295897	9606.ENSP00000370408	0	0	0	0	0.056	0	0	0.416	0.425
ALB	PCK1	9606.ENSP00000295897	9606.ENSP00000319814	0	0	0	0	0.119	0	0	0.376	0.427
ALB	ANXA9	9606.ENSP00000295897	9606.ENSP00000357943	0	0	0	0	0	0	0	0.429	0.429
ALB	UGT2B7	9606.ENSP00000295897	9606.ENSP00000304811	0	0	0	0	0.136	0	0	0.369	0.431
ALB	GP2	9606.ENSP00000295897	9606.ENSP00000370767	0	0	0	0	0	0	0	0.432	0.432
ALB	CLDN3	9606.ENSP00000295897	9606.ENSP00000378577	0	0	0	0	0.087	0	0	0.415	0.443
ALB	CD2AP	9606.ENSP00000295897	9606.ENSP00000352264	0	0	0	0	0	0	0	0.443	0.443
ALB	GPER1	9606.ENSP00000295897	9606.ENSP00000380281	0	0	0	0	0	0	0	0.447	0.447
ALB	S100A8	9606.ENSP00000295897	9606.ENSP00000357722	0	0	0	0	0	0.128	0	0.4	0.454
ALB	MTTP	9606.ENSP00000295897	9606.ENSP00000427679	0	0	0	0	0.17	0	0	0.38	0.464
ALB	CA1	9606.ENSP00000295897	9606.ENSP00000430656	0	0	0	0	0.064	0	0	0.454	0.467
ALB	PLA2G2A	9606.ENSP00000295897	9606.ENSP00000383364	0	0	0	0	0.065	0	0	0.459	0.472
ALB	FABP3	9606.ENSP00000295897	9606.ENSP00000362817	0	0	0	0	0.062	0	0	0.463	0.474
ALB	CXCR2	9606.ENSP00000295897	9606.ENSP00000319635	0	0	0	0	0	0	0	0.48	0.48
ALB	PF4	9606.ENSP00000295897	9606.ENSP00000296029	0	0	0	0	0	0	0	0.487	0.487
ALB	MUC5AC	9606.ENSP00000295897	9606.ENSP00000485659	0	0	0	0	0.087	0	0	0.479	0.504
ALB	CA9	9606.ENSP00000295897	9606.ENSP00000367608	0	0	0	0	0.152	0	0	0.456	0.519
ALB	TNFRSF11B	9606.ENSP00000295897	9606.ENSP00000297350	0	0	0	0	0.07	0	0	0.513	0.528
ALB	ANXA2	9606.ENSP00000295897	9606.ENSP00000346032	0	0	0	0	0	0	0	0.53	0.53
ALB	P4HB	9606.ENSP00000295897	9606.ENSP00000327801	0	0	0	0	0	0	0	0.539	0.539
ALB	CXCL1	9606.ENSP00000295897	9606.ENSP00000379110	0	0	0	0	0	0	0	0.549	0.549
ALB	NOS2	9606.ENSP00000295897	9606.ENSP00000327251	0	0	0	0	0	0	0	0.55	0.55
ALB	HSP90AA1	9606.ENSP00000295897	9606.ENSP00000335153	0	0	0	0	0	0	0	0.569	0.57
ALB	APOA4	9606.ENSP00000295897	9606.ENSP00000350425	0	0	0	0	0.129	0.155	0	0.464	0.571
ALB	MSMB	9606.ENSP00000295897	9606.ENSP00000463092	0	0	0	0	0.064	0	0	0.564	0.575
ALB	CYP1A1	9606.ENSP00000295897	9606.ENSP00000369050	0	0	0	0	0.063	0	0	0.568	0.578
ALB	AR	9606.ENSP00000295897	9606.ENSP00000363822	0	0	0	0	0.052	0.058	0	0.569	0.582
ALB	NPY	9606.ENSP00000295897	9606.ENSP00000384364	0	0	0	0	0	0	0	0.592	0.593
ALB	CNTF	9606.ENSP00000295897	9606.ENSP00000355370	0	0	0	0	0	0	0	0.593	0.594
ALB	AQP4	9606.ENSP00000295897	9606.ENSP00000372654	0	0	0	0	0.052	0	0	0.592	0.596
ALB	CPS1	9606.ENSP00000295897	9606.ENSP00000402608	0	0	0	0	0.244	0.27	0	0.355	0.613
ALB	TNNI3	9606.ENSP00000295897	9606.ENSP00000341838	0	0	0	0	0	0	0	0.615	0.615
ALB	GHRL	9606.ENSP00000295897	9606.ENSP00000335074	0	0	0	0	0	0	0	0.616	0.616
ALB	HPR	9606.ENSP00000295897	9606.ENSP00000441828	0	0	0	0	0.376	0.149	0	0.336	0.617
ALB	GC	9606.ENSP00000295897	9606.ENSP00000421725	0	0	0	0.658	0.425	0	0	0.986	0.618
ALB	CBSL	9606.ENSP00000295897	9606.ENSP00000381231	0	0	0	0	0.064	0	0	0.613	0.622
ALB	SERPINB5	9606.ENSP00000295897	9606.ENSP00000372221	0	0	0	0	0.049	0.104	0	0.596	0.626
ALB	GAST	9606.ENSP00000295897	9606.ENSP00000331358	0	0	0	0	0	0	0	0.625	0.626
ALB	FCGR3A	9606.ENSP00000295897	9606.ENSP00000356946	0	0	0	0	0.055	0	0	0.627	0.632
ALB	SERPINA4	9606.ENSP00000295897	9606.ENSP00000450838	0	0	0	0	0.457	0.158	0	0.271	0.637
ALB	SOX2	9606.ENSP00000295897	9606.ENSP00000323588	0	0	0	0	0	0	0	0.663	0.663
ALB	ANPEP	9606.ENSP00000295897	9606.ENSP00000300060	0	0	0	0	0.063	0	0	0.664	0.672
ALB	NPHS2	9606.ENSP00000295897	9606.ENSP00000356587	0	0	0	0	0	0	0	0.676	0.676
ALB	MMP3	9606.ENSP00000295897	9606.ENSP00000299855	0	0	0	0	0.058	0.141	0	0.633	0.677
ALB	SERPINA5	9606.ENSP00000295897	9606.ENSP00000333203	0	0	0	0	0.35	0.149	0	0.497	0.698
ALB	LCN2	9606.ENSP00000295897	9606.ENSP00000362108	0	0	0	0	0.062	0	0	0.703	0.709
ALB	SAA1	9606.ENSP00000295897	9606.ENSP00000384906	0	0	0	0	0.062	0	0	0.706	0.713
ALB	NPHS1	9606.ENSP00000295897	9606.ENSP00000368190	0	0	0	0	0	0	0	0.727	0.727
ALB	FGB	9606.ENSP00000295897	9606.ENSP00000306099	0	0	0	0	0.613	0.061	0	0.324	0.733
ALB	CXCL8	9606.ENSP00000295897	9606.ENSP00000306512	0	0	0	0	0	0	0	0.743	0.743
ALB	KRT7	9606.ENSP00000295897	9606.ENSP00000329243	0	0	0	0	0	0.151	0	0.727	0.758
ALB	CTNNB1	9606.ENSP00000295897	9606.ENSP00000344456	0	0	0	0	0	0	0	0.803	0.803
ALB	PLG	9606.ENSP00000295897	9606.ENSP00000308938	0	0	0	0	0.26	0.073	0	0.749	0.813
ALB	FGG	9606.ENSP00000295897	9606.ENSP00000336829	0	0	0	0	0.752	0.099	0	0.353	0.842
ALB	ORM2	9606.ENSP00000295897	9606.ENSP00000394936	0	0	0	0	0.384	0.108	0	0.746	0.848
ALB	FGA	9606.ENSP00000295897	9606.ENSP00000306361	0	0	0	0	0.751	0.143	0	0.383	0.857
ALB	GH1	9606.ENSP00000295897	9606.ENSP00000312673	0	0	0	0	0.063	0.8	0	0.429	0.883
ALB	HP	9606.ENSP00000295897	9606.ENSP00000348170	0	0	0	0	0.354	0.149	0	0.843	0.906
ALB	FABP6	9606.ENSP00000295897	9606.ENSP00000377549	0	0	0	0	0.062	0	0.9	0.471	0.946
ALB	DPP4	9606.ENSP00000295897	9606.ENSP00000353731	0	0	0	0	0.063	0	0	0.964	0.965
ALB	F2	9606.ENSP00000295897	9606.ENSP00000308541	0	0	0	0	0.624	0.073	0	0.908	0.965
ALB	GCG	9606.ENSP00000295897	9606.ENSP00000387662	0	0	0	0	0	0	0	0.988	0.988
ALDH3A1	GSTA3	9606.ENSP00000411821	9606.ENSP00000211122	0	0	0	0	0	0.104	0.65	0.181	0.72
ALDH3A1	NANOG	9606.ENSP00000411821	9606.ENSP00000229307	0	0	0	0	0	0	0	0.526	0.526
ALDH3A1	POU5F1	9606.ENSP00000411821	9606.ENSP00000259915	0	0	0	0	0	0	0	0.474	0.474
ALDH3A1	CDH1	9606.ENSP00000411821	9606.ENSP00000261769	0	0	0	0	0	0	0	0.431	0.431
ALDH3A1	TP53	9606.ENSP00000411821	9606.ENSP00000269305	0	0	0	0	0	0	0	0.428	0.428
ALDH3A1	ERBB2	9606.ENSP00000411821	9606.ENSP00000269571	0	0	0	0	0.062	0	0	0.405	0.418
ALDH3A1	SOX2	9606.ENSP00000411821	9606.ENSP00000323588	0	0	0	0	0.045	0.11	0	0.516	0.553
ALDH3A1	CTNNB1	9606.ENSP00000411821	9606.ENSP00000344456	0	0	0	0	0	0	0	0.418	0.418
ALDH3A1	CNDP1	9606.ENSP00000411821	9606.ENSP00000351682	0.046	0	0	0	0	0	0.9	0.078	0.904
ALDH3A1	CYP1A1	9606.ENSP00000411821	9606.ENSP00000369050	0	0	0	0	0.13	0.061	0	0.644	0.684
ALDH3A1	CARNS1	9606.ENSP00000411821	9606.ENSP00000389009	0	0	0	0	0	0.058	0.9	0.08	0.905
ALDOB	OTC	9606.ENSP00000363988	9606.ENSP00000039007	0	0	0	0	0.387	0	0	0.305	0.556
ALDOB	CKM	9606.ENSP00000363988	9606.ENSP00000221476	0	0	0	0	0.108	0.303	0	0.124	0.408
ALDOB	APOC3	9606.ENSP00000363988	9606.ENSP00000227667	0	0	0	0	0.633	0	0	0.245	0.711
ALDOB	RBP2	9606.ENSP00000363988	9606.ENSP00000232217	0	0	0	0	0.212	0.191	0	0.153	0.413
ALDOB	APOB	9606.ENSP00000363988	9606.ENSP00000233242	0	0	0	0	0.525	0.056	0	0.187	0.604
ALDOB	APOA1	9606.ENSP00000363988	9606.ENSP00000236850	0	0	0	0	0.278	0	0	0.228	0.419
ALDOB	BAAT	9606.ENSP00000363988	9606.ENSP00000259407	0.046	0	0	0	0.079	0	0	0.766	0.776
ALDOB	FABP1	9606.ENSP00000363988	9606.ENSP00000295834	0	0	0	0	0.374	0.191	0	0.335	0.634
ALDOB	FGB	9606.ENSP00000363988	9606.ENSP00000306099	0	0	0	0	0.197	0	0	0.294	0.409
ALDOB	FGA	9606.ENSP00000363988	9606.ENSP00000306361	0	0	0	0	0.261	0	0	0.247	0.42
ALDOB	PCK1	9606.ENSP00000363988	9606.ENSP00000319814	0	0	0	0	0.249	0	0	0.492	0.603
ALDOB	HKDC1	9606.ENSP00000363988	9606.ENSP00000346643	0	0	0	0	0.117	0	0.6	0.561	0.831
ALDOB	APOA4	9606.ENSP00000363988	9606.ENSP00000350425	0	0	0	0	0.468	0	0	0.264	0.592
ALDOB	S100A12	9606.ENSP00000363988	9606.ENSP00000357726	0	0	0	0	0	0.704	0	0	0.704
ALDOB	CKMT2	9606.ENSP00000363988	9606.ENSP00000404203	0	0	0	0	0.083	0.234	0	0.297	0.463
ALPI	MOGAT2	9606.ENSP00000295463	9606.ENSP00000198801	0	0	0	0	0.382	0	0	0.123	0.435
ALPI	CKM	9606.ENSP00000295463	9606.ENSP00000221476	0	0	0	0	0	0	0	0.443	0.443
ALPI	MEP1A	9606.ENSP00000295463	9606.ENSP00000230588	0	0	0	0	0.412	0	0	0.051	0.419
ALPI	VIL1	9606.ENSP00000295463	9606.ENSP00000248444	0	0	0	0	0.188	0	0	0.315	0.42
ALPI	SI	9606.ENSP00000295463	9606.ENSP00000264382	0	0	0	0	0.363	0	0	0.379	0.587
ALPI	GUCA2A	9606.ENSP00000295463	9606.ENSP00000349493	0	0	0	0	0.371	0	0	0.108	0.414
ALPI	FABP1	9606.ENSP00000295463	9606.ENSP00000295834	0	0	0	0	0.36	0	0	0.15	0.433
ALPI	APOA4	9606.ENSP00000295463	9606.ENSP00000350425	0	0	0	0	0.438	0	0	0.067	0.453
ALPI	CKMT2	9606.ENSP00000295463	9606.ENSP00000404203	0	0	0	0	0	0	0	0.475	0.475
ANPEP	CEACAM7	9606.ENSP00000300060	9606.ENSP00000006724	0	0	0	0	0.049	0	0	0.429	0.433
ANPEP	NGFR	9606.ENSP00000300060	9606.ENSP00000172229	0	0	0	0	0	0	0	0.481	0.481
ANPEP	CEACAM6	9606.ENSP00000300060	9606.ENSP00000199764	0	0	0	0	0.065	0	0	0.409	0.424
ANPEP	NANOG	9606.ENSP00000300060	9606.ENSP00000229307	0	0	0	0	0.062	0	0	0.492	0.503
ANPEP	POU5F1	9606.ENSP00000300060	9606.ENSP00000259915	0	0	0	0	0	0	0	0.502	0.502
ANPEP	CHRDL2	9606.ENSP00000300060	9606.ENSP00000263671	0	0	0	0	0	0	0	0.571	0.571
ANPEP	SI	9606.ENSP00000300060	9606.ENSP00000264382	0	0	0	0	0.062	0	0	0.575	0.584
ANPEP	IQGAP1	9606.ENSP00000300060	9606.ENSP00000268182	0	0	0	0	0.062	0	0	0.77	0.775
ANPEP	MEP1B	9606.ENSP00000300060	9606.ENSP00000269202	0	0	0	0	0.062	0.339	0	0.345	0.558
ANPEP	TP53	9606.ENSP00000300060	9606.ENSP00000269305	0	0	0	0	0	0	0	0.483	0.483
ANPEP	SOX2	9606.ENSP00000300060	9606.ENSP00000323588	0	0	0	0	0	0	0	0.451	0.451
ANPEP	CXCL2	9606.ENSP00000300060	9606.ENSP00000427279	0	0	0	0	0.112	0	0	0.414	0.457
ANPEP	ASL	9606.ENSP00000300060	9606.ENSP00000307188	0	0	0	0	0.083	0	0	0.432	0.458
ANPEP	CXCL8	9606.ENSP00000300060	9606.ENSP00000306512	0	0	0	0	0.143	0	0	0.399	0.463
ANPEP	GP2	9606.ENSP00000300060	9606.ENSP00000370767	0	0	0	0	0	0	0	0.474	0.474
ANPEP	CXCL1	9606.ENSP00000300060	9606.ENSP00000379110	0	0	0	0	0.172	0	0	0.412	0.492
ANPEP	CDX2	9606.ENSP00000300060	9606.ENSP00000370408	0	0	0	0	0.062	0	0	0.556	0.566
ANPEP	CXCR2	9606.ENSP00000300060	9606.ENSP00000319635	0	0	0	0	0	0	0	0.581	0.581
ANPEP	FCGR3A	9606.ENSP00000300060	9606.ENSP00000356946	0	0	0	0	0.076	0	0	0.61	0.624
ANPEP	DPP4	9606.ENSP00000300060	9606.ENSP00000353731	0.049	0	0	0	0.12	0	0	0.761	0.783
ANXA13	S100A9	9606.ENSP00000262219	9606.ENSP00000357727	0	0	0	0	0	0.29	0	0.208	0.413
ANXA13	S100A12	9606.ENSP00000262219	9606.ENSP00000357726	0	0	0	0	0	0.29	0	0.235	0.433
ANXA13	TP53	9606.ENSP00000262219	9606.ENSP00000269305	0	0	0	0	0	0	0	0.455	0.455
ANXA13	ANXA2	9606.ENSP00000262219	9606.ENSP00000346032	0	0	0	0.893	0	0.43	0	0.607	0.465
ANXA13	HSP90AA1	9606.ENSP00000262219	9606.ENSP00000335153	0	0	0	0	0	0.056	0	0.527	0.535
ANXA13	S100A10	9606.ENSP00000262219	9606.ENSP00000357801	0	0	0	0	0.062	0.058	0	0.586	0.602
ANXA2	CFTR	9606.ENSP00000346032	9606.ENSP00000003084	0	0	0	0	0	0.044	0	0.527	0.529
ANXA2	AQP2	9606.ENSP00000346032	9606.ENSP00000199280	0	0	0	0	0	0	0	0.476	0.476
ANXA2	APOH	9606.ENSP00000346032	9606.ENSP00000205948	0	0	0	0	0	0.27	0	0.809	0.855
ANXA2	TIMP1	9606.ENSP00000346032	9606.ENSP00000218388	0	0	0	0	0.265	0	0	0.322	0.48
ANXA2	MMP2	9606.ENSP00000346032	9606.ENSP00000219070	0	0	0	0	0.107	0.27	0	0.509	0.652
ANXA2	PLAT	9606.ENSP00000346032	9606.ENSP00000220809	0	0	0	0	0.096	0.47	0.9	0.988	0.999
ANXA2	SERPINE1	9606.ENSP00000346032	9606.ENSP00000223095	0	0	0	0	0.164	0	0	0.455	0.525
ANXA2	CDH1	9606.ENSP00000346032	9606.ENSP00000261769	0	0	0	0	0	0.115	0	0.497	0.536
ANXA2	STAT3	9606.ENSP00000346032	9606.ENSP00000264657	0	0	0	0	0.062	0.27	0	0.744	0.809
ANXA2	IQGAP1	9606.ENSP00000346032	9606.ENSP00000268182	0	0	0	0	0.119	0.292	0	0.261	0.499
ANXA2	TP53	9606.ENSP00000346032	9606.ENSP00000269305	0	0	0	0	0.062	0.27	0	0.828	0.872
ANXA2	ERBB2	9606.ENSP00000346032	9606.ENSP00000269571	0	0	0	0	0.062	0.129	0	0.345	0.418
ANXA2	EGFR	9606.ENSP00000346032	9606.ENSP00000275493	0	0	0	0	0.095	0.486	0	0.71	0.853
ANXA2	KRT17	9606.ENSP00000346032	9606.ENSP00000308452	0	0	0	0	0.07	0.094	0	0.415	0.464
ANXA2	PLG	9606.ENSP00000346032	9606.ENSP00000308938	0	0	0	0	0	0.225	0.9	0.994	0.999
ANXA2	P4HB	9606.ENSP00000346032	9606.ENSP00000327801	0	0	0	0	0.107	0.058	0	0.391	0.443
ANXA2	HSP90AA1	9606.ENSP00000346032	9606.ENSP00000335153	0	0	0	0	0	0.056	0	0.67	0.676
ANXA2	CTNNB1	9606.ENSP00000346032	9606.ENSP00000344456	0	0	0	0	0.062	0	0	0.408	0.421
ANXA2	GP2	9606.ENSP00000346032	9606.ENSP00000370767	0	0	0	0	0	0	0	0.433	0.433
ANXA2	S100A12	9606.ENSP00000346032	9606.ENSP00000357726	0	0	0	0	0	0.29	0	0.261	0.452
ANXA2	S100A9	9606.ENSP00000346032	9606.ENSP00000357727	0	0	0	0	0	0.29	0	0.323	0.498
ANXA2	S100A10	9606.ENSP00000346032	9606.ENSP00000357801	0	0	0	0	0.714	0.901	0.9	0.989	0.999
ANXA9	TP53	9606.ENSP00000357943	9606.ENSP00000269305	0	0	0	0	0	0	0	0.436	0.436
ANXA9	HSP90AA1	9606.ENSP00000357943	9606.ENSP00000335153	0	0	0	0	0	0.056	0	0.521	0.528
ANXA9	S100A12	9606.ENSP00000357943	9606.ENSP00000357726	0	0	0	0	0	0.29	0	0.212	0.416
ANXA9	S100A9	9606.ENSP00000357943	9606.ENSP00000357727	0	0	0	0	0.061	0.29	0	0.205	0.423
ANXA9	S100A10	9606.ENSP00000357943	9606.ENSP00000357801	0	0	0	0	0.062	0.058	0	0.443	0.465
AOC1	HDC	9606.ENSP00000411613	9606.ENSP00000267845	0	0	0	0	0	0	0.9	0.667	0.965
AOC1	FABP2	9606.ENSP00000411613	9606.ENSP00000274024	0	0	0	0	0.069	0	0	0.56	0.572
APC	TBL1X	9606.ENSP00000257430	9606.ENSP00000217964	0	0	0	0	0.078	0.07	0.8	0.095	0.824
APC	CCND1	9606.ENSP00000257430	9606.ENSP00000227507	0	0	0	0	0	0.121	0	0.608	0.641
APC	SKP1	9606.ENSP00000257430	9606.ENSP00000231487	0	0	0	0	0	0	0.9	0.14	0.91
APC	BCL9	9606.ENSP00000257430	9606.ENSP00000234739	0	0	0	0	0.063	0	0.65	0.321	0.757
APC	NOS2	9606.ENSP00000257430	9606.ENSP00000327251	0	0	0	0	0	0.389	0	0.084	0.416
APC	CDX2	9606.ENSP00000257430	9606.ENSP00000370408	0	0	0	0	0	0	0	0.421	0.421
APC	EGFR	9606.ENSP00000257430	9606.ENSP00000275493	0	0	0	0	0	0	0	0.421	0.421
APC	PLA2G2A	9606.ENSP00000257430	9606.ENSP00000383364	0	0	0	0	0	0.246	0	0.306	0.454
APC	LRP8	9606.ENSP00000257430	9606.ENSP00000303634	0	0	0	0	0.062	0.417	0	0.094	0.461
APC	KRT17	9606.ENSP00000257430	9606.ENSP00000308452	0	0	0	0	0	0.473	0	0.045	0.475
APC	DKK1	9606.ENSP00000257430	9606.ENSP00000363081	0	0	0	0	0	0	0	0.482	0.482
APC	RGS1	9606.ENSP00000257430	9606.ENSP00000356429	0	0	0	0	0.059	0.213	0	0.451	0.558
APC	TFAP2A	9606.ENSP00000257430	9606.ENSP00000368924	0	0	0	0	0	0.27	0	0.435	0.57
APC	CDH3	9606.ENSP00000257430	9606.ENSP00000264012	0	0	0	0	0	0	0.54	0.112	0.574
APC	IQGAP1	9606.ENSP00000257430	9606.ENSP00000268182	0	0	0	0	0	0.213	0	0.517	0.604
APC	TP53	9606.ENSP00000257430	9606.ENSP00000269305	0	0	0	0	0	0.389	0	0.615	0.754
APC	CDH2	9606.ENSP00000257430	9606.ENSP00000269141	0	0	0	0	0	0	0.72	0.241	0.778
APC	LEF1	9606.ENSP00000257430	9606.ENSP00000265165	0	0	0	0	0	0.105	0.6	0.608	0.847
APC	CDH1	9606.ENSP00000257430	9606.ENSP00000261769	0	0	0	0	0	0	0.72	0.518	0.859
APC	PTPN13	9606.ENSP00000257430	9606.ENSP00000394794	0	0	0	0	0	0.75	0	0.824	0.954
APC	LRP6	9606.ENSP00000257430	9606.ENSP00000261349	0	0	0	0	0.062	0	0.9	0.592	0.958
APC	LRP5	9606.ENSP00000257430	9606.ENSP00000294304	0	0	0	0	0.052	0	0.9	0.69	0.968
APC	AXIN1	9606.ENSP00000257430	9606.ENSP00000262320	0	0	0	0	0.066	0.991	0.9	0.992	0.999
APC	CTNNB1	9606.ENSP00000257430	9606.ENSP00000344456	0	0	0	0	0.065	0.998	0.9	0.994	0.999
APOA1	APOH	9606.ENSP00000236850	9606.ENSP00000205948	0	0	0	0	0.845	0.386	0.72	0.663	0.989
APOA1	SERPIND1	9606.ENSP00000236850	9606.ENSP00000215727	0	0	0	0	0.598	0.141	0	0.349	0.756
APOA1	TBL1X	9606.ENSP00000236850	9606.ENSP00000217964	0	0	0	0	0	0	0.9	0.186	0.915
APOA1	SERPINE1	9606.ENSP00000236850	9606.ENSP00000223095	0	0	0	0	0.062	0.141	0	0.556	0.611
APOA1	APOC3	9606.ENSP00000236850	9606.ENSP00000227667	0	0	0	0	0.957	0	0.8	0.938	0.999
APOA1	LTF	9606.ENSP00000236850	9606.ENSP00000231751	0	0	0	0	0.145	0	0.5	0.281	0.665
APOA1	HRG	9606.ENSP00000236850	9606.ENSP00000232003	0	0	0	0	0.15	0	0	0.414	0.48
APOA1	RBP2	9606.ENSP00000236850	9606.ENSP00000232217	0	0	0	0	0.098	0	0.65	0.296	0.758
APOA1	APOB	9606.ENSP00000236850	9606.ENSP00000233242	0	0	0	0	0.793	0.698	0.72	0.928	0.998
APOA1	C4BPA	9606.ENSP00000236850	9606.ENSP00000356037	0	0	0	0	0.111	0	0	0.357	0.404
APOA1	CXCL8	9606.ENSP00000236850	9606.ENSP00000306512	0	0	0	0	0	0	0	0.42	0.42
APOA1	NTS	9606.ENSP00000236850	9606.ENSP00000256010	0	0	0	0	0.426	0	0	0.074	0.445
APOA1	PCK1	9606.ENSP00000236850	9606.ENSP00000319814	0	0	0	0	0.231	0	0	0.319	0.454
APOA1	PLA2G2A	9606.ENSP00000236850	9606.ENSP00000383364	0	0	0	0	0.105	0	0	0.416	0.455
APOA1	SORT1	9606.ENSP00000236850	9606.ENSP00000256637	0	0	0	0	0	0	0	0.458	0.457
APOA1	FABP3	9606.ENSP00000236850	9606.ENSP00000362817	0	0	0	0	0.062	0	0	0.452	0.464
APOA1	STAT3	9606.ENSP00000236850	9606.ENSP00000264657	0	0	0	0	0	0	0	0.475	0.475
APOA1	SERPINA5	9606.ENSP00000236850	9606.ENSP00000333203	0	0	0	0	0.25	0.171	0	0.27	0.506
APOA1	SERPINA4	9606.ENSP00000236850	9606.ENSP00000450838	0	0	0	0	0.31	0.183	0	0.21	0.515
APOA1	FABP2	9606.ENSP00000236850	9606.ENSP00000274024	0	0	0	0	0.157	0	0	0.468	0.533
APOA1	SEMG1	9606.ENSP00000236850	9606.ENSP00000361867	0	0	0	0	0	0	0.5	0.166	0.565
APOA1	GC	9606.ENSP00000236850	9606.ENSP00000421725	0	0	0	0	0.183	0.155	0	0.61	0.707
APOA1	LIPG	9606.ENSP00000236850	9606.ENSP00000261292	0	0	0	0	0.062	0	0	0.704	0.711
APOA1	PLG	9606.ENSP00000236850	9606.ENSP00000308938	0	0	0	0	0.344	0	0	0.653	0.762
APOA1	ORM1	9606.ENSP00000236850	9606.ENSP00000259396	0	0	0	0	0.572	0	0	0.577	0.811
APOA1	FGB	9606.ENSP00000236850	9606.ENSP00000306099	0	0	0	0	0.632	0.081	0	0.502	0.817
APOA1	ORM2	9606.ENSP00000236850	9606.ENSP00000394936	0	0	0	0	0.68	0	0	0.49	0.83
APOA1	LIPC	9606.ENSP00000236850	9606.ENSP00000299022	0	0	0	0	0.14	0	0.54	0.681	0.863
APOA1	SAA1	9606.ENSP00000236850	9606.ENSP00000384906	0	0	0	0	0.062	0	0.54	0.734	0.875
APOA1	FGG	9606.ENSP00000236850	9606.ENSP00000336829	0	0	0	0	0.747	0.181	0	0.46	0.878
APOA1	F2	9606.ENSP00000236850	9606.ENSP00000308541	0	0	0	0	0.801	0	0	0.519	0.9
APOA1	SMARCD3	9606.ENSP00000236850	9606.ENSP00000262188	0	0	0	0	0	0	0.9	0	0.9
APOA1	EP300	9606.ENSP00000236850	9606.ENSP00000263253	0	0	0	0	0	0	0.9	0.102	0.906
APOA1	CREBBP	9606.ENSP00000236850	9606.ENSP00000262367	0	0	0	0	0	0	0.9	0.116	0.907
APOA1	PLA2G7	9606.ENSP00000236850	9606.ENSP00000274793	0	0	0	0	0	0	0.72	0.689	0.909
APOA1	APOA4	9606.ENSP00000236850	9606.ENSP00000350425	0	0	0	0.706	0.444	0	0.8	0.866	0.913
APOA1	P4HB	9606.ENSP00000236850	9606.ENSP00000327801	0	0	0	0	0.062	0	0.9	0.293	0.927
APOA1	LRP8	9606.ENSP00000236850	9606.ENSP00000303634	0	0	0	0	0	0	0.9	0.335	0.93
APOA1	FGA	9606.ENSP00000236850	9606.ENSP00000306361	0	0	0	0	0.643	0.521	0.3	0.509	0.933
APOA1	LRP1	9606.ENSP00000236850	9606.ENSP00000243077	0	0	0	0	0	0	0.9	0.369	0.934
APOA1	HPR	9606.ENSP00000236850	9606.ENSP00000441828	0	0	0	0	0.224	0.213	0.72	0.716	0.945
APOA1	FABP1	9606.ENSP00000236850	9606.ENSP00000295834	0	0	0	0	0.646	0	0.9	0.487	0.98
APOA1	MTTP	9606.ENSP00000236850	9606.ENSP00000427679	0	0	0	0	0.548	0	0.9	0.635	0.982
APOA1	APOE	9606.ENSP00000236850	9606.ENSP00000252486	0	0	0	0	0.205	0.371	0.8	0.981	0.997
APOA1	HP	9606.ENSP00000236850	9606.ENSP00000348170	0	0	0	0	0.182	0.413	0.72	0.986	0.997
APOA1	LCAT	9606.ENSP00000236850	9606.ENSP00000264005	0	0	0	0	0.088	0.873	0.8	0.989	0.999
APOA4	MOGAT2	9606.ENSP00000350425	9606.ENSP00000198801	0	0	0	0	0.394	0	0	0.145	0.46
APOA4	APOH	9606.ENSP00000350425	9606.ENSP00000205948	0	0	0	0	0.133	0.099	0.72	0.615	0.904
APOA4	APOC3	9606.ENSP00000350425	9606.ENSP00000227667	0	0	0	0	0.566	0	0.8	0.834	0.984
APOA4	LTF	9606.ENSP00000350425	9606.ENSP00000231751	0	0	0	0	0.095	0	0.5	0.245	0.628
APOA4	HRG	9606.ENSP00000350425	9606.ENSP00000232003	0	0	0	0	0.561	0	0	0.344	0.699
APOA4	RBP2	9606.ENSP00000350425	9606.ENSP00000232217	0	0	0	0	0.352	0	0.65	0.286	0.824
APOA4	APOB	9606.ENSP00000350425	9606.ENSP00000233242	0	0	0	0	0.617	0.376	0.72	0.753	0.981
APOA4	LRP1	9606.ENSP00000350425	9606.ENSP00000243077	0	0	0	0	0	0	0.9	0.128	0.909
APOA4	APOE	9606.ENSP00000350425	9606.ENSP00000252486	0	0	0	0.638	0.108	0.225	0.8	0.704	0.887
APOA4	F12	9606.ENSP00000350425	9606.ENSP00000253496	0	0	0	0	0.493	0	0	0.188	0.57
APOA4	SORT1	9606.ENSP00000350425	9606.ENSP00000256637	0	0	0	0	0	0	0	0.403	0.403
APOA4	ORM1	9606.ENSP00000350425	9606.ENSP00000259396	0	0	0	0	0.393	0	0	0.435	0.643
APOA4	LIPG	9606.ENSP00000350425	9606.ENSP00000261292	0	0	0	0	0.062	0	0	0.421	0.433
APOA4	LCAT	9606.ENSP00000350425	9606.ENSP00000264005	0	0	0	0	0.065	0.057	0.72	0.528	0.868
APOA4	FABP2	9606.ENSP00000350425	9606.ENSP00000274024	0	0	0	0	0.215	0	0	0.529	0.614
APOA4	PLA2G7	9606.ENSP00000350425	9606.ENSP00000274793	0	0	0	0	0	0	0.72	0.246	0.779
APOA4	FABP1	9606.ENSP00000350425	9606.ENSP00000295834	0	0	0	0	0.696	0	0	0.473	0.833
APOA4	SLC51A	9606.ENSP00000350425	9606.ENSP00000296327	0	0	0	0	0.523	0	0	0.134	0.569
APOA4	DEFA6	9606.ENSP00000350425	9606.ENSP00000297436	0	0	0	0	0.403	0	0	0	0.403
APOA4	LIPC	9606.ENSP00000350425	9606.ENSP00000299022	0	0	0	0	0.131	0	0.54	0.527	0.794
APOA4	MMP3	9606.ENSP00000350425	9606.ENSP00000299855	0	0	0	0	0.062	0	0	0.418	0.43
APOA4	LRP8	9606.ENSP00000350425	9606.ENSP00000303634	0	0	0	0	0	0	0.9	0.162	0.912
APOA4	TM4SF4	9606.ENSP00000350425	9606.ENSP00000305852	0	0	0	0	0.669	0	0	0	0.669
APOA4	FGB	9606.ENSP00000350425	9606.ENSP00000306099	0	0	0	0	0.739	0.081	0	0.391	0.841
APOA4	FGA	9606.ENSP00000350425	9606.ENSP00000306361	0	0	0	0	0.683	0.081	0.3	0.455	0.874
APOA4	F2	9606.ENSP00000350425	9606.ENSP00000308541	0	0	0	0	0.2	0	0	0.31	0.424
APOA4	PLG	9606.ENSP00000350425	9606.ENSP00000308938	0	0	0	0	0.265	0	0	0.272	0.442
APOA4	PCK1	9606.ENSP00000350425	9606.ENSP00000319814	0	0	0	0	0.476	0	0	0.374	0.658
APOA4	P4HB	9606.ENSP00000350425	9606.ENSP00000327801	0	0	0	0	0.062	0	0.9	0.134	0.911
APOA4	FGG	9606.ENSP00000350425	9606.ENSP00000336829	0	0	0	0	0.673	0.081	0	0.425	0.812
APOA4	HP	9606.ENSP00000350425	9606.ENSP00000348170	0	0	0	0	0.065	0	0.72	0.64	0.897
APOA4	GUCA2A	9606.ENSP00000350425	9606.ENSP00000349493	0	0	0	0	0.352	0	0	0.151	0.427
APOA4	FABP3	9606.ENSP00000350425	9606.ENSP00000362817	0	0	0	0	0.062	0	0	0.395	0.408
APOA4	C4BPA	9606.ENSP00000350425	9606.ENSP00000356037	0	0	0	0	0.092	0	0	0.407	0.438
APOA4	SEMG1	9606.ENSP00000350425	9606.ENSP00000361867	0	0	0	0	0	0	0.5	0	0.499
APOA4	FABP6	9606.ENSP00000350425	9606.ENSP00000377549	0	0	0	0	0.13	0	0	0.497	0.543
APOA4	ORM2	9606.ENSP00000350425	9606.ENSP00000394936	0	0	0	0	0.393	0	0	0.381	0.609
APOA4	SAA1	9606.ENSP00000350425	9606.ENSP00000384906	0	0	0	0	0.062	0	0.54	0.457	0.745
APOA4	HPR	9606.ENSP00000350425	9606.ENSP00000441828	0	0	0	0	0.083	0	0.72	0.265	0.795
APOA4	GC	9606.ENSP00000350425	9606.ENSP00000421725	0	0	0	0	0.648	0.155	0	0.596	0.869
APOA4	MTTP	9606.ENSP00000350425	9606.ENSP00000427679	0	0	0	0	0.352	0	0.9	0.471	0.962
APOB	MOGAT2	9606.ENSP00000233242	9606.ENSP00000198801	0	0	0	0	0.232	0	0	0.339	0.472
APOB	APOH	9606.ENSP00000233242	9606.ENSP00000205948	0	0	0	0	0.812	0	0.72	0.608	0.977
APOB	SERPIND1	9606.ENSP00000233242	9606.ENSP00000215727	0	0	0	0	0.551	0	0	0.34	0.691
APOB	SERPINE1	9606.ENSP00000233242	9606.ENSP00000223095	0	0	0	0	0.072	0	0	0.606	0.619
APOB	APOC3	9606.ENSP00000233242	9606.ENSP00000227667	0	0	0	0	0.686	0	0.72	0.965	0.996
APOB	HRG	9606.ENSP00000233242	9606.ENSP00000232003	0	0	0	0	0.632	0	0	0.298	0.73
APOB	RBP2	9606.ENSP00000233242	9606.ENSP00000232217	0	0	0	0	0.089	0	0.65	0.228	0.732
APOB	CXCL8	9606.ENSP00000233242	9606.ENSP00000306512	0	0	0	0	0	0	0	0.401	0.4
APOB	SERPINA4	9606.ENSP00000233242	9606.ENSP00000450838	0	0	0	0	0.348	0	0	0.12	0.402
APOB	SLC30A10	9606.ENSP00000233242	9606.ENSP00000355893	0	0	0	0	0.129	0.347	0	0.059	0.419
APOB	SLC27A2	9606.ENSP00000233242	9606.ENSP00000267842	0	0	0	0	0.118	0	0	0.415	0.462
APOB	PLA2G2A	9606.ENSP00000233242	9606.ENSP00000383364	0	0	0	0	0.124	0	0	0.414	0.465
APOB	DPP4	9606.ENSP00000233242	9606.ENSP00000353731	0	0	0	0	0.063	0	0	0.456	0.468
APOB	FABP2	9606.ENSP00000233242	9606.ENSP00000274024	0	0	0	0	0.086	0	0	0.501	0.524
APOB	LRP6	9606.ENSP00000233242	9606.ENSP00000261349	0	0	0	0	0.062	0.323	0	0.314	0.526
APOB	GCG	9606.ENSP00000233242	9606.ENSP00000387662	0	0	0	0	0	0	0	0.529	0.529
APOB	SLC51A	9606.ENSP00000233242	9606.ENSP00000296327	0	0	0	0	0.512	0	0	0.074	0.529
APOB	F12	9606.ENSP00000233242	9606.ENSP00000253496	0	0	0	0	0.454	0.104	0	0.148	0.546
APOB	NTS	9606.ENSP00000233242	9606.ENSP00000256010	0	0	0	0	0.546	0	0	0.091	0.569
APOB	CDA	9606.ENSP00000233242	9606.ENSP00000364212	0	0	0	0	0.062	0	0	0.561	0.57
APOB	TM4SF4	9606.ENSP00000233242	9606.ENSP00000305852	0	0	0	0	0.557	0	0	0.08	0.575
APOB	ORM1	9606.ENSP00000233242	9606.ENSP00000259396	0	0	0	0	0.412	0	0	0.334	0.591
APOB	ORM2	9606.ENSP00000233242	9606.ENSP00000394936	0	0	0	0	0.438	0	0	0.335	0.61
APOB	COLEC12	9606.ENSP00000233242	9606.ENSP00000383115	0	0	0	0	0.078	0	0.6	0	0.615
APOB	GC	9606.ENSP00000233242	9606.ENSP00000421725	0	0	0	0	0.516	0	0	0.321	0.657
APOB	LIPG	9606.ENSP00000233242	9606.ENSP00000261292	0	0	0	0	0.062	0	0	0.66	0.667
APOB	PCK1	9606.ENSP00000233242	9606.ENSP00000319814	0	0	0	0	0.519	0	0	0.337	0.667
APOB	SAA1	9606.ENSP00000233242	9606.ENSP00000384906	0	0	0	0	0.062	0	0.54	0.452	0.742
APOB	FGB	9606.ENSP00000233242	9606.ENSP00000306099	0	0	0	0	0.659	0	0	0.39	0.783
APOB	HPR	9606.ENSP00000233242	9606.ENSP00000441828	0	0	0	0	0.161	0.056	0.72	0.171	0.791
APOB	FGA	9606.ENSP00000233242	9606.ENSP00000306361	0	0	0	0	0.708	0	0	0.344	0.8
APOB	APOBEC2	9606.ENSP00000233242	9606.ENSP00000244669	0	0	0	0	0	0	0	0.814	0.814
APOB	FGG	9606.ENSP00000233242	9606.ENSP00000336829	0	0	0	0	0.77	0	0	0.31	0.835
APOB	F2	9606.ENSP00000233242	9606.ENSP00000308541	0	0	0	0	0.704	0.056	0	0.466	0.837
APOB	LRP8	9606.ENSP00000233242	9606.ENSP00000303634	0	0	0	0	0.097	0.148	0.6	0.559	0.846
APOB	HP	9606.ENSP00000233242	9606.ENSP00000348170	0	0	0	0	0.131	0.056	0.72	0.565	0.886
APOB	PLG	9606.ENSP00000233242	9606.ENSP00000308938	0	0	0	0	0.223	0.056	0	0.878	0.903
APOB	LCAT	9606.ENSP00000233242	9606.ENSP00000264005	0	0	0	0	0.065	0	0.72	0.765	0.933
APOB	FABP1	9606.ENSP00000233242	9606.ENSP00000295834	0	0	0	0	0.655	0	0	0.87	0.953
APOB	LRP1	9606.ENSP00000233242	9606.ENSP00000243077	0	0	0	0	0.062	0.111	0.9	0.569	0.959
APOB	PLA2G7	9606.ENSP00000233242	9606.ENSP00000274793	0	0	0	0	0	0	0.72	0.887	0.967
APOB	LIPC	9606.ENSP00000233242	9606.ENSP00000299022	0	0	0	0	0.173	0.346	0.9	0.69	0.981
APOB	P4HB	9606.ENSP00000233242	9606.ENSP00000327801	0	0	0	0	0.062	0	0.9	0.843	0.983
APOB	SORT1	9606.ENSP00000233242	9606.ENSP00000256637	0	0	0	0	0	0	0.8	0.959	0.991
APOB	APOE	9606.ENSP00000233242	9606.ENSP00000252486	0	0	0	0	0.321	0.385	0.72	0.991	0.998
APOB	MTTP	9606.ENSP00000233242	9606.ENSP00000427679	0	0	0	0	0.546	0.735	0.9	0.99	0.999
APOBEC2	HSP90AA1	9606.ENSP00000244669	9606.ENSP00000335153	0	0	0	0	0	0	0	0.438	0.438
APOBEC2	MLIP	9606.ENSP00000244669	9606.ENSP00000426290	0	0	0	0	0.439	0	0	0	0.439
APOBEC2	CDA	9606.ENSP00000244669	9606.ENSP00000364212	0	0	0	0	0.062	0	0	0.654	0.661
APOC3	OTC	9606.ENSP00000227667	9606.ENSP00000039007	0	0	0	0	0.349	0	0	0.176	0.441
APOC3	MOGAT2	9606.ENSP00000227667	9606.ENSP00000198801	0	0	0	0	0.364	0	0	0.166	0.447
APOC3	APOH	9606.ENSP00000227667	9606.ENSP00000205948	0	0	0	0	0.841	0	0.72	0.598	0.98
APOC3	SERPIND1	9606.ENSP00000227667	9606.ENSP00000215727	0	0	0	0	0.546	0	0	0.232	0.636
APOC3	SULT2A1	9606.ENSP00000227667	9606.ENSP00000222002	0	0	0	0	0.343	0	0	0.195	0.449
APOC3	HRG	9606.ENSP00000227667	9606.ENSP00000232003	0	0	0	0	0.243	0	0	0.253	0.41
APOC3	SERPINA4	9606.ENSP00000227667	9606.ENSP00000450838	0	0	0	0	0.365	0	0	0.118	0.416
APOC3	GC	9606.ENSP00000227667	9606.ENSP00000421725	0	0	0	0	0.239	0	0	0.305	0.448
APOC3	PLG	9606.ENSP00000227667	9606.ENSP00000308938	0	0	0	0	0.253	0	0	0.323	0.472
APOC3	PCK1	9606.ENSP00000227667	9606.ENSP00000319814	0	0	0	0	0.231	0	0	0.358	0.486
APOC3	FABP2	9606.ENSP00000227667	9606.ENSP00000274024	0	0	0	0	0.145	0	0	0.47	0.527
APOC3	LIPG	9606.ENSP00000227667	9606.ENSP00000261292	0	0	0	0	0.062	0	0	0.561	0.57
APOC3	IGFALS	9606.ENSP00000227667	9606.ENSP00000416683	0	0	0	0	0.084	0	0	0.674	0.688
APOC3	ORM1	9606.ENSP00000227667	9606.ENSP00000259396	0	0	0	0	0.562	0	0	0.401	0.726
APOC3	FGB	9606.ENSP00000227667	9606.ENSP00000306099	0	0	0	0	0.572	0	0	0.433	0.747
APOC3	SAA1	9606.ENSP00000227667	9606.ENSP00000384906	0	0	0	0	0.063	0	0.54	0.469	0.751
APOC3	FGA	9606.ENSP00000227667	9606.ENSP00000306361	0	0	0	0	0.623	0	0	0.464	0.789
APOC3	ORM2	9606.ENSP00000227667	9606.ENSP00000394936	0	0	0	0	0.717	0	0	0.335	0.804
APOC3	LIPC	9606.ENSP00000227667	9606.ENSP00000299022	0	0	0	0	0.14	0	0.54	0.603	0.829
APOC3	FGG	9606.ENSP00000227667	9606.ENSP00000336829	0	0	0	0	0.752	0	0	0.381	0.84
APOC3	MTTP	9606.ENSP00000227667	9606.ENSP00000427679	0	0	0	0	0.569	0	0	0.652	0.843
APOC3	F2	9606.ENSP00000227667	9606.ENSP00000308541	0	0	0	0	0.787	0	0	0.297	0.844
APOC3	HPR	9606.ENSP00000227667	9606.ENSP00000441828	0	0	0	0	0.297	0	0.72	0.285	0.847
APOC3	PLA2G7	9606.ENSP00000227667	9606.ENSP00000274793	0	0	0	0	0	0	0.72	0.505	0.855
APOC3	HP	9606.ENSP00000227667	9606.ENSP00000348170	0	0	0	0	0.197	0	0.72	0.505	0.878
APOC3	FABP1	9606.ENSP00000227667	9606.ENSP00000295834	0	0	0	0	0.795	0	0	0.456	0.883
APOC3	LCAT	9606.ENSP00000227667	9606.ENSP00000264005	0	0	0	0	0.086	0	0.72	0.654	0.903
APOC3	LRP8	9606.ENSP00000227667	9606.ENSP00000303634	0	0	0	0	0	0	0.9	0.157	0.912
APOC3	LRP1	9606.ENSP00000227667	9606.ENSP00000243077	0	0	0	0	0	0	0.9	0.245	0.921
APOC3	APOE	9606.ENSP00000227667	9606.ENSP00000252486	0	0	0	0	0.093	0	0.8	0.857	0.971
APOE	APOH	9606.ENSP00000252486	9606.ENSP00000205948	0	0	0	0	0.062	0.369	0.72	0.595	0.923
APOE	TIMP1	9606.ENSP00000252486	9606.ENSP00000218388	0	0	0	0	0	0	0	0.47	0.47
APOE	MMP2	9606.ENSP00000252486	9606.ENSP00000219070	0	0	0	0	0.076	0.075	0	0.466	0.503
APOE	PLAT	9606.ENSP00000252486	9606.ENSP00000220809	0	0	0	0	0	0	0	0.414	0.414
APOE	SERPINE1	9606.ENSP00000252486	9606.ENSP00000223095	0	0	0	0	0	0	0	0.601	0.601
APOE	LRP1	9606.ENSP00000252486	9606.ENSP00000243077	0	0	0	0	0.119	0.789	0.9	0.989	0.999
APOE	NOS2	9606.ENSP00000252486	9606.ENSP00000327251	0	0	0	0	0.069	0	0	0.39	0.408
APOE	MMP12	9606.ENSP00000252486	9606.ENSP00000458585	0	0	0	0	0	0.075	0	0.388	0.41
APOE	FABP1	9606.ENSP00000252486	9606.ENSP00000295834	0	0	0	0	0.163	0	0	0.325	0.411
APOE	LCN2	9606.ENSP00000252486	9606.ENSP00000362108	0	0	0	0	0	0	0	0.418	0.418
APOE	CTNNB1	9606.ENSP00000252486	9606.ENSP00000344456	0	0	0	0	0	0.11	0	0.376	0.42
APOE	DPP4	9606.ENSP00000252486	9606.ENSP00000353731	0	0	0	0	0.062	0	0	0.416	0.429
APOE	AR	9606.ENSP00000252486	9606.ENSP00000363822	0	0	0	0	0	0	0	0.433	0.433
APOE	LRP6	9606.ENSP00000252486	9606.ENSP00000261349	0	0	0	0	0.06	0.056	0	0.414	0.434
APOE	STAT3	9606.ENSP00000252486	9606.ENSP00000264657	0	0	0	0	0	0	0	0.437	0.437
APOE	FGA	9606.ENSP00000252486	9606.ENSP00000306361	0	0	0	0	0.09	0.136	0	0.343	0.438
APOE	CNTF	9606.ENSP00000252486	9606.ENSP00000355370	0	0	0	0	0	0.271	0	0.264	0.44
APOE	FGB	9606.ENSP00000252486	9606.ENSP00000306099	0	0	0	0	0.087	0.077	0	0.392	0.443
APOE	TP53	9606.ENSP00000252486	9606.ENSP00000269305	0	0	0	0	0	0	0	0.459	0.459
APOE	GCG	9606.ENSP00000252486	9606.ENSP00000387662	0	0	0	0	0	0	0	0.459	0.459
APOE	AQP4	9606.ENSP00000252486	9606.ENSP00000372654	0	0	0	0	0.119	0	0	0.424	0.471
APOE	FGG	9606.ENSP00000252486	9606.ENSP00000336829	0	0	0	0	0.089	0.154	0	0.369	0.471
APOE	CHI3L1	9606.ENSP00000252486	9606.ENSP00000255409	0	0	0	0	0.088	0	0	0.456	0.482
APOE	GC	9606.ENSP00000252486	9606.ENSP00000421725	0	0	0	0	0.062	0.065	0	0.5	0.523
APOE	F2	9606.ENSP00000252486	9606.ENSP00000308541	0	0	0	0	0.085	0	0	0.519	0.541
APOE	CXCL8	9606.ENSP00000252486	9606.ENSP00000306512	0	0	0	0	0	0	0	0.548	0.548
APOE	CLDN1	9606.ENSP00000252486	9606.ENSP00000295522	0	0	0	0	0.062	0	0	0.551	0.561
APOE	LIPG	9606.ENSP00000252486	9606.ENSP00000261292	0	0	0	0	0	0	0	0.562	0.562
APOE	PLG	9606.ENSP00000252486	9606.ENSP00000308938	0	0	0	0	0.064	0	0	0.556	0.566
APOE	LRP5	9606.ENSP00000252486	9606.ENSP00000294304	0	0	0	0	0.06	0.056	0	0.559	0.575
APOE	MTTP	9606.ENSP00000252486	9606.ENSP00000427679	0	0	0	0	0.064	0	0	0.643	0.652
APOE	CD2AP	9606.ENSP00000252486	9606.ENSP00000352264	0	0	0	0	0	0	0	0.681	0.681
APOE	SAA1	9606.ENSP00000252486	9606.ENSP00000384906	0	0	0	0	0	0	0.54	0.508	0.764
APOE	HPR	9606.ENSP00000252486	9606.ENSP00000441828	0	0	0	0	0.096	0	0.72	0.233	0.788
APOE	MMP3	9606.ENSP00000252486	9606.ENSP00000299855	0	0	0	0	0	0.689	0	0.445	0.82
APOE	SORT1	9606.ENSP00000252486	9606.ENSP00000256637	0	0	0	0	0	0	0	0.847	0.847
APOE	TFAP2A	9606.ENSP00000252486	9606.ENSP00000368924	0	0	0	0	0	0	0.9	0.159	0.912
APOE	LCAT	9606.ENSP00000252486	9606.ENSP00000264005	0	0	0	0	0.063	0.27	0.72	0.701	0.935
APOE	PLA2G7	9606.ENSP00000252486	9606.ENSP00000274793	0	0	0	0	0.062	0	0.9	0.505	0.949
APOE	LIPC	9606.ENSP00000252486	9606.ENSP00000299022	0	0	0	0	0.062	0	0.9	0.722	0.971
APOE	HP	9606.ENSP00000252486	9606.ENSP00000348170	0	0	0	0	0.062	0.413	0.72	0.947	0.99
APOE	LRP8	9606.ENSP00000252486	9606.ENSP00000303634	0	0	0	0	0.06	0.683	0.9	0.989	0.999
APOH	PPP1R3C	9606.ENSP00000205948	9606.ENSP00000238994	0	0	0	0	0	0	0	0.414	0.414
APOH	SERPINA5	9606.ENSP00000205948	9606.ENSP00000333203	0	0	0	0	0.229	0.173	0	0.218	0.458
APOH	F12	9606.ENSP00000205948	9606.ENSP00000253496	0	0	0	0	0.122	0.225	0	0.327	0.502
APOH	SERPINA4	9606.ENSP00000205948	9606.ENSP00000450838	0	0	0	0	0.363	0.184	0.3	0.113	0.634
APOH	PF4	9606.ENSP00000205948	9606.ENSP00000296029	0	0	0	0	0	0.297	0	0.519	0.648
APOH	LIPC	9606.ENSP00000205948	9606.ENSP00000299022	0	0	0	0	0.183	0	0.54	0.18	0.665
APOH	HRG	9606.ENSP00000205948	9606.ENSP00000232003	0	0	0	0	0.473	0	0	0.4	0.67
APOH	SAA1	9606.ENSP00000205948	9606.ENSP00000384906	0	0	0	0	0.062	0	0.54	0.341	0.69
APOH	ORM1	9606.ENSP00000205948	9606.ENSP00000259396	0	0	0	0	0.565	0	0	0.452	0.751
APOH	PLA2G7	9606.ENSP00000205948	9606.ENSP00000274793	0	0	0	0	0	0	0.72	0.155	0.753
APOH	ORM2	9606.ENSP00000205948	9606.ENSP00000394936	0	0	0	0	0.619	0	0	0.458	0.784
APOH	LCAT	9606.ENSP00000205948	9606.ENSP00000264005	0	0	0	0	0.076	0	0.72	0.317	0.807
APOH	FABP1	9606.ENSP00000205948	9606.ENSP00000295834	0	0	0	0	0.747	0.061	0	0.271	0.811
APOH	SERPIND1	9606.ENSP00000205948	9606.ENSP00000215727	0	0	0	0	0.702	0.057	0	0.39	0.813
APOH	HPR	9606.ENSP00000205948	9606.ENSP00000441828	0	0	0	0	0.237	0	0.72	0.204	0.815
APOH	GC	9606.ENSP00000205948	9606.ENSP00000421725	0	0	0	0	0.611	0	0	0.571	0.826
APOH	PLG	9606.ENSP00000205948	9606.ENSP00000308938	0	0	0	0	0.187	0.472	0	0.694	0.857
APOH	FGA	9606.ENSP00000205948	9606.ENSP00000306361	0	0	0	0	0.668	0.158	0	0.539	0.86
APOH	FGB	9606.ENSP00000205948	9606.ENSP00000306099	0	0	0	0	0.707	0.158	0	0.518	0.87
APOH	HP	9606.ENSP00000205948	9606.ENSP00000348170	0	0	0	0	0.212	0	0.72	0.623	0.909
APOH	FGG	9606.ENSP00000205948	9606.ENSP00000336829	0	0	0	0	0.898	0.158	0	0.478	0.951
APOH	LRP8	9606.ENSP00000205948	9606.ENSP00000303634	0	0	0	0	0.077	0.27	0	0.949	0.963
APOH	F2	9606.ENSP00000205948	9606.ENSP00000308541	0	0	0	0	0.847	0	0	0.845	0.975
AQP2	CFTR	9606.ENSP00000199280	9606.ENSP00000003084	0	0	0	0	0	0.059	0	0.483	0.492
AQP2	FGG	9606.ENSP00000199280	9606.ENSP00000336829	0	0	0	0	0	0	0	0.438	0.438
AQP2	C5AR1	9606.ENSP00000199280	9606.ENSP00000347197	0	0	0	0	0.062	0	0	0.432	0.444
AQP2	HOXB7	9606.ENSP00000199280	9606.ENSP00000239165	0	0	0	0	0	0	0	0.486	0.486
AQP2	CDH16	9606.ENSP00000199280	9606.ENSP00000299752	0	0	0	0	0.108	0	0	0.502	0.537
AQP2	NPHS1	9606.ENSP00000199280	9606.ENSP00000368190	0	0	0	0	0.062	0	0	0.528	0.538
AQP2	SCNN1B	9606.ENSP00000199280	9606.ENSP00000345751	0	0	0	0	0.062	0	0	0.55	0.56
AQP2	NPHS2	9606.ENSP00000199280	9606.ENSP00000356587	0	0	0	0	0.115	0	0	0.564	0.598
AQP2	STUB1	9606.ENSP00000199280	9606.ENSP00000219548	0	0	0	0	0	0.345	0	0.422	0.605
AQP2	CLCNKA	9606.ENSP00000199280	9606.ENSP00000332771	0	0	0	0	0.049	0.056	0	0.609	0.618
AQP2	AQP4	9606.ENSP00000199280	9606.ENSP00000372654	0	0	0.449	0.919	0	0	0.6	0.866	0.64
AQP2	AQP9	9606.ENSP00000199280	9606.ENSP00000219919	0	0	0.428	0.679	0	0	0.6	0.684	0.726
AQP4	AQP9	9606.ENSP00000372654	9606.ENSP00000219919	0	0	0.433	0.645	0	0	0.6	0.888	0.765
AQP4	SYT4	9606.ENSP00000372654	9606.ENSP00000255224	0	0	0	0	0.345	0	0	0.134	0.408
AQP4	SLC1A2	9606.ENSP00000372654	9606.ENSP00000278379	0	0	0	0	0.354	0	0	0.975	0.984
AQP4	SST	9606.ENSP00000372654	9606.ENSP00000287641	0	0	0	0	0.146	0	0	0.393	0.46
AQP4	CNTN2	9606.ENSP00000372654	9606.ENSP00000330633	0	0	0	0	0.421	0	0	0.321	0.59
AQP4	DNER	9606.ENSP00000372654	9606.ENSP00000345229	0	0	0	0	0.222	0.082	0	0.484	0.599
AQP4	CNTNAP2	9606.ENSP00000372654	9606.ENSP00000354778	0	0	0	0	0.117	0	0	0.56	0.595
AQP4	SYNPR	9606.ENSP00000372654	9606.ENSP00000418994	0	0	0	0	0.481	0	0	0.152	0.541
AQP4	KCNJ16	9606.ENSP00000372654	9606.ENSP00000465295	0	0	0	0	0.252	0	0	0.519	0.624
AQP9	CFTR	9606.ENSP00000219919	9606.ENSP00000003084	0	0	0	0	0	0.059	0	0.554	0.563
AQP9	COLEC12	9606.ENSP00000219919	9606.ENSP00000383115	0	0	0	0	0	0	0	0.451	0.451
AQP9	SLC9A3R1	9606.ENSP00000219919	9606.ENSP00000262613	0	0	0	0	0.063	0	0	0.467	0.479
AQP9	FCGR3A	9606.ENSP00000219919	9606.ENSP00000356946	0	0	0	0	0.545	0	0	0.089	0.567
AQP9	S100A8	9606.ENSP00000219919	9606.ENSP00000357722	0	0	0	0	0.555	0	0	0.071	0.568
AQP9	S100A12	9606.ENSP00000219919	9606.ENSP00000357726	0	0	0	0	0.522	0	0	0.167	0.584
AQP9	S100A9	9606.ENSP00000219919	9606.ENSP00000357727	0	0	0	0	0.556	0	0	0.14	0.602
AQP9	FPR1	9606.ENSP00000219919	9606.ENSP00000471493	0	0	0	0	0.676	0	0	0.184	0.724
AR	FKBP4	9606.ENSP00000363822	9606.ENSP00000001008	0	0	0	0	0	0.498	0.8	0.93	0.992
AR	KRT14	9606.ENSP00000363822	9606.ENSP00000167586	0	0	0	0	0	0.056	0	0.505	0.512
AR	MMP2	9606.ENSP00000363822	9606.ENSP00000219070	0	0	0	0	0.061	0	0	0.403	0.415
AR	STUB1	9606.ENSP00000363822	9606.ENSP00000219548	0	0	0	0	0	0.872	0	0.923	0.989
AR	CCND1	9606.ENSP00000363822	9606.ENSP00000227507	0	0	0	0	0.061	0.839	0.9	0.921	0.998
AR	CDKN1B	9606.ENSP00000363822	9606.ENSP00000228872	0	0	0	0	0	0	0	0.47	0.47
AR	NANOG	9606.ENSP00000363822	9606.ENSP00000229307	0	0	0	0	0	0.166	0	0.405	0.482
AR	NR3C1	9606.ENSP00000363822	9606.ENSP00000231509	0	0	0	0.816	0	0.213	0.9	0.834	0.93
AR	CDC25B	9606.ENSP00000363822	9606.ENSP00000245960	0	0	0	0	0	0.27	0	0.216	0.403
AR	FOXA1	9606.ENSP00000363822	9606.ENSP00000250448	0	0	0	0	0	0.838	0.9	0.987	0.999
AR	RAF1	9606.ENSP00000363822	9606.ENSP00000251849	0	0	0	0	0	0.316	0	0.488	0.635
AR	JUND	9606.ENSP00000363822	9606.ENSP00000252818	0	0	0	0	0	0.29	0	0.774	0.833
AR	DNAJB1	9606.ENSP00000363822	9606.ENSP00000254322	0	0	0	0	0	0.058	0	0.674	0.679
AR	SMARCC1	9606.ENSP00000363822	9606.ENSP00000254480	0	0	0	0	0	0.345	0	0.234	0.477
AR	CCNB1	9606.ENSP00000363822	9606.ENSP00000256442	0	0	0	0	0	0.057	0	0.4	0.41
AR	FOLH1	9606.ENSP00000363822	9606.ENSP00000256999	0	0	0	0	0	0	0	0.689	0.689
AR	CDK4	9606.ENSP00000363822	9606.ENSP00000257904	0	0	0	0	0	0.057	0	0.523	0.53
AR	POU5F1	9606.ENSP00000363822	9606.ENSP00000259915	0	0	0	0	0	0.243	0	0.414	0.537
AR	CDH1	9606.ENSP00000363822	9606.ENSP00000261769	0	0	0	0	0	0	0	0.641	0.641
AR	CREBBP	9606.ENSP00000363822	9606.ENSP00000262367	0	0	0	0	0	0.788	0.9	0.636	0.991
AR	CCNE1	9606.ENSP00000363822	9606.ENSP00000262643	0	0	0	0	0	0.281	0	0.437	0.578
AR	EP300	9606.ENSP00000363822	9606.ENSP00000263253	0	0	0	0	0	0.881	0.9	0.793	0.997
AR	CSTA	9606.ENSP00000363822	9606.ENSP00000264474	0	0	0	0	0	0	0	0.69	0.69
AR	STAT3	9606.ENSP00000363822	9606.ENSP00000264657	0	0	0	0	0	0.68	0	0.986	0.995
AR	LEF1	9606.ENSP00000363822	9606.ENSP00000265165	0	0	0	0	0	0.133	0	0.391	0.449
AR	CDK6	9606.ENSP00000363822	9606.ENSP00000265734	0	0	0	0	0	0.606	0.9	0.425	0.975
AR	SMARCA2	9606.ENSP00000363822	9606.ENSP00000265773	0	0	0	0	0.062	0.505	0	0.243	0.618
AR	CDK2	9606.ENSP00000363822	9606.ENSP00000266970	0	0	0	0	0	0.057	0	0.531	0.539
AR	RB1	9606.ENSP00000363822	9606.ENSP00000267163	0	0	0	0	0	0.687	0.65	0.489	0.939
AR	CDH2	9606.ENSP00000363822	9606.ENSP00000269141	0	0	0	0	0	0	0	0.504	0.504
AR	TP53	9606.ENSP00000363822	9606.ENSP00000269305	0	0	0	0	0	0.474	0	0.776	0.877
AR	ERBB2	9606.ENSP00000363822	9606.ENSP00000269571	0	0	0	0	0.067	0.102	0	0.752	0.774
AR	CCNA2	9606.ENSP00000363822	9606.ENSP00000274026	0	0	0	0	0	0.056	0	0.577	0.583
AR	SKP2	9606.ENSP00000363822	9606.ENSP00000274255	0	0	0	0	0.049	0.27	0	0.416	0.559
AR	EGFR	9606.ENSP00000363822	9606.ENSP00000275493	0	0	0	0	0.063	0.698	0	0.966	0.989
AR	HOXB13	9606.ENSP00000363822	9606.ENSP00000290295	0	0	0	0	0	0.07	0	0.983	0.983
AR	PELP1	9606.ENSP00000363822	9606.ENSP00000301396	0	0	0	0	0	0.47	0.9	0.983	0.999
AR	CXCL8	9606.ENSP00000363822	9606.ENSP00000306512	0	0	0	0	0	0	0	0.406	0.406
AR	ETV4	9606.ENSP00000363822	9606.ENSP00000321835	0	0	0	0	0	0.062	0	0.482	0.493
AR	SOX2	9606.ENSP00000363822	9606.ENSP00000323588	0	0	0	0	0	0.087	0	0.457	0.483
AR	KRT7	9606.ENSP00000363822	9606.ENSP00000329243	0	0	0	0	0	0	0	0.462	0.461
AR	HSP90AA1	9606.ENSP00000363822	9606.ENSP00000335153	0	0	0	0	0	0.884	0.9	0.989	0.999
AR	CTNNB1	9606.ENSP00000363822	9606.ENSP00000344456	0	0	0	0	0	0.898	0.9	0.989	0.999
AR	CYP1A1	9606.ENSP00000363822	9606.ENSP00000369050	0	0	0	0	0	0.073	0	0.394	0.415
AR	MSMB	9606.ENSP00000363822	9606.ENSP00000463092	0	0	0	0	0	0	0	0.46	0.459
AR	GPER1	9606.ENSP00000363822	9606.ENSP00000380281	0	0	0	0	0	0	0	0.581	0.581
AR	DHRS9	9606.ENSP00000363822	9606.ENSP00000389241	0	0	0	0	0	0.056	0	0.713	0.718
ASCL2	OLFM4	9606.ENSP00000332293	9606.ENSP00000219022	0	0	0	0	0	0	0	0.77	0.77
ASCL2	VIL1	9606.ENSP00000332293	9606.ENSP00000248444	0	0	0	0	0	0	0	0.401	0.4
ASCL2	SNRPN	9606.ENSP00000332293	9606.ENSP00000382972	0	0	0	0	0	0	0	0.465	0.465
ASCL2	EPHB2	9606.ENSP00000332293	9606.ENSP00000363763	0	0	0	0	0	0.056	0	0.556	0.562
ASCL2	CDX2	9606.ENSP00000332293	9606.ENSP00000370408	0	0	0	0	0	0.07	0	0.611	0.623
ASCL2	CTNNB1	9606.ENSP00000332293	9606.ENSP00000344456	0	0	0	0	0	0.066	0	0.713	0.72
ASL	OTC	9606.ENSP00000307188	9606.ENSP00000039007	0.218	0	0.291	0	0.651	0	0	0.905	0.979
ASL	GAMT	9606.ENSP00000307188	9606.ENSP00000403536	0	0	0	0	0.062	0	0	0.391	0.404
ASL	CPS1	9606.ENSP00000307188	9606.ENSP00000402608	0.135	0	0	0	0.344	0	0	0.752	0.847
ASL	PCK1	9606.ENSP00000307188	9606.ENSP00000319814	0	0	0	0	0.063	0	0.8	0.256	0.848
ASL	NOS2	9606.ENSP00000307188	9606.ENSP00000327251	0	0	0	0	0.062	0	0.9	0.376	0.936
ASL	ASS1	9606.ENSP00000307188	9606.ENSP00000361471	0.219	0	0.439	0	0.798	0	0.9	0.976	0.999
ASS1	OTC	9606.ENSP00000361471	9606.ENSP00000039007	0.294	0	0.299	0	0.849	0	0.9	0.925	0.999
ASS1	TSC2	9606.ENSP00000361471	9606.ENSP00000219476	0	0	0	0	0	0	0	0.5	0.499
ASS1	NOS2	9606.ENSP00000361471	9606.ENSP00000327251	0	0	0	0	0.052	0	0.9	0.554	0.954
ASS1	CNDP1	9606.ENSP00000361471	9606.ENSP00000351682	0.154	0	0	0	0.111	0.307	0	0.375	0.631
ASS1	CPS1	9606.ENSP00000361471	9606.ENSP00000402608	0.185	0.627	0	0	0.525	0.247	0.8	0.837	0.995
ATP13A4	CNTNAP2	9606.ENSP00000339182	9606.ENSP00000354778	0	0	0	0	0.062	0	0	0.43	0.443
ATP2C2	MICU3	9606.ENSP00000397925	9606.ENSP00000321455	0	0	0	0	0.063	0	0	0.439	0.452
ATP2C2	OTOP3	9606.ENSP00000397925	9606.ENSP00000328090	0	0	0	0	0	0	0	0.421	0.421
ATP2C2	CNTNAP2	9606.ENSP00000397925	9606.ENSP00000354778	0	0	0	0	0	0	0	0.683	0.683
ATP2C2	SLC30A10	9606.ENSP00000397925	9606.ENSP00000355893	0	0	0	0	0.062	0.076	0	0.442	0.474
ATP4A	CFTR	9606.ENSP00000262623	9606.ENSP00000003084	0	0	0	0	0	0.063	0	0.545	0.556
ATP4A	GIF	9606.ENSP00000262623	9606.ENSP00000257248	0	0	0	0	0	0.117	0	0.424	0.469
ATP4A	CA9	9606.ENSP00000262623	9606.ENSP00000367608	0	0	0	0	0	0.13	0	0.358	0.418
ATP4A	PGC	9606.ENSP00000262623	9606.ENSP00000362116	0	0	0	0	0.062	0.117	0	0.354	0.418
ATP4A	MLN	9606.ENSP00000262623	9606.ENSP00000388825	0	0	0	0	0.062	0	0	0.419	0.431
ATP4A	MUC5AC	9606.ENSP00000262623	9606.ENSP00000485659	0	0	0	0	0.062	0	0	0.438	0.45
ATP4A	CXCL8	9606.ENSP00000262623	9606.ENSP00000306512	0	0	0	0	0	0	0	0.46	0.459
ATP4A	GCG	9606.ENSP00000262623	9606.ENSP00000387662	0	0	0	0	0	0	0	0.46	0.459
ATP4A	HDC	9606.ENSP00000262623	9606.ENSP00000267845	0	0	0	0	0.063	0	0	0.458	0.47
ATP4A	GHRL	9606.ENSP00000262623	9606.ENSP00000335074	0	0	0	0	0	0	0	0.471	0.471
ATP4A	FABP6	9606.ENSP00000262623	9606.ENSP00000377549	0	0	0	0	0	0	0	0.488	0.487
ATP4A	CCKBR	9606.ENSP00000262623	9606.ENSP00000335544	0	0	0	0	0.098	0	0	0.468	0.499
ATP4A	KCNJ15	9606.ENSP00000262623	9606.ENSP00000331698	0	0	0	0	0	0	0	0.498	0.499
ATP4A	F2	9606.ENSP00000262623	9606.ENSP00000308541	0	0	0	0	0	0	0	0.559	0.559
ATP4A	S100A8	9606.ENSP00000262623	9606.ENSP00000357722	0	0	0	0	0	0	0	0.619	0.619
ATP4A	SST	9606.ENSP00000262623	9606.ENSP00000287641	0	0	0	0	0.088	0	0	0.654	0.671
ATP4A	GAST	9606.ENSP00000262623	9606.ENSP00000331358	0	0	0	0	0	0	0	0.864	0.864
ATP4A	ATP4B	9606.ENSP00000262623	9606.ENSP00000334216	0	0	0	0	0.062	0.344	0.8	0.833	0.976
ATP4B	GIF	9606.ENSP00000334216	9606.ENSP00000257248	0	0	0	0	0.088	0	0	0.576	0.597
ATP4B	GAST	9606.ENSP00000334216	9606.ENSP00000331358	0	0	0	0	0	0	0	0.576	0.576
ATP4B	GKN1	9606.ENSP00000334216	9606.ENSP00000367172	0	0	0	0	0	0	0	0.466	0.466
ATP4B	MUC5AC	9606.ENSP00000334216	9606.ENSP00000485659	0	0	0	0	0	0	0	0.539	0.539
ATP4B	PGC	9606.ENSP00000334216	9606.ENSP00000362116	0	0	0	0	0.049	0	0	0.673	0.676
AXIN1	PDIA2	9606.ENSP00000262320	9606.ENSP00000219406	0	0	0	0	0	0	0	0.538	0.538
AXIN1	TSC2	9606.ENSP00000262320	9606.ENSP00000219476	0	0	0	0	0.063	0.27	0	0.705	0.781
AXIN1	CCND1	9606.ENSP00000262320	9606.ENSP00000227507	0	0	0	0	0.062	0	0	0.764	0.769
AXIN1	SKP1	9606.ENSP00000262320	9606.ENSP00000231487	0	0	0	0	0	0	0.6	0.343	0.726
AXIN1	BCL9	9606.ENSP00000262320	9606.ENSP00000234739	0	0	0	0	0.062	0	0	0.603	0.612
AXIN1	MMP7	9606.ENSP00000262320	9606.ENSP00000260227	0	0	0	0	0	0	0	0.593	0.593
AXIN1	LRP6	9606.ENSP00000262320	9606.ENSP00000261349	0	0	0	0	0.082	0.915	0.9	0.993	0.999
AXIN1	CDH1	9606.ENSP00000262320	9606.ENSP00000261769	0	0	0	0	0	0.057	0	0.87	0.873
AXIN1	GRIN2D	9606.ENSP00000262320	9606.ENSP00000263269	0	0	0	0	0	0.062	0	0.402	0.415
AXIN1	LRP8	9606.ENSP00000262320	9606.ENSP00000303634	0	0	0	0	0.062	0.246	0	0.26	0.43
AXIN1	ERBB2	9606.ENSP00000262320	9606.ENSP00000269571	0	0	0	0	0.06	0	0	0.418	0.43
AXIN1	KREMEN1	9606.ENSP00000262320	9606.ENSP00000331242	0	0	0	0	0	0	0	0.454	0.454
AXIN1	EP300	9606.ENSP00000262320	9606.ENSP00000263253	0	0	0	0	0.065	0	0	0.458	0.471
AXIN1	KRT17	9606.ENSP00000262320	9606.ENSP00000308452	0	0	0	0	0	0.464	0	0.058	0.473
AXIN1	CCNE1	9606.ENSP00000262320	9606.ENSP00000262643	0	0	0	0	0.087	0.139	0	0.4	0.487
AXIN1	CREBBP	9606.ENSP00000262320	9606.ENSP00000262367	0	0	0	0	0.065	0	0	0.493	0.505
AXIN1	EGFR	9606.ENSP00000262320	9606.ENSP00000275493	0	0	0	0	0	0	0	0.526	0.526
AXIN1	FZD8	9606.ENSP00000262320	9606.ENSP00000363826	0	0	0	0	0.062	0	0	0.622	0.63
AXIN1	DKK1	9606.ENSP00000262320	9606.ENSP00000363081	0	0	0	0	0	0	0	0.751	0.751
AXIN1	TP53	9606.ENSP00000262320	9606.ENSP00000269305	0	0	0	0	0.062	0.501	0	0.707	0.851
AXIN1	LEF1	9606.ENSP00000262320	9606.ENSP00000265165	0	0	0	0	0.062	0.127	0.6	0.804	0.927
AXIN1	CDH2	9606.ENSP00000262320	9606.ENSP00000269141	0	0	0	0	0.061	0.182	0.9	0.919	0.993
AXIN1	LRP5	9606.ENSP00000262320	9606.ENSP00000294304	0	0	0	0	0.1	0.788	0.9	0.995	0.999
AXIN1	CTNNB1	9606.ENSP00000262320	9606.ENSP00000344456	0	0	0	0	0.062	0.994	0.9	0.994	0.999
B3GAT1	KRT7	9606.ENSP00000433847	9606.ENSP00000329243	0	0	0	0	0	0	0	0.468	0.468
B3GAT1	CNTN2	9606.ENSP00000433847	9606.ENSP00000330633	0	0	0	0	0.333	0	0	0.298	0.512
B3GAT1	FCGR3A	9606.ENSP00000433847	9606.ENSP00000356946	0	0	0	0	0	0	0	0.805	0.805
B3GNT6	EEF1A2	9606.ENSP00000484640	9606.ENSP00000217182	0	0	0	0	0	0	0	0.552	0.552
B3GNT6	SLC5A5	9606.ENSP00000484640	9606.ENSP00000222248	0	0	0	0	0.061	0	0	0.42	0.432
B3GNT6	GALNT8	9606.ENSP00000484640	9606.ENSP00000252318	0	0	0	0	0	0	0.65	0.048	0.652
B3GNT6	MUC17	9606.ENSP00000484640	9606.ENSP00000302716	0	0	0	0	0.066	0	0.9	0.272	0.926
B3GNT6	FUT1	9606.ENSP00000484640	9606.ENSP00000312021	0	0	0	0	0.049	0	0	0.479	0.483
B3GNT6	CHST5	9606.ENSP00000484640	9606.ENSP00000338783	0	0	0	0	0	0	0	0.516	0.516
B3GNT6	GCNT3	9606.ENSP00000484640	9606.ENSP00000379377	0	0	0	0	0.088	0	0.9	0.728	0.973
B3GNT6	MUC20	9606.ENSP00000484640	9606.ENSP00000414350	0	0	0	0	0	0	0.9	0.348	0.932
[truncated: 2,596 more rows]

## Sheet: Intersection_Targets
Targets_of_MPX	Targets_of_PLGC	Intersection_Targets
ABCB1	A1CF	ADORA2B
[truncated: 724 more rows]

## Sheet: Intersection_Targets_PPI
#node1	node2	node1_string_id	node2_string_id	neighborhood_on_chromosome	gene_fusion	phylogenetic_cooccurrence	homology	coexpression	experimentally_determined_interaction	database_annotated	automated_textmining	combined_score
[truncated: 467 more rows]

[truncated: 1 more sheets: Intersection_Targets_GO_KEGG]
