# Supplementary material for: Manpixiao Decoction Halted the Malignant Transformation of Precancerous Lesions of Gastric Cancer: From Network Prediction to In-Vivo Verification
Source: Front Pharmacol. 2022 Aug 5;13:927731. doi: 10.3389/fphar.2022.927731 (PMC9389883; doi:10.3389/fphar.2022.927731)
Supplement: Supplementary file 5 [file Table1.XLSX]

## Sheet: Chemical Constituents of MPX
Table 1 Information on chemical and LC-MS/MS fragments of cyclic peptide components in MPX
No.	TR/min	Molecular formula	Compound structure	Theoretical molecular weight (m/z)	Adduct ion type	Measured molecular weight (m/z)	Delta ppm	Compound	Formula Granules	Medicated serum	Fragment ion (m/z)
None
Table 2 Information on chemical and LC-MS/MS fragments of phenolic acid components in MPX
No.	TR/min	Molecular formula	Compound structure	Theoretical molecular weight (m/z)	Adduct ion type	Measured molecular weight (m/z)	Delta ppm	Compound	Formula Granules	Medicated serum	Fragment ion (m/z)
1	2.81	C9H9O5	C9H10O5	197.044	M-H	197.046	1.1	3,4-dihydroxyphenyllactic acid	＋	＋	72.99311, 135.04526, 123.04525, 179.03503
2	5.65	C7H5O4	C7H6O4	153.018	M-H	153.019	1.125	3,4-Dihydroxybenzoic acid	＋	＋	65.03970, 135.00887, 109.02947
3	5.83	C9H7O4	C9H8O4	179.034	M-H	179.035	1.145	Caffeic acid	＋	＋	135.04524, 148.04050
Table 3 Information on chemical and LC-MS/MS fragments of tanshinones in MPX
No.	TR/min	Molecular formula	Compound structure	Theoretical molecular weight (m/z)	Adduct ion type	Measured molecular weight (m/z)	Delta ppm	Compound	Formula Granules	Medicated serum	Fragment ion (m/z)
1	41.7	C19H19O3	C19H18O3	295.133	M+H	295.133	0.059	Tanshinone IIA	＋	＋	206.10899, 249.12749, 277.12265
2	37.15	C19H21O3	C19H20O3	297.149	M+H	297.149	0.009	Cryptotanshinone	＋	＋	254.09360, 279.13846
3	37.25	C18H13O3	C18H12O3	277.086	M+H	277.086	0.049	Tanshinone I	＋	＋	178.07774, 193.10100, 234.06775, 249.09108
4	44.75	C18H15O3	C18H14O3	279.102	M+H	279.101	-0.371	Dihydrotanshinone I	＋	＋	169.06470, 190.07771, 205.10130, 233.09622, 261.09116
Table 4 Information on chemical and LC-MS/MS fragments of alkaloid constituents in MPX
No.	TR/min	Molecular formula	Compound structure	Theoretical molecular weight (m/z)	Adduct ion type	Measured molecular weight (m/z)	Delta ppm	Compound	Formula Granules	Medicated serum	Fragment ion (m/z)
1	26.12	C19H14NO4	C19H14NO4	320.091	M	320.092	0.006	Coptisine	＋	＋	292.096
2	28.9	C20H18NO4	C20H18NO4	336.123	M	336.123	-0.295	Berberine	＋	＋	336.12277,320.09161,292.09641
3	24.92	C20H20NO4	C20H20NO4	338.139	M	338.139	-0.045	Columbamine\Jatrorrhizine	＋	＋	279.08926, 294.11227, 308.09140, 322.10739
4	23.17	C20H24NO4	C20H23NO4	342.17	M+H	342.17	0.215	(S)-Isocorypalmine\Phellodendrine	＋	＋	178.086
5	28.14	C21H22NO4	C21H22NO4	352.154	M	352.154	-0.285	Palmatine	＋	＋	294.11255, 308.12799, 336.12305, 337.12946
6	27.46	C21H24NO4	C21H23NO4	354.17	M+H	354.17	0.025	Dehydroglaucine	＋	＋	190.086
7	26.25	C21H26NO4	C21H25NO4	356.186	M+H	356.186	-0.055	Tetrahydropalmatine	＋	＋	165.09116, 192.10197
8	23.36	C21H26NO4	C21H25NO4	356.186	M+H	356.185	-3.158	Glaucine	＋	＋	177.07863, 192.10197
9	29.53	C22H28NO4	C22H27NO4	370.201	M+H	370.201	-0.025	Corydaline	＋	＋	150.06770, 165.09114, 192.10197
Table 5 Information on chemical and LC-MS/MS fragments of flavonoids in MPX
No.	TR/min	Molecular formula	Compound structure	Theoretical molecular weight (m/z)	Adduct ion type	Measured molecular weight (m/z)	Delta ppm	Compound	Formula Granules	Medicated serum	Fragment ion (m/z)
1	21.57	C15H11O3	C15H12O5	271.06	M-H	271.06	0.02	Naringenin	+	+	121.02872, 153.01839
2	12.83	C21H19O11	C21H20O11	447.092	M+H	447.094	1.502	Quercitrin	+	+	227.03500, 255.03008, 284.03256
3	15.6	C21H19O10	C21H20O10	431.097	M-H	431.098	1.087	Apigenin-7-O-beta-D-glucoside	+	+	268.038
4	10.74	C27H31O15	C27H30O15	595.166	M-H	593.152	1.634	Kaempferol 3-glucorhamnoside	+	+	297.07687, 325.07208, 353.06702, 383.07755, 473.10944
5	15.07	C21H19O11	C21H20O11	447.093	M-H	447.094	1.502	Kaempferol-7-O-beta-D-glucopyranoside	+	+	227.03500, 255.03008, 284.03256
6	17.45	C15H11O4	C15H10O4	255.065	M+H	255.065	0.005	Daidzein	＋	＋	119.04955, 137.02347
7	23.89	C15H13O4	C15H12O4	257.081	M+H	257.081	0.005	Liquiritigenin	＋	＋	119.04956, 137.02342, 147.04401
8	24.65	C16H11O4	C16H12O4	267.066	M-H	267.066	1.035	Formononetin	＋	＋	252.04251，267.06613，223.03960
9	19.49	C16H13O5	C16H12O5	285.076	M+H	285.076	0.15	Genkwanin	＋	＋	137.02348, 213.05482, 225.05484, 253.04955
10	19.78	C16H15O5	C16H14O5	287.091	M+H	287.091	-0.21	Isosakuranetin	＋	＋	153.01828, 161.05963
11	28.58	C20H17O4	C20H18O4	321.112	M-H	321.113	1.234	Glabrene	＋	＋	265.05048, 277.04947
12	24.7	C20H21O4	C20H20O4	325.143	M+H	325.142	-1.006	Isobavachalcone	＋	＋	98.98479, 251.10683, 279.10168, 294.12473, 310.12003
13	30.84	C21H23O4	C21H22O4	338.151	M+H	339.159	0.884	Licochalcone A	＋	＋	121.029
14	17.35	C21H21O9	C21H22O9	417.119	M-H	417.12	1.591	Isoliquiritin	＋	＋	91.01895, 119.05024, 135.00885, 148.01663, 180.00656, 255.06631
15	15.91	C21H21O10	C21H22O10	433.113	M-H	433.114	0.967	Naringenin-7-O-glucoside	＋	＋	119.05025, 151.00366, 271.06122
16	15.07	C21H19O11	C21H20O11	447.092	M-H	447.093	0.552	Kaempferol-3-O-glucoside	＋	＋	227.03500, 255.03008, 284.03256
17	13.7	C26H29O13	C26H30O13	549.16	M-H	549.162	1.533	liquirtin apioside	＋	＋	91.01898, 119.05029, 135.00888, 153.01953, 255.06642, 549.16180
18	15.46	C27H31O14	C27H32O14	579.171	M-H	579.172	1.318	Naringin	＋	＋	107.01388, 119.05028, 151.00369, 271.06128
19	21.59	C15H9O5	C15H10O5	269.046	M-H	269.046	1.27	Apigenin	＋	＋	117.03465, 151.00363, 269.04568
Table 6 Information on chemical and LC-MS/MS fragments of terpenoid components in MPX
No.	TR/min	Molecular formula	Compound structure	Theoretical molecular weight (m/z)	Adduct ion type	Measured molecular weight (m/z)	Delta ppm	Compound	Formula Granules	Medicated serum	Fragment ion (m/z)
1	46.08	C30H47O3	C30H48O3	455.352	M-H	455.353	0.968	Ursolic acid	＋	＋	455.353
2	38.63	C30H47O4	C30H46O4	471.347	M+H	471.348	1.134	Glycyrrhetintic Acid	＋	＋	278.26111, 471.34802
3	19.48	C15H19O2	C15H18O2	231.138	M+H	231.138	-0.026	Atractylenolide I	＋	＋	100.07628, 167.01898, 185.02971, 208.0454
4	21.29	C15H21O2	C15H20O2	233.154	M+H	233.154	0.724	Atractylenolide II	＋	＋	105.07027, 119.08562, 145.10190, 150.93597, 168.94614, 187.14796
5	19.69	C15H19O3	C15H20O3	247.133	M-H	247.133	-0.231	Atractylenolide III	＋	＋	81.07062, 105.07034, 131.08563, 229.12236
Table 9 Information on chemical and LC-MS/MS fragments of other classes of components in MPX
No.	TR/min	Molecular formula	Compound structure	Theoretical molecular weight (m/z)	Adduct ion type	Measured molecular weight (m/z)	Delta ppm	Compound	Formula Granules	Medicated serum	Fragment ion (m/z)
1	6.42	C6H7O3	C6H6O3	127.039	M+H	127.039	0.229	5-Hydroxymethylfurfural	+	+	84.04511, 108.04482, 127.03920
2	4.67	C10H9O3	C10H10O3	177.055	M-H	177.056	1.649	4-Methoxycinnamic acid	+	+	109.02940, 115.04013, 133.06602
3	5.5	C7H5O3	C7H6O3	137.023	M-H	137.024	1.119	Protocatechualdehyde	＋	＋	94.02988, 137.02444
4	2.06	C13H11O	C13H10O	183.08	M+H	183.081	0.128	Atractylodin	＋	＋	86.09718, 105.03399, 184.07314
5	2.3	C6H7O7	C6H8O7	191.019	M-H	191.02	1.181	Citric acid	+	+	57.03459, 85.02957, 87.00882, 111.00883
6	2.34	C7H11O6	C7H12O6	191.056	M-H	191.056	1.18	Quinic acid	＋	＋	87.00883, 111.00885,
