# Supplementary material for: Manpixiao Decoction Halted the Malignant Transformation of Precancerous Lesions of Gastric Cancer: From Network Prediction to In-Vivo Verification
Source: Front Pharmacol. 2022 Aug 5;13:927731. doi: 10.3389/fphar.2022.927731 (PMC9389883; doi:10.3389/fphar.2022.927731)
Supplement: Supplementary file 6 [file Table5.XLSX]

## Sheet: Control
Block	Column	Row	Name	ID	F532 Median	F532 Mean	B532 Median	B532 Mean	B532 SD	F635 Median - B635 Median	SNR 532
1	1	1	Position Marker	P	7282	7216	36	36	4	7246	1795
1	1	2	Position Marker	P	7440	8408	36	37	17	7404	492.412
1	1	3	Position Marker	P	8129	8574	36	48	251	8093	33.968
1	1	4	Position Marker	P	7926	8126	36	38	37	7890	218.595
1	1	5	Position Marker	P	7877	8221	36	40	71	7841	115.225
1	1	6	Position Marker	P	7911	8161	35	36	25	7876	325
1	2	1	Empty	E	35	35	36	41	185	-1	-0.032
1	2	2	Empty	E	35	62	35	39	175	0	0.131
1	2	3	Empty	E	35	35	35	35	4	0	0
1	2	4	Empty	E	34	35	35	35	4	-1	0
1	2	5	Empty	E	35	35	34	35	11	1	0
1	2	6	Empty	E	34	34	34	35	25	0	-0.04
1	3	1	Empty	E	37	38	37	38	10	0	0
1	3	2	Empty	E	36	36	37	37	4	-1	-0.25
1	3	3	Empty	E	36	36	36	36	5	0	0
1	3	4	Empty	E	36	36	36	36	5	0	0
1	3	5	Empty	E	35	36	35	35	8	0	0.125
1	3	6	Empty	E	35	35	35	36	18	0	-0.056
1	4	1	Tubulin-b	1	198	209	39	41	68	159	2.471
1	4	2	Tubulin-b	1	245	257	39	39	8	206	27.25
1	4	3	Tubulin-b	1	242	252	40	40	9	202	23.556
1	4	4	Tubulin-b	1	222	243	39	39	5	183	40.8
1	4	5	Tubulin-b	1	240	249	38	39	9	202	23.333
1	4	6	Tubulin-b	1	245	248	38	38	5	207	42
1	5	1	GAPDH	2	169	229	41	41	6	128	31.333
1	5	2	GAPDH	2	461	495	40	41	9	421	50.444
1	5	3	GAPDH	2	498	517	40	40	9	458	53
1	5	4	GAPDH	2	492	505	39	49	449	453	1.016
1	5	5	GAPDH	2	514	487	38	38	5	476	89.8
1	5	6	GAPDH	2	523	515	38	39	24	485	19.833
1	6	1	GSK3 alpha/beta (Phospho-Tyr216/279)	3	350	487	39	43	92	311	4.826
1	6	2	GSK3 alpha/beta (Phospho-Tyr216/279)	3	313	385	37	38	16	276	21.688
1	6	3	GSK3 alpha/beta (Phospho-Tyr216/279)	3	347	400	37	38	11	310	32.909
1	6	4	GSK3 alpha/beta (Phospho-Tyr216/279)	3	376	395	36	46	449	340	0.777
1	6	5	GSK3 alpha/beta (Phospho-Tyr216/279)	3	355	388	34	35	5	321	70.6
1	6	6	GSK3 alpha/beta (Phospho-Tyr216/279)	3	310	389	34	34	8	276	44.375
1	7	1	GSK3 beta	4	279	399	38	40	36	241	9.972
1	7	2	GSK3 beta	4	233	242	37	75	890	196	0.188
1	7	3	GSK3 beta	4	238	288	38	38	7	200	35.714
1	7	4	GSK3 beta	4	231	232	38	39	7	193	27.571
1	7	5	GSK3 beta	4	232	235	36	37	10	196	19.8
1	7	6	GSK3 beta	4	245	244	35	36	18	210	11.556
1	8	1	GSK3 beta (Phospho-Ser9)	5	285	310	35	35	4	250	68.75
1	8	2	GSK3 beta (Phospho-Ser9)	5	245	267	34	35	10	211	23.2
1	8	3	GSK3 beta (Phospho-Ser9)	5	237	254	35	35	5	202	43.8
1	8	4	GSK3 beta (Phospho-Ser9)	5	259	253	36	37	12	223	18
1	8	5	GSK3 beta (Phospho-Ser9)	5	244	261	36	37	9	208	24.889
1	8	6	GSK3 beta (Phospho-Ser9)	5	262	271	37	38	25	225	9.32
1	9	1	c-Jun	6	359	366	34	34	8	325	41.5
1	9	2	c-Jun	6	276	287	33	33	4	243	63.5
1	9	3	c-Jun	6	257	267	33	35	127	224	1.827
1	9	4	c-Jun	6	238	252	33	35	127	205	1.709
1	9	5	c-Jun	6	266	274	32	33	7	234	34.429
1	9	6	c-Jun	6	284	295	33	33	4	251	65.5
1	10	1	c-Jun (Phospho-Ser73)	7	503	482	34	36	78	469	5.718
1	10	2	c-Jun (Phospho-Ser73)	7	407	383	33	34	65	374	5.369
1	10	3	c-Jun (Phospho-Ser73)	7	393	368	32	33	7	361	47.857
1	10	4	c-Jun (Phospho-Ser73)	7	378	356	32	34	57	346	5.649
1	10	5	c-Jun (Phospho-Ser73)	7	379	356	32	32	15	347	21.6
1	10	6	c-Jun (Phospho-Ser73)	7	402	379	32	32	4	370	86.75
1	11	1	Elk1	8	387	450	34	35	6	353	69.167
1	11	2	Elk1	8	315	353	33	33	6	282	53.333
1	11	3	Elk1	8	269	354	33	35	54	236	5.907
1	11	4	Elk1	8	288	332	33	33	6	255	49.833
1	11	5	Elk1	8	299	316	32	33	19	267	14.895
1	11	6	Elk1	8	275	340	33	34	63	242	4.857
1	12	1	Elk1 (Phospho-Ser383)	9	414	438	35	36	15	379	26.8
1	12	2	Elk1 (Phospho-Ser383)	9	477	550	34	36	64	443	8.031
1	12	3	Elk1 (Phospho-Ser383)	9	281	345	34	34	5	247	62.2
1	12	4	Elk1 (Phospho-Ser383)	9	421	506	33	34	4	388	118
1	12	5	Elk1 (Phospho-Ser383)	9	427	501	33	33	4	394	117
1	12	6	Elk1 (Phospho-Ser383)	9	301	361	34	34	4	267	81.75
1	13	1	PDK	10	235	254	35	48	517	200	0.398
1	13	2	PDK1	10	206	216	34	36	44	172	4.091
1	13	3	PDK1	10	209	444	34	36	83	175	4.916
1	13	4	PDK1	10	193	205	34	34	4	159	42.75
1	13	5	PDK1	10	209	212	34	34	5	175	35.6
1	13	6	PDK1	10	206	217	34	34	3	172	61
1	14	1	PDK1 (Phospho-Ser241)	11	469	476	34	40	370	435	1.178
1	14	2	PDK1 (Phospho-Ser241)	11	357	376	33	33	12	324	28.583
1	14	3	PDK1 (Phospho-Ser241)	11	387	369	34	34	16	353	20.938
1	14	4	PDK1 (Phospho-Ser241)	11	339	337	34	37	56	305	5.357
1	14	5	PDK1 (Phospho-Ser241)	11	343	331	34	34	6	309	49.5
1	14	6	PDK1 (Phospho-Ser241)	11	405	379	35	36	8	370	42.875
1	15	1	Raf1	12	258	279	37	38	12	221	20.083
1	15	2	Raf1	12	207	210	37	40	40	170	4.25
1	15	3	Raf1	12	204	219	36	37	5	168	36.4
1	15	4	Raf1	12	205	212	36	37	32	169	5.469
1	15	5	Raf1	12	213	222	36	36	6	177	31
1	15	6	Raf1	12	202	227	37	38	44	165	4.295
1	16	1	Raf1 (Phospho-Ser259)	13	509	495	40	42	73	469	6.205
1	16	2	Raf1 (Phospho-Ser259)	13	471	444	37	38	21	434	19.333
1	16	3	Raf1 (Phospho-Ser259)	13	421	433	37	45	233	384	1.665
1	16	4	Raf1 (Phospho-Ser259)	13	405	407	36	37	5	369	74
1	16	5	Raf1 (Phospho-Ser259)	13	423	401	36	39	128	387	2.828
1	16	6	Raf1 (Phospho-Ser259)	13	449	429	37	40	129	412	3.016
1	17	1	NFkB-p100/p52	14	308	361	39	42	133	269	2.398
1	17	2	NFkB-p100/p52	14	251	265	37	37	10	214	22.8
1	17	3	NFkB-p100/p52	14	229	257	36	37	23	193	9.565
1	17	4	NFkB-p100/p52	14	243	251	36	37	30	207	7.133
1	17	5	NFkB-p100/p52	14	231	246	37	41	177	194	1.158
1	17	6	NFkB-p100/p52	14	237	259	37	38	27	200	8.185
1	18	1	NFkB-p100/p52 (Phospho-Ser865)	15	430	424	38	39	20	392	19.25
1	18	2	NFkB-p100/p52 (Phospho-Ser865)	15	377	375	36	36	11	341	30.818
1	18	3	NFkB-p100/p52 (Phospho-Ser865)	15	366	353	35	37	46	331	6.87
1	18	4	NFkB-p100/p52 (Phospho-Ser865)	15	318	313	35	36	22	283	12.591
1	18	5	NFkB-p100/p52 (Phospho-Ser865)	15	340	315	34	35	8	306	35
1	18	6	NFkB-p100/p52 (Phospho-Ser865)	15	333	319	35	35	5	298	56.8
1	19	1	NFkB-p105/p50	16	567	599	37	37	12	530	46.833
1	19	2	NFkB-p105/p50	16	542	565	35	36	56	507	9.446
1	19	3	NFkB-p105/p50	16	526	552	34	35	10	492	51.7
1	19	4	NFkB-p105/p50	16	543	570	34	34	6	509	89.333
1	19	5	NFkB-p105/p50	16	545	546	34	34	10	511	51.2
1	19	6	NFkB-p105/p50	16	565	566	33	35	19	532	27.947
1	20	1	NFkB-p105/p50 (Phospho-Ser337)	17	446	470	37	38	20	409	21.6
1	20	2	NFkB-p105/p50 (Phospho-Ser337)	17	467	438	35	37	56	432	7.161
1	20	3	NFkB-p105/p50 (Phospho-Ser337)	17	397	385	36	37	6	361	58
1	20	4	NFkB-p105/p50 (Phospho-Ser337)	17	364	363	36	36	5	328	65.4
1	20	5	NFkB-p105/p50 (Phospho-Ser337)	17	410	393	33	34	4	377	89.75
1	20	6	NFkB-p105/p50 (Phospho-Ser337)	17	428	411	32	33	4	396	94.5
1	21	1	JunB	18	303	317	37	37	6	266	46.667
1	21	2	JunB	18	263	276	37	106	1524	226	0.112
1	21	3	JunB	18	216	251	36	37	10	180	21.4
1	21	4	JunB	18	225	244	35	35	9	190	23.222
1	21	5	JunB	18	224	239	33	34	4	191	51.25
1	21	6	JunB	18	250	265	33	33	4	217	58
1	22	1	JunB (Phospho-Ser259)	19	410	438	37	38	53	373	7.547
1	22	2	JunB (Phospho-Ser259)	19	334	358	36	36	6	298	53.667
1	22	3	JunB (Phospho-Ser259)	19	342	336	35	40	338	307	0.876
1	22	4	JunB (Phospho-Ser259)	19	323	321	33	33	10	290	28.8
1	22	5	JunB (Phospho-Ser259)	19	318	307	32	32	4	286	68.75
1	22	6	JunB (Phospho-Ser259)	19	321	339	32	32	6	289	51.167
1	23	1	ATF2	20	339	367	37	38	47	302	7
1	23	2	ATF2	20	289	325	35	36	19	254	15.211
1	23	3	ATF2	20	243	284	34	34	11	209	22.727
1	23	4	ATF2	20	209	263	33	33	4	176	57.5
1	23	5	ATF2	20	218	264	33	33	16	185	14.438
1	23	6	ATF2	20	248	290	33	33	4	215	64.25
1	24	1	ATF2 (Phospho-Ser62/44)	21	472	479	33	34	5	439	89
1	24	2	ATF2 (Phospho-Ser62/44)	21	391	383	32	32	4	359	87.75
1	24	3	ATF2 (Phospho-Ser62/44)	21	349	347	32	32	41	317	7.683
1	24	4	ATF2 (Phospho-Ser62/44)	21	327	377	31	32	41	296	8.415
1	24	5	ATF2 (Phospho-Ser62/44)	21	365	353	31	32	20	334	16.05
1	24	6	ATF2 (Phospho-Ser62/44)	21	392	381	31	32	25	361	13.96
1	25	1	STAT1	22	337	360	33	33	5	304	65.4
1	25	2	STAT1	22	267	273	32	40	428	235	0.544
1	25	3	STAT1	22	232	263	31	32	4	201	57.75
1	25	4	STAT1	22	223	259	31	32	5	192	45.4
1	25	5	STAT1	22	251	263	31	32	12	220	19.25
1	25	6	STAT1	22	278	284	32	32	4	246	63
1	26	1	STAT1 (Phospho-Tyr701)	23	350	346	33	33	6	317	52.167
1	26	2	STAT1 (Phospho-Tyr701)	23	290	284	33	33	6	257	41.833
1	26	3	STAT1 (Phospho-Tyr701)	23	264	268	33	33	4	231	58.75
1	26	4	STAT1 (Phospho-Tyr701)	23	263	271	33	33	4	230	59.5
1	26	5	STAT1 (Phospho-Tyr701)	23	257	268	32	32	4	225	59
1	26	6	STAT1 (Phospho-Tyr701)	23	274	288	32	32	3	242	85.333
1	27	1	STAT3	24	216	222	33	33	3	183	63
1	27	2	STAT3	24	177	185	33	33	4	144	38
1	27	3	STAT3	24	172	178	33	33	4	139	36.25
1	27	4	STAT3	24	167	178	32	33	4	135	36.25
1	27	5	STAT3	24	172	178	32	32	4	140	36.5
1	27	6	STAT3	24	172	185	32	32	22	140	6.955
1	28	1	STAT3 (Phospho-Tyr705)	25	332	372	33	33	9	299	37.667
1	28	2	STAT3 (Phospho-Tyr705)	25	258	312	32	33	4	226	69.75
1	28	3	STAT3 (Phospho-Tyr705)	25	284	315	31	32	14	253	20.214
1	28	4	STAT3 (Phospho-Tyr705)	25	271	299	31	31	4	240	67
1	28	5	STAT3 (Phospho-Tyr705)	25	247	295	31	31	5	216	52.8
1	28	6	STAT3 (Phospho-Tyr705)	25	286	311	31	32	5	255	55.8
1	29	1	STAT4	26	366	378	32	33	6	334	57.5
1	29	2	STAT4	26	275	317	32	32	4	243	71.25
1	29	3	STAT4	26	217	294	32	32	4	185	65.5
1	29	4	STAT4	26	276	292	31	32	3	245	86.667
1	29	5	STAT4	26	255	289	31	33	68	224	3.765
1	29	6	STAT4	26	292	301	31	33	74	261	3.622
1	30	1	STAT4 (Phospho-Tyr693)	27	330	348	33	33	19	297	16.579
1	30	2	STAT4 (Phospho-Tyr693)	27	274	301	31	32	3	243	89.667
1	30	3	STAT4 (Phospho-Tyr693)	27	265	282	31	32	7	234	35.714
1	30	4	STAT4 (Phospho-Tyr693)	27	247	274	31	33	29	216	8.31
1	30	5	STAT4 (Phospho-Tyr693)	27	271	276	31	32	14	240	17.429
1	30	6	STAT4 (Phospho-Tyr693)	27	271	286	31	32	5	240	50.8
1	31	1	STAT5A	28	777	830	32	32	5	745	159.6
1	31	2	STAT5A	28	681	768	31	33	107	650	6.869
1	31	3	STAT5A	28	641	724	31	32	21	610	32.952
1	31	4	STAT5A	28	663	719	31	32	24	632	28.625
1	31	5	STAT5A	28	613	642	30	31	7	583	87.286
1	31	6	STAT5A	28	644	688	31	31	4	613	164.25
1	32	1	STAT5A (Phospho-Tyr694)	29	325	313	31	32	7	294	40.143
1	32	2	STAT5A (Phospho-Tyr694)	29	322	317	31	31	3	291	95.333
1	32	3	STAT5A (Phospho-Tyr694)	29	319	314	31	32	10	288	28.2
1	32	4	STAT5A (Phospho-Tyr694)	29	323	311	31	32	12	292	23.25
1	32	5	STAT5A (Phospho-Tyr694)	29	289	294	31	33	82	258	3.183
1	32	6	STAT5A (Phospho-Tyr694)	29	299	288	31	31	8	268	32.125
2	1	1	STAT6	30	520	542	34	35	35	486	14.486
2	1	2	STAT6	30	468	492	34	34	12	434	38.167
2	1	3	STAT6	30	470	479	34	37	95	436	4.653
2	1	4	STAT6	30	447	461	34	38	203	413	2.084
2	1	5	STAT6	30	395	452	34	35	6	361	69.5
2	1	6	STAT6	30	465	480	35	36	21	430	21.143
2	2	1	STAT6 (Phospho-Thr645)	31	372	402	33	36	172	339	2.128
2	2	2	STAT6 (Phospho-Thr645)	31	337	348	33	35	101	304	3.099
2	2	3	STAT6 (Phospho-Thr645)	31	320	336	33	33	6	287	50.5
2	2	4	STAT6 (Phospho-Thr645)	31	304	330	33	37	201	271	1.458
2	2	5	STAT6 (Phospho-Thr645)	31	305	332	33	34	5	272	59.6
2	2	6	STAT6 (Phospho-Thr645)	31	355	368	34	36	140	321	2.371
2	3	1	CREB	32	212	222	34	36	115	178	1.617
2	3	2	CREB	32	214	229	36	37	11	178	17.455
2	3	3	CREB	32	188	196	34	34	10	154	16.2
2	3	4	CREB	32	187	184	34	35	4	153	37.25
2	3	5	CREB	32	188	193	35	35	4	153	39.5
2	3	6	CREB	32	208	212	35	36	52	173	3.385
2	4	1	CREB (Phospho-Ser133)	33	293	303	34	35	9	259	29.778
2	4	2	CREB (Phospho-Ser133)	33	275	288	35	35	6	240	42.167
2	4	3	CREB (Phospho-Ser133)	33	250	275	34	35	10	216	24
2	4	4	CREB (Phospho-Ser133)	33	246	264	34	35	7	212	32.714
2	4	5	CREB (Phospho-Ser133)	33	259	270	34	35	6	225	39.167
2	4	6	CREB (Phospho-Ser133)	33	261	290	35	35	6	226	42.5
2	5	1	AKT	34	319	332	33	34	4	286	74.5
2	5	2	AKT	34	287	299	33	34	10	254	26.5
2	5	3	AKT	34	264	288	33	33	4	231	63.75
2	5	4	AKT	34	271	286	33	33	4	238	63.25
2	5	5	AKT	34	271	283	33	33	5	238	50
2	5	6	AKT	34	310	314	33	33	5	277	56.2
2	6	1	AKT1	35	261	323	33	34	6	228	48.167
2	6	2	AKT1	35	195	266	34	34	9	161	25.778
2	6	3	AKT1	35	267	283	34	35	75	233	3.307
2	6	4	AKT1	35	223	278	34	35	75	189	3.24
2	6	5	AKT1	35	238	284	34	35	38	204	6.553
2	6	6	AKT1	35	239	297	34	34	4	205	65.75
2	7	1	AKT1 (Phospho-Ser473)	36	278	321	33	34	96	245	2.99
2	7	2	AKT1 (Phospho-Ser473)	36	265	282	32	33	3	233	83
2	7	3	AKT1 (Phospho-Ser473)	36	250	274	33	33	4	217	60.25
2	7	4	AKT1 (Phospho-Ser473)	36	225	263	33	34	10	192	22.9
2	7	5	AKT1 (Phospho-Ser473)	36	247	268	33	34	40	214	5.85
2	7	6	AKT1 (Phospho-Ser473)	36	256	285	33	33	13	223	19.385
2	8	1	AKT1 (Phospho-Thr308)	37	308	326	33	34	6	275	48.667
2	8	2	AKT1 (Phospho-Thr308)	37	242	271	33	34	5	209	47.4
2	8	3	AKT1 (Phospho-Thr308)	37	239	267	34	34	6	205	38.833
2	8	4	AKT1 (Phospho-Thr308)	37	242	260	34	34	5	208	45.2
2	8	5	AKT1 (Phospho-Thr308)	37	237	266	34	35	6	203	38.5
2	8	6	AKT1 (Phospho-Thr308)	37	232	285	34	36	73	198	3.411
2	9	1	PTEN	38	398	511	34	37	56	364	8.464
2	9	2	PTEN	38	347	425	33	33	5	314	78.4
2	9	3	PTEN	38	347	441	33	33	6	314	68
2	9	4	PTEN	38	332	425	33	34	30	299	13.033
2	9	5	PTEN	38	345	422	33	34	9	312	43.111
2	9	6	PTEN	38	371	449	33	37	103	338	4
2	10	1	PTEN (Phospho-Ser380/Thr392/Thr383)	39	284	294	34	37	60	250	4.283
2	10	2	PTEN (Phospho-Ser380/Thr392/Thr383)	39	244	257	34	34	4	210	55.75
2	10	3	PTEN (Phospho-Ser380/Thr392/Thr383)	39	249	250	34	34	5	215	43.2
2	10	4	PTEN (Phospho-Ser380/Thr392/Thr383)	39	230	240	33	34	4	197	51.5
2	10	5	PTEN (Phospho-Ser380/Thr392/Thr383)	39	231	244	33	33	3	198	70.333
2	10	6	PTEN (Phospho-Ser380/Thr392/Thr383)	39	246	268	33	33	4	213	58.75
2	11	1	P73	40	255	288	33	33	4	222	63.75
2	11	2	P73	40	227	275	33	33	4	194	60.5
2	11	3	P73	40	242	262	33	33	3	209	76.333
2	11	4	P73	40	229	251	34	35	92	195	2.348
2	11	5	P73	40	242	261	34	34	4	208	56.75
2	11	6	P73	40	239	277	34	34	6	205	40.5
2	12	1	P73 (Phospho-Tyr99)	41	402	388	32	32	4	370	89
2	12	2	P73 (Phospho-Tyr99)	41	297	307	33	33	5	264	54.8
2	12	3	P73 (Phospho-Tyr99)	41	323	331	32	32	5	291	59.8
2	12	4	P73 (Phospho-Tyr99)	41	325	323	32	32	6	293	48.5
2	12	5	P73 (Phospho-Tyr99)	41	311	296	32	32	6	279	44
2	12	6	P73 (Phospho-Tyr99)	41	336	327	32	32	3	304	98.333
2	13	1	Integrin beta-3	42	359	388	32	35	141	327	2.504
2	13	2	Integrin beta-3	42	300	320	32	34	139	268	2.058
2	13	3	Integrin beta-3	42	317	321	31	31	6	286	48.333
2	13	4	Integrin beta-3	42	302	342	31	32	15	271	20.667
2	13	5	Integrin beta-3	42	243	305	31	32	13	212	21
2	13	6	Integrin beta-3	42	312	337	32	33	108	280	2.815
2	14	1	Integrin beta-3 (Phospho-Tyr773)	43	348	346	35	38	82	313	3.756
2	14	2	Integrin beta-3 (Phospho-Tyr773)	43	284	300	34	43	358	250	0.718
2	14	3	Integrin beta-3 (Phospho-Tyr773)	43	283	287	33	39	126	250	1.968
2	14	4	Integrin beta-3 (Phospho-Tyr773)	43	265	280	33	34	16	232	15.375
2	14	5	Integrin beta-3 (Phospho-Tyr773)	43	280	284	32	34	6	248	41.667
2	14	6	Integrin beta-3 (Phospho-Tyr773)	43	289	297	32	33	73	257	3.616
2	15	1	Chk2	44	270	286	38	39	7	232	35.286
2	15	2	Chk2	44	242	263	38	38	5	204	45
2	15	3	Chk2	44	233	251	38	38	10	195	21.3
2	15	4	Chk2	44	228	244	38	40	23	190	8.87
2	15	5	Chk2	44	243	263	39	41	7	204	31.714
2	15	6	Chk2	44	238	251	36	37	50	202	4.28
2	16	1	Chk2 (Phospho-Thr68)	45	288	307	37	38	11	251	24.455
2	16	2	Chk2 (Phospho-Thr68)	45	269	282	37	38	6	232	40.667
2	16	3	Chk2 (Phospho-Thr68)	45	253	268	37	38	28	216	8.214
2	16	4	Chk2 (Phospho-Thr68)	45	249	267	37	39	69	212	3.304
2	16	5	Chk2 (Phospho-Thr68)	45	244	314	36	40	68	208	4.029
2	16	6	Chk2 (Phospho-Thr68)	45	261	268	36	37	6	225	38.5
2	17	1	BCL-2 (Phospho-Ser70)	46	319	353	35	35	31	284	10.258
2	17	2	BCL-2 (Phospho-Ser70)	46	299	307	34	35	5	265	54.4
2	17	3	BCL-2 (Phospho-Ser70)	46	275	293	34	37	116	241	2.207
2	17	4	BCL-2 (Phospho-Ser70)	46	272	284	34	34	9	238	27.778
2	17	5	BCL-2 (Phospho-Ser70)	46	284	361	34	35	5	250	65.2
2	17	6	BCL-2 (Phospho-Ser70)	46	297	303	34	34	4	263	67.25
2	18	1	BCL-XL	47	284	283	34	35	23	250	10.783
2	18	2	BCL-XL	47	229	237	33	33	4	196	51
2	18	3	BCL-XL	47	196	209	33	33	6	163	29.333
2	18	4	BCL-XL	47	214	225	33	33	4	181	48
2	18	5	BCL-XL	47	198	215	33	33	7	165	26
2	18	6	BCL-XL	47	261	263	33	33	4	228	57.5
2	19	1	BCL-XL (Phospho-Ser62)	48	429	402	31	32	7	398	52.857
2	19	2	BCL-XL (Phospho-Ser62)	48	371	354	31	31	3	340	107.667
2	19	3	BCL-XL (Phospho-Ser62)	48	356	337	31	35	164	325	1.841
2	19	4	BCL-XL (Phospho-Ser62)	48	336	334	31	31	3	305	101
2	19	5	BCL-XL (Phospho-Ser62)	48	338	329	32	34	132	306	2.235
2	19	6	BCL-XL (Phospho-Ser62)	48	374	355	32	32	10	342	32.3
2	20	1	BAD (Phospho-Ser136)	49	352	351	31	31	4	321	80
2	20	2	BAD (Phospho-Ser136)	49	295	301	31	32	34	264	7.912
2	20	3	BAD (Phospho-Ser136)	49	282	285	31	44	582	251	0.414
2	20	4	BAD (Phospho-Ser136)	49	266	276	31	32	16	235	15.25
2	20	5	BAD (Phospho-Ser136)	49	278	286	31	34	132	247	1.909
2	20	6	BAD (Phospho-Ser136)	49	288	296	32	32	3	256	88
2	21	1	HER2	50	265	329	32	33	26	233	11.385
2	21	2	HER2	50	223	283	32	34	36	191	6.917
2	21	3	HER2	50	224	288	32	33	4	192	63.75
2	21	4	HER2	50	229	279	33	33	17	196	14.471
2	21	5	HER2	50	244	290	33	33	3	211	85.667
2	21	6	HER2	50	273	305	33	33	3	240	90.667
2	22	1	HER2 (Phospho-Tyr1221/Tyr1222)	51	392	390	31	32	5	361	71.6
2	22	2	HER2 (Phospho-Tyr1221/Tyr1222)	51	339	331	31	32	5	308	59.8
2	22	3	HER2 (Phospho-Tyr1221/Tyr1222)	51	322	312	31	31	4	291	70.25
2	22	4	HER2 (Phospho-Tyr1221/Tyr1222)	51	320	312	31	32	4	289	70
2	22	5	HER2 (Phospho-Tyr1221/Tyr1222)	51	330	329	32	37	282	298	1.035
2	22	6	HER2 (Phospho-Tyr1221/Tyr1222)	51	343	339	32	32	7	311	43.857
2	23	1	HER2 (Phospho-Tyr1248)	52	286	304	32	32	5	254	54.4
2	23	2	HER2 (Phospho-Tyr1248)	52	232	261	32	32	4	200	57.25
2	23	3	HER2 (Phospho-Tyr1248)	52	224	240	32	32	5	192	41.6
2	23	4	HER2 (Phospho-Tyr1248)	52	236	243	32	32	4	204	52.75
2	23	5	HER2 (Phospho-Tyr1248)	52	246	256	32	32	3	214	74.667
2	23	6	HER2 (Phospho-Tyr1248)	52	256	275	32	33	22	224	11
2	24	1	VEGFR2	53	374	414	31	32	7	343	54.571
2	24	2	VEGFR2	53	342	365	32	32	5	310	66.6
2	24	3	VEGFR2	53	319	343	32	32	4	287	77.75
2	24	4	VEGFR2	53	325	346	32	34	17	293	18.353
2	24	5	VEGFR2	53	338	348	32	33	15	306	21
2	24	6	VEGFR2	53	322	368	32	33	22	290	15.227
2	25	1	VEGFR2 (Phospho-Tyr1175)	54	386	383	32	32	6	354	58.5
2	25	2	VEGFR2 (Phospho-Tyr1175)	54	324	324	32	32	4	292	73
2	25	3	VEGFR2 (Phospho-Tyr1175)	54	279	289	32	32	4	247	64.25
2	25	4	VEGFR2 (Phospho-Tyr1175)	54	303	302	31	32	5	272	54
2	25	5	VEGFR2 (Phospho-Tyr1175)	54	298	310	31	31	4	267	69.75
2	25	6	VEGFR2 (Phospho-Tyr1175)	54	346	340	31	32	6	315	51.333
2	26	1	VEGFR2 (Phospho-Tyr1214)	55	390	395	31	34	96	359	3.76
2	26	2	VEGFR2 (Phospho-Tyr1214)	55	334	333	31	33	85	303	3.529
2	26	3	VEGFR2 (Phospho-Tyr1214)	55	326	322	31	31	3	295	97
2	26	4	VEGFR2 (Phospho-Tyr1214)	55	320	316	31	32	4	289	71
2	26	5	VEGFR2 (Phospho-Tyr1214)	55	328	321	31	32	4	297	72.25
2	26	6	VEGFR2 (Phospho-Tyr1214)	55	330	345	31	32	4	299	78.25
2	27	1	IGF1R	56	233	238	32	32	4	201	51.5
2	27	2	IGF1R	56	192	199	32	32	4	160	41.75
2	27	3	IGF1R	56	183	194	32	32	3	151	54
2	27	4	IGF1R	56	188	196	32	32	4	156	41
2	27	5	IGF1R	56	190	197	32	37	177	158	0.904
2	27	6	IGF1R	56	214	220	32	33	9	182	20.778
2	28	1	IGF1R (Phospho-Tyr1165/1166)	57	324	354	31	31	3	293	107.667
2	28	2	IGF1R (Phospho-Tyr1165/1166)	57	277	302	31	31	3	246	90.333
2	28	3	IGF1R (Phospho-Tyr1165/1166)	57	277	282	31	32	54	246	4.63
2	28	4	IGF1R (Phospho-Tyr1165/1166)	57	274	277	31	31	3	243	82
2	28	5	IGF1R (Phospho-Tyr1165/1166)	57	274	281	31	31	3	243	83.333
2	28	6	IGF1R (Phospho-Tyr1165/1166)	57	301	308	31	31	4	270	69.25
2	29	1	Src	58	353	369	31	31	3	322	112.667
2	29	2	Src	58	299	316	30	31	4	269	71.25
2	29	3	Src	58	287	299	31	31	13	256	20.615
2	29	4	Src	58	276	300	31	32	38	245	7.053
2	29	5	Src	58	275	303	31	32	5	244	54.2
2	29	6	Src	58	311	321	32	32	7	279	41.286
2	30	1	Src (Phospho-Tyr418)	59	250	307	31	32	4	219	68.75
2	30	2	Src (Phospho-Tyr418)	59	243	270	31	32	9	212	26.444
2	30	3	Src (Phospho-Tyr418)	59	219	268	31	32	14	188	16.857
2	30	4	Src (Phospho-Tyr418)	59	234	274	32	32	4	202	60.5
2	30	5	Src (Phospho-Tyr418)	59	242	261	32	32	3	210	76.333
2	30	6	Src (Phospho-Tyr418)	59	243	278	32	32	7	211	35.143
2	31	1	p53	60	546	550	32	32	5	514	103.6
2	31	2	p53	60	396	417	32	32	23	364	16.739
2	31	3	p53	60	388	393	32	32	5	356	72.2
2	31	4	p53	60	436	447	33	33	10	403	41.4
2	31	5	p53	60	402	396	32	32	11	370	33.091
2	31	6	p53	60	408	418	32	34	126	376	3.048
2	32	1	p53 (Phospho-Ser9)	61	478	501	31	31	3	447	156.667
2	32	2	p53 (Phospho-Ser9)	61	409	431	31	32	9	378	44.333
2	32	3	p53 (Phospho-Ser9)	61	415	418	32	32	6	383	64.333
2	32	4	p53 (Phospho-Ser9)	61	427	428	32	32	9	395	44
2	32	5	p53 (Phospho-Ser9)	61	392	416	31	32	10	361	38.4
2	32	6	p53 (Phospho-Ser9)	61	449	459	32	35	77	417	5.506
3	1	1	p53 (Phospho-Ser15)	62	320	329	37	39	33	283	8.788
3	1	2	p53 (Phospho-Ser15)	62	316	318	36	41	250	280	1.108
3	1	3	p53 (Phospho-Ser15)	62	307	307	37	37	6	270	45
3	1	4	p53 (Phospho-Ser15)	62	295	294	37	37	6	258	42.833
3	1	5	p53 (Phospho-Ser15)	62	291	301	37	37	7	254	37.714
3	1	6	p53 (Phospho-Ser15)	62	314	318	37	38	14	277	20
3	2	1	p53 (Phospho-Ser315)	63	378	410	36	37	32	342	11.656
3	2	2	p53 (Phospho-Ser315)	63	487	480	35	39	249	452	1.771
3	2	3	p53 (Phospho-Ser315)	63	407	413	35	36	4	372	94.25
3	2	4	p53 (Phospho-Ser315)	63	443	441	35	35	4	408	101.5
3	2	5	p53 (Phospho-Ser315)	63	454	439	35	35	10	419	40.4
3	2	6	p53 (Phospho-Ser315)	63	484	468	35	36	44	449	9.818
3	3	1	Tau	64	376	406	33	34	48	343	7.75
3	3	2	Tau	64	350	386	33	33	4	317	88.25
3	3	3	Tau	64	339	360	34	35	34	305	9.559
3	3	4	Tau	64	352	382	34	36	71	318	4.873
3	3	5	Tau	64	335	361	34	38	263	301	1.228
3	3	6	Tau	64	336	362	33	34	8	303	41
3	4	1	Tau (Phospho-Ser396)	65	417	436	34	34	4	383	100.5
3	4	2	Tau (Phospho-Ser396)	65	353	340	35	36	5	318	60.8
3	4	3	Tau (Phospho-Ser396)	65	392	375	33	36	99	359	3.424
3	4	4	Tau (Phospho-Ser396)	65	368	362	33	33	3	335	109.667
3	4	5	Tau (Phospho-Ser396)	65	375	371	33	34	4	342	84.25
3	4	6	Tau (Phospho-Ser396)	65	404	397	34	34	4	370	90.75
3	5	1	Tau (Phospho-Ser235)	66	476	508	34	34	10	442	47.4
3	5	2	Tau (Phospho-Ser235)	66	356	360	37	37	5	319	64.6
3	5	3	Tau (Phospho-Ser235)	66	414	437	34	34	4	380	100.75
3	5	4	Tau (Phospho-Ser235)	66	433	423	33	34	4	400	97.25
3	5	5	Tau (Phospho-Ser235)	66	419	435	34	34	4	385	100.25
3	5	6	Tau (Phospho-Ser235)	66	328	366	35	35	13	293	25.462
3	6	1	Catenin beta	67	280	287	34	37	118	246	2.119
3	6	2	Catenin beta	67	272	283	37	38	6	235	40.833
3	6	3	Catenin beta	67	228	248	35	35	8	193	26.625
3	6	4	Catenin beta	67	246	251	34	34	12	212	18.083
3	6	5	Catenin beta	67	250	260	34	35	35	216	6.429
3	6	6	Catenin beta	67	271	284	34	35	27	237	9.222
3	7	1	Catenin beta (Phospho-Thr41/Ser45)	68	438	419	33	33	5	405	77.2
3	7	2	Catenin beta (Phospho-Thr41/Ser45)	68	407	377	32	32	3	375	115
3	7	3	Catenin beta (Phospho-Thr41/Ser45)	68	357	356	32	33	28	325	11.536
3	7	4	Catenin beta (Phospho-Thr41/Ser45)	68	316	319	32	33	6	284	47.667
3	7	5	Catenin beta (Phospho-Thr41/Ser45)	68	367	361	32	33	23	335	14.261
3	7	6	Catenin beta (Phospho-Thr41/Ser45)	68	363	367	32	35	109	331	3.046
3	8	1	CDC25C	69	268	280	33	33	7	235	35.286
3	8	2	CDC25C	69	234	249	32	36	174	202	1.224
3	8	3	CDC25C	69	231	241	33	36	169	198	1.213
3	8	4	CDC25C	69	203	230	32	33	37	171	5.324
3	8	5	CDC25C	69	227	245	33	33	37	194	5.73
3	8	6	CDC25C	69	248	264	33	35	105	215	2.181
3	9	1	CDC25C (Phospho-Ser216)	70	342	346	32	33	17	310	18.412
3	9	2	CDC25C (Phospho-Ser216)	70	308	313	32	34	105	276	2.657
3	9	3	CDC25C (Phospho-Ser216)	70	289	285	32	34	105	257	2.39
3	9	4	CDC25C (Phospho-Ser216)	70	289	287	32	32	4	257	63.75
3	9	5	CDC25C (Phospho-Ser216)	70	292	286	32	32	4	260	63.5
3	9	6	CDC25C (Phospho-Ser216)	70	320	306	32	32	8	288	34.25
3	10	1	AKT2	71	245	285	33	34	4	212	62.75
3	10	2	AKT2	71	224	261	33	33	4	191	57
3	10	3	AKT2	71	219	257	33	34	4	186	55.75
3	10	4	AKT2	71	216	256	33	33	4	183	55.75
3	10	5	AKT2	71	213	254	33	33	6	180	36.833
3	10	6	AKT2	71	244	277	33	33	4	211	61
3	11	1	AKT2 (Phospho-Ser474)	72	299	303	32	32	4	267	67.75
3	11	2	AKT2 (Phospho-Ser474)	72	251	267	31	32	4	220	58.75
3	11	3	AKT2 (Phospho-Ser474)	72	244	257	32	32	4	212	56.25
3	11	4	AKT2 (Phospho-Ser474)	72	238	254	31	32	4	207	55.5
3	11	5	AKT2 (Phospho-Ser474)	72	246	256	32	32	4	214	56
3	11	6	AKT2 (Phospho-Ser474)	72	262	277	32	33	4	230	61
3	12	1	c-Abl	73	402	402	32	34	114	370	3.228
3	12	2	c-Abl	73	335	340	32	32	4	303	77
3	12	3	c-Abl	73	319	328	31	32	4	288	74
3	12	4	c-Abl	73	340	339	31	31	9	309	34.222
3	12	5	c-Abl	73	347	345	31	32	6	316	52.167
3	12	6	c-Abl	73	338	339	32	32	14	306	21.929
3	13	1	c-Abl (Phospho-Tyr412)	74	265	300	32	32	42	233	6.381
3	13	2	c-Abl (Phospho-Tyr412)	74	247	252	31	36	243	216	0.889
3	13	3	c-Abl (Phospho-Tyr412)	74	219	236	31	37	247	188	0.806
3	13	4	c-Abl (Phospho-Tyr412)	74	221	234	31	32	49	190	4.122
3	13	5	c-Abl (Phospho-Tyr412)	74	206	239	31	31	5	175	41.6
3	13	6	c-Abl (Phospho-Tyr412)	74	244	267	32	33	72	212	3.25
3	14	1	Rb	75	291	324	32	32	4	259	73
3	14	2	Rb	75	272	281	31	32	6	241	41.5
3	14	3	Rb	75	261	278	31	32	5	230	49.2
3	14	4	Rb	75	259	279	31	32	13	228	19
3	14	5	Rb	75	275	291	31	32	4	244	64.75
3	14	6	Rb	75	298	303	32	32	11	266	24.636
3	15	1	Rb (Phospho-Ser608)	76	450	484	34	34	12	416	37.5
3	15	2	Rb (Phospho-Ser608)	76	368	436	33	33	4	335	100.75
3	15	3	Rb (Phospho-Ser608)	76	369	413	33	33	4	336	95
3	15	4	Rb (Phospho-Ser608)	76	377	409	32	33	22	345	17.091
3	15	5	Rb (Phospho-Ser608)	76	358	415	32	34	86	326	4.43
3	15	6	Rb (Phospho-Ser608)	76	400	422	33	35	88	367	4.398
3	16	1	Rb (Phospho-Ser807)	77	285	293	36	36	4	249	64.25
3	16	2	Rb (Phospho-Ser807)	77	248	263	35	35	7	213	32.571
3	16	3	Rb (Phospho-Ser807)	77	240	259	34	35	33	206	6.788
3	16	4	Rb (Phospho-Ser807)	77	234	247	33	34	4	201	53.25
3	16	5	Rb (Phospho-Ser807)	77	229	268	33	34	5	196	46.8
3	16	6	Rb (Phospho-Ser807)	77	264	261	33	34	18	231	12.611
3	17	1	IRS-1	78	351	367	33	33	4	318	83.5
3	17	2	IRS-1	78	307	330	32	33	10	275	29.7
3	17	3	IRS-1	78	323	328	32	33	30	291	9.833
3	17	4	IRS-1	78	305	326	32	33	61	273	4.803
3	17	5	IRS-1	78	298	320	32	32	9	266	32
3	17	6	IRS-1	78	330	339	32	32	5	298	61.4
3	18	1	IRS-1 (Phospho-Ser312)	79	340	325	31	32	3	309	97.667
3	18	2	IRS-1 (Phospho-Ser312)	79	286	272	31	33	90	255	2.656
3	18	3	IRS-1 (Phospho-Ser312)	79	272	266	31	31	4	241	58.75
3	18	4	IRS-1 (Phospho-Ser312)	79	270	272	31	31	7	239	34.429
3	18	5	IRS-1 (Phospho-Ser312)	79	275	270	31	31	3	244	79.667
3	18	6	IRS-1 (Phospho-Ser312)	79	306	298	31	32	4	275	66.5
3	19	1	LCK	80	323	328	32	33	4	291	73.75
3	19	2	LCK	80	262	257	32	34	89	230	2.506
3	19	3	LCK	80	269	275	32	33	28	237	8.643
3	19	4	LCK	80	251	263	32	33	10	219	23
3	19	5	LCK	80	277	282	32	33	9	245	27.667
3	19	6	LCK	80	287	314	33	33	23	254	12.217
3	20	1	LCK (Phospho-Tyr393)	81	269	283	32	32	17	237	14.765
3	20	2	LCK (Phospho-Tyr393)	81	240	248	31	31	5	209	43.4
3	20	3	LCK (Phospho-Tyr393)	81	215	240	31	32	3	184	69.333
3	20	4	LCK (Phospho-Tyr393)	81	225	233	31	33	59	194	3.39
3	20	5	LCK (Phospho-Tyr393)	81	236	238	32	32	4	204	51.5
3	20	6	LCK (Phospho-Tyr393)	81	248	261	32	32	4	216	57.25
3	21	1	JAK1	82	144	157	33	33	4	111	31
3	21	2	JAK1	82	131	209	32	32	4	99	44.25
3	21	3	JAK1	82	126	139	32	32	4	94	26.75
3	21	4	JAK1	82	121	137	31	32	4	90	26.25
3	21	5	JAK1	82	126	141	32	32	4	94	27.25
3	21	6	JAK1	82	130	150	32	32	4	98	29.5
3	22	1	JAK1 (Phospho-Tyr1022)	83	241	255	33	33	4	208	55.5
3	22	2	JAK1 (Phospho-Tyr1022)	83	219	278	33	35	124	186	1.96
3	22	3	JAK1 (Phospho-Tyr1022)	83	208	230	33	33	5	175	39.4
3	22	4	JAK1 (Phospho-Tyr1022)	83	212	226	33	34	41	179	4.683
3	22	5	JAK1 (Phospho-Tyr1022)	83	213	236	33	33	4	180	50.75
3	22	6	JAK1 (Phospho-Tyr1022)	83	233	243	33	34	66	200	3.167
3	23	1	JAK2	84	265	275	33	33	4	232	60.5
3	23	2	JAK2	84	238	253	33	35	124	205	1.758
3	23	3	JAK2	84	238	249	33	33	3	205	72
3	23	4	JAK2	84	240	245	33	34	41	207	5.146
3	23	5	JAK2	84	212	247	33	33	6	179	35.667
3	23	6	JAK2	84	249	271	33	33	3	216	79.333
3	24	1	JAK2 (Phospho-Tyr221)	85	310	309	33	33	4	277	69
3	24	2	JAK2 (Phospho-Tyr221)	85	327	307	32	32	4	295	68.75
3	24	3	JAK2 (Phospho-Tyr221)	85	295	288	32	33	50	263	5.1
3	24	4	JAK2 (Phospho-Tyr221)	85	286	286	32	32	11	254	23.091
3	24	5	JAK2 (Phospho-Tyr221)	85	299	289	32	32	7	267	36.714
3	24	6	JAK2 (Phospho-Tyr221)	85	309	306	32	32	15	277	18.267
3	25	1	JAK2 (Phospho-Tyr1007)	86	226	264	33	33	19	193	12.158
3	25	2	JAK2 (Phospho-Tyr1007)	86	243	254	32	33	4	211	55.25
3	25	3	JAK2 (Phospho-Tyr1007)	86	221	243	33	33	3	188	70
3	25	4	JAK2 (Phospho-Tyr1007)	86	205	246	32	32	3	173	71.333
3	25	5	JAK2 (Phospho-Tyr1007)	86	223	245	32	32	3	191	71
3	25	6	JAK2 (Phospho-Tyr1007)	86	233	262	32	33	14	201	16.357
3	26	1	IkB-alpha	87	365	358	32	32	4	333	81.5
3	26	2	IkB-alpha	87	326	325	32	32	3	294	97.667
3	26	3	IkB-alpha	87	312	317	32	32	4	280	71.25
3	26	4	IkB-alpha	87	291	299	32	32	5	259	53.4
3	26	5	IkB-alpha	87	296	311	31	32	5	265	55.8
3	26	6	IkB-alpha	87	337	331	31	32	5	306	59.8
3	27	1	IkB-alpha (Phospho-Ser32/36)	88	239	275	33	33	4	206	60.5
3	27	2	IkB-alpha (Phospho-Ser32/36)	88	230	262	33	34	5	197	45.6
3	27	3	IkB-alpha (Phospho-Ser32/36)	88	234	262	33	33	3	201	76.333
3	27	4	IkB-alpha (Phospho-Ser32/36)	88	227	256	33	33	4	194	55.75
3	27	5	IkB-alpha (Phospho-Ser32/36)	88	232	227	33	33	4	199	48.5
3	27	6	IkB-alpha (Phospho-Ser32/36)	88	229	257	33	33	4	196	56
3	28	1	FKHRL1/FOXO3A	89	269	296	33	34	16	236	16.375
3	28	2	FKHRL1/FOXO3A	89	248	273	32	33	6	216	40
3	28	3	FKHRL1/FOXO3A	89	220	243	32	33	6	188	35
3	28	4	FKHRL1/FOXO3A	89	238	271	32	32	5	206	47.8
3	28	5	FKHRL1/FOXO3A	89	245	272	33	34	5	212	47.6
3	28	6	FKHRL1/FOXO3A	89	278	290	33	34	5	245	51.2
3	29	1	FKHRL1/FOXO3A (Phospho-Ser253)	90	315	314	31	32	20	284	14.1
3	29	2	FKHRL1/FOXO3A (Phospho-Ser253)	90	289	283	30	31	13	259	19.385
3	29	3	FKHRL1/FOXO3A (Phospho-Ser253)	90	279	268	31	31	3	248	79
3	29	4	FKHRL1/FOXO3A (Phospho-Ser253)	90	258	269	31	31	9	227	26.444
3	29	5	FKHRL1/FOXO3A (Phospho-Ser253)	90	276	272	30	31	4	246	60.25
3	29	6	FKHRL1/FOXO3A (Phospho-Ser253)	90	297	303	31	31	6	266	45.333
3	30	1	Zap-70	91	262	270	31	32	6	231	39.667
3	30	2	Zap-70	91	222	250	31	31	22	191	9.955
3	30	3	Zap-70	91	224	230	31	32	4	193	49.5
3	30	4	Zap-70	91	203	222	31	34	140	172	1.343
3	30	5	Zap-70	91	223	232	31	33	140	192	1.421
3	30	6	Zap-70	91	246	258	31	31	8	215	28.375
3	31	1	Zap-70 (Phospho-Tyr319)	92	386	370	31	36	267	355	1.251
3	31	2	Zap-70 (Phospho-Tyr319)	92	360	347	30	31	3	330	105.333
3	31	3	Zap-70 (Phospho-Tyr319)	92	348	339	31	34	163	317	1.871
3	31	4	Zap-70 (Phospho-Tyr319)	92	315	305	30	33	163	285	1.669
3	31	5	Zap-70 (Phospho-Tyr319)	92	301	312	31	31	4	270	70.25
3	31	6	Zap-70 (Phospho-Tyr319)	92	328	333	31	31	4	297	75.5
3	32	1	HDAC2	93	468	476	32	33	10	436	44.3
3	32	2	HDAC2	93	475	467	31	32	16	444	27.188
3	32	3	HDAC2	93	572	552	31	32	6	541	86.667
3	32	4	HDAC2	93	520	548	31	32	12	489	43
3	32	5	HDAC2	93	471	465	32	33	29	439	14.897
3	32	6	HDAC2	93	588	554	31	32	40	557	13.05
4	1	1	HDAC2 (Phospho-Ser394)	94	590	611	37	37	5	553	114.8
4	1	2	HDAC2 (Phospho-Ser394)	94	527	521	38	38	7	489	69
4	1	3	HDAC2 (Phospho-Ser394)	94	545	548	37	39	72	508	7.069
4	1	4	HDAC2 (Phospho-Ser394)	94	540	526	37	37	6	503	81.5
4	1	5	HDAC2 (Phospho-Ser394)	94	540	548	37	44	326	503	1.546
4	1	6	HDAC2 (Phospho-Ser394)	94	545	528	38	38	9	507	54.444
4	2	1	MEK1	95	315	342	37	38	54	278	5.63
4	2	2	MEK1	95	281	320	37	37	5	244	56.6
4	2	3	MEK1	95	283	313	37	37	4	246	69
4	2	4	MEK1	95	272	315	37	38	33	235	8.394
4	2	5	MEK1	95	278	299	37	43	324	241	0.79
4	2	6	MEK1	95	299	326	37	37	4	262	72.25
4	3	1	MEK1 (Phospho-Ser221)	96	358	346	36	36	16	322	19.375
4	3	2	MEK1 (Phospho-Ser221)	96	310	309	35	36	17	275	16.059
4	3	3	MEK1 (Phospho-Ser221)	96	292	312	35	36	6	257	46
4	3	4	MEK1 (Phospho-Ser221)	96	304	300	35	35	4	269	66.25
4	3	5	MEK1 (Phospho-Ser221)	96	303	304	36	38	97	267	2.742
4	3	6	MEK1 (Phospho-Ser221)	96	287	314	36	37	75	251	3.693
4	4	1	MEK1 (Phospho-Ser217)	97	284	279	35	35	4	249	61
4	4	2	MEK1 (Phospho-Ser217)	97	262	265	35	36	4	227	57.25
4	4	3	MEK1 (Phospho-Ser217)	97	255	262	36	38	121	219	1.851
4	4	4	MEK1 (Phospho-Ser217)	97	257	260	35	36	37	222	6.054
4	4	5	MEK1 (Phospho-Ser217)	97	265	261	36	36	4	229	56.25
4	4	6	MEK1 (Phospho-Ser217)	97	275	273	35	36	4	240	59.25
4	5	1	MKK4/SEK1	98	294	335	35	37	87	259	3.425
4	5	2	MKK4/SEK1	98	245	300	35	35	5	210	53
4	5	3	MKK4/SEK1	98	225	308	35	36	76	190	3.579
4	5	4	MKK4/SEK1	98	247	305	35	36	37	212	7.27
4	5	5	MKK4/SEK1	98	221	296	35	35	4	186	65.25
4	5	6	MKK4/SEK1	98	284	312	35	35	13	249	21.308
4	6	1	MKK4/SEK1 (Phospho-Thr261)	99	312	298	34	34	11	278	24
4	6	2	MKK4/SEK1 (Phospho-Thr261)	99	337	328	33	33	4	304	73.75
4	6	3	MKK4/SEK1 (Phospho-Thr261)	99	333	320	33	34	13	300	22
4	6	4	MKK4/SEK1 (Phospho-Thr261)	99	329	319	34	35	30	295	9.467
4	6	5	MKK4/SEK1 (Phospho-Thr261)	99	343	313	33	33	10	310	28
4	6	6	MKK4/SEK1 (Phospho-Thr261)	99	349	338	33	34	13	316	23.385
4	7	1	ASK1	100	231	237	33	34	3	198	67.667
4	7	2	ASK1	100	199	211	32	33	19	167	9.368
4	7	3	ASK1	100	190	213	33	36	143	157	1.238
4	7	4	ASK1	100	193	220	34	43	415	159	0.427
4	7	5	ASK1	100	175	206	32	32	4	143	43.5
4	7	6	ASK1	100	204	213	32	33	6	172	30
4	8	1	ASK1 (Phospho-Ser966)	101	327	321	32	33	9	295	32
4	8	2	ASK1 (Phospho-Ser966)	101	295	286	32	32	3	263	84.667
4	8	3	ASK1 (Phospho-Ser966)	101	278	289	32	33	4	246	64
4	8	4	ASK1 (Phospho-Ser966)	101	287	282	32	33	4	255	62.25
4	8	5	ASK1 (Phospho-Ser966)	101	295	282	32	32	3	263	83.333
4	8	6	ASK1 (Phospho-Ser966)	101	297	296	32	32	8	265	33
4	9	1	HSP27	102	276	263	33	39	308	243	0.727
4	9	2	HSP27	102	245	246	32	33	8	213	26.625
4	9	3	HSP27	102	236	241	32	33	6	204	34.667
4	9	4	HSP27	102	234	240	33	34	4	201	51.5
4	9	5	HSP27	102	241	236	32	33	4	209	50.75
4	9	6	HSP27	102	251	263	33	33	4	218	57.5
4	10	1	HSP27 (Phospho-Ser15)	103	223	225	33	35	27	190	7.037
4	10	2	HSP27 (Phospho-Ser15)	103	199	223	33	33	5	166	38
4	10	3	HSP27 (Phospho-Ser15)	103	210	223	33	33	4	177	47.5
4	10	4	HSP27 (Phospho-Ser15)	103	200	221	34	34	4	166	46.75
4	10	5	HSP27 (Phospho-Ser15)	103	220	223	34	34	4	186	47.25
4	10	6	HSP27 (Phospho-Ser15)	103	208	235	33	33	4	175	50.5
4	11	1	HSP27 (Phospho-Ser82)	104	321	314	33	34	4	288	70
4	11	2	HSP27 (Phospho-Ser82)	104	285	283	33	33	6	252	41.667
4	11	3	HSP27 (Phospho-Ser82)	104	287	272	32	32	7	255	34.286
4	11	4	HSP27 (Phospho-Ser82)	104	280	279	32	32	5	248	49.4
4	11	5	HSP27 (Phospho-Ser82)	104	266	274	32	32	11	234	22
4	11	6	HSP27 (Phospho-Ser82)	104	310	311	32	33	14	278	19.857
4	12	1	MSK1	105	315	330	34	38	115	281	2.539
4	12	2	MSK1	105	293	307	34	34	5	259	54.6
4	12	3	MSK1	105	282	291	32	32	3	250	86.333
4	12	4	MSK1	105	278	285	32	32	6	246	42.167
4	12	5	MSK1	105	282	302	31	32	24	251	11.25
4	12	6	MSK1	105	294	305	32	32	3	262	91
4	13	1	MSK1 (Phospho-Ser376)	106	305	306	32	33	7	273	39
4	13	2	MSK1 (Phospho-Ser376)	106	273	268	32	32	5	241	47.2
4	13	3	MSK1 (Phospho-Ser376)	106	273	262	32	32	3	241	76.667
4	13	4	MSK1 (Phospho-Ser376)	106	262	260	32	33	6	230	37.833
4	13	5	MSK1 (Phospho-Ser376)	106	285	281	34	35	17	251	14.471
4	13	6	MSK1 (Phospho-Ser376)	106	287	295	35	36	5	252	51.8
4	14	1	p21Cip1	107	215	231	33	34	15	182	13.133
4	14	2	p21Cip1	107	197	208	33	34	15	164	11.6
4	14	3	p21Cip1	107	196	205	33	34	29	163	5.897
4	14	4	p21Cip1	107	193	208	34	34	7	159	24.857
4	14	5	p21Cip1	107	186	207	34	34	4	152	43.25
4	14	6	p21Cip1	107	214	224	35	35	11	179	17.182
4	15	1	p21Cip1 (Phospho-Thr145)	108	232	257	33	34	46	199	4.848
4	15	2	p21Cip1 (Phospho-Thr145)	108	215	224	32	33	3	183	63.667
4	15	3	p21Cip1 (Phospho-Thr145)	108	204	217	33	34	39	171	4.692
4	15	4	p21Cip1 (Phospho-Thr145)	108	212	233	33	34	8	179	24.875
4	15	5	p21Cip1 (Phospho-Thr145)	108	210	228	33	33	4	177	48.75
4	15	6	p21Cip1 (Phospho-Thr145)	108	229	247	34	35	12	195	17.667
4	16	1	VASP	109	270	298	33	34	46	237	5.739
4	16	2	VASP	109	258	269	33	33	4	225	59
4	16	3	VASP	109	241	258	32	33	28	209	8.036
4	16	4	VASP	109	230	261	33	34	21	197	10.81
4	16	5	VASP	109	241	255	33	34	7	208	31.571
4	16	6	VASP	109	262	278	34	35	14	228	17.357
4	17	1	VASP (Phospho-Ser157)	110	303	295	32	32	4	271	65.75
4	17	2	VASP (Phospho-Ser157)	110	260	270	32	32	3	228	79.333
4	17	3	VASP (Phospho-Ser157)	110	271	263	32	32	3	239	77
4	17	4	VASP (Phospho-Ser157)	110	236	264	32	32	5	204	46.4
4	17	5	VASP (Phospho-Ser157)	110	257	265	32	32	4	225	58.25
4	17	6	VASP (Phospho-Ser157)	110	297	285	33	35	107	264	2.336
4	18	1	NFkB-p65	111	230	234	33	33	4	197	50.25
4	18	2	NFkB-p65	111	197	248	33	33	6	164	35.833
4	18	3	NFkB-p65	111	196	211	33	34	11	163	16.091
4	18	4	NFkB-p65	111	213	219	33	34	4	180	46.25
4	18	5	NFkB-p65	111	205	211	33	33	4	172	44.5
4	18	6	NFkB-p65	111	198	218	34	34	4	164	46
4	19	1	NFkB-p65 (Phospho-Ser529)	112	495	736	33	35	111	462	6.315
4	19	2	NFkB-p65 (Phospho-Ser529)	112	470	737	34	35	19	436	36.947
4	19	3	NFkB-p65 (Phospho-Ser529)	112	446	674	35	35	7	411	91.286
4	19	4	NFkB-p65 (Phospho-Ser529)	112	596	1024	34	34	4	562	247.5
4	19	5	NFkB-p65 (Phospho-Ser529)	112	462	669	34	35	21	428	30.19
4	19	6	NFkB-p65 (Phospho-Ser529)	112	426	677	34	35	21	392	30.571
4	20	1	NFkB-p65 (Phospho-Ser311)	113	431	425	36	36	5	395	77.8
4	20	2	NFkB-p65 (Phospho-Ser311)	113	338	333	37	40	82	301	3.573
4	20	3	NFkB-p65 (Phospho-Ser311)	113	374	366	35	39	193	339	1.694
4	20	4	NFkB-p65 (Phospho-Ser311)	113	307	307	34	35	9	273	30.222
4	20	5	NFkB-p65 (Phospho-Ser311)	113	373	359	34	34	4	339	81.25
4	20	6	NFkB-p65 (Phospho-Ser311)	113	334	333	34	34	12	300	24.917
4	21	1	EGFR	114	619	678	41	46	17	578	37.176
4	21	2	EGFR	114	601	637	44	54	172	557	3.39
4	21	3	EGFR	114	634	670	41	59	282	593	2.167
4	21	4	EGFR	114	621	658	39	42	12	582	51.333
4	21	5	EGFR	114	588	632	37	41	12	551	49.25
4	21	6	EGFR	114	579	619	38	43	21	541	27.429
4	22	1	EGFR (Phospho-Tyr1172)	115	325	312	34	35	12	291	23.083
4	22	2	EGFR (Phospho-Tyr1172)	115	268	280	35	36	12	233	20.333
4	22	3	EGFR (Phospho-Tyr1172)	115	276	269	33	33	4	243	59
4	22	4	EGFR (Phospho-Tyr1172)	115	280	274	34	35	8	246	29.875
4	22	5	EGFR (Phospho-Tyr1172)	115	286	275	33	33	4	253	60.5
4	22	6	EGFR (Phospho-Tyr1172)	115	305	296	33	33	5	272	52.6
4	23	1	EGFR (Phospho-Tyr869)	116	327	316	34	34	4	293	70.5
4	23	2	EGFR (Phospho-Tyr869)	116	316	310	34	35	5	282	55
4	23	3	EGFR (Phospho-Tyr869)	116	298	297	33	34	4	265	65.75
4	23	4	EGFR (Phospho-Tyr869)	116	272	281	32	32	4	240	62.25
4	23	5	EGFR (Phospho-Tyr869)	116	289	289	32	32	4	257	64.25
4	23	6	EGFR (Phospho-Tyr869)	116	293	308	32	32	4	261	69
4	24	1	mTOR	117	256	267	33	33	3	223	78
4	24	2	mTOR	117	225	247	33	33	4	192	53.5
4	24	3	mTOR	117	223	246	33	33	6	190	35.5
4	24	4	mTOR	117	234	249	33	33	4	201	54
4	24	5	mTOR	117	235	249	33	33	4	202	54
4	24	6	mTOR	117	257	265	33	33	3	224	77.333
4	25	1	mTOR (Phospho-Ser2448)	118	227	250	35	36	16	192	13.375
4	25	2	mTOR (Phospho-Ser2448)	118	224	251	34	35	7	190	30.857
4	25	3	mTOR (Phospho-Ser2448)	118	208	222	33	35	70	175	2.671
4	25	4	mTOR (Phospho-Ser2448)	118	206	216	33	33	4	173	45.75
4	25	5	mTOR (Phospho-Ser2448)	118	206	222	33	36	157	173	1.185
4	25	6	mTOR (Phospho-Ser2448)	118	227	241	32	33	4	195	52
4	26	1	mTOR (Phospho-Ser2481)	119	420	417	34	35	5	386	76.4
4	26	2	mTOR (Phospho-Ser2481)	119	363	360	34	34	12	329	27.167
4	26	3	mTOR (Phospho-Ser2481)	119	359	355	33	34	6	326	53.5
4	26	4	mTOR (Phospho-Ser2481)	119	341	340	31	32	4	310	77
4	26	5	mTOR (Phospho-Ser2481)	119	351	350	32	32	4	319	79.5
4	26	6	mTOR (Phospho-Ser2481)	119	358	360	32	32	4	326	82
4	27	1	4E-BP1	120	269	279	34	35	6	235	40.667
4	27	2	4E-BP1	120	243	259	33	33	5	210	45.2
4	27	3	4E-BP1	120	212	226	32	33	5	180	38.6
4	27	4	4E-BP1	120	204	224	32	32	4	172	48
4	27	5	4E-BP1	120	216	232	32	33	14	184	14.214
4	27	6	4E-BP1	120	230	272	33	34	39	197	6.103
4	28	1	4E-BP1 (Phospho-Thr45)	121	231	243	34	34	5	197	41.8
4	28	2	4E-BP1 (Phospho-Thr45)	121	209	223	32	32	4	177	47.75
4	28	3	4E-BP1 (Phospho-Thr45)	121	214	239	33	33	5	181	41.2
4	28	4	4E-BP1 (Phospho-Thr45)	121	193	216	32	33	5	161	36.6
4	28	5	4E-BP1 (Phospho-Thr45)	121	214	233	32	33	6	182	33.333
4	28	6	4E-BP1 (Phospho-Thr45)	121	221	238	32	32	6	189	34.333
4	29	1	Met	122	243	254	31	32	3	212	74
4	29	2	Met	122	214	228	31	31	3	183	65.667
4	29	3	Met	122	211	232	33	33	4	178	49.75
4	29	4	Met	122	192	222	31	31	4	161	47.75
4	29	5	Met	122	200	224	31	31	7	169	27.571
4	29	6	Met	122	229	250	32	33	6	197	36.167
4	30	1	Met (Phospho-Tyr1234)	123	283	297	31	32	5	252	53
4	30	2	Met (Phospho-Tyr1234)	123	248	262	31	31	3	217	77
4	30	3	Met (Phospho-Tyr1234)	123	232	256	31	32	7	201	32
4	30	4	Met (Phospho-Tyr1234)	123	239	248	31	31	7	208	31
4	30	5	Met (Phospho-Tyr1234)	123	221	258	32	33	8	189	28.125
4	30	6	Met (Phospho-Tyr1234)	123	253	274	32	33	4	221	60.25
4	31	1	elF4E	124	319	339	31	32	10	288	30.7
4	31	2	elF4E	124	283	292	31	31	7	252	37.286
4	31	3	elF4E	124	276	290	31	31	4	245	64.75
4	31	4	elF4E	124	264	295	31	32	4	233	65.75
4	31	5	elF4E	124	279	285	33	33	7	246	36
4	31	6	elF4E	124	295	302	32	32	4	263	67.5
4	32	1	elF4E (Phospho-Ser209)	125	339	349	31	31	5	308	63.6
4	32	2	elF4E (Phospho-Ser209)	125	308	334	31	31	3	277	101
4	32	3	elF4E (Phospho-Ser209)	125	300	324	31	31	3	269	97.667
4	32	4	elF4E (Phospho-Ser209)	125	288	334	31	31	4	257	75.75
4	32	5	elF4E (Phospho-Ser209)	125	306	310	32	32	3	274	92.667
4	32	6	elF4E (Phospho-Ser209)	125	312	317	33	33	6	279	47.333
5	1	1	BRCA1	126	269	294	38	39	7	231	36.429
5	1	2	BRCA1	126	258	294	38	38	7	220	36.571
5	1	3	BRCA1	126	245	275	38	38	6	207	39.5
5	1	4	BRCA1	126	251	274	38	38	10	213	23.6
5	1	5	BRCA1	126	257	268	37	38	13	220	17.692
5	1	6	BRCA1	126	268	281	38	38	15	230	16.2
5	2	1	BRCA1 (Phospho-Ser1423)	127	412	420	36	37	4	376	95.75
5	2	2	BRCA1 (Phospho-Ser1423)	127	417	396	36	36	5	381	72
5	2	3	BRCA1 (Phospho-Ser1423)	127	395	370	36	37	23	359	14.478
5	2	4	BRCA1 (Phospho-Ser1423)	127	400	375	36	37	23	364	14.696
5	2	5	BRCA1 (Phospho-Ser1423)	127	387	373	36	36	8	351	42.125
5	2	6	BRCA1 (Phospho-Ser1423)	127	430	412	36	36	8	394	47
5	3	1	CDK1/CDC2	128	299	295	35	35	21	264	12.381
5	3	2	CDK1/CDC2	128	259	262	35	37	97	224	2.32
5	3	3	CDK1/CDC2	128	263	258	35	37	97	228	2.278
5	3	4	CDK1/CDC2	128	262	266	37	38	6	225	38
5	3	5	CDK1/CDC2	128	262	258	35	35	5	227	44.6
5	3	6	CDK1/CDC2	128	273	279	35	35	13	238	18.769
5	4	1	CDK1/CDC2 (Phospho-Tyr15)	129	406	391	34	34	4	372	89.25
5	4	2	CDK1/CDC2 (Phospho-Tyr15)	129	349	336	34	34	3	315	100.667
5	4	3	CDK1/CDC2 (Phospho-Tyr15)	129	341	318	34	34	4	307	71
5	4	4	CDK1/CDC2 (Phospho-Tyr15)	129	328	322	34	35	11	294	26.091
5	4	5	CDK1/CDC2 (Phospho-Tyr15)	129	339	315	34	34	11	305	25.545
5	4	6	CDK1/CDC2 (Phospho-Tyr15)	129	365	350	34	34	4	331	79
5	5	1	p44/42 MAP Kinase	130	292	327	34	37	154	258	1.883
5	5	2	p44/42 MAP Kinase	130	267	296	34	34	3	233	87.333
5	5	3	p44/42 MAP Kinase	130	261	279	34	35	4	227	61
5	5	4	p44/42 MAP Kinase	130	261	275	34	35	6	227	40
5	5	5	p44/42 MAP Kinase	130	265	279	35	35	4	230	61
5	5	6	p44/42 MAP Kinase	130	290	309	35	35	36	255	7.611
5	6	1	p44/42 MAP Kinase (Phospho-Tyr204)	131	335	336	33	33	10	302	30.3
5	6	2	p44/42 MAP Kinase (Phospho-Tyr204)	131	290	288	33	34	67	257	3.791
5	6	3	p44/42 MAP Kinase (Phospho-Tyr204)	131	280	283	33	34	33	247	7.545
5	6	4	p44/42 MAP Kinase (Phospho-Tyr204)	131	278	278	32	33	3	246	81.667
5	6	5	p44/42 MAP Kinase (Phospho-Tyr204)	131	288	282	33	33	8	255	31.125
5	6	6	p44/42 MAP Kinase (Phospho-Tyr204)	131	311	305	33	33	19	278	14.316
5	7	1	SAPK/JNK	132	276	323	33	35	38	243	7.579
5	7	2	SAPK/JNK	132	265	280	33	35	68	232	3.603
5	7	3	SAPK/JNK	132	262	283	33	44	602	229	0.397
5	7	4	SAPK/JNK	132	250	274	33	33	4	217	60.25
5	7	5	SAPK/JNK	132	241	273	34	34	5	207	47.8
5	7	6	SAPK/JNK	132	279	301	34	34	4	245	66.75
5	8	1	SAPK/JNK (Phospho-Tyr185)	133	341	334	33	33	4	308	75.25
5	8	2	SAPK/JNK (Phospho-Tyr185)	133	339	327	33	33	4	306	73.5
5	8	3	SAPK/JNK (Phospho-Tyr185)	133	298	288	32	43	600	266	0.408
5	8	4	SAPK/JNK (Phospho-Tyr185)	133	320	312	32	32	4	288	70
5	8	5	SAPK/JNK (Phospho-Tyr185)	133	305	284	33	33	6	272	41.833
5	8	6	SAPK/JNK (Phospho-Tyr185)	133	354	334	32	33	23	322	13.087
5	9	1	P38 MAPK	134	309	313	33	37	268	276	1.03
5	9	2	P38 MAPK	134	276	274	33	38	269	243	0.877
5	9	3	P38 MAPK	134	257	265	33	34	43	224	5.372
5	9	4	P38 MAPK	134	255	262	33	33	5	222	45.8
5	9	5	P38 MAPK	134	250	263	33	34	57	217	4.018
5	9	6	P38 MAPK	134	275	277	33	33	4	242	61
5	10	1	P38 MAPK (Phospho-Thr180/Tyr182)	135	208	220	34	34	5	174	37.2
5	10	2	P38 MAPK (Phospho-Thr180/Tyr182)	135	176	185	34	34	6	142	25.167
5	10	3	P38 MAPK (Phospho-Thr180/Tyr182)	135	177	187	34	34	8	143	19.125
5	10	4	P38 MAPK (Phospho-Thr180/Tyr182)	135	165	180	34	36	88	131	1.636
5	10	5	P38 MAPK (Phospho-Thr180/Tyr182)	135	176	188	34	36	88	142	1.727
5	10	6	P38 MAPK (Phospho-Thr180/Tyr182)	135	191	207	34	34	4	157	43.25
5	11	1	RelB	136	295	299	33	33	5	262	53.2
5	11	2	RelB	136	268	273	33	34	26	235	9.192
5	11	3	RelB	136	265	279	33	34	22	232	11.136
5	11	4	RelB	136	254	269	33	33	17	221	13.882
5	11	5	RelB	136	232	253	33	34	34	199	6.441
5	11	6	RelB	136	241	260	33	33	7	208	32.429
5	12	1	RelB (Phospho-Ser552)	137	233	255	34	37	108	199	2.019
5	12	2	RelB (Phospho-Ser552)	137	213	243	34	35	40	179	5.2
5	12	3	RelB (Phospho-Ser552)	137	220	237	34	34	19	186	10.684
5	12	4	RelB (Phospho-Ser552)	137	203	214	34	35	32	169	5.594
5	12	5	RelB (Phospho-Ser552)	137	211	227	34	34	4	177	48.25
5	12	6	RelB (Phospho-Ser552)	137	227	240	33	37	172	194	1.18
5	13	1	DARPP-32	138	462	482	35	35	6	427	74.5
5	13	2	DARPP-32	138	436	446	33	35	62	403	6.629
5	13	3	DARPP-32	138	431	440	32	33	17	399	23.941
5	13	4	DARPP-32	138	398	401	35	35	5	363	73.2
5	13	5	DARPP-32	138	414	412	34	34	4	380	94.5
5	13	6	DARPP-32	138	447	441	33	33	10	414	40.8
5	14	1	DARPP-32 (Phospho-Thr34)	139	360	361	33	87	1189	327	0.23
5	14	2	DARPP-32 (Phospho-Thr34)	139	301	302	32	32	3	269	90
5	14	3	DARPP-32 (Phospho-Thr34)	139	297	295	32	32	6	265	43.833
5	14	4	DARPP-32 (Phospho-Thr34)	139	286	287	33	35	47	253	5.362
5	14	5	DARPP-32 (Phospho-Thr34)	139	256	266	33	34	5	223	46.4
5	14	6	DARPP-32 (Phospho-Thr34)	139	303	311	32	33	6	271	46.333
5	15	1	eIF2A	140	217	215	32	33	18	185	10.111
5	15	2	eIF2A	140	192	196	32	32	3	160	54.667
5	15	3	eIF2A	140	189	191	32	32	16	157	9.938
5	15	4	eIF2A	140	183	190	32	33	52	151	3.019
5	15	5	eIF2A	140	170	182	32	34	59	138	2.508
5	15	6	eIF2A	140	188	195	32	32	12	156	13.583
5	16	1	eIF2A (Phospho-Ser51)	141	304	310	34	35	44	270	6.25
5	16	2	eIF2A (Phospho-Ser51)	141	268	280	33	35	84	235	2.917
5	16	3	eIF2A (Phospho-Ser51)	141	228	264	33	33	4	195	57.75
5	16	4	eIF2A (Phospho-Ser51)	141	253	268	34	34	5	219	46.8
5	16	5	eIF2A (Phospho-Ser51)	141	247	256	32	33	52	215	4.288
5	16	6	eIF2A (Phospho-Ser51)	141	263	282	33	33	5	230	49.8
5	17	1	P70S6K	142	370	396	34	35	4	336	90.25
5	17	2	P70S6K	142	379	360	34	34	8	345	40.75
5	17	3	P70S6K	142	367	359	32	33	4	335	81.5
5	17	4	P70S6K	142	372	349	34	35	19	338	16.526
5	17	5	P70S6K	142	332	325	32	32	5	300	58.6
5	17	6	P70S6K	142	362	361	33	33	5	329	65.6
5	18	1	P70S6K (Phospho-Ser424)	143	326	317	33	33	5	293	56.8
5	18	2	P70S6K (Phospho-Ser424)	143	290	289	32	32	4	258	64.25
5	18	3	P70S6K (Phospho-Ser424)	143	274	276	31	34	116	243	2.086
5	18	4	P70S6K (Phospho-Ser424)	143	277	272	32	33	4	245	59.75
5	18	5	P70S6K (Phospho-Ser424)	143	281	271	32	32	7	249	34.143
5	18	6	P70S6K (Phospho-Ser424)	143	313	304	32	33	4	281	67.75
5	19	1	P70S6K (Phospho-Thr421)	144	403	389	32	32	5	371	71.4
5	19	2	P70S6K (Phospho-Thr421)	144	339	340	32	32	4	307	77
5	19	3	P70S6K (Phospho-Thr421)	144	326	330	31	34	112	295	2.643
5	19	4	P70S6K (Phospho-Thr421)	144	324	328	31	32	3	293	98.667
5	19	5	P70S6K (Phospho-Thr421)	144	338	323	32	33	43	306	6.744
5	19	6	P70S6K (Phospho-Thr421)	144	364	354	32	32	4	332	80.5
5	20	1	Synuclein alpha	145	303	301	32	33	4	271	67
5	20	2	Synuclein alpha	145	243	263	32	32	4	211	57.75
5	20	3	Synuclein alpha	145	235	244	31	32	8	204	26.5
5	20	4	Synuclein alpha	145	224	240	31	32	4	193	52
5	20	5	Synuclein alpha	145	241	246	32	33	29	209	7.345
5	20	6	Synuclein alpha	145	242	260	32	32	6	210	38
5	21	1	Synuclein alpha (Phospho-Tyr136)	146	361	360	33	34	7	328	46.571
5	21	2	Synuclein alpha (Phospho-Tyr136)	146	328	316	33	33	3	295	94.333
5	21	3	Synuclein alpha (Phospho-Tyr136)	146	316	299	32	32	4	284	66.75
5	21	4	Synuclein alpha (Phospho-Tyr136)	146	309	304	32	32	9	277	30.222
5	21	5	Synuclein alpha (Phospho-Tyr136)	146	320	300	32	33	9	288	29.667
5	21	6	Synuclein alpha (Phospho-Tyr136)	146	343	328	31	32	5	312	59.2
5	22	1	CaMK2A	147	339	345	33	34	4	306	77.75
5	22	2	CaMK2A	147	297	298	32	34	82	265	3.22
5	22	3	CaMK2A	147	281	276	31	33	82	250	2.963
5	22	4	CaMK2A	147	257	267	31	32	26	226	9.038
5	22	5	CaMK2A	147	274	271	32	32	22	242	10.864
5	22	6	CaMK2A	147	293	297	31	31	3	262	88.667
5	23	1	CaMK2A (Phospho-Thr286)	148	379	365	33	34	4	346	82.75
5	23	2	CaMK2A (Phospho-Thr286)	148	337	331	33	33	3	304	99.333
5	23	3	CaMK2A (Phospho-Thr286)	148	284	287	32	32	4	252	63.75
5	23	4	CaMK2A (Phospho-Thr286)	148	355	335	32	32	9	323	33.667
5	23	5	CaMK2A (Phospho-Thr286)	148	322	313	33	33	3	289	93.333
5	23	6	CaMK2A (Phospho-Thr286)	148	370	358	32	32	4	338	81.5
5	24	1	CPI17 alpha	149	252	283	33	33	6	219	41.667
5	24	2	CPI17 alpha	149	258	267	32	32	4	226	58.75
5	24	3	CPI17 alpha	149	233	248	32	32	4	201	54
5	24	4	CPI17 alpha	149	211	243	33	33	4	178	52.5
5	24	5	CPI17 alpha	149	189	235	33	34	4	156	50.25
5	24	6	CPI17 alpha	149	223	248	33	33	4	190	53.75
5	25	1	CPI17 alpha (Phospho-Thr38)	150	304	317	33	33	4	271	71
5	25	2	CPI17 alpha (Phospho-Thr38)	150	241	251	32	32	4	209	54.75
5	25	3	CPI17 alpha (Phospho-Thr38)	150	227	241	32	33	43	195	4.837
5	25	4	CPI17 alpha (Phospho-Thr38)	150	229	246	32	34	43	197	4.93
5	25	5	CPI17 alpha (Phospho-Thr38)	150	237	253	33	33	4	204	55
5	25	6	CPI17 alpha (Phospho-Thr38)	150	244	266	34	34	8	210	29
5	26	1	Gab1	151	273	280	32	32	5	241	49.6
5	26	2	Gab1	151	224	244	31	32	31	193	6.839
5	26	3	Gab1	151	197	238	31	31	3	166	69
5	26	4	Gab1	151	233	246	31	32	6	202	35.667
5	26	5	Gab1	151	212	226	32	32	13	180	14.923
5	26	6	Gab1	151	231	248	34	34	6	197	35.667
5	27	1	Gab1 (Phospho-Tyr627)	152	297	307	31	32	7	266	39.286
5	27	2	Gab1 (Phospho-Tyr627)	152	263	272	31	32	31	232	7.742
5	27	3	Gab1 (Phospho-Tyr627)	152	255	255	31	31	3	224	74.667
5	27	4	Gab1 (Phospho-Tyr627)	152	255	250	31	32	6	224	36.333
5	27	5	Gab1 (Phospho-Tyr627)	152	212	251	32	32	3	180	73
5	27	6	Gab1 (Phospho-Tyr627)	152	268	281	35	35	5	233	49.2
5	28	1	NMDAR1 (Phospho-Ser897)	153	289	297	32	32	4	257	66.25
5	28	2	NMDAR1 (Phospho-Ser897)	153	251	266	32	32	36	219	6.5
5	28	3	NMDAR1 (Phospho-Ser897)	153	243	252	32	33	36	211	6.083
5	28	4	NMDAR1 (Phospho-Ser897)	153	246	257	32	32	4	214	56.25
5	28	5	NMDAR1 (Phospho-Ser897)	153	241	255	32	33	5	209	44.4
5	28	6	NMDAR1 (Phospho-Ser897)	153	269	275	37	37	6	232	39.667
5	29	1	NMDAR2A/B (Phospho-Tyr1246/1252)	154	383	409	33	34	15	350	25
5	29	2	NMDAR2A/B (Phospho-Tyr1246/1252)	154	347	364	32	32	5	315	66.4
5	29	3	NMDAR2A/B (Phospho-Tyr1246/1252)	154	310	342	31	31	5	279	62.2
5	29	4	NMDAR2A/B (Phospho-Tyr1246/1252)	154	319	340	32	32	4	287	77
5	29	5	NMDAR2A/B (Phospho-Tyr1246/1252)	154	318	329	32	32	5	286	59.4
5	29	6	NMDAR2A/B (Phospho-Tyr1246/1252)	154	352	356	36	37	9	316	35.444
5	30	1	PKC delta	155	195	204	31	32	15	164	11.467
5	30	2	PKC delta	155	161	185	32	33	12	129	12.667
5	30	3	PKC delta	155	165	182	31	31	4	134	37.75
5	30	4	PKC delta	155	164	186	33	34	5	131	30.4
5	30	5	PKC delta	155	143	168	32	33	6	111	22.5
5	30	6	PKC delta	155	183	194	31	32	4	152	40.5
5	31	1	PKC delta (Phospho-Ser645)	156	362	369	32	32	4	330	84.25
5	31	2	PKC delta (Phospho-Ser645)	156	316	322	31	32	3	285	96.667
5	31	3	PKC delta (Phospho-Ser645)	156	303	302	31	31	4	272	67.75
5	31	4	PKC delta (Phospho-Ser645)	156	282	293	32	33	5	250	52
5	31	5	PKC delta (Phospho-Ser645)	156	290	298	32	32	8	258	33.25
5	31	6	PKC delta (Phospho-Ser645)	156	312	323	31	31	4	281	73
5	32	1	PKC theta	157	358	370	34	35	8	324	41.875
5	32	2	PKC theta	157	307	376	34	35	30	273	11.367
5	32	3	PKC theta	157	338	342	33	34	8	305	38.5
5	32	4	PKC theta	157	298	342	32	32	4	266	77.5
5	32	5	PKC theta	157	253	339	32	32	4	221	76.75
5	32	6	PKC theta	157	290	312	32	32	19	258	14.737
6	1	1	PKC theta (Phospho-Thr538)	158	709	699	36	37	16	673	41.375
6	1	2	PKC theta (Phospho-Thr538)	158	626	634	36	36	7	590	85.429
6	1	3	PKC theta (Phospho-Thr538)	158	650	635	36	36	5	614	119.8
6	1	4	PKC theta (Phospho-Thr538)	158	645	620	36	36	4	609	146
6	1	5	PKC theta (Phospho-Thr538)	158	641	687	36	36	13	605	50.077
6	1	6	PKC theta (Phospho-Thr538)	158	649	636	35	36	13	614	46.154
6	2	1	HSP90B	159	389	372	35	35	3	354	112.333
6	2	2	HSP90B	159	340	337	34	36	53	306	5.679
6	2	3	HSP90B	159	328	325	35	35	5	293	58
6	2	4	HSP90B	159	330	318	34	35	17	296	16.647
6	2	5	HSP90B	159	315	323	34	39	271	281	1.048
6	2	6	HSP90B	159	338	330	34	34	4	304	74
6	3	1	HSP90B (Phospho-Ser226)	160	637	614	34	35	10	603	57.9
6	3	2	HSP90B (Phospho-Ser226)	160	410	435	35	35	13	375	30.769
6	3	3	HSP90B (Phospho-Ser226)	160	449	451	35	35	8	414	52
6	3	4	HSP90B (Phospho-Ser226)	160	547	513	34	35	27	513	17.704
6	3	5	HSP90B (Phospho-Ser226)	160	553	515	34	34	9	519	53.444
6	3	6	HSP90B (Phospho-Ser226)	160	531	495	35	36	21	496	21.857
6	4	1	IkB-epsilon	161	319	326	34	34	3	285	97.333
6	4	2	IkB-epsilon	161	286	288	35	42	221	251	1.113
6	4	3	IkB-epsilon	161	270	305	33	34	43	237	6.302
6	4	4	IkB-epsilon	161	263	273	33	33	3	230	80
6	4	5	IkB-epsilon	161	265	285	33	35	63	232	3.968
6	4	6	IkB-epsilon	161	288	291	33	34	16	255	16.063
6	5	1	IkB-epsilon (Phospho-Ser22)	162	238	295	35	35	5	203	52
6	5	2	IkB-epsilon (Phospho-Ser22)	162	256	262	35	41	197	221	1.122
6	5	3	IkB-epsilon (Phospho-Ser22)	162	299	332	34	34	10	265	29.8
6	5	4	IkB-epsilon (Phospho-Ser22)	162	267	252	34	34	14	233	15.571
6	5	5	IkB-epsilon (Phospho-Ser22)	162	261	254	34	35	22	227	9.955
6	5	6	IkB-epsilon (Phospho-Ser22)	162	322	324	33	33	5	289	58.2
6	6	1	Myc	163	195	196	33	33	6	162	27.167
6	6	2	Myc	163	167	164	33	33	4	134	32.75
6	6	3	Myc	163	163	162	32	33	4	131	32.25
6	6	4	Myc	163	162	159	32	32	6	130	21.167
6	6	5	Myc	163	167	169	33	33	12	134	11.333
6	6	6	Myc	163	173	175	32	32	4	141	35.75
6	7	1	Myc (Phospho-Ser62)	164	309	300	34	34	5	275	53.2
6	7	2	Myc (Phospho-Ser62)	164	270	271	33	34	71	237	3.338
6	7	3	Myc (Phospho-Ser62)	164	269	263	33	33	7	236	32.857
6	7	4	Myc (Phospho-Ser62)	164	260	255	33	34	60	227	3.683
6	7	5	Myc (Phospho-Ser62)	164	224	226	34	35	24	190	7.958
6	7	6	Myc (Phospho-Ser62)	164	247	255	33	34	25	214	8.84
6	8	1	Shc	165	276	293	35	36	9	241	28.556
6	8	2	Shc	165	240	253	34	35	8	206	27.25
6	8	3	Shc	165	236	244	35	35	7	201	29.857
6	8	4	Shc	165	219	248	35	35	6	184	35.5
6	8	5	Shc	165	238	258	34	35	49	204	4.551
6	8	6	Shc	165	256	267	35	37	14	221	16.429
6	9	1	Shc (Phospho-Tyr349)	166	246	266	34	34	6	212	38.667
6	9	2	Shc (Phospho-Tyr349)	166	227	244	33	33	10	194	21.1
6	9	3	Shc (Phospho-Tyr349)	166	230	236	33	33	4	197	50.75
6	9	4	Shc (Phospho-Tyr349)	166	151	175	34	45	672	117	0.193
6	9	5	Shc (Phospho-Tyr349)	166	223	241	33	34	46	190	4.5
6	9	6	Shc (Phospho-Tyr349)	166	163	194	34	35	24	129	6.625
6	10	1	SHP-2	167	445	458	32	33	12	413	35.417
6	10	2	SHP-2	167	389	403	32	32	7	357	53
6	10	3	SHP-2	167	329	375	32	33	71	297	4.817
6	10	4	SHP-2	167	380	373	31	32	5	349	68.2
6	10	5	SHP-2	167	364	374	31	32	6	333	57
6	10	6	SHP-2	167	337	353	32	33	14	305	22.857
6	11	1	SHP-2 (Phospho-Tyr542)	168	338	334	32	41	290	306	1.01
6	11	2	SHP-2 (Phospho-Tyr542)	168	267	281	33	33	4	234	62
6	11	3	SHP-2 (Phospho-Tyr542)	168	283	295	32	32	3	251	87.667
6	11	4	SHP-2 (Phospho-Tyr542)	168	281	298	31	32	3	250	88.667
6	11	5	SHP-2 (Phospho-Tyr542)	168	274	270	33	33	7	241	33.857
6	11	6	SHP-2 (Phospho-Tyr542)	168	279	285	33	33	9	246	28
6	12	1	Trk B	169	360	371	34	36	99	326	3.384
6	12	2	Trk B	169	308	320	34	40	279	274	1.004
6	12	3	Trk B	169	310	321	34	34	43	276	6.674
6	12	4	Trk B	169	298	304	33	33	4	265	67.75
6	12	5	Trk B	169	294	311	33	34	21	261	13.19
6	12	6	Trk B	169	338	334	33	33	6	305	50.167
6	13	1	Trk B (Phospho-Tyr515)	170	266	254	33	34	3	233	73.333
6	13	2	Trk B (Phospho-Tyr515)	170	233	231	33	33	4	200	49.5
6	13	3	Trk B (Phospho-Tyr515)	170	231	224	33	33	4	198	47.75
6	13	4	Trk B (Phospho-Tyr515)	170	219	224	32	33	37	187	5.162
6	13	5	Trk B (Phospho-Tyr515)	170	230	227	33	36	127	197	1.504
6	13	6	Trk B (Phospho-Tyr515)	170	221	233	33	33	4	188	50
6	14	1	CrkII	171	299	293	32	32	19	267	13.737
6	14	2	CrkII	171	258	258	32	32	4	226	56.5
6	14	3	CrkII	171	253	252	31	32	4	222	55
6	14	4	CrkII	171	249	251	31	31	3	218	73.333
6	14	5	CrkII	171	243	252	32	32	4	211	55
6	14	6	CrkII	171	268	267	31	31	3	237	78.667
6	15	1	CrkII (Phospho-Tyr221)	172	332	342	32	35	134	300	2.291
6	15	2	CrkII (Phospho-Tyr221)	172	281	302	32	32	25	249	10.8
6	15	3	CrkII (Phospho-Tyr221)	172	270	289	32	32	4	238	64.25
6	15	4	CrkII (Phospho-Tyr221)	172	286	287	31	31	3	255	85.333
6	15	5	CrkII (Phospho-Tyr221)	172	283	292	32	32	4	251	65
6	15	6	CrkII (Phospho-Tyr221)	172	300	290	31	32	46	269	5.609
6	16	1	eEF2K	173	263	275	32	32	12	231	20.25
6	16	2	eEF2K	173	223	223	31	34	76	192	2.487
6	16	3	eEF2K	173	205	215	32	32	5	173	36.6
6	16	4	eEF2K	173	209	212	31	31	6	178	30.167
6	16	5	eEF2K	173	224	232	32	33	27	192	7.37
6	16	6	eEF2K	173	245	250	31	32	9	214	24.222
6	17	1	eEF2K (Phospho-Ser366)	174	370	377	32	33	13	338	26.462
6	17	2	eEF2K (Phospho-Ser366)	174	342	343	32	34	70	310	4.414
6	17	3	eEF2K (Phospho-Ser366)	174	255	277	33	34	16	222	15.188
6	17	4	eEF2K (Phospho-Ser366)	174	301	318	32	32	4	269	71.5
6	17	5	eEF2K (Phospho-Ser366)	174	232	270	33	34	23	199	10.261
6	17	6	eEF2K (Phospho-Ser366)	174	249	276	33	34	51	216	4.745
6	18	1	STAT5B	175	345	357	32	32	10	313	32.5
6	18	2	STAT5B	175	302	310	32	35	91	270	3.022
6	18	3	STAT5B	175	295	300	32	32	10	263	26.8
6	18	4	STAT5B	175	293	297	31	31	4	262	66.5
6	18	5	STAT5B	175	297	313	32	32	3	265	93.667
6	18	6	STAT5B	175	317	323	32	33	30	285	9.667
6	19	1	STAT5B (Phospho-Ser731)	176	321	336	32	33	4	289	75.75
6	19	2	STAT5B (Phospho-Ser731)	176	355	345	32	34	90	323	3.456
6	19	3	STAT5B (Phospho-Ser731)	176	346	335	31	31	3	315	101.333
6	19	4	STAT5B (Phospho-Ser731)	176	335	326	31	31	11	304	26.818
6	19	5	STAT5B (Phospho-Ser731)	176	342	333	31	32	4	311	75.25
6	19	6	STAT5B (Phospho-Ser731)	176	357	345	31	31	5	326	62.8
6	20	1	SYK	177	482	477	31	32	20	451	22.25
6	20	2	SYK	177	417	431	31	31	4	386	100
6	20	3	SYK	177	410	424	31	31	4	379	98.25
6	20	4	SYK	177	415	422	31	31	5	384	78.2
6	20	5	SYK	177	419	418	31	31	7	388	55.286
6	20	6	SYK	177	378	407	32	33	46	346	8.13
6	21	1	SYK (Phospho-Tyr348)	178	440	447	32	32	10	408	41.5
6	21	2	SYK (Phospho-Tyr348)	178	338	339	33	33	6	305	51
6	21	3	SYK (Phospho-Tyr348)	178	318	309	33	33	4	285	69
6	21	4	SYK (Phospho-Tyr348)	178	354	354	31	32	4	323	80.5
6	21	5	SYK (Phospho-Tyr348)	178	363	362	31	32	3	332	110
6	21	6	SYK (Phospho-Tyr348)	178	369	354	32	32	3	337	107.333
6	22	1	ACC1	179	465	467	32	32	5	433	87
6	22	2	ACC1	179	424	418	32	32	3	392	128.667
6	22	3	ACC1	179	385	393	31	32	4	354	90.25
6	22	4	ACC1	179	426	412	31	31	5	395	76.2
6	22	5	ACC1	179	290	373	32	33	20	258	17
6	22	6	ACC1	179	440	439	32	33	4	408	101.5
6	23	1	ACC1 (Phospho-Ser80)	180	387	380	33	34	9	354	38.444
6	23	2	ACC1 (Phospho-Ser80)	180	365	336	32	32	4	333	76
6	23	3	ACC1 (Phospho-Ser80)	180	326	322	32	32	6	294	48.333
6	23	4	ACC1 (Phospho-Ser80)	180	296	295	32	32	9	264	29.222
6	23	5	ACC1 (Phospho-Ser80)	180	311	313	32	32	8	279	35.125
6	23	6	ACC1 (Phospho-Ser80)	180	317	342	32	32	5	285	62
6	24	1	Caspase 8	181	239	243	33	33	4	206	52.5
6	24	2	Caspase 8	181	224	228	33	33	5	191	39
6	24	3	Caspase 8	181	218	218	33	33	5	185	37
6	24	4	Caspase 8	181	211	216	32	33	5	179	36.6
6	24	5	Caspase 8	181	219	221	32	33	6	187	31.333
6	24	6	Caspase 8	181	222	224	32	33	8	190	23.875
6	25	1	Caspase 8	182	246	247	31	32	4	215	53.75
6	25	2	Caspase 8	182	215	217	31	31	8	184	23.25
6	25	3	Caspase 8	182	198	204	32	32	9	166	19.111
6	25	4	Caspase 8	182	211	208	31	31	5	180	35.4
6	25	5	Caspase 8	182	214	213	30	31	3	184	60.667
6	25	6	Caspase 8	182	227	226	30	31	3	197	65
6	26	1	Caspase 8 (Phospho-Ser347)	183	493	481	31	32	4	462	112.25
6	26	2	Caspase 8 (Phospho-Ser347)	183	372	358	31	31	8	341	40.875
6	26	3	Caspase 8 (Phospho-Ser347)	183	416	405	31	32	22	385	16.955
6	26	4	Caspase 8 (Phospho-Ser347)	183	401	398	30	31	10	371	36.7
6	26	5	Caspase 8 (Phospho-Ser347)	183	405	399	30	31	7	375	52.571
6	26	6	Caspase 8 (Phospho-Ser347)	183	330	353	31	31	3	299	107.333
6	27	1	EEF2	184	353	352	31	32	5	322	64
6	27	2	EEF2	184	355	348	31	31	4	324	79.25
6	27	3	EEF2	184	314	312	30	31	24	284	11.708
6	27	4	EEF2	184	322	318	30	30	4	292	72
6	27	5	EEF2	184	314	309	30	30	7	284	39.857
6	27	6	EEF2	184	337	323	30	30	3	307	97.667
6	28	1	EEF2 (Phospho-Thr56)	185	456	474	32	32	4	424	110.5
6	28	2	EEF2 (Phospho-Thr56)	185	396	409	31	31	5	365	75.6
6	28	3	EEF2 (Phospho-Thr56)	185	399	413	31	32	45	368	8.467
6	28	4	EEF2 (Phospho-Thr56)	185	396	401	30	31	8	366	46.25
6	28	5	EEF2 (Phospho-Thr56)	185	328	348	30	30	6	298	53
6	28	6	EEF2 (Phospho-Thr56)	185	425	441	30	31	5	395	82
6	29	1	SRF	186	275	284	31	32	6	244	42
6	29	2	SRF	186	227	248	30	31	4	197	54.25
6	29	3	SRF	186	210	225	30	32	50	180	3.86
6	29	4	SRF	186	224	233	30	30	5	194	40.6
6	29	5	SRF	186	223	233	30	30	3	193	67.667
6	29	6	SRF	186	232	267	31	31	19	201	12.421
6	30	1	SRF (Phospho-Ser99)	187	301	325	31	31	6	270	49
6	30	2	SRF (Phospho-Ser99)	187	274	282	30	31	5	244	50.2
6	30	3	SRF (Phospho-Ser99)	187	266	269	30	30	4	236	59.75
6	30	4	SRF (Phospho-Ser99)	187	242	263	29	30	4	213	58.25
6	30	5	SRF (Phospho-Ser99)	187	262	271	30	30	3	232	80.333
6	30	6	SRF (Phospho-Ser99)	187	299	305	31	31	4	268	68.5
6	31	1	STAT2	188	400	406	31	31	8	369	46.875
6	31	2	STAT2	188	338	336	30	31	17	308	17.941
6	31	3	STAT2	188	313	320	31	31	4	282	72.25
6	31	4	STAT2	188	315	327	30	31	5	285	59.2
6	31	5	STAT2	188	322	328	31	31	4	291	74.25
6	31	6	STAT2	188	369	382	32	32	8	337	43.75
6	32	1	STAT2 (Phospho-Tyr690)	189	603	578	33	34	17	570	32
6	32	2	STAT2 (Phospho-Tyr690)	189	455	501	33	33	8	422	58.5
6	32	3	STAT2 (Phospho-Tyr690)	189	506	517	33	33	5	473	96.8
6	32	4	STAT2 (Phospho-Tyr690)	189	508	513	32	32	5	476	96.2
6	32	5	STAT2 (Phospho-Tyr690)	189	514	514	32	32	4	482	120.5
6	32	6	STAT2 (Phospho-Tyr690)	189	536	537	32	33	8	504	63
7	1	1	AMPKbeta1	190	579	559	35	35	4	544	131
7	1	2	AMPKbeta1	190	534	521	34	35	5	500	97.2
7	1	3	AMPKbeta1	190	514	508	34	35	5	480	94.6
7	1	4	AMPKbeta1	190	518	504	34	35	9	484	52.111
7	1	5	AMPKbeta1	190	517	501	34	35	23	483	20.261
7	1	6	AMPKbeta1	190	542	513	35	35	10	507	47.8
7	2	1	AMPKbeta1 (Phospho-Ser182)	191	635	606	35	35	4	600	142.75
7	2	2	AMPKbeta1 (Phospho-Ser182)	191	583	549	35	35	7	548	73.429
7	2	3	AMPKbeta1 (Phospho-Ser182)	191	578	549	35	35	4	543	128.5
7	2	4	AMPKbeta1 (Phospho-Ser182)	191	435	410	35	35	4	400	93.75
7	2	5	AMPKbeta1 (Phospho-Ser182)	191	415	414	35	36	4	380	94.5
7	2	6	AMPKbeta1 (Phospho-Ser182)	191	503	451	36	39	118	467	3.492
7	3	1	Cyclin D1	192	434	435	34	35	38	400	10.526
7	3	2	Cyclin D1	192	356	374	34	34	6	322	56.667
7	3	3	Cyclin D1	192	326	344	34	35	43	292	7.186
7	3	4	Cyclin D1	192	359	360	34	39	260	325	1.235
7	3	5	Cyclin D1	192	342	345	34	39	259	308	1.181
7	3	6	Cyclin D1	192	410	400	34	34	4	376	91.5
7	4	1	Cyclin D1 (Phospho-Thr286)	193	578	602	34	34	4	544	142
7	4	2	Cyclin D1 (Phospho-Thr286)	193	584	543	34	34	13	550	39.154
7	4	3	Cyclin D1 (Phospho-Thr286)	193	544	526	33	33	4	511	123.25
7	4	4	Cyclin D1 (Phospho-Thr286)	193	535	523	33	34	5	502	97.8
7	4	5	Cyclin D1 (Phospho-Thr286)	193	534	522	33	33	4	501	122.25
7	4	6	Cyclin D1 (Phospho-Thr286)	193	564	539	33	34	12	531	42.083
7	5	1	IKK alpha/beta	194	474	446	33	34	33	441	12.485
7	5	2	IKK alpha/beta	194	387	370	33	34	61	354	5.508
7	5	3	IKK alpha/beta	194	371	353	32	32	4	339	80.25
7	5	4	IKK alpha/beta	194	329	328	32	34	75	297	3.92
7	5	5	IKK alpha/beta	194	405	384	32	35	75	373	4.653
7	5	6	IKK alpha/beta	194	353	352	33	35	103	320	3.078
7	6	1	IKK alpha/beta (Phospho-Ser180/181)	195	527	558	33	35	81	494	6.457
7	6	2	IKK alpha/beta (Phospho-Ser180/181)	195	475	498	32	34	27	443	17.185
7	6	3	IKK alpha/beta (Phospho-Ser180/181)	195	461	487	33	33	4	428	113.5
7	6	4	IKK alpha/beta (Phospho-Ser180/181)	195	320	361	33	36	113	287	2.876
7	6	5	IKK alpha/beta (Phospho-Ser180/181)	195	335	369	34	35	37	301	9.027
7	6	6	IKK alpha/beta (Phospho-Ser180/181)	195	391	410	33	34	8	358	47
7	7	1	IKK-beta	196	314	334	32	33	41	282	7.341
7	7	2	IKK-beta	196	273	295	32	32	21	241	12.524
7	7	3	IKK-beta	196	286	294	32	32	5	254	52.4
7	7	4	IKK-beta	196	270	287	32	34	65	238	3.892
7	7	5	IKK-beta	196	267	292	32	32	7	235	37.143
7	7	6	IKK-beta	196	297	313	32	35	189	265	1.471
7	8	1	IKK-beta (Phospho-Tyr188)	197	527	528	32	32	5	495	99.2
7	8	2	IKK-beta (Phospho-Tyr188)	197	362	367	32	33	21	330	15.905
7	8	3	IKK-beta (Phospho-Tyr188)	197	478	466	32	32	4	446	108.5
7	8	4	IKK-beta (Phospho-Tyr188)	197	362	380	32	33	21	330	16.524
7	8	5	IKK-beta (Phospho-Tyr188)	197	291	316	32	33	23	259	12.304
7	8	6	IKK-beta (Phospho-Tyr188)	197	494	500	32	32	4	462	117
7	9	1	IKK-beta (Phospho-Tyr199)	198	432	440	31	32	5	401	81.6
7	9	2	IKK-beta (Phospho-Tyr199)	198	388	384	31	32	7	357	50.286
7	9	3	IKK-beta (Phospho-Tyr199)	198	383	383	31	32	11	352	31.909
7	9	4	IKK-beta (Phospho-Tyr199)	198	388	380	32	32	4	356	87
7	9	5	IKK-beta (Phospho-Tyr199)	198	271	318	32	33	75	239	3.8
7	9	6	IKK-beta (Phospho-Tyr199)	198	390	405	31	32	4	359	93.25
7	10	1	IKK-gamma	199	394	423	31	32	12	363	32.583
7	10	2	IKK-gamma	199	357	362	31	32	5	326	66
7	10	3	IKK-gamma	199	356	375	31	32	11	325	31.182
7	10	4	IKK-gamma	199	357	361	32	32	4	325	82.25
7	10	5	IKK-gamma	199	343	367	31	31	4	312	84
7	10	6	IKK-gamma	199	375	381	31	32	5	344	69.8
7	11	1	IKK-gamma (Phospho-Ser31)	200	489	494	32	32	5	457	92.4
7	11	2	IKK-gamma (Phospho-Ser31)	200	326	365	32	33	30	294	11.067
7	11	3	IKK-gamma (Phospho-Ser31)	200	431	463	32	32	5	399	86.2
7	11	4	IKK-gamma (Phospho-Ser31)	200	307	352	33	33	4	274	79.75
7	11	5	IKK-gamma (Phospho-Ser31)	200	440	431	32	32	3	408	133
7	11	6	IKK-gamma (Phospho-Ser31)	200	459	453	31	32	5	428	84.2
7	12	1	AKT1S1	201	334	353	31	31	4	303	80.5
7	12	2	AKT1S1	201	342	354	31	31	6	311	53.833
7	12	3	AKT1S1	201	339	347	31	33	57	308	5.509
7	12	4	AKT1S1	201	317	339	31	31	3	286	102.667
7	12	5	AKT1S1	201	334	342	30	32	36	304	8.611
7	12	6	AKT1S1	201	343	361	30	31	3	313	110
7	13	1	AKT1S1 (Phospho-Thr246)	202	381	398	31	31	8	350	45.875
7	13	2	AKT1S1 (Phospho-Thr246)	202	353	357	31	31	7	322	46.571
7	13	3	AKT1S1 (Phospho-Thr246)	202	330	342	31	31	4	299	77.75
7	13	4	AKT1S1 (Phospho-Thr246)	202	337	345	31	31	3	306	104.667
7	13	5	AKT1S1 (Phospho-Thr246)	202	321	341	31	32	28	290	11.036
7	13	6	AKT1S1 (Phospho-Thr246)	202	370	370	30	31	8	340	42.375
7	14	1	BID	203	392	393	31	31	7	361	51.714
7	14	2	BID	203	346	356	31	31	4	315	81.25
7	14	3	BID	203	320	345	31	31	3	289	104.667
7	14	4	BID	203	325	338	31	31	9	294	34.111
7	14	5	BID	203	346	352	31	31	4	315	80.25
7	14	6	BID	203	372	376	31	31	5	341	69
7	15	1	BID (Phospho-Ser78)	204	372	426	32	33	12	340	32.75
7	15	2	BID (Phospho-Ser78)	204	345	378	33	34	6	312	57.333
7	15	3	BID (Phospho-Ser78)	204	297	327	32	32	10	265	29.5
7	15	4	BID (Phospho-Ser78)	204	329	351	31	32	5	298	63.8
7	15	5	BID (Phospho-Ser78)	204	338	350	32	32	6	306	53
7	15	6	BID (Phospho-Ser78)	204	482	486	31	31	5	451	91
7	16	1	FOXO1/3/4-pan	205	315	323	31	31	3	284	97.333
7	16	2	FOXO1/3/4-pan	205	282	301	32	33	7	250	38.286
7	16	3	FOXO1/3/4-pan	205	277	277	31	31	10	246	24.6
7	16	4	FOXO1/3/4-pan	205	279	280	31	31	5	248	49.8
7	16	5	FOXO1/3/4-pan	205	269	282	31	31	4	238	62.75
7	16	6	FOXO1/3/4-pan	205	309	414	31	31	31	278	12.355
7	17	1	FOXO1/3/4-pan (Phospho-Thr24/32)	206	589	588	31	32	3	558	185.333
7	17	2	FOXO1/3/4-pan (Phospho-Thr24/32)	206	545	541	32	32	5	513	101.8
7	17	3	FOXO1/3/4-pan (Phospho-Thr24/32)	206	532	544	32	32	7	500	73.143
7	17	4	FOXO1/3/4-pan (Phospho-Thr24/32)	206	429	423	32	33	23	397	16.957
7	17	5	FOXO1/3/4-pan (Phospho-Thr24/32)	206	521	516	31	32	23	490	21.043
7	17	6	FOXO1/3/4-pan (Phospho-Thr24/32)	206	549	552	31	32	5	518	104
7	18	1	GRK2	207	312	312	31	31	4	281	70.25
7	18	2	GRK2	207	266	270	31	35	135	235	1.741
7	18	3	GRK2	207	251	258	31	32	52	220	4.346
7	18	4	GRK2	207	256	261	31	31	4	225	57.5
7	18	5	GRK2	207	264	261	30	30	3	234	77
7	18	6	GRK2	207	284	291	30	31	5	254	52
7	19	1	GRK2 (Phospho-Ser29)	208	476	474	31	33	54	445	8.167
7	19	2	GRK2 (Phospho-Ser29)	208	319	345	31	32	16	288	19.563
7	19	3	GRK2 (Phospho-Ser29)	208	292	313	31	32	6	261	46.833
7	19	4	GRK2 (Phospho-Ser29)	208	370	370	31	31	9	339	37.667
7	19	5	GRK2 (Phospho-Ser29)	208	388	395	30	31	24	358	15.167
7	19	6	GRK2 (Phospho-Ser29)	208	429	430	30	32	81	399	4.914
7	20	1	MDM2	209	343	378	31	32	54	312	6.407
7	20	2	MDM2	209	307	322	31	32	10	276	29
7	20	3	MDM2	209	309	313	32	33	13	277	21.538
7	20	4	MDM2	209	316	325	34	36	34	282	8.5
7	20	5	MDM2	209	299	311	31	33	55	268	5.055
7	20	6	MDM2	209	342	369	31	33	56	311	6
7	21	1	MDM2 (Phospho-Ser166)	210	395	399	31	31	4	364	92
7	21	2	MDM2 (Phospho-Ser166)	210	336	351	30	32	81	306	3.938
7	21	3	MDM2 (Phospho-Ser166)	210	322	336	31	31	17	291	17.941
7	21	4	MDM2 (Phospho-Ser166)	210	328	341	31	31	13	297	23.846
7	21	5	MDM2 (Phospho-Ser166)	210	333	347	30	31	4	303	79
7	21	6	MDM2 (Phospho-Ser166)	210	368	379	31	31	4	337	87
7	22	1	P90RSK	211	402	411	30	32	94	372	4.032
7	22	2	P90RSK	211	346	361	30	32	81	316	4.062
7	22	3	P90RSK	211	358	361	30	31	18	328	18.333
7	22	4	P90RSK	211	353	365	30	31	3	323	111.333
7	22	5	P90RSK	211	360	366	30	32	38	330	8.789
7	22	6	P90RSK	211	371	394	30	32	39	341	9.282
7	23	1	P90RSK (Phospho-Thr359/Ser363)	212	467	463	31	31	4	436	108
7	23	2	P90RSK (Phospho-Thr359/Ser363)	212	415	414	31	31	4	384	95.75
7	23	3	P90RSK (Phospho-Thr359/Ser363)	212	335	348	31	31	12	304	26.417
7	23	4	P90RSK (Phospho-Thr359/Ser363)	212	403	403	31	31	4	372	93
7	23	5	P90RSK (Phospho-Thr359/Ser363)	212	401	409	30	30	4	371	94.75
7	23	6	P90RSK (Phospho-Thr359/Ser363)	212	434	440	30	31	28	404	14.607
7	24	1	PP2A-alpha	213	299	323	31	32	4	268	72.75
7	24	2	PP2A-alpha	213	289	293	30	31	32	259	8.188
7	24	3	PP2A-alpha	213	257	285	30	30	5	227	51
7	24	4	PP2A-alpha	213	256	270	30	31	4	226	59.75
7	24	5	PP2A-alpha	213	278	286	30	31	75	248	3.4
7	24	6	PP2A-alpha	213	309	328	30	32	80	279	3.7
7	25	1	PP2A-alpha (Phospho-Tyr307)	214	341	384	32	33	4	309	87.75
7	25	2	PP2A-alpha (Phospho-Tyr307)	214	408	402	31	31	4	377	92.75
7	25	3	PP2A-alpha (Phospho-Tyr307)	214	404	396	30	34	198	374	1.828
7	25	4	PP2A-alpha (Phospho-Tyr307)	214	386	400	31	31	4	355	92.25
7	25	5	PP2A-alpha (Phospho-Tyr307)	214	392	396	32	32	5	360	72.8
7	25	6	PP2A-alpha (Phospho-Tyr307)	214	384	394	31	32	54	353	6.704
7	26	1	Tuberin/TSC2	215	256	270	31	31	6	225	39.833
7	26	2	Tuberin/TSC2	215	227	234	30	31	8	197	25.375
7	26	3	Tuberin/TSC2	215	230	235	30	31	7	200	29.143
7	26	4	Tuberin/TSC2	215	227	232	30	31	5	197	40.2
7	26	5	Tuberin/TSC2	215	266	273	37	39	8	229	29.25
7	26	6	Tuberin/TSC2	215	256	260	31	32	6	225	38
7	27	1	Tuberin/TSC2 (Phospho-Thr1462)	216	351	388	31	31	4	320	89.25
7	27	2	Tuberin/TSC2 (Phospho-Thr1462)	216	312	353	31	31	7	281	46
7	27	3	Tuberin/TSC2 (Phospho-Thr1462)	216	316	345	30	30	3	286	105
7	27	4	Tuberin/TSC2 (Phospho-Thr1462)	216	286	303	31	31	6	255	45.333
7	27	5	Tuberin/TSC2 (Phospho-Thr1462)	216	347	351	31	32	5	316	63.8
7	27	6	Tuberin/TSC2 (Phospho-Thr1462)	216	365	381	30	31	4	335	87.5
7	28	1	Cyclin E1	217	449	458	31	31	7	418	61
7	28	2	Cyclin E1	217	401	407	30	31	8	371	47
7	28	3	Cyclin E1	217	393	399	30	30	3	363	123
7	28	4	Cyclin E1	217	373	387	30	31	9	343	39.556
7	28	5	Cyclin E1	217	384	395	30	31	10	354	36.4
7	28	6	Cyclin E1	217	424	435	31	31	4	393	101
7	29	1	Cyclin E1 (Phospho-Thr77)	218	499	477	31	31	7	468	63.714
7	29	2	Cyclin E1 (Phospho-Thr77)	218	304	327	30	31	6	274	49.333
7	29	3	Cyclin E1 (Phospho-Thr77)	218	351	346	31	31	6	320	52.5
7	29	4	Cyclin E1 (Phospho-Thr77)	218	275	307	30	31	10	245	27.6
7	29	5	Cyclin E1 (Phospho-Thr77)	218	319	333	32	33	7	287	42.857
7	29	6	Cyclin E1 (Phospho-Thr77)	218	474	450	31	32	4	443	104.5
7	30	1	LKB1	219	503	460	32	32	5	471	85.6
7	30	2	LKB1	219	424	420	30	31	8	394	48.625
7	30	3	LKB1	219	424	410	31	31	5	393	75.8
7	30	4	LKB1	219	428	412	30	31	4	398	95.25
7	30	5	LKB1	219	372	377	33	34	6	339	57.167
7	30	6	LKB1	219	470	446	32	33	5	438	82.6
7	31	1	LKB1 (Phospho-Thr189)	220	496	466	31	32	5	465	86.8
7	31	2	LKB1 (Phospho-Thr189)	220	349	383	31	31	6	318	58.667
7	31	3	LKB1 (Phospho-Thr189)	220	416	399	31	31	4	385	92
7	31	4	LKB1 (Phospho-Thr189)	220	397	385	30	31	4	367	88.5
7	31	5	LKB1 (Phospho-Thr189)	220	392	388	31	31	3	361	119
7	31	6	LKB1 (Phospho-Thr189)	220	446	444	31	31	9	415	45.889
7	32	1	Ras-GRF1	221	586	596	33	34	33	553	17.03
7	32	2	Ras-GRF1	221	529	541	33	34	7	496	72.429
7	32	3	Ras-GRF1	221	579	589	33	34	8	546	69.375
7	32	4	Ras-GRF1	221	581	588	33	33	4	548	138.75
7	32	5	Ras-GRF1	221	496	511	33	33	5	463	95.6
7	32	6	Ras-GRF1	221	623	635	33	33	8	590	75.25
8	1	1	Ras-GRF1 (Phospho-Ser916)	222	466	464	35	35	5	431	85.8
8	1	2	Ras-GRF1 (Phospho-Ser916)	222	400	439	35	36	34	365	11.853
8	1	3	Ras-GRF1 (Phospho-Ser916)	222	425	449	35	35	4	390	103.5
8	1	4	Ras-GRF1 (Phospho-Ser916)	222	406	445	35	36	34	371	12.029
8	1	5	Ras-GRF1 (Phospho-Ser916)	222	414	447	35	36	6	379	68.5
8	1	6	Ras-GRF1 (Phospho-Ser916)	222	446	448	36	37	24	410	17.125
8	2	1	14-3-3 theta/tau (Phospho-Ser232)	223	434	428	35	35	4	399	98.25
8	2	2	14-3-3 theta/tau (Phospho-Ser232)	223	368	381	34	34	6	334	57.833
8	2	3	14-3-3 theta/tau (Phospho-Ser232)	223	372	364	34	34	6	338	55
8	2	4	14-3-3 theta/tau (Phospho-Ser232)	223	327	358	34	35	12	293	26.917
8	2	5	14-3-3 theta/tau (Phospho-Ser232)	223	353	368	34	35	7	319	47.571
8	2	6	14-3-3 theta/tau (Phospho-Ser232)	223	419	414	35	37	113	384	3.336
8	3	1	14-3-3 zeta/delta	224	388	374	34	34	5	354	68
8	3	2	14-3-3 zeta/delta	224	373	364	33	33	4	340	82.75
8	3	3	14-3-3 zeta/delta	224	368	359	33	34	42	335	7.738
8	3	4	14-3-3 zeta/delta	224	378	359	33	34	5	345	65
8	3	5	14-3-3 zeta/delta	224	357	355	33	33	7	324	46
8	3	6	14-3-3 zeta/delta	224	395	392	33	34	4	362	89.5
8	4	1	Actin Pan	225	381	362	33	33	3	348	109.667
8	4	2	Actin Pan	225	302	290	33	33	4	269	64.25
8	4	3	Actin Pan	225	326	312	33	35	91	293	3.044
8	4	4	Actin Pan	225	330	373	33	35	91	297	3.714
8	4	5	Actin Pan	225	269	275	34	34	5	235	48.2
8	4	6	Actin Pan	225	365	346	33	33	3	332	104.333
8	5	1	Actin Pan (a/b/g)(Phospho-Tyr55/53)	226	346	362	33	34	9	313	36.444
8	5	2	Actin Pan (a/b/g)(Phospho-Tyr55/53)	226	398	379	32	32	4	366	86.75
8	5	3	Actin Pan (a/b/g)(Phospho-Tyr55/53)	226	383	368	32	32	4	351	84
8	5	4	Actin Pan (a/b/g)(Phospho-Tyr55/53)	226	284	311	33	34	13	251	21.308
8	5	5	Actin Pan (a/b/g)(Phospho-Tyr55/53)	226	387	373	33	34	4	354	84.75
8	5	6	Actin Pan (a/b/g)(Phospho-Tyr55/53)	226	410	402	34	34	22	376	16.727
8	6	1	HDAC1	227	505	540	34	34	11	471	46
8	6	2	HDAC1	227	307	325	32	33	6	275	48.667
8	6	3	HDAC1	227	318	320	32	33	4	286	71.75
8	6	4	HDAC1	227	381	411	33	34	39	348	9.667
8	6	5	HDAC1	227	315	316	33	33	4	282	70.75
8	6	6	HDAC1	227	403	417	34	35	20	369	19.1
8	7	1	HDAC1 (Phospho-Ser421)	228	419	419	32	33	4	387	96.5
8	7	2	HDAC1 (Phospho-Ser421)	228	356	366	32	32	4	324	83.5
8	7	3	HDAC1 (Phospho-Ser421)	228	363	362	32	32	5	331	66
8	7	4	HDAC1 (Phospho-Ser421)	228	365	359	32	32	5	333	65.4
8	7	5	HDAC1 (Phospho-Ser421)	228	381	363	32	32	4	349	82.75
8	7	6	HDAC1 (Phospho-Ser421)	228	394	401	33	33	4	361	92
8	8	1	Calmodulin	229	454	461	32	33	7	422	61.143
8	8	2	Calmodulin	229	270	297	32	32	3	238	88.333
8	8	3	Calmodulin	229	412	405	32	32	7	380	53.286
8	8	4	Calmodulin	229	410	399	32	33	3	378	122
8	8	5	Calmodulin	229	356	361	33	33	5	323	65.6
8	8	6	Calmodulin	229	343	363	34	34	7	309	47
8	9	1	Calmodulin (Phospho-Thr79/Ser81)	230	528	517	33	33	6	495	80.667
8	9	2	Calmodulin (Phospho-Thr79/Ser81)	230	486	470	33	33	4	453	109.25
8	9	3	Calmodulin (Phospho-Thr79/Ser81)	230	359	364	33	34	5	326	66
8	9	4	Calmodulin (Phospho-Thr79/Ser81)	230	339	367	34	35	17	305	19.529
8	9	5	Calmodulin (Phospho-Thr79/Ser81)	230	395	375	33	34	8	362	42.625
8	9	6	Calmodulin (Phospho-Thr79/Ser81)	230	393	381	34	34	4	359	86.75
8	10	1	Caspase 9	231	258	258	33	34	31	225	7.226
8	10	2	Caspase 9	231	226	232	33	34	8	193	24.75
8	10	3	Caspase 9	231	218	219	33	33	4	185	46.5
8	10	4	Caspase 9	231	243	253	34	35	6	209	36.333
8	10	5	Caspase 9	231	222	233	33	33	6	189	33.333
8	10	6	Caspase 9	231	239	245	33	34	7	206	30.143
8	11	1	Caspase 9 (Phospho-Ser196)	232	437	418	31	32	32	406	12.063
8	11	2	Caspase 9 (Phospho-Ser196)	232	384	375	31	31	3	353	114.667
8	11	3	Caspase 9 (Phospho-Ser196)	232	360	355	31	31	4	329	81
8	11	4	Caspase 9 (Phospho-Ser196)	232	364	363	31	32	4	333	82.75
8	11	5	Caspase 9 (Phospho-Ser196)	232	362	365	31	31	4	331	83.5
8	11	6	Caspase 9 (Phospho-Ser196)	232	404	395	31	33	109	373	3.321
8	12	1	Catalase	233	305	302	31	32	4	274	67.5
8	12	2	Catalase	233	262	262	30	31	6	232	38.5
8	12	3	Catalase	233	247	255	30	31	3	217	74.667
8	12	4	Catalase	233	267	262	31	31	3	236	77
8	12	5	Catalase	233	262	257	30	32	43	232	5.233
8	12	6	Catalase	233	292	286	31	31	3	261	85
8	13	1	Catalase (Phospho-Tyr385)	234	374	377	32	33	6	342	57.333
8	13	2	Catalase (Phospho-Tyr385)	234	315	330	31	31	6	284	49.833
8	13	3	Catalase (Phospho-Tyr385)	234	327	325	31	32	40	296	7.325
8	13	4	Catalase (Phospho-Tyr385)	234	326	323	31	32	41	295	7.098
8	13	5	Catalase (Phospho-Tyr385)	234	292	296	31	31	4	261	66.25
8	13	6	Catalase (Phospho-Tyr385)	234	347	353	31	32	12	316	26.75
8	14	1	Chk1	235	215	226	32	32	3	183	64.667
8	14	2	Chk1	235	170	184	32	33	12	138	12.583
8	14	3	Chk1	235	188	192	32	36	183	156	0.852
8	14	4	Chk1	235	168	176	32	37	232	136	0.599
8	14	5	Chk1	235	168	178	32	32	5	136	29.2
8	14	6	Chk1	235	186	193	32	33	4	154	40
8	15	1	Chk1 (Phospho-Ser286)	236	489	483	31	31	3	458	150.667
8	15	2	Chk1 (Phospho-Ser286)	236	390	425	31	32	39	359	10.077
8	15	3	Chk1 (Phospho-Ser286)	236	448	421	31	34	178	417	2.174
8	15	4	Chk1 (Phospho-Ser286)	236	402	411	31	32	62	371	6.113
8	15	5	Chk1 (Phospho-Ser286)	236	352	353	31	31	5	321	64.4
8	15	6	Chk1 (Phospho-Ser286)	236	332	374	32	32	4	300	85.5
8	16	1	FAK	237	248	250	31	31	5	217	43.8
8	16	2	FAK	237	213	232	31	32	5	182	40
8	16	3	FAK	237	201	209	31	31	5	170	35.6
8	16	4	FAK	237	207	210	31	31	8	176	22.375
8	16	5	FAK	237	219	220	30	32	65	189	2.892
8	16	6	FAK	237	248	257	32	32	5	216	45
8	17	1	FAK (Phospho-Ser910)	238	460	470	31	31	5	429	87.8
8	17	2	FAK (Phospho-Ser910)	238	367	369	32	32	4	335	84.25
8	17	3	FAK (Phospho-Ser910)	238	352	353	32	32	8	320	40.125
8	17	4	FAK (Phospho-Ser910)	238	357	357	31	31	4	326	81.5
8	17	5	FAK (Phospho-Ser910)	238	409	409	31	31	3	378	126
8	17	6	FAK (Phospho-Ser910)	238	453	443	31	31	4	422	103
8	18	1	Smad1	239	587	584	32	37	288	555	1.899
8	18	2	Smad1	239	259	287	33	33	8	226	31.75
8	18	3	Smad1	239	272	293	32	33	7	240	37.143
8	18	4	Smad1	239	259	303	32	33	5	227	54
8	18	5	Smad1	239	292	310	32	33	15	260	18.467
8	18	6	Smad1	239	301	339	33	33	11	268	27.818
8	19	1	Smad1 (Phospho-Ser187)	240	373	407	33	34	45	340	8.289
8	19	2	Smad1 (Phospho-Ser187)	240	308	346	32	33	4	276	78.25
8	19	3	Smad1 (Phospho-Ser187)	240	340	353	32	44	409	308	0.756
8	19	4	Smad1 (Phospho-Ser187)	240	272	337	32	44	409	240	0.716
8	19	5	Smad1 (Phospho-Ser187)	240	513	506	31	31	6	482	79.167
8	19	6	Smad1 (Phospho-Ser187)	240	432	473	32	32	4	400	110.25
8	20	1	Smad2	241	222	226	32	32	4	190	48.5
8	20	2	Smad2	241	198	205	31	32	5	167	34.6
8	20	3	Smad2	241	188	197	31	31	4	157	41.5
8	20	4	Smad2	241	181	184	32	32	6	149	25.333
8	20	5	Smad2	241	190	202	31	32	5	159	34
8	20	6	Smad2	241	216	221	32	32	4	184	47.25
8	21	1	Smad2 (Phospho-Ser467)	242	415	421	31	31	11	384	35.455
8	21	2	Smad2 (Phospho-Ser467)	242	363	369	30	31	5	333	67.6
8	21	3	Smad2 (Phospho-Ser467)	242	371	374	30	31	4	341	85.75
8	21	4	Smad2 (Phospho-Ser467)	242	248	294	31	31	3	217	87.667
8	21	5	Smad2 (Phospho-Ser467)	242	384	382	31	31	5	353	70.2
8	21	6	Smad2 (Phospho-Ser467)	242	414	401	31	31	5	383	74
8	22	1	Smad2/3 (Phospho-Thr8)	243	364	366	31	31	4	333	83.75
8	22	2	Smad2/3 (Phospho-Thr8)	243	332	329	30	30	4	302	74.75
8	22	3	Smad2/3 (Phospho-Thr8)	243	325	320	30	31	8	295	36.125
8	22	4	Smad2/3 (Phospho-Thr8)	243	316	319	31	31	32	285	9
8	22	5	Smad2/3 (Phospho-Thr8)	243	340	327	30	31	32	310	9.25
8	22	6	Smad2/3 (Phospho-Thr8)	243	355	410	31	31	4	324	94.75
8	23	1	Smad3	244	329	332	30	31	9	299	33.444
8	23	2	Smad3	244	286	292	30	30	8	256	32.75
8	23	3	Smad3	244	273	273	30	30	6	243	40.5
8	23	4	Smad3	244	281	287	30	31	4	251	64
8	23	5	Smad3	244	291	289	30	30	5	261	51.8
8	23	6	Smad3	244	317	317	31	31	4	286	71.5
8	24	1	Smad3 (Phospho-Ser213)	245	426	462	31	31	7	395	61.571
8	24	2	Smad3 (Phospho-Ser213)	245	378	391	30	31	8	348	45
8	24	3	Smad3 (Phospho-Ser213)	245	383	409	30	31	5	353	75.6
8	24	4	Smad3 (Phospho-Ser213)	245	382	401	31	31	12	351	30.833
8	24	5	Smad3 (Phospho-Ser213)	245	309	365	31	31	10	278	33.4
8	24	6	Smad3 (Phospho-Ser213)	245	449	455	31	31	4	418	106
8	25	1	Caspase 1	246	269	275	30	31	12	239	20.333
8	25	2	Caspase 1	246	241	250	30	31	7	211	31.286
8	25	3	Caspase 1	246	230	240	30	31	5	200	41.8
8	25	4	Caspase 1	246	229	242	31	31	13	198	16.231
8	25	5	Caspase 1	246	237	249	30	32	50	207	4.34
8	25	6	Caspase 1	246	288	286	32	32	12	256	21.167
8	26	1	Caspase 1 (Phospho-Ser376)	247	357	381	30	31	4	327	87.5
8	26	2	Caspase 1 (Phospho-Ser376)	247	336	417	30	31	10	306	38.6
8	26	3	Caspase 1 (Phospho-Ser376)	247	334	337	30	30	3	304	102.333
8	26	4	Caspase 1 (Phospho-Ser376)	247	317	328	30	30	3	287	99.333
8	26	5	Caspase 1 (Phospho-Ser376)	247	355	348	30	31	50	325	6.34
8	26	6	Caspase 1 (Phospho-Ser376)	247	391	387	31	32	10	360	35.5
8	27	1	MAP3K7/TAK1	248	339	375	32	33	4	307	85.5
8	27	2	MAP3K7/TAK1	248	329	352	32	32	5	297	64
8	27	3	MAP3K7/TAK1	248	294	330	31	32	8	263	37.25
8	27	4	MAP3K7/TAK1	248	272	287	31	32	23	241	11.087
8	27	5	MAP3K7/TAK1	248	313	335	31	32	8	282	37.875
8	27	6	MAP3K7/TAK1	248	318	359	33	33	4	285	81.5
8	28	1	MAP3K7/TAK1 (Phospho-Thr184)	249	445	467	31	32	22	414	19.773
8	28	2	MAP3K7/TAK1 (Phospho-Thr184)	249	402	431	31	32	43	371	9.279
8	28	3	MAP3K7/TAK1 (Phospho-Thr184)	249	420	428	31	31	6	389	66.167
8	28	4	MAP3K7/TAK1 (Phospho-Thr184)	249	415	451	31	31	3	384	140
8	28	5	MAP3K7/TAK1 (Phospho-Thr184)	249	416	433	31	32	5	385	80.2
8	28	6	MAP3K7/TAK1 (Phospho-Thr184)	249	479	472	32	32	10	447	44
8	29	1	eNOS	250	374	378	31	32	41	343	8.439
8	29	2	eNOS	250	347	349	30	30	4	317	79.75
8	29	3	eNOS	250	331	325	30	30	6	301	49.167
8	29	4	eNOS	250	316	321	31	32	22	285	13.136
8	29	5	eNOS	250	367	357	31	32	9	336	36.111
8	29	6	eNOS	250	411	387	31	31	7	380	50.857
8	30	1	eNOS (Phospho-Ser615)	251	414	414	30	31	5	384	76.6
8	30	2	eNOS (Phospho-Ser615)	251	344	350	30	30	7	314	45.714
8	30	3	eNOS (Phospho-Ser615)	251	338	347	30	30	6	308	52.833
8	30	4	eNOS (Phospho-Ser615)	251	350	362	31	31	5	319	66.2
8	30	5	eNOS (Phospho-Ser615)	251	351	361	30	31	19	321	17.368
8	30	6	eNOS (Phospho-Ser615)	251	403	404	31	31	5	372	74.6
8	31	1	PI3-kinase p85-alpha (Phospho-Tyr607)	252	399	421	30	31	27	369	14.444
8	31	2	PI3-kinase p85-alpha (Phospho-Tyr607)	252	357	369	30	30	7	327	48.429
8	31	3	PI3-kinase p85-alpha (Phospho-Tyr607)	252	344	367	30	31	7	314	48
8	31	4	PI3-kinase p85-alpha (Phospho-Tyr607)	252	333	365	31	32	49	302	6.796
8	31	5	PI3-kinase p85-alpha (Phospho-Tyr607)	252	370	386	33	33	8	337	44.125
8	31	6	PI3-kinase p85-alpha (Phospho-Tyr607)	252	407	414	33	34	5	374	76
8	32	1	PI3-kinase p85-subunit alpha/gamma	253	317	317	31	31	10	286	28.6
8	32	2	PI3-kinase p85-subunit alpha/gamma	253	291	306	30	32	41	261	6.683
8	32	3	PI3-kinase p85-subunit alpha/gamma	253	285	285	30	31	6	255	42.333
8	32	4	PI3-kinase p85-subunit alpha/gamma	253	276	293	31	31	4	245	65.5
8	32	5	PI3-kinase p85-subunit alpha/gamma	253	283	274	32	33	14	251	17.214
8	32	6	PI3-kinase p85-subunit alpha/gamma	253	270	288	33	34	13	237	19.538
9	1	1	Abl1	254	509	507	37	38	31	472	15.129
9	1	2	Abl1	254	481	485	37	37	6	444	74.667
9	1	3	Abl1	254	507	497	37	38	28	470	16.393
9	1	4	Abl1	254	646	586	37	37	4	609	137.25
9	1	5	Abl1	254	660	640	36	36	4	624	151
9	1	6	Abl1	254	690	649	36	36	4	654	153.25
9	2	1	Abl1 (Phospho-Thr754/735)	255	493	498	36	37	6	457	76.833
9	2	2	Abl1 (Phospho-Thr754/735)	255	472	483	35	36	6	437	74.5
9	2	3	Abl1 (Phospho-Thr754/735)	255	488	491	35	35	8	453	57
9	2	4	Abl1 (Phospho-Thr754/735)	255	432	446	36	36	29	396	14.138
9	2	5	Abl1 (Phospho-Thr754/735)	255	486	507	34	35	4	452	118
9	2	6	Abl1 (Phospho-Thr754/735)	255	509	545	35	35	4	474	127.5
9	3	1	B-RAF	256	451	472	35	36	6	416	72.667
9	3	2	B-RAF	256	397	405	34	35	11	363	33.636
9	3	3	B-RAF	256	405	413	33	34	8	372	47.375
9	3	4	B-RAF	256	385	400	34	34	9	351	40.667
9	3	5	B-RAF	256	392	421	34	37	155	358	2.477
9	3	6	B-RAF	256	454	474	34	41	249	420	1.739
9	4	1	B-RAF (Phospho-Ser446)	257	613	604	35	36	13	578	43.692
9	4	2	B-RAF (Phospho-Ser446)	257	544	544	34	35	6	510	84.833
9	4	3	B-RAF (Phospho-Ser446)	257	532	539	34	35	12	498	42
9	4	4	B-RAF (Phospho-Ser446)	257	384	401	35	36	31	349	11.774
9	4	5	B-RAF (Phospho-Ser446)	257	405	435	36	37	30	369	13.267
9	4	6	B-RAF (Phospho-Ser446)	257	606	595	35	35	6	571	93.333
9	5	1	CaMK2-beta/gamma/delta	258	192	199	35	35	8	157	20.5
9	5	2	CaMK2-beta/gamma/delta	258	183	189	35	35	5	148	30.8
9	5	3	CaMK2-beta/gamma/delta	258	178	185	35	35	8	143	18.75
9	5	4	CaMK2-beta/gamma/delta	258	181	189	34	35	4	147	38.5
9	5	5	CaMK2-beta/gamma/delta	258	187	208	36	36	4	151	43
9	5	6	CaMK2-beta/gamma/delta	258	210	233	36	36	16	174	12.313
9	6	1	CaMK2-beta/gamma/delta (Phospho-Thr287)	259	502	496	33	33	8	469	57.875
9	6	2	CaMK2-beta/gamma/delta (Phospho-Thr287)	259	461	446	33	34	21	428	19.619
9	6	3	CaMK2-beta/gamma/delta (Phospho-Thr287)	259	447	436	33	33	6	414	67.167
9	6	4	CaMK2-beta/gamma/delta (Phospho-Thr287)	259	444	475	33	33	5	411	88.4
9	6	5	CaMK2-beta/gamma/delta (Phospho-Thr287)	259	420	417	34	34	4	386	95.75
9	6	6	CaMK2-beta/gamma/delta (Phospho-Thr287)	259	504	498	34	35	21	470	22.048
9	7	1	PAK1	260	264	312	33	33	5	231	55.8
9	7	2	PAK1	260	272	364	32	33	21	240	15.762
9	7	3	PAK1	260	271	291	32	32	4	239	64.75
9	7	4	PAK1	260	280	312	32	32	4	248	70
9	7	5	PAK1	260	263	304	33	34	32	230	8.438
9	7	6	PAK1	260	277	311	34	36	80	243	3.438
9	8	1	PAK1 (Phospho-Ser204)	261	377	396	32	33	41	345	8.854
9	8	2	PAK1 (Phospho-Ser204)	261	319	351	32	32	7	287	45.571
9	8	3	PAK1 (Phospho-Ser204)	261	338	350	31	32	4	307	79.5
9	8	4	PAK1 (Phospho-Ser204)	261	354	354	31	32	6	323	53.667
9	8	5	PAK1 (Phospho-Ser204)	261	338	361	32	34	81	306	4.037
9	8	6	PAK1 (Phospho-Ser204)	261	426	405	33	33	4	393	93
9	9	1	RSK1/2/3/4	262	453	449	32	33	4	421	104
9	9	2	RSK1/2/3/4	262	422	412	32	32	4	390	95
9	9	3	RSK1/2/3/4	262	431	419	32	32	3	399	129
9	9	4	RSK1/2/3/4	262	425	415	32	32	4	393	95.75
9	9	5	RSK1/2/3/4	262	438	430	32	34	81	406	4.889
9	9	6	RSK1/2/3/4	262	420	408	34	34	4	386	93.5
9	10	1	RSK1/2/3/4 (Phospho-Ser221/227/218/232)	263	466	470	32	33	6	434	72.833
9	10	2	RSK1/2/3/4 (Phospho-Ser221/227/218/232)	263	408	423	32	32	5	376	78.2
9	10	3	RSK1/2/3/4 (Phospho-Ser221/227/218/232)	263	382	409	32	32	9	350	41.889
9	10	4	RSK1/2/3/4 (Phospho-Ser221/227/218/232)	263	409	418	32	32	9	377	42.889
9	10	5	RSK1/2/3/4 (Phospho-Ser221/227/218/232)	263	423	430	32	32	4	391	99.5
9	10	6	RSK1/2/3/4 (Phospho-Ser221/227/218/232)	263	433	447	32	33	3	401	138
9	11	1	Gab2 (Phospho-Tyr643)	264	463	475	31	32	6	432	73.833
9	11	2	Gab2 (Phospho-Tyr643)	264	413	425	31	31	4	382	98.5
9	11	3	Gab2 (Phospho-Tyr643)	264	407	413	31	31	11	376	34.727
9	11	4	Gab2 (Phospho-Tyr643)	264	414	421	31	31	7	383	55.714
9	11	5	Gab2 (Phospho-Tyr643)	264	422	431	31	32	5	391	79.8
9	11	6	Gab2 (Phospho-Tyr643)	264	466	463	32	32	3	434	143.667
9	12	1	LYN	265	476	468	31	32	5	445	87.2
9	12	2	LYN	265	455	459	31	31	4	424	107
9	12	3	LYN	265	460	464	31	32	6	429	72
9	12	4	LYN	265	455	460	31	31	3	424	143
9	12	5	LYN	265	446	444	31	31	3	415	137.667
9	12	6	LYN	265	462	453	32	32	7	430	60.143
9	13	1	LYN (Phospho-Tyr507)	266	490	468	31	32	4	459	109
9	13	2	LYN (Phospho-Tyr507)	266	444	449	31	32	5	413	83.4
9	13	3	LYN (Phospho-Tyr507)	266	447	426	31	31	4	416	98.75
9	13	4	LYN (Phospho-Tyr507)	266	442	420	31	31	3	411	129.667
9	13	5	LYN (Phospho-Tyr507)	266	457	432	32	32	4	425	100
9	13	6	LYN (Phospho-Tyr507)	266	380	367	33	35	62	347	5.355
9	14	1	PLCG1	267	266	277	32	32	4	234	61.25
9	14	2	PLCG1	267	218	231	31	32	5	187	39.8
9	14	3	PLCG1	267	254	253	31	31	4	223	55.5
9	14	4	PLCG1	267	248	254	31	31	3	217	74.333
9	14	5	PLCG1	267	235	240	32	32	4	203	52
9	14	6	PLCG1	267	259	261	33	33	10	226	22.8
9	15	1	PLCG1 (Phospho-Tyr783)	268	244	250	33	33	6	211	36.167
9	15	2	PLCG1 (Phospho-Tyr783)	268	208	222	32	33	6	176	31.5
9	15	3	PLCG1 (Phospho-Tyr783)	268	204	228	32	33	4	172	48.75
9	15	4	PLCG1 (Phospho-Tyr783)	268	212	227	32	33	12	180	16.167
9	15	5	PLCG1 (Phospho-Tyr783)	268	215	234	33	35	100	182	1.99
9	15	6	PLCG1 (Phospho-Tyr783)	268	233	237	33	34	33	200	6.152
9	16	1	CBL (Phospho-Tyr700)	269	462	465	32	33	47	430	9.191
9	16	2	CBL (Phospho-Tyr700)	269	433	419	31	32	28	402	13.821
9	16	3	CBL (Phospho-Tyr700)	269	327	343	32	32	11	295	28.273
9	16	4	CBL (Phospho-Tyr700)	269	431	417	32	32	3	399	128.333
9	16	5	CBL (Phospho-Tyr700)	269	305	342	33	35	100	272	3.07
9	16	6	CBL (Phospho-Tyr700)	269	480	446	32	32	4	448	103.5
9	17	1	FGFR1	270	406	409	31	31	3	375	126
9	17	2	FGFR1	270	352	364	31	31	4	321	83.25
9	17	3	FGFR1	270	350	350	31	31	18	319	17.722
9	17	4	FGFR1	270	343	356	31	31	7	312	46.429
9	17	5	FGFR1	270	373	380	31	33	42	342	8.262
9	17	6	FGFR1	270	406	446	31	31	5	375	83
9	18	1	FGFR1 (Phospho-Tyr654)	271	352	363	31	32	67	321	4.94
9	18	2	FGFR1 (Phospho-Tyr654)	271	318	331	31	32	67	287	4.463
9	18	3	FGFR1 (Phospho-Tyr654)	271	313	347	31	31	5	282	63.2
9	18	4	FGFR1 (Phospho-Tyr654)	271	308	324	31	31	4	277	73.25
9	18	5	FGFR1 (Phospho-Tyr654)	271	296	327	31	31	6	265	49.333
9	18	6	FGFR1 (Phospho-Tyr654)	271	318	363	31	32	14	287	23.643
9	19	1	Lamin A/C	272	245	257	32	33	7	213	32
9	19	2	Lamin A/C	272	217	231	32	33	4	185	49.5
9	19	3	Lamin A/C	272	211	221	32	32	6	179	31.5
9	19	4	Lamin A/C	272	212	218	32	32	4	180	46.5
9	19	5	Lamin A/C	272	222	232	32	33	5	190	39.8
9	19	6	Lamin A/C	272	262	264	32	33	4	230	57.75
9	20	1	Lamin A/C (Phospho-Ser392)	273	368	405	32	32	4	336	93.25
9	20	2	Lamin A/C (Phospho-Ser392)	273	471	466	32	33	48	439	9.021
9	20	3	Lamin A/C (Phospho-Ser392)	273	447	433	32	33	25	415	16
9	20	4	Lamin A/C (Phospho-Ser392)	273	509	483	32	33	6	477	75
9	20	5	Lamin A/C (Phospho-Ser392)	273	451	443	32	33	5	419	82
9	20	6	Lamin A/C (Phospho-Ser392)	273	539	518	32	32	4	507	121.5
9	21	1	MITF	274	219	224	32	32	3	187	64
9	21	2	MITF	274	190	208	32	32	5	158	35.2
9	21	3	MITF	274	199	201	32	33	23	167	7.304
9	21	4	MITF	274	199	212	33	34	5	166	35.6
9	21	5	MITF	274	205	211	32	32	5	173	35.8
9	21	6	MITF	274	236	247	32	33	4	204	53.5
9	22	1	MITF (Phospho-Ser73)	275	478	473	32	32	4	446	110.25
9	22	2	MITF (Phospho-Ser73)	275	452	431	31	32	4	421	99.75
9	22	3	MITF (Phospho-Ser73)	275	381	387	31	32	13	350	27.308
9	22	4	MITF (Phospho-Ser73)	275	394	392	32	33	64	362	5.609
9	22	5	MITF (Phospho-Ser73)	275	454	437	32	32	3	422	135
9	22	6	MITF (Phospho-Ser73)	275	472	457	32	32	4	440	106.25
9	23	1	PPAR-gamma	276	257	259	33	33	7	224	32.286
9	23	2	PPAR-gamma	276	224	236	32	33	7	192	29
9	23	3	PPAR-gamma	276	237	242	32	32	4	205	52.5
9	23	4	PPAR-gamma	276	228	233	32	32	6	196	33.5
9	23	5	PPAR-gamma	276	236	245	32	33	13	204	16.308
9	23	6	PPAR-gamma	276	280	288	32	33	4	248	63.75
9	24	1	PPAR-gamma (Phospho-Ser112)	277	360	388	32	32	4	328	89
9	24	2	PPAR-gamma (Phospho-Ser112)	277	464	461	31	31	4	433	107.5
9	24	3	PPAR-gamma (Phospho-Ser112)	277	313	350	31	32	12	282	26.5
9	24	4	PPAR-gamma (Phospho-Ser112)	277	349	371	32	32	4	317	84.75
9	24	5	PPAR-gamma (Phospho-Ser112)	277	347	386	32	35	186	315	1.887
9	24	6	PPAR-gamma (Phospho-Ser112)	277	556	547	32	32	9	524	57.222
9	25	1	PP1 alpha	278	217	215	32	34	57	185	3.175
9	25	2	PP1 alpha	278	182	196	30	31	4	152	41.25
9	25	3	PP1 alpha	278	191	191	30	31	17	161	9.412
9	25	4	PP1 alpha	278	196	193	31	31	21	165	7.714
9	25	5	PP1 alpha	278	183	193	30	34	186	153	0.855
9	25	6	PP1 alpha	278	218	230	31	32	20	187	9.9
9	26	1	PP1 alpha (Phospho-Thr320)	279	417	419	31	32	4	386	96.75
9	26	2	PP1 alpha (Phospho-Thr320)	279	374	375	31	31	4	343	86
9	26	3	PP1 alpha (Phospho-Thr320)	279	386	371	33	34	51	353	6.608
9	26	4	PP1 alpha (Phospho-Thr320)	279	345	339	33	34	6	312	50.833
9	26	5	PP1 alpha (Phospho-Thr320)	279	411	393	31	31	4	380	90.5
9	26	6	PP1 alpha (Phospho-Thr320)	279	444	442	31	31	3	413	137
9	27	1	Interferon-alpha/beta receptor alpha chain	280	231	260	33	33	11	198	20.636
9	27	2	Interferon-alpha/beta receptor alpha chain	280	221	228	32	32	3	189	65.333
9	27	3	Interferon-alpha/beta receptor alpha chain	280	213	229	32	33	8	181	24.5
9	27	4	Interferon-alpha/beta receptor alpha chain	280	212	227	32	33	31	180	6.258
9	27	5	Interferon-alpha/beta receptor alpha chain	280	202	253	32	33	7	170	31.429
9	27	6	Interferon-alpha/beta receptor alpha chain	280	292	301	32	32	6	260	44.833
9	28	1	Interferon-gamma receptor alpha (Phospho-Tyr457)	281	260	285	33	33	10	227	25.2
9	28	2	Interferon-gamma receptor alpha (Phospho-Tyr457)	281	223	267	32	32	6	191	39.167
9	28	3	Interferon-gamma receptor alpha (Phospho-Tyr457)	281	245	264	32	32	5	213	46.4
9	28	4	Interferon-gamma receptor alpha (Phospho-Tyr457)	281	233	254	32	32	6	201	37
9	28	5	Interferon-gamma receptor alpha (Phospho-Tyr457)	281	238	287	32	32	6	206	42.5
9	28	6	Interferon-gamma receptor alpha (Phospho-Tyr457)	281	264	361	32	32	4	232	82.25
9	29	1	PDGFR beta	282	205	221	32	32	8	173	23.625
9	29	2	PDGFR beta	282	182	190	32	32	9	150	17.556
9	29	3	PDGFR beta	282	198	206	31	32	4	167	43.5
9	29	4	PDGFR beta	282	162	187	31	31	3	131	52
9	29	5	PDGFR beta	282	185	210	31	32	4	154	44.5
9	29	6	PDGFR beta	282	235	261	32	32	4	203	57.25
9	30	1	PDGFR beta (Phospho-Tyr1021)	283	415	431	31	31	6	384	66.667
9	30	2	PDGFR beta (Phospho-Tyr1021)	283	379	382	30	31	5	349	70.2
9	30	3	PDGFR beta (Phospho-Tyr1021)	283	381	388	31	31	5	350	71.4
9	30	4	PDGFR beta (Phospho-Tyr1021)	283	390	390	32	32	12	358	29.833
9	30	5	PDGFR beta (Phospho-Tyr1021)	283	403	408	30	31	12	373	31.417
9	30	6	PDGFR beta (Phospho-Tyr1021)	283	461	462	31	31	5	430	86.2
9	31	1	FADD (Phospho-Ser194)	284	437	451	32	34	37	405	11.27
9	31	2	FADD (Phospho-Ser194)	284	364	378	31	31	5	333	69.4
9	31	3	FADD (Phospho-Ser194)	284	319	368	31	32	10	288	33.6
9	31	4	FADD (Phospho-Ser194)	284	346	386	32	33	4	314	88.25
9	31	5	FADD (Phospho-Ser194)	284	265	385	32	33	5	233	70.4
9	31	6	FADD (Phospho-Ser194)	284	430	450	31	32	5	399	83.6
9	32	1	BLNK	285	519	508	31	32	8	488	59.5
9	32	2	BLNK	285	452	467	32	32	18	420	24.167
9	32	3	BLNK	285	422	460	32	34	45	390	9.467
9	32	4	BLNK	285	555	551	31	31	9	524	57.778
9	32	5	BLNK	285	524	520	31	31	5	493	97.8
9	32	6	BLNK	285	559	571	31	32	9	528	59.889
10	1	1	BLNK (Phospho-Tyr96)	286	579	602	37	40	31	542	18.129
10	1	2	BLNK (Phospho-Tyr96)	286	582	585	37	38	8	545	68.375
10	1	3	BLNK (Phospho-Tyr96)	286	558	573	37	38	5	521	107
10	1	4	BLNK (Phospho-Tyr96)	286	566	582	37	37	4	529	136.25
10	1	5	BLNK (Phospho-Tyr96)	286	578	585	37	38	15	541	36.467
10	1	6	BLNK (Phospho-Tyr96)	286	591	597	37	37	4	554	140
10	2	1	IL-10R-alpha	287	373	372	35	36	11	338	30.545
10	2	2	IL-10R-alpha	287	306	309	36	37	12	270	22.667
10	2	3	IL-10R-alpha	287	294	289	35	36	11	259	23
10	2	4	IL-10R-alpha	287	297	292	35	35	12	262	21.417
10	2	5	IL-10R-alpha	287	345	346	35	36	8	310	38.75
10	2	6	IL-10R-alpha	287	449	446	36	36	6	413	68.333
10	3	1	IL-10R-alpha (Phospho-Tyr496)	288	622	573	35	35	15	587	35.867
10	3	2	IL-10R-alpha (Phospho-Tyr496)	288	513	497	36	36	5	477	92.2
10	3	3	IL-10R-alpha (Phospho-Tyr496)	288	383	393	34	35	9	349	39.778
10	3	4	IL-10R-alpha (Phospho-Tyr496)	288	590	544	34	34	4	556	127.5
10	3	5	IL-10R-alpha (Phospho-Tyr496)	288	629	579	34	34	7	595	77.857
10	3	6	IL-10R-alpha (Phospho-Tyr496)	288	754	683	35	35	7	719	92.571
10	4	1	IL-4R/CD124	289	485	464	34	34	10	451	43
10	4	2	IL-4R/CD124	289	453	415	34	34	4	419	95.25
10	4	3	IL-4R/CD124	289	338	357	33	34	4	305	80.75
10	4	4	IL-4R/CD124	289	433	391	34	35	20	399	17.8
10	4	5	IL-4R/CD124	289	372	386	33	34	20	339	17.6
10	4	6	IL-4R/CD124	289	467	477	34	34	3	433	147.667
10	5	1	IL-4R/CD124 (Phospho-Tyr497)	290	484	490	34	34	5	450	91.2
10	5	2	IL-4R/CD124 (Phospho-Tyr497)	290	535	516	34	34	4	501	120.5
10	5	3	IL-4R/CD124 (Phospho-Tyr497)	290	609	581	33	33	4	576	137
10	5	4	IL-4R/CD124 (Phospho-Tyr497)	290	465	465	35	35	6	430	71.667
10	5	5	IL-4R/CD124 (Phospho-Tyr497)	290	464	462	34	34	7	430	61.143
10	5	6	IL-4R/CD124 (Phospho-Tyr497)	290	716	676	33	36	112	683	5.714
10	6	1	Bax	291	211	222	32	33	9	179	21
10	6	2	Bax	291	186	200	32	32	5	154	33.6
10	6	3	Bax	291	183	195	32	32	4	151	40.75
10	6	4	Bax	291	179	191	32	32	6	147	26.5
10	6	5	Bax	291	190	207	32	32	3	158	58.333
10	6	6	Bax	291	210	237	32	33	8	178	25.5
10	7	1	BAX (Phospho-Thr167)	292	319	330	32	32	4	287	74.5
10	7	2	BAX (Phospho-Thr167)	292	286	288	32	32	4	254	64
10	7	3	BAX (Phospho-Thr167)	292	282	289	32	33	22	250	11.636
10	7	4	BAX (Phospho-Thr167)	292	282	286	32	32	21	250	12.095
10	7	5	BAX (Phospho-Thr167)	292	295	303	32	32	5	263	54.2
10	7	6	BAX (Phospho-Thr167)	292	359	371	32	33	3	327	112.667
10	8	1	PLK1	293	213	229	33	36	149	180	1.295
10	8	2	PLK1	293	174	183	33	35	149	141	0.993
10	8	3	PLK1	293	181	189	32	33	5	149	31.2
10	8	4	PLK1	293	201	215	32	33	27	169	6.741
10	8	5	PLK1	293	201	219	32	33	7	169	26.571
10	8	6	PLK1	293	262	272	33	34	6	229	39.667
10	9	1	PLK1 (Phospho-Thr210)	294	263	306	34	36	69	229	3.913
10	9	2	PLK1 (Phospho-Thr210)	294	251	269	34	34	7	217	33.571
10	9	3	PLK1 (Phospho-Thr210)	294	253	263	34	34	27	219	8.481
10	9	4	PLK1 (Phospho-Thr210)	294	241	277	34	34	4	207	60.75
10	9	5	PLK1 (Phospho-Thr210)	294	280	303	33	34	31	247	8.677
10	9	6	PLK1 (Phospho-Thr210)	294	325	336	34	35	32	291	9.406
10	10	1	TGFBR1	295	423	425	32	33	5	391	78.4
10	10	2	TGFBR1	295	385	438	32	33	4	353	101.25
10	10	3	TGFBR1	295	398	379	32	33	11	366	31.455
10	10	4	TGFBR1	295	312	321	33	33	7	279	41.143
10	10	5	TGFBR1	295	380	389	32	32	4	348	89.25
10	10	6	TGFBR1	295	448	449	33	36	110	415	3.755
10	11	1	TGFBR2	296	553	536	33	34	7	520	71.714
10	11	2	TGFBR2	296	517	504	33	34	6	484	78.333
10	11	3	TGFBR2	296	557	549	32	33	10	525	51.6
10	11	4	TGFBR2	296	547	564	32	34	81	515	6.543
10	11	5	TGFBR2	296	589	615	32	32	5	557	116.6
10	11	6	TGFBR2	296	616	618	34	34	5	582	116.8
10	12	1	Fos	297	399	401	32	32	4	367	92.25
10	12	2	Fos	297	349	357	32	32	19	317	17.105
10	12	3	Fos	297	341	338	31	32	6	310	51
10	12	4	Fos	297	349	359	31	32	4	318	81.75
10	12	5	Fos	297	354	364	31	32	4	323	83
10	12	6	Fos	297	426	436	33	34	8	393	50.25
10	13	1	SREBP-1	298	414	410	33	33	9	381	41.889
10	13	2	SREBP-1	298	362	353	33	34	15	329	21.267
10	13	3	SREBP-1	298	330	332	32	33	21	298	14.238
10	13	4	SREBP-1	298	352	352	32	32	4	320	80
10	13	5	SREBP-1	298	390	391	32	32	4	358	89.75
10	13	6	SREBP-1	298	467	460	33	34	4	434	106.5
10	14	1	Caspase 3	299	283	286	34	36	41	249	6.098
10	14	2	Caspase 3	299	247	256	34	35	7	213	31.571
10	14	3	Caspase 3	299	239	245	33	33	5	206	42.4
10	14	4	Caspase 3	299	234	247	33	34	17	201	12.529
10	14	5	Caspase 3	299	266	274	33	35	7	233	34.143
10	14	6	Caspase 3	299	294	303	33	33	4	261	67.5
10	15	1	Beclin-1	300	920	971	34	34	3	886	312.333
10	15	2	Beclin-1	300	856	884	34	34	11	822	77.273
10	15	3	Beclin-1	300	803	862	34	34	7	769	118.286
10	15	4	Beclin-1	300	877	886	33	34	41	844	20.78
10	15	5	Beclin-1	300	928	978	33	34	41	895	23.024
10	15	6	Beclin-1	300	1038	1076	33	34	4	1005	260.5
10	16	1	WNT1	301	225	234	33	33	10	192	20.1
10	16	2	WNT1	301	207	211	33	33	4	174	44.5
10	16	3	WNT1	301	200	204	33	33	5	167	34.2
10	16	4	WNT1	301	202	209	33	33	4	169	44
10	16	5	WNT1	301	221	226	32	33	3	189	64.333
10	16	6	WNT1	301	266	281	33	33	5	233	49.6
10	17	1	VDAC1	302	244	259	32	33	56	212	4.036
10	17	2	VDAC1	302	219	233	32	32	4	187	50.25
10	17	3	VDAC1	302	232	235	32	32	3	200	67.667
10	17	4	VDAC1	302	219	237	32	32	4	187	51.25
10	17	5	VDAC1	302	247	255	32	32	3	215	74.333
10	17	6	VDAC1	302	292	291	33	33	5	259	51.6
10	18	1	COX41	303	173	190	31	32	49	142	3.224
10	18	2	COX41	303	162	182	31	31	4	131	37.75
10	18	3	COX41	303	158	165	31	31	4	127	33.5
10	18	4	COX41	303	154	168	31	31	3	123	45.667
10	18	5	COX41	303	153	173	31	31	5	122	28.4
10	18	6	COX41	303	167	192	32	33	10	135	15.9
10	19	1	Beta actin	304	435	446	32	33	12	403	34.417
10	19	2	Beta actin	304	403	406	32	33	12	371	31.083
10	19	3	Beta actin	304	389	402	32	33	14	357	26.357
10	19	4	Beta actin	304	404	411	32	32	6	372	63.167
10	19	5	Beta actin	304	428	441	32	32	4	396	102.25
10	19	6	Beta actin	304	503	500	33	34	6	470	77.667
10	20	1	Negative control	N	206	259	32	32	3	174	75.667
10	20	2	Negative control	N	193	241	32	33	8	161	26
10	20	3	Negative control	N	182	245	33	33	4	149	53
10	20	4	Negative control	N	176	237	33	33	4	143	51
10	20	5	Negative control	N	216	261	33	33	9	183	25.333
10	20	6	Negative control	N	226	268	33	34	7	193	33.429
10	21	1	Negative control	N	205	279	32	32	4	173	61.75
10	21	2	Negative control	N	225	261	32	33	16	193	14.25
10	21	3	Negative control	N	193	271	32	33	4	161	59.5
10	21	4	Negative control	N	208	257	32	33	16	176	14
10	21	5	Negative control	N	242	285	33	34	5	209	50.2
10	21	6	Negative control	N	229	254	35	39	210	194	1.024
10	22	1	Negative control	N	201	265	32	34	47	169	4.915
10	22	2	Negative control	N	198	252	33	34	49	165	4.449
10	22	3	Negative control	N	191	253	33	33	4	158	55
10	22	4	Negative control	N	252	304	34	40	38	218	6.947
10	22	5	Negative control	N	218	265	33	34	12	185	19.25
10	22	6	Negative control	N	223	242	34	35	9	189	23
10	23	1	Negative control	N	217	229	32	33	14	185	14
10	23	2	Negative control	N	246	274	33	34	14	213	17.143
10	23	3	Negative control	N	241	272	32	33	5	209	47.8
10	23	4	Negative control	N	222	252	33	34	12	189	18.167
10	23	5	Negative control	N	221	230	32	33	12	189	16.417
10	23	6	Negative control	N	210	213	32	33	14	178	12.857
10	24	1	Empty	E	31	31	31	32	4	0	-0.25
10	24	2	Empty	E	32	38	32	32	4	0	1.5
10	24	3	Empty	E	31	33	32	32	7	-1	0.143
10	24	4	Empty	E	31	32	31	32	6	0	0
10	24	5	Empty	E	31	31	31	32	7	0	-0.143
10	24	6	Empty	E	31	31	32	32	7	-1	-0.143
10	25	1	Empty	E	31	31	31	31	16	0	0
10	25	2	Empty	E	31	32	31	31	3	0	0.333
10	25	3	Empty	E	31	31	31	32	12	0	-0.083
10	25	4	Empty	E	31	32	31	31	4	0	0.25
10	25	5	Empty	E	31	31	31	31	4	0	0
10	25	6	Empty	E	31	31	31	32	63	0	-0.016
10	26	1	Empty	E	31	31	31	31	3	0	0
10	26	2	Empty	E	31	32	31	31	3	0	0.333
10	26	3	Empty	E	32	32	32	32	12	0	0
10	26	4	Empty	E	31	31	31	31	4	0	0
10	26	5	Empty	E	31	31	31	32	4	0	-0.25
10	26	6	Empty	E	31	31	31	34	122	0	-0.025
10	27	1	Empty	E	31	31	31	31	3	0	0
10	27	2	Empty	E	32	32	31	32	3	1	0
10	27	3	Empty	E	31	31	31	31	3	0	0
10	27	4	Empty	E	31	32	31	31	3	0	0.333
10	27	5	Empty	E	31	31	31	31	3	0	0
10	27	6	Empty	E	32	32	31	34	124	1	-0.016
10	28	1	Empty	E	31	31	31	31	10	0	0
10	28	2	Empty	E	31	31	31	31	9	0	0
10	28	3	Empty	E	31	35	31	32	16	0	0.188
10	28	4	Empty	E	31	31	31	31	3	0	0
10	28	5	Empty	E	31	31	31	31	4	0	0
10	28	6	Empty	E	31	31	31	31	3	0	0
10	29	1	Empty	E	31	31	31	31	4	0	0
10	29	2	Empty	E	31	31	31	31	3	0	0
10	29	3	Empty	E	31	31	31	31	3	0	0
10	29	4	Empty	E	31	31	31	31	3	0	0
10	29	5	Empty	E	31	31	31	31	4	0	0
10	29	6	Empty	E	31	31	31	31	3	0	0
10	30	1	Empty	E	31	81	31	31	3	0	16.667
10	30	2	Empty	E	31	32	31	31	3	0	0.333
10	30	3	Empty	E	31	31	31	32	4	0	-0.25
10	30	4	Empty	E	31	31	31	31	5	0	0
10	30	5	Empty	E	31	31	31	31	6	0	0
10	30	6	Empty	E	31	31	31	31	6	0	0
10	31	1	Empty	E	31	31	31	31	3	0	0
10	31	2	Empty	E	31	31	31	31	4	0	0
10	31	3	Empty	E	32	32	32	32	7	0	0
10	31	4	Empty	E	31	31	31	31	3	0	0
10	31	5	Empty	E	31	31	31	31	4	0	0
10	31	6	Empty	E	32	32	31	32	4	1	0
10	32	1	Position Marker	P	11075	11497	31	34	59	11044	194.288
10	32	2	Position Marker	P	10509	10902	32	45	144	10477	75.396
10	32	3	Position Marker	P	11081	11045	32	41	220	11049	50.018
10	32	4	Position Marker	P	10525	11009	31	33	36	10494	304.889
10	32	5	Position Marker	P	10548	10645	32	32	9	10516	1179.22
10	32	6	Position Marker	P	9988	10235	32	36	67	9956	152.224

## Sheet: Model
Block	Column	Row	Name	ID	F532 Median	F532 Mean	B532 Median	B532 Mean	B532 SD	F635 Median - B635 Median	SNR 532
1	1	1	Position Marker	P	8049	8204	35	35	6	8014	1361.5
1	1	2	Position Marker	P	7986	8150	35	35	4	7951	2028.75
1	1	3	Position Marker	P	9463	9710	36	49	295	9427	32.749
1	1	4	Position Marker	P	6967	7080	35	36	16	6932	440.25
1	1	5	Position Marker	P	6208	6252	34	38	59	6174	105.322
1	1	6	Position Marker	P	5620	5843	34	39	106	5586	54.755
1	2	1	Empty	E	34	34	34	34	13	0	0
1	2	2	Empty	E	34	34	34	34	4	0	0
1	2	3	Empty	E	33	33	33	33	4	0	0
1	2	4	Empty	E	33	33	33	33	4	0	0
1	2	5	Empty	E	33	33	33	33	4	0	0
1	2	6	Empty	E	32	33	32	33	3	0	0
1	3	1	Empty	E	33	33	33	33	3	0	0
1	3	2	Empty	E	33	33	33	33	3	0	0
1	3	3	Empty	E	33	33	33	37	233	0	-0.017
1	3	4	Empty	E	33	33	33	33	9	0	0
1	3	5	Empty	E	33	33	33	33	10	0	0
1	3	6	Empty	E	32	33	33	33	9	-1	0
1	4	1	Tubulin-b	1	139	154	35	35	8	104	14.875
1	4	2	Tubulin-b	1	122	135	35	36	26	87	3.808
1	4	3	Tubulin-b	1	132	166	35	37	43	97	3
1	4	4	Tubulin-b	1	117	146	35	35	9	82	12.333
1	4	5	Tubulin-b	1	124	136	35	36	16	89	6.25
1	4	6	Tubulin-b	1	122	138	34	34	4	88	26
1	5	1	GAPDH	2	75	79	34	34	4	41	11.25
1	5	2	GAPDH	2	67	70	34	34	4	33	9
1	5	3	GAPDH	2	67	69	35	36	42	32	0.786
1	5	4	GAPDH	2	66	72	34	34	4	32	9.5
1	5	5	GAPDH	2	66	68	34	35	5	32	6.6
1	5	6	GAPDH	2	67	72	34	34	5	33	7.6
1	6	1	GSK3 alpha/beta (Phospho-Tyr216/279)	3	69	74	33	35	103	36	0.379
1	6	2	GSK3 alpha/beta (Phospho-Tyr216/279)	3	61	68	34	35	43	27	0.767
1	6	3	GSK3 alpha/beta (Phospho-Tyr216/279)	3	60	67	34	36	46	26	0.674
1	6	4	GSK3 alpha/beta (Phospho-Tyr216/279)	3	214	220	33	34	11	181	16.909
1	6	5	GSK3 alpha/beta (Phospho-Tyr216/279)	3	56	64	33	33	11	23	2.818
1	6	6	GSK3 alpha/beta (Phospho-Tyr216/279)	3	54	57	33	33	4	21	6
1	7	1	GSK3 beta	4	56	58	33	33	4	23	6.25
1	7	2	GSK3 beta	4	62	63	33	34	4	29	7.25
1	7	3	GSK3 beta	4	54	60	33	34	4	21	6.5
1	7	4	GSK3 beta	4	55	58	33	34	30	22	0.8
1	7	5	GSK3 beta	4	52	55	33	33	4	19	5.5
1	7	6	GSK3 beta	4	52	57	33	33	4	19	6
1	8	1	GSK3 beta (Phospho-Ser9)	5	80	106	33	34	5	47	14.4
1	8	2	GSK3 beta (Phospho-Ser9)	5	64	75	33	34	7	31	5.857
1	8	3	GSK3 beta (Phospho-Ser9)	5	73	84	34	34	4	39	12.5
1	8	4	GSK3 beta (Phospho-Ser9)	5	109	109	34	34	21	75	3.571
1	8	5	GSK3 beta (Phospho-Ser9)	5	73	83	33	33	4	40	12.5
1	8	6	GSK3 beta (Phospho-Ser9)	5	82	93	32	33	6	50	10
1	9	1	c-Jun	6	60	62	34	35	6	26	4.5
1	9	2	c-Jun	6	55	56	35	36	32	20	0.625
1	9	3	c-Jun	6	54	55	34	70	684	20	-0.022
1	9	4	c-Jun	6	52	89	34	39	101	18	0.495
1	9	5	c-Jun	6	52	58	33	34	4	19	6
1	9	6	c-Jun	6	59	66	32	33	15	27	2.2
1	10	1	c-Jun (Phospho-Ser73)	7	57	62	33	38	265	24	0.091
1	10	2	c-Jun (Phospho-Ser73)	7	102	137	33	34	21	69	4.905
1	10	3	c-Jun (Phospho-Ser73)	7	55	79	33	34	13	22	3.462
1	10	4	c-Jun (Phospho-Ser73)	7	73	103	33	39	105	40	0.61
1	10	5	c-Jun (Phospho-Ser73)	7	77	113	31	33	21	46	3.81
1	10	6	c-Jun (Phospho-Ser73)	7	81	100	31	31	4	50	17.25
1	11	1	Elk1	8	60	62	32	33	4	28	7.25
1	11	2	Elk1	8	58	69	35	38	9	23	3.444
1	11	3	Elk1	8	52	54	35	39	12	17	1.25
1	11	4	Elk1	8	50	55	32	33	12	18	1.833
1	11	5	Elk1	8	51	65	32	32	29	19	1.138
1	11	6	Elk1	8	57	97	31	32	39	26	1.667
1	12	1	Elk1 (Phospho-Ser383)	9	52	53	34	34	5	18	3.8
1	12	2	Elk1 (Phospho-Ser383)	9	57	57	37	38	10	20	1.9
1	12	3	Elk1 (Phospho-Ser383)	9	58	61	38	42	26	20	0.731
1	12	4	Elk1 (Phospho-Ser383)	9	52	66	33	33	4	19	8.25
1	12	5	Elk1 (Phospho-Ser383)	9	282	313	31	31	3	251	94
1	12	6	Elk1 (Phospho-Ser383)	9	181	219	31	32	13	150	14.385
1	13	1	PDK	10	106	113	33	36	17	73	4.529
1	13	2	PDK1	10	126	135	37	39	12	89	8
1	13	3	PDK1	10	94	99	34	34	4	60	16.25
1	13	4	PDK1	10	98	106	33	33	6	65	12.167
1	13	5	PDK1	10	135	143	32	32	12	103	9.25
1	13	6	PDK1	10	173	188	32	33	6	141	25.833
1	14	1	PDK1 (Phospho-Ser241)	11	82	104	32	35	26	50	2.654
1	14	2	PDK1 (Phospho-Ser241)	11	133	170	32	33	13	101	10.538
1	14	3	PDK1 (Phospho-Ser241)	11	141	161	31	32	19	110	6.789
1	14	4	PDK1 (Phospho-Ser241)	11	190	193	30	31	6	160	27
1	14	5	PDK1 (Phospho-Ser241)	11	283	287	30	31	13	253	19.692
1	14	6	PDK1 (Phospho-Ser241)	11	328	331	31	31	5	297	60
1	15	1	Raf1	12	63	78	31	34	95	32	0.463
1	15	2	Raf1	12	102	112	30	32	17	72	4.706
1	15	3	Raf1	12	142	153	30	33	88	112	1.364
1	15	4	Raf1	12	153	163	30	31	8	123	16.5
1	15	5	Raf1	12	168	179	30	30	16	138	9.313
1	15	6	Raf1	12	190	197	31	32	27	159	6.111
1	16	1	Raf1 (Phospho-Ser259)	13	126	173	31	36	100	95	1.37
1	16	2	Raf1 (Phospho-Ser259)	13	311	332	30	31	5	281	60.2
1	16	3	Raf1 (Phospho-Ser259)	13	395	401	30	31	13	365	28.462
1	16	4	Raf1 (Phospho-Ser259)	13	414	395	30	31	6	384	60.667
1	16	5	Raf1 (Phospho-Ser259)	13	314	320	31	31	5	283	57.8
1	16	6	Raf1 (Phospho-Ser259)	13	425	401	31	32	6	394	61.5
1	17	1	NFkB-p100/p52	14	86	101	33	36	20	53	3.25
1	17	2	NFkB-p100/p52	14	167	177	32	34	22	135	6.5
1	17	3	NFkB-p100/p52	14	242	248	33	36	73	209	2.904
1	17	4	NFkB-p100/p52	14	227	255	33	41	140	194	1.529
1	17	5	NFkB-p100/p52	14	241	248	33	34	12	208	17.833
1	17	6	NFkB-p100/p52	14	251	261	34	35	6	217	37.667
1	18	1	NFkB-p100/p52 (Phospho-Ser865)	15	96	119	34	41	36	62	2.167
1	18	2	NFkB-p100/p52 (Phospho-Ser865)	15	145	167	33	35	20	112	6.6
1	18	3	NFkB-p100/p52 (Phospho-Ser865)	15	306	362	33	34	12	273	27.333
1	18	4	NFkB-p100/p52 (Phospho-Ser865)	15	308	334	34	39	150	274	1.967
1	18	5	NFkB-p100/p52 (Phospho-Ser865)	15	291	297	34	39	235	257	1.098
1	18	6	NFkB-p100/p52 (Phospho-Ser865)	15	309	515	34	35	24	275	20
1	19	1	NFkB-p105/p50	16	573	758	33	37	27	540	26.704
1	19	2	NFkB-p105/p50	16	545	678	33	35	16	512	40.188
1	19	3	NFkB-p105/p50	16	512	597	34	61	480	478	1.117
1	19	4	NFkB-p105/p50	16	513	578	33	67	523	480	0.977
1	19	5	NFkB-p105/p50	16	485	578	32	38	229	453	2.358
1	19	6	NFkB-p105/p50	16	540	568	31	32	13	509	41.231
1	20	1	NFkB-p105/p50 (Phospho-Ser337)	17	436	437	35	38	43	401	9.279
1	20	2	NFkB-p105/p50 (Phospho-Ser337)	17	340	351	34	36	21	306	15
1	20	3	NFkB-p105/p50 (Phospho-Ser337)	17	328	331	34	35	9	294	32.889
1	20	4	NFkB-p105/p50 (Phospho-Ser337)	17	409	409	32	33	14	377	26.857
1	20	5	NFkB-p105/p50 (Phospho-Ser337)	17	356	342	32	32	6	324	51.667
1	20	6	NFkB-p105/p50 (Phospho-Ser337)	17	364	367	32	33	11	332	30.364
1	21	1	JunB	18	167	183	34	36	14	133	10.5
1	21	2	JunB	18	210	229	33	34	18	177	10.833
1	21	3	JunB	18	189	212	32	33	8	157	22.375
1	21	4	JunB	18	181	203	32	32	7	149	24.429
1	21	5	JunB	18	175	204	32	32	6	143	28.667
1	21	6	JunB	18	200	226	32	32	6	168	32.333
1	22	1	JunB (Phospho-Ser259)	19	373	405	32	34	45	341	8.244
1	22	2	JunB (Phospho-Ser259)	19	270	306	31	32	17	239	16.118
1	22	3	JunB (Phospho-Ser259)	19	309	315	31	32	6	278	47.167
1	22	4	JunB (Phospho-Ser259)	19	288	311	31	32	10	257	27.9
1	22	5	JunB (Phospho-Ser259)	19	272	289	31	31	6	241	43
1	22	6	JunB (Phospho-Ser259)	19	299	302	31	31	5	268	54.2
1	23	1	ATF2	20	310	342	32	41	66	278	4.561
1	23	2	ATF2	20	262	278	31	34	22	231	11.091
1	23	3	ATF2	20	252	262	32	33	13	220	17.615
1	23	4	ATF2	20	222	231	32	35	100	190	1.96
1	23	5	ATF2	20	232	242	31	32	5	201	42
1	23	6	ATF2	20	203	244	32	32	6	171	35.333
1	24	1	ATF2 (Phospho-Ser62/44)	21	317	356	31	35	35	286	9.171
1	24	2	ATF2 (Phospho-Ser62/44)	21	239	317	31	31	7	208	40.857
1	24	3	ATF2 (Phospho-Ser62/44)	21	295	303	31	31	4	264	68
1	24	4	ATF2 (Phospho-Ser62/44)	21	246	262	31	37	162	215	1.389
1	24	5	ATF2 (Phospho-Ser62/44)	21	268	272	31	32	8	237	30
1	24	6	ATF2 (Phospho-Ser62/44)	21	338	343	31	32	47	307	6.617
1	25	1	STAT1	22	287	335	30	33	17	257	17.765
1	25	2	STAT1	22	232	238	30	31	12	202	17.25
1	25	3	STAT1	22	223	235	30	31	10	193	20.4
1	25	4	STAT1	22	153	192	30	33	24	123	6.625
1	25	5	STAT1	22	204	218	30	31	14	174	13.357
1	25	6	STAT1	22	236	237	30	31	21	206	9.81
1	26	1	STAT1 (Phospho-Tyr701)	23	321	354	31	33	27	290	11.889
1	26	2	STAT1 (Phospho-Tyr701)	23	253	285	30	31	11	223	23.091
1	26	3	STAT1 (Phospho-Tyr701)	23	230	253	30	31	13	200	17.077
1	26	4	STAT1 (Phospho-Tyr701)	23	232	248	31	31	5	201	43.4
1	26	5	STAT1 (Phospho-Tyr701)	23	224	238	31	31	5	193	41.4
1	26	6	STAT1 (Phospho-Tyr701)	23	229	241	31	32	13	198	16.077
1	27	1	STAT3	24	211	218	30	31	14	181	13.357
1	27	2	STAT3	24	162	169	29	30	10	133	13.9
1	27	3	STAT3	24	156	160	30	31	18	126	7.167
1	27	4	STAT3	24	143	154	31	32	17	112	7.176
1	27	5	STAT3	24	152	173	33	34	10	119	13.9
1	27	6	STAT3	24	163	171	31	32	5	132	27.8
1	28	1	STAT3 (Phospho-Tyr705)	25	336	352	30	35	45	306	7.044
1	28	2	STAT3 (Phospho-Tyr705)	25	290	295	29	31	21	261	12.571
1	28	3	STAT3 (Phospho-Tyr705)	25	250	265	29	31	13	221	18
1	28	4	STAT3 (Phospho-Tyr705)	25	259	264	30	31	4	229	58.25
1	28	5	STAT3 (Phospho-Tyr705)	25	254	261	34	37	85	220	2.635
1	28	6	STAT3 (Phospho-Tyr705)	25	269	280	31	31	15	238	16.6
1	29	1	STAT4	26	336	372	30	35	64	306	5.266
1	29	2	STAT4	26	243	269	29	32	34	214	6.971
1	29	3	STAT4	26	186	219	29	31	16	157	11.75
1	29	4	STAT4	26	217	232	30	30	8	187	25.25
1	29	5	STAT4	26	195	248	30	31	7	165	31
1	29	6	STAT4	26	231	302	31	31	13	200	20.846
1	30	1	STAT4 (Phospho-Tyr693)	27	326	376	30	32	60	296	5.733
1	30	2	STAT4 (Phospho-Tyr693)	27	248	312	30	31	35	218	8.029
1	30	3	STAT4 (Phospho-Tyr693)	27	253	272	30	30	6	223	40.333
1	30	4	STAT4 (Phospho-Tyr693)	27	229	260	30	31	10	199	22.9
1	30	5	STAT4 (Phospho-Tyr693)	27	217	251	31	31	6	186	36.667
1	30	6	STAT4 (Phospho-Tyr693)	27	216	249	31	31	13	185	16.769
1	31	1	STAT5A	28	865	963	30	52	217	835	4.198
1	31	2	STAT5A	28	728	788	30	44	162	698	4.593
1	31	3	STAT5A	28	702	802	30	35	77	672	9.961
1	31	4	STAT5A	28	690	785	30	33	41	660	18.341
1	31	5	STAT5A	28	697	771	30	33	46	667	16.043
1	31	6	STAT5A	28	688	770	30	31	9	658	82.111
1	32	1	STAT5A (Phospho-Tyr694)	29	335	341	29	30	9	306	34.556
1	32	2	STAT5A (Phospho-Tyr694)	29	302	318	29	31	40	273	7.175
1	32	3	STAT5A (Phospho-Tyr694)	29	290	302	30	30	11	260	24.727
1	32	4	STAT5A (Phospho-Tyr694)	29	273	283	30	31	11	243	22.909
1	32	5	STAT5A (Phospho-Tyr694)	29	263	271	30	31	11	233	21.818
1	32	6	STAT5A (Phospho-Tyr694)	29	261	270	30	31	8	231	29.875
2	1	1	STAT6	30	89	95	34	34	4	55	15.25
2	1	2	STAT6	30	91	99	34	37	149	57	0.416
2	1	3	STAT6	30	191	246	34	35	28	157	7.536
2	1	4	STAT6	30	321	356	34	37	61	287	5.23
2	1	5	STAT6	30	95	109	34	34	4	61	18.75
2	1	6	STAT6	30	99	123	33	33	4	66	22.5
2	2	1	STAT6 (Phospho-Thr645)	31	65	70	33	34	9	32	4
2	2	2	STAT6 (Phospho-Thr645)	31	58	59	34	34	8	24	3.125
2	2	3	STAT6 (Phospho-Thr645)	31	62	67	34	35	7	28	4.571
2	2	4	STAT6 (Phospho-Thr645)	31	193	215	34	35	17	159	10.588
2	2	5	STAT6 (Phospho-Thr645)	31	186	194	32	32	4	154	40.5
2	2	6	STAT6 (Phospho-Thr645)	31	229	273	32	33	6	197	40
2	3	1	CREB	32	69	86	34	36	69	35	0.725
2	3	2	CREB	32	75	91	34	35	54	41	1.037
2	3	3	CREB	32	81	106	35	35	21	46	3.381
2	3	4	CREB	32	104	121	35	35	4	69	21.5
2	3	5	CREB	32	124	137	33	34	4	91	25.75
2	3	6	CREB	32	179	191	34	35	14	145	11.143
2	4	1	CREB (Phospho-Ser133)	33	108	109	33	33	5	75	15.2
2	4	2	CREB (Phospho-Ser133)	33	105	106	33	34	4	72	18
2	4	3	CREB (Phospho-Ser133)	33	166	187	34	34	6	132	25.5
2	4	4	CREB (Phospho-Ser133)	33	196	213	34	34	10	162	17.9
2	4	5	CREB (Phospho-Ser133)	33	215	235	34	34	5	181	40.2
2	4	6	CREB (Phospho-Ser133)	33	215	259	34	34	10	181	22.5
2	5	1	AKT	34	185	198	31	32	8	154	20.75
2	5	2	AKT	34	185	198	32	32	6	153	27.667
2	5	3	AKT	34	234	252	32	32	8	202	27.5
2	5	4	AKT	34	231	263	32	34	88	199	2.602
2	5	5	AKT	34	250	270	32	33	33	218	7.182
2	5	6	AKT	34	234	287	32	33	29	202	8.759
2	6	1	AKT1	35	230	241	31	32	10	199	20.9
2	6	2	AKT1	35	199	214	32	33	17	167	10.647
2	6	3	AKT1	35	202	227	33	34	7	169	27.571
2	6	4	AKT1	35	215	233	33	34	8	182	24.875
2	6	5	AKT1	35	183	213	33	36	148	150	1.196
2	6	6	AKT1	35	213	262	33	34	37	180	6.162
2	7	1	AKT1 (Phospho-Ser473)	36	285	307	31	32	13	254	21.154
2	7	2	AKT1 (Phospho-Ser473)	36	298	347	32	32	18	266	17.5
2	7	3	AKT1 (Phospho-Ser473)	36	336	732	35	37	17	301	40.882
2	7	4	AKT1 (Phospho-Ser473)	36	263	279	33	33	17	230	14.471
2	7	5	AKT1 (Phospho-Ser473)	36	272	267	32	33	4	240	58.5
2	7	6	AKT1 (Phospho-Ser473)	36	269	273	32	33	37	237	6.486
2	8	1	AKT1 (Phospho-Thr308)	37	250	278	33	33	5	217	49
2	8	2	AKT1 (Phospho-Thr308)	37	220	259	33	36	189	187	1.18
2	8	3	AKT1 (Phospho-Thr308)	37	195	250	34	36	56	161	3.821
2	8	4	AKT1 (Phospho-Thr308)	37	210	243	34	35	15	176	13.867
2	8	5	AKT1 (Phospho-Thr308)	37	211	242	33	34	21	178	9.905
2	8	6	AKT1 (Phospho-Thr308)	37	223	249	33	34	20	190	10.75
2	9	1	PTEN	38	346	454	33	33	7	313	60.143
2	9	2	PTEN	38	322	399	33	34	64	289	5.703
2	9	3	PTEN	38	328	430	33	36	61	295	6.459
2	9	4	PTEN	38	306	409	33	33	13	273	28.923
2	9	5	PTEN	38	299	398	33	33	6	266	60.833
2	9	6	PTEN	38	321	378	33	33	4	288	86.25
2	10	1	PTEN (Phospho-Ser380/Thr392/Thr383)	39	218	235	31	32	12	187	16.917
2	10	2	PTEN (Phospho-Ser380/Thr392/Thr383)	39	218	224	31	32	17	187	11.294
2	10	3	PTEN (Phospho-Ser380/Thr392/Thr383)	39	197	209	32	33	6	165	29.333
2	10	4	PTEN (Phospho-Ser380/Thr392/Thr383)	39	180	203	32	32	4	148	42.75
2	10	5	PTEN (Phospho-Ser380/Thr392/Thr383)	39	201	217	33	33	4	168	46
2	10	6	PTEN (Phospho-Ser380/Thr392/Thr383)	39	192	228	32	33	3	160	65
2	11	1	P73	40	232	260	31	32	10	201	22.8
2	11	2	P73	40	215	250	32	32	5	183	43.6
2	11	3	P73	40	175	234	33	36	78	142	2.538
2	11	4	P73	40	196	240	33	35	79	163	2.595
2	11	5	P73	40	222	250	33	33	4	189	54.25
2	11	6	P73	40	206	259	33	34	36	173	6.25
2	12	1	P73 (Phospho-Tyr99)	41	359	362	32	32	9	327	36.667
2	12	2	P73 (Phospho-Tyr99)	41	319	317	31	35	136	288	2.074
2	12	3	P73 (Phospho-Tyr99)	41	298	298	32	32	4	266	66.5
2	12	4	P73 (Phospho-Tyr99)	41	295	295	32	32	4	263	65.75
2	12	5	P73 (Phospho-Tyr99)	41	281	285	32	32	5	249	50.6
2	12	6	P73 (Phospho-Tyr99)	41	320	303	32	32	6	288	45.167
2	13	1	Integrin beta-3	42	355	398	31	33	20	324	18.25
2	13	2	Integrin beta-3	42	316	331	31	34	128	285	2.32
2	13	3	Integrin beta-3	42	289	324	31	32	19	258	15.368
2	13	4	Integrin beta-3	42	284	303	31	32	19	253	14.263
2	13	5	Integrin beta-3	42	263	292	31	32	5	232	52
2	13	6	Integrin beta-3	42	302	320	31	31	3	271	96.333
2	14	1	Integrin beta-3 (Phospho-Tyr773)	43	321	339	31	32	11	290	27.909
2	14	2	Integrin beta-3 (Phospho-Tyr773)	43	265	278	31	32	7	234	35.143
2	14	3	Integrin beta-3 (Phospho-Tyr773)	43	249	267	31	32	27	218	8.704
2	14	4	Integrin beta-3 (Phospho-Tyr773)	43	255	258	31	32	27	224	8.37
2	14	5	Integrin beta-3 (Phospho-Tyr773)	43	239	253	31	32	6	208	36.833
2	14	6	Integrin beta-3 (Phospho-Tyr773)	43	257	273	31	33	120	226	2
2	15	1	Chk2	44	272	303	33	36	44	239	6.068
2	15	2	Chk2	44	258	298	33	34	9	225	29.333
2	15	3	Chk2	44	243	250	34	34	4	209	54
2	15	4	Chk2	44	232	242	34	34	6	198	34.667
2	15	5	Chk2	44	218	234	34	34	6	184	33.333
2	15	6	Chk2	44	234	239	33	34	9	201	22.778
2	16	1	Chk2 (Phospho-Thr68)	45	251	288	34	35	9	217	28.111
2	16	2	Chk2 (Phospho-Thr68)	45	227	257	35	36	9	192	24.556
2	16	3	Chk2 (Phospho-Thr68)	45	210	242	36	38	40	174	5.1
2	16	4	Chk2 (Phospho-Thr68)	45	202	233	36	37	6	166	32.667
2	16	5	Chk2 (Phospho-Thr68)	45	198	230	36	37	13	162	14.846
2	16	6	Chk2 (Phospho-Thr68)	45	217	240	35	36	5	182	40.8
2	17	1	BCL-2 (Phospho-Ser70)	46	313	339	35	36	13	278	23.308
2	17	2	BCL-2 (Phospho-Ser70)	46	262	281	34	39	148	228	1.635
2	17	3	BCL-2 (Phospho-Ser70)	46	249	263	33	35	31	216	7.355
2	17	4	BCL-2 (Phospho-Ser70)	46	242	259	32	37	272	210	0.816
2	17	5	BCL-2 (Phospho-Ser70)	46	234	246	32	34	113	202	1.876
2	17	6	BCL-2 (Phospho-Ser70)	46	245	265	32	32	6	213	38.833
2	18	1	BCL-XL	47	214	225	32	33	14	182	13.714
2	18	2	BCL-XL	47	167	172	31	32	11	136	12.727
2	18	3	BCL-XL	47	157	163	32	32	14	125	9.357
2	18	4	BCL-XL	47	152	160	32	32	9	120	14.222
2	18	5	BCL-XL	47	164	172	32	32	5	132	28
2	18	6	BCL-XL	47	182	197	32	33	13	150	12.615
2	19	1	BCL-XL (Phospho-Ser62)	48	376	429	31	33	19	345	20.842
2	19	2	BCL-XL (Phospho-Ser62)	48	279	285	31	32	9	248	28.111
2	19	3	BCL-XL (Phospho-Ser62)	48	251	260	32	34	72	219	3.139
2	19	4	BCL-XL (Phospho-Ser62)	48	332	327	31	32	37	301	7.973
2	19	5	BCL-XL (Phospho-Ser62)	48	312	303	32	32	5	280	54.2
2	19	6	BCL-XL (Phospho-Ser62)	48	339	341	31	35	186	308	1.645
2	20	1	BAD (Phospho-Ser136)	49	339	349	31	34	22	308	14.318
2	20	2	BAD (Phospho-Ser136)	49	293	297	31	32	12	262	22.083
2	20	3	BAD (Phospho-Ser136)	49	271	278	32	32	9	239	27.333
2	20	4	BAD (Phospho-Ser136)	49	244	256	31	31	6	213	37.5
2	20	5	BAD (Phospho-Ser136)	49	248	259	31	32	7	217	32.429
2	20	6	BAD (Phospho-Ser136)	49	258	265	31	31	4	227	58.5
2	21	1	HER2	50	332	354	31	35	27	301	11.815
2	21	2	HER2	50	263	285	31	33	11	232	22.909
2	21	3	HER2	50	207	256	31	33	18	176	12.389
2	21	4	HER2	50	198	258	32	32	6	166	37.667
2	21	5	HER2	50	212	261	32	32	5	180	45.8
2	21	6	HER2	50	218	277	32	32	33	186	7.424
2	22	1	HER2 (Phospho-Tyr1221/Tyr1222)	51	360	375	31	33	17	329	20.118
2	22	2	HER2 (Phospho-Tyr1221/Tyr1222)	51	235	256	31	32	6	204	37.333
2	22	3	HER2 (Phospho-Tyr1221/Tyr1222)	51	301	306	31	32	5	270	54.8
2	22	4	HER2 (Phospho-Tyr1221/Tyr1222)	51	295	293	31	31	4	264	65.5
2	22	5	HER2 (Phospho-Tyr1221/Tyr1222)	51	283	291	31	31	4	252	65
2	22	6	HER2 (Phospho-Tyr1221/Tyr1222)	51	298	309	31	31	4	267	69.5
2	23	1	HER2 (Phospho-Tyr1248)	52	249	261	30	32	12	219	19.083
2	23	2	HER2 (Phospho-Tyr1248)	52	207	219	31	31	14	176	13.429
2	23	3	HER2 (Phospho-Tyr1248)	52	205	210	31	33	40	174	4.425
2	23	4	HER2 (Phospho-Tyr1248)	52	200	208	31	31	6	169	29.5
2	23	5	HER2 (Phospho-Tyr1248)	52	185	207	31	32	6	154	29.167
2	23	6	HER2 (Phospho-Tyr1248)	52	209	229	31	32	4	178	49.25
2	24	1	VEGFR2	53	421	435	30	45	105	391	3.714
2	24	2	VEGFR2	53	331	376	31	41	147	300	2.279
2	24	3	VEGFR2	53	322	344	31	33	28	291	11.107
2	24	4	VEGFR2	53	341	345	31	32	21	310	14.905
2	24	5	VEGFR2	53	326	351	31	35	99	295	3.192
2	24	6	VEGFR2	53	321	356	31	31	4	290	81.25
2	25	1	VEGFR2 (Phospho-Tyr1175)	54	306	321	31	33	14	275	20.571
2	25	2	VEGFR2 (Phospho-Tyr1175)	54	277	276	31	32	5	246	48.8
2	25	3	VEGFR2 (Phospho-Tyr1175)	54	260	269	31	32	33	229	7.182
2	25	4	VEGFR2 (Phospho-Tyr1175)	54	258	264	31	32	14	227	16.571
2	25	5	VEGFR2 (Phospho-Tyr1175)	54	266	272	31	32	14	235	17.143
2	25	6	VEGFR2 (Phospho-Tyr1175)	54	270	282	31	31	5	239	50.2
2	26	1	VEGFR2 (Phospho-Tyr1214)	55	385	391	30	32	13	355	27.615
2	26	2	VEGFR2 (Phospho-Tyr1214)	55	285	309	30	31	8	255	34.75
2	26	3	VEGFR2 (Phospho-Tyr1214)	55	304	305	31	31	5	273	54.8
2	26	4	VEGFR2 (Phospho-Tyr1214)	55	267	275	31	33	88	236	2.75
2	26	5	VEGFR2 (Phospho-Tyr1214)	55	288	289	30	32	88	258	2.92
2	26	6	VEGFR2 (Phospho-Tyr1214)	55	313	305	30	31	5	283	54.8
2	27	1	IGF1R	56	200	212	30	32	10	170	18
2	27	2	IGF1R	56	169	174	31	31	5	138	28.6
2	27	3	IGF1R	56	162	170	32	32	5	130	27.6
2	27	4	IGF1R	56	173	177	32	32	5	141	29
2	27	5	IGF1R	56	172	179	31	32	4	141	36.75
2	27	6	IGF1R	56	186	195	31	32	4	155	40.75
2	28	1	IGF1R (Phospho-Tyr1165/1166)	57	291	315	30	33	39	261	7.231
2	28	2	IGF1R (Phospho-Tyr1165/1166)	57	241	253	30	31	8	211	27.75
2	28	3	IGF1R (Phospho-Tyr1165/1166)	57	243	252	30	31	6	213	36.833
2	28	4	IGF1R (Phospho-Tyr1165/1166)	57	239	249	30	31	12	209	18.167
2	28	5	IGF1R (Phospho-Tyr1165/1166)	57	236	242	30	30	4	206	53
2	28	6	IGF1R (Phospho-Tyr1165/1166)	57	242	256	30	30	3	212	75.333
2	29	1	Src	58	351	356	30	44	99	321	3.152
2	29	2	Src	58	280	290	30	37	56	250	4.518
2	29	3	Src	58	279	286	31	34	31	248	8.129
2	29	4	Src	58	247	276	30	32	16	217	15.25
2	29	5	Src	58	265	290	30	31	18	235	14.389
2	29	6	Src	58	277	293	30	30	5	247	52.6
2	30	1	Src (Phospho-Tyr418)	59	269	292	31	33	17	238	15.235
2	30	2	Src (Phospho-Tyr418)	59	239	262	31	32	12	208	19.167
2	30	3	Src (Phospho-Tyr418)	59	215	249	32	33	6	183	36
2	30	4	Src (Phospho-Tyr418)	59	211	234	31	32	4	180	50.5
2	30	5	Src (Phospho-Tyr418)	59	195	228	31	31	5	164	39.4
2	30	6	Src (Phospho-Tyr418)	59	187	233	30	33	142	157	1.408
2	31	1	p53	60	408	429	32	37	46	376	8.522
2	31	2	p53	60	376	380	32	34	15	344	23.067
2	31	3	p53	60	367	379	33	35	24	334	14.333
2	31	4	p53	60	374	376	33	34	13	341	26.308
2	31	5	p53	60	362	369	32	32	11	330	30.636
2	31	6	p53	60	387	406	31	31	4	356	93.75
2	32	1	p53 (Phospho-Ser9)	61	397	440	31	34	114	366	3.561
2	32	2	p53 (Phospho-Ser9)	61	366	379	31	31	5	335	69.6
2	32	3	p53 (Phospho-Ser9)	61	367	359	31	32	15	336	21.8
2	32	4	p53 (Phospho-Ser9)	61	348	352	31	32	6	317	53.333
2	32	5	p53 (Phospho-Ser9)	61	331	337	31	32	6	300	50.833
2	32	6	p53 (Phospho-Ser9)	61	362	371	30	31	6	332	56.667
3	1	1	p53 (Phospho-Ser15)	62	349	370	37	38	5	312	66.4
3	1	2	p53 (Phospho-Ser15)	62	301	313	37	37	7	264	39.429
3	1	3	p53 (Phospho-Ser15)	62	277	287	36	37	16	241	15.625
3	1	4	p53 (Phospho-Ser15)	62	289	298	36	37	12	253	21.75
3	1	5	p53 (Phospho-Ser15)	62	284	287	37	37	10	247	25
3	1	6	p53 (Phospho-Ser15)	62	289	300	36	37	9	253	29.222
3	2	1	p53 (Phospho-Ser315)	63	472	467	34	35	7	438	61.714
3	2	2	p53 (Phospho-Ser315)	63	414	411	35	36	8	379	46.875
3	2	3	p53 (Phospho-Ser315)	63	433	412	34	35	4	399	94.25
3	2	4	p53 (Phospho-Ser315)	63	424	406	35	35	7	389	53
3	2	5	p53 (Phospho-Ser315)	63	412	402	36	36	5	376	73.2
3	2	6	p53 (Phospho-Ser315)	63	435	424	35	36	11	400	35.273
3	3	1	Tau	64	504	571	32	34	29	472	18.517
3	3	2	Tau	64	470	502	32	33	16	438	29.313
3	3	3	Tau	64	419	468	32	33	16	387	27.188
3	3	4	Tau	64	394	423	33	33	12	361	32.5
3	3	5	Tau	64	362	398	33	34	26	329	14
3	3	6	Tau	64	354	395	33	34	9	321	40.111
3	4	1	Tau (Phospho-Ser396)	65	353	348	33	34	32	320	9.813
3	4	2	Tau (Phospho-Ser396)	65	441	431	32	33	7	409	56.857
3	4	3	Tau (Phospho-Ser396)	65	418	405	32	33	15	386	24.8
3	4	4	Tau (Phospho-Ser396)	65	323	305	33	34	5	290	54.2
3	4	5	Tau (Phospho-Ser396)	65	316	378	34	36	58	282	5.897
3	4	6	Tau (Phospho-Ser396)	65	395	387	32	33	6	363	59
3	5	1	Tau (Phospho-Ser235)	66	341	392	33	34	32	308	11.188
3	5	2	Tau (Phospho-Ser235)	66	346	356	33	34	5	313	64.4
3	5	3	Tau (Phospho-Ser235)	66	297	330	33	34	7	264	42.286
3	5	4	Tau (Phospho-Ser235)	66	304	323	33	34	4	271	72.25
3	5	5	Tau (Phospho-Ser235)	66	316	308	34	34	6	282	45.667
3	5	6	Tau (Phospho-Ser235)	66	434	441	33	33	9	401	45.333
3	6	1	Catenin beta	67	305	324	32	33	10	273	29.1
3	6	2	Catenin beta	67	253	276	32	33	6	221	40.5
3	6	3	Catenin beta	67	242	253	33	35	36	209	6.056
3	6	4	Catenin beta	67	236	249	33	34	15	203	14.333
3	6	5	Catenin beta	67	236	251	33	36	128	203	1.68
3	6	6	Catenin beta	67	246	261	33	34	10	213	22.7
3	7	1	Catenin beta (Phospho-Thr41/Ser45)	68	392	390	33	33	10	359	35.7
3	7	2	Catenin beta (Phospho-Thr41/Ser45)	68	305	305	32	33	9	273	30.222
3	7	3	Catenin beta (Phospho-Thr41/Ser45)	68	344	329	32	33	9	312	32.889
3	7	4	Catenin beta (Phospho-Thr41/Ser45)	68	321	307	32	33	5	289	54.8
3	7	5	Catenin beta (Phospho-Thr41/Ser45)	68	282	284	33	34	39	249	6.41
3	7	6	Catenin beta (Phospho-Thr41/Ser45)	68	370	360	32	33	13	338	25.154
3	8	1	CDC25C	69	268	294	32	34	25	236	10.4
3	8	2	CDC25C	69	218	235	31	32	11	187	18.455
3	8	3	CDC25C	69	218	231	32	32	4	186	49.75
3	8	4	CDC25C	69	203	220	31	32	5	172	37.6
3	8	5	CDC25C	69	201	217	32	36	254	169	0.713
3	8	6	CDC25C	69	223	233	32	33	11	191	18.182
3	9	1	CDC25C (Phospho-Ser216)	70	316	320	32	33	60	284	4.783
3	9	2	CDC25C (Phospho-Ser216)	70	235	265	32	34	65	203	3.554
3	9	3	CDC25C (Phospho-Ser216)	70	240	258	32	33	14	208	16.071
3	9	4	CDC25C (Phospho-Ser216)	70	256	253	32	33	50	224	4.4
3	9	5	CDC25C (Phospho-Ser216)	70	268	255	32	33	50	236	4.44
3	9	6	CDC25C (Phospho-Ser216)	70	282	274	32	32	4	250	60.5
3	10	1	AKT2	71	236	246	33	34	12	203	17.667
3	10	2	AKT2	71	200	218	33	33	4	167	46.25
3	10	3	AKT2	71	203	220	33	34	26	170	7.154
3	10	4	AKT2	71	188	207	33	34	25	155	6.92
3	10	5	AKT2	71	181	213	33	33	5	148	36
3	10	6	AKT2	71	214	235	33	33	9	181	22.444
3	11	1	AKT2 (Phospho-Ser474)	72	289	305	31	32	5	258	54.6
3	11	2	AKT2 (Phospho-Ser474)	72	252	263	31	34	115	221	1.991
3	11	3	AKT2 (Phospho-Ser474)	72	250	257	31	33	63	219	3.556
3	11	4	AKT2 (Phospho-Ser474)	72	245	244	32	33	70	213	3.014
3	11	5	AKT2 (Phospho-Ser474)	72	234	237	31	31	4	203	51.5
3	11	6	AKT2 (Phospho-Ser474)	72	230	248	31	32	3	199	72
3	12	1	c-Abl	73	318	422	32	34	10	286	38.8
3	12	2	c-Abl	73	384	408	35	39	30	349	12.3
3	12	3	c-Abl	73	362	366	31	32	30	331	11.133
3	12	4	c-Abl	73	314	315	31	32	6	283	47.167
3	12	5	c-Abl	73	286	307	31	32	11	255	25
3	12	6	c-Abl	73	361	364	31	31	15	330	22.2
3	13	1	c-Abl (Phospho-Tyr412)	74	259	279	31	33	14	228	17.571
3	13	2	c-Abl (Phospho-Tyr412)	74	243	255	34	39	60	209	3.6
3	13	3	c-Abl (Phospho-Tyr412)	74	202	219	31	31	4	171	47
3	13	4	c-Abl (Phospho-Tyr412)	74	208	216	31	31	4	177	46.25
3	13	5	c-Abl (Phospho-Tyr412)	74	207	218	31	31	10	176	18.7
3	13	6	c-Abl (Phospho-Tyr412)	74	194	222	31	31	4	163	47.75
3	14	1	Rb	75	341	345	31	34	28	310	11.107
3	14	2	Rb	75	276	284	31	34	74	245	3.378
3	14	3	Rb	75	284	297	31	32	7	253	37.857
3	14	4	Rb	75	251	265	31	31	8	220	29.25
3	14	5	Rb	75	261	273	31	31	8	230	30.25
3	14	6	Rb	75	290	298	31	32	11	259	24.182
3	15	1	Rb (Phospho-Ser608)	76	461	498	32	40	382	429	1.199
3	15	2	Rb (Phospho-Ser608)	76	381	440	32	39	382	349	1.05
3	15	3	Rb (Phospho-Ser608)	76	331	414	32	33	8	299	47.625
3	15	4	Rb (Phospho-Ser608)	76	350	393	32	33	33	318	10.909
3	15	5	Rb (Phospho-Ser608)	76	355	379	32	33	34	323	10.176
3	15	6	Rb (Phospho-Ser608)	76	358	388	32	33	24	326	14.792
3	16	1	Rb (Phospho-Ser807)	77	259	292	34	34	6	225	43
3	16	2	Rb (Phospho-Ser807)	77	215	244	34	34	6	181	35
3	16	3	Rb (Phospho-Ser807)	77	226	248	33	34	18	193	11.889
3	16	4	Rb (Phospho-Ser807)	77	207	228	33	34	7	174	27.714
3	16	5	Rb (Phospho-Ser807)	77	193	218	33	34	8	160	23
3	16	6	Rb (Phospho-Ser807)	77	204	224	33	34	34	171	5.588
3	17	1	IRS-1	78	344	360	33	35	18	311	18.056
3	17	2	IRS-1	78	279	306	33	34	14	246	19.429
3	17	3	IRS-1	78	297	303	32	33	19	265	14.211
3	17	4	IRS-1	78	294	303	32	45	686	262	0.376
3	17	5	IRS-1	78	268	300	33	44	684	235	0.374
3	17	6	IRS-1	78	282	299	32	33	4	250	66.5
3	18	1	IRS-1 (Phospho-Ser312)	79	264	276	31	33	61	233	3.984
3	18	2	IRS-1 (Phospho-Ser312)	79	237	240	31	32	7	206	29.714
3	18	3	IRS-1 (Phospho-Ser312)	79	214	215	32	33	9	182	20.222
3	18	4	IRS-1 (Phospho-Ser312)	79	228	230	31	32	5	197	39.6
3	18	5	IRS-1 (Phospho-Ser312)	79	256	257	31	32	6	225	37.5
3	18	6	IRS-1 (Phospho-Ser312)	79	269	263	32	32	4	237	57.75
3	19	1	LCK	80	295	313	31	33	25	264	11.2
3	19	2	LCK	80	228	249	31	32	22	197	9.864
3	19	3	LCK	80	212	234	31	32	16	181	12.625
3	19	4	LCK	80	240	255	31	32	13	209	17.154
3	19	5	LCK	80	235	250	32	33	19	203	11.421
3	19	6	LCK	80	295	320	33	34	23	262	12.435
3	20	1	LCK (Phospho-Tyr393)	81	246	255	30	31	7	216	32
3	20	2	LCK (Phospho-Tyr393)	81	207	217	31	31	7	176	26.571
3	20	3	LCK (Phospho-Tyr393)	81	198	209	30	31	4	168	44.5
3	20	4	LCK (Phospho-Tyr393)	81	197	205	31	31	4	166	43.5
3	20	5	LCK (Phospho-Tyr393)	81	188	206	30	30	4	158	44
3	20	6	LCK (Phospho-Tyr393)	81	209	224	32	32	5	177	38.4
3	21	1	JAK1	82	136	147	31	35	41	105	2.732
3	21	2	JAK1	82	114	133	32	34	39	82	2.538
3	21	3	JAK1	82	109	128	31	32	13	78	7.385
3	21	4	JAK1	82	120	132	31	32	8	89	12.5
3	21	5	JAK1	82	116	131	31	33	59	85	1.661
3	21	6	JAK1	82	129	146	32	33	40	97	2.825
3	22	1	JAK1 (Phospho-Tyr1022)	83	228	262	32	34	16	196	14.25
3	22	2	JAK1 (Phospho-Tyr1022)	83	198	226	32	33	29	166	6.655
3	22	3	JAK1 (Phospho-Tyr1022)	83	188	223	32	32	4	156	47.75
3	22	4	JAK1 (Phospho-Tyr1022)	83	193	216	32	32	4	161	46
3	22	5	JAK1 (Phospho-Tyr1022)	83	175	206	32	32	4	143	43.5
3	22	6	JAK1 (Phospho-Tyr1022)	83	190	206	32	33	4	158	43.25
3	23	1	JAK2	84	252	278	32	34	15	220	16.267
3	23	2	JAK2	84	226	241	32	33	11	194	18.909
3	23	3	JAK2	84	212	226	32	32	6	180	32.333
3	23	4	JAK2	84	203	220	32	38	95	171	1.916
3	23	5	JAK2	84	197	216	32	32	5	165	36.8
3	23	6	JAK2	84	198	226	32	33	5	166	38.6
3	24	1	JAK2 (Phospho-Tyr221)	85	313	324	31	32	19	282	15.368
3	24	2	JAK2 (Phospho-Tyr221)	85	269	273	31	31	6	238	40.333
3	24	3	JAK2 (Phospho-Tyr221)	85	262	261	31	31	5	231	46
3	24	4	JAK2 (Phospho-Tyr221)	85	253	260	31	31	3	222	76.333
3	24	5	JAK2 (Phospho-Tyr221)	85	250	256	31	31	20	219	11.25
3	24	6	JAK2 (Phospho-Tyr221)	85	264	263	31	32	10	233	23.1
3	25	1	JAK2 (Phospho-Tyr1007)	86	230	243	32	33	44	198	4.773
3	25	2	JAK2 (Phospho-Tyr1007)	86	201	219	32	34	9	169	20.556
3	25	3	JAK2 (Phospho-Tyr1007)	86	193	203	32	33	6	161	28.333
3	25	4	JAK2 (Phospho-Tyr1007)	86	190	209	32	32	6	158	29.5
3	25	5	JAK2 (Phospho-Tyr1007)	86	189	204	31	32	5	158	34.4
3	25	6	JAK2 (Phospho-Tyr1007)	86	184	216	32	32	5	152	36.8
3	26	1	IkB-alpha	87	331	349	31	32	13	300	24.385
3	26	2	IkB-alpha	87	307	320	30	31	7	277	41.286
3	26	3	IkB-alpha	87	286	297	30	31	8	256	33.25
3	26	4	IkB-alpha	87	281	289	31	31	6	250	43
3	26	5	IkB-alpha	87	271	281	31	31	6	240	41.667
3	26	6	IkB-alpha	87	269	292	31	31	4	238	65.25
3	27	1	IkB-alpha (Phospho-Ser32/36)	88	251	269	32	40	61	219	3.754
3	27	2	IkB-alpha (Phospho-Ser32/36)	88	199	230	32	39	45	167	4.244
3	27	3	IkB-alpha (Phospho-Ser32/36)	88	237	249	32	35	33	205	6.485
3	27	4	IkB-alpha (Phospho-Ser32/36)	88	200	229	32	34	15	168	13
3	27	5	IkB-alpha (Phospho-Ser32/36)	88	258	260	32	34	16	226	14.125
3	27	6	IkB-alpha (Phospho-Ser32/36)	88	244	237	32	33	7	212	29.143
3	28	1	FKHRL1/FOXO3A	89	208	217	31	36	61	177	2.967
3	28	2	FKHRL1/FOXO3A	89	174	180	32	34	58	142	2.517
3	28	3	FKHRL1/FOXO3A	89	172	179	31	33	14	141	10.429
3	28	4	FKHRL1/FOXO3A	89	179	186	32	32	6	147	25.667
3	28	5	FKHRL1/FOXO3A	89	176	188	32	32	7	144	22.286
3	28	6	FKHRL1/FOXO3A	89	213	233	32	38	169	181	1.154
3	29	1	FKHRL1/FOXO3A (Phospho-Ser253)	90	281	297	30	31	14	251	19
3	29	2	FKHRL1/FOXO3A (Phospho-Ser253)	90	241	252	30	35	159	211	1.365
3	29	3	FKHRL1/FOXO3A (Phospho-Ser253)	90	243	248	29	30	4	214	54.5
3	29	4	FKHRL1/FOXO3A (Phospho-Ser253)	90	237	238	30	34	181	207	1.127
3	29	5	FKHRL1/FOXO3A (Phospho-Ser253)	90	240	234	29	33	199	211	1.01
3	29	6	FKHRL1/FOXO3A (Phospho-Ser253)	90	256	257	30	31	38	226	5.947
3	30	1	Zap-70	91	249	266	29	31	19	220	12.368
3	30	2	Zap-70	91	208	216	30	31	13	178	14.231
3	30	3	Zap-70	91	195	206	29	30	16	166	11
3	30	4	Zap-70	91	193	212	30	35	181	163	0.978
3	30	5	Zap-70	91	195	205	30	30	17	165	10.294
3	30	6	Zap-70	91	258	271	32	34	7	226	33.857
3	31	1	Zap-70 (Phospho-Tyr319)	92	370	371	31	35	23	339	14.609
3	31	2	Zap-70 (Phospho-Tyr319)	92	316	326	31	33	19	285	15.421
3	31	3	Zap-70 (Phospho-Tyr319)	92	298	328	30	32	39	268	7.59
3	31	4	Zap-70 (Phospho-Tyr319)	92	241	268	30	31	7	211	33.857
3	31	5	Zap-70 (Phospho-Tyr319)	92	283	333	30	32	23	253	13.087
3	31	6	Zap-70 (Phospho-Tyr319)	92	376	381	35	38	12	341	28.583
3	32	1	HDAC2	93	660	675	31	33	18	629	35.667
3	32	2	HDAC2	93	587	555	31	35	37	556	14.054
3	32	3	HDAC2	93	706	699	31	32	25	675	26.68
3	32	4	HDAC2	93	492	485	31	33	14	461	32.286
3	32	5	HDAC2	93	544	516	31	32	8	513	60.5
3	32	6	HDAC2	93	614	601	31	31	5	583	114
4	1	1	HDAC2 (Phospho-Ser394)	94	583	601	36	37	8	547	70.5
4	1	2	HDAC2 (Phospho-Ser394)	94	476	484	36	39	43	440	10.349
4	1	3	HDAC2 (Phospho-Ser394)	94	543	565	35	36	37	508	14.297
4	1	4	HDAC2 (Phospho-Ser394)	94	560	564	36	37	11	524	47.909
4	1	5	HDAC2 (Phospho-Ser394)	94	548	531	36	37	6	512	82.333
4	1	6	HDAC2 (Phospho-Ser394)	94	488	500	36	36	28	452	16.571
4	2	1	MEK1	95	328	438	34	38	51	294	7.843
4	2	2	MEK1	95	288	418	35	36	36	253	10.611
4	2	3	MEK1	95	275	411	34	35	7	241	53.714
4	2	4	MEK1	95	269	355	36	37	48	233	6.625
4	2	5	MEK1	95	270	329	38	38	5	232	58.2
4	2	6	MEK1	95	277	340	36	36	11	241	27.636
4	3	1	MEK1 (Phospho-Ser221)	96	375	397	34	35	45	341	8.044
4	3	2	MEK1 (Phospho-Ser221)	96	345	341	33	35	39	312	7.846
4	3	3	MEK1 (Phospho-Ser221)	96	314	307	33	34	7	281	39
4	3	4	MEK1 (Phospho-Ser221)	96	302	304	34	35	5	268	53.8
4	3	5	MEK1 (Phospho-Ser221)	96	299	295	36	37	9	263	28.667
4	3	6	MEK1 (Phospho-Ser221)	96	305	299	35	35	4	270	66
4	4	1	MEK1 (Phospho-Ser217)	97	301	311	34	36	67	267	4.104
4	4	2	MEK1 (Phospho-Ser217)	97	246	264	34	34	5	212	46
4	4	3	MEK1 (Phospho-Ser217)	97	247	248	34	36	83	213	2.554
4	4	4	MEK1 (Phospho-Ser217)	97	234	259	34	37	97	200	2.289
4	4	5	MEK1 (Phospho-Ser217)	97	228	235	34	39	143	194	1.371
4	4	6	MEK1 (Phospho-Ser217)	97	235	239	34	39	143	201	1.399
4	5	1	MKK4/SEK1	98	299	328	33	36	66	266	4.424
4	5	2	MKK4/SEK1	98	241	265	33	36	49	208	4.673
4	5	3	MKK4/SEK1	98	254	293	35	39	18	219	14.111
4	5	4	MKK4/SEK1	98	228	278	34	34	20	194	12.2
4	5	5	MKK4/SEK1	98	210	254	34	35	20	176	10.95
4	5	6	MKK4/SEK1	98	235	270	34	34	13	201	18.154
4	6	1	MKK4/SEK1 (Phospho-Thr261)	99	302	298	33	36	87	269	3.011
4	6	2	MKK4/SEK1 (Phospho-Thr261)	99	323	305	33	34	35	290	7.743
4	6	3	MKK4/SEK1 (Phospho-Thr261)	99	306	291	33	37	87	273	2.92
4	6	4	MKK4/SEK1 (Phospho-Thr261)	99	299	291	33	33	11	266	23.455
4	6	5	MKK4/SEK1 (Phospho-Thr261)	99	334	312	32	33	16	302	17.438
4	6	6	MKK4/SEK1 (Phospho-Thr261)	99	330	315	32	33	15	298	18.8
4	7	1	ASK1	100	306	316	32	34	103	274	2.738
4	7	2	ASK1	100	262	266	31	31	3	231	78.333
4	7	3	ASK1	100	305	658	32	34	87	273	7.172
4	7	4	ASK1	100	211	232	32	32	4	179	50
4	7	5	ASK1	100	196	217	33	36	94	163	1.926
4	7	6	ASK1	100	204	214	31	32	11	173	16.545
4	8	1	ASK1 (Phospho-Ser966)	101	290	335	33	33	13	257	23.231
4	8	2	ASK1 (Phospho-Ser966)	101	294	284	31	32	10	263	25.2
4	8	3	ASK1 (Phospho-Ser966)	101	277	269	32	32	10	245	23.7
4	8	4	ASK1 (Phospho-Ser966)	101	263	252	31	33	88	232	2.489
4	8	5	ASK1 (Phospho-Ser966)	101	268	267	31	34	95	237	2.453
4	8	6	ASK1 (Phospho-Ser966)	101	280	268	31	32	36	249	6.556
4	9	1	HSP27	102	321	329	32	35	165	289	1.782
4	9	2	HSP27	102	255	266	31	32	4	224	58.5
4	9	3	HSP27	102	254	253	31	31	4	223	55.5
4	9	4	HSP27	102	242	239	31	35	173	211	1.179
4	9	5	HSP27	102	234	229	31	34	147	203	1.327
4	9	6	HSP27	102	235	240	32	32	4	203	52
4	10	1	HSP27 (Phospho-Ser15)	103	213	225	31	32	13	182	14.846
4	10	2	HSP27 (Phospho-Ser15)	103	186	191	31	32	30	155	5.3
4	10	3	HSP27 (Phospho-Ser15)	103	177	203	31	32	5	146	34.2
4	10	4	HSP27 (Phospho-Ser15)	103	166	188	32	33	28	134	5.536
4	10	5	HSP27 (Phospho-Ser15)	103	183	193	32	33	4	151	40
4	10	6	HSP27 (Phospho-Ser15)	103	180	195	32	33	40	148	4.05
4	11	1	HSP27 (Phospho-Ser82)	104	285	309	31	32	17	254	16.294
4	11	2	HSP27 (Phospho-Ser82)	104	290	291	31	32	5	259	51.8
4	11	3	HSP27 (Phospho-Ser82)	104	260	267	31	31	5	229	47.2
4	11	4	HSP27 (Phospho-Ser82)	104	246	254	31	31	4	215	55.75
4	11	5	HSP27 (Phospho-Ser82)	104	244	245	31	31	5	213	42.8
4	11	6	HSP27 (Phospho-Ser82)	104	255	253	31	32	40	224	5.525
4	12	1	MSK1	105	369	407	31	39	311	338	1.183
4	12	2	MSK1	105	329	346	31	32	6	298	52.333
4	12	3	MSK1	105	287	311	31	31	14	256	20
4	12	4	MSK1	105	276	301	30	31	5	246	54
4	12	5	MSK1	105	262	286	30	33	146	232	1.733
4	12	6	MSK1	105	267	288	30	31	7	237	36.714
4	13	1	MSK1 (Phospho-Ser376)	106	322	327	35	38	11	287	26.273
4	13	2	MSK1 (Phospho-Ser376)	106	266	280	34	35	18	232	13.611
4	13	3	MSK1 (Phospho-Ser376)	106	273	266	31	31	14	242	16.786
4	13	4	MSK1 (Phospho-Ser376)	106	249	271	31	31	4	218	60
4	13	5	MSK1 (Phospho-Ser376)	106	227	238	31	31	11	196	18.818
4	13	6	MSK1 (Phospho-Ser376)	106	241	245	31	31	4	210	53.5
4	14	1	p21Cip1	107	216	226	36	38	8	180	23.5
4	14	2	p21Cip1	107	169	193	34	35	9	135	17.556
4	14	3	p21Cip1	107	161	184	32	33	4	129	37.75
4	14	4	p21Cip1	107	169	182	32	32	5	137	30
4	14	5	p21Cip1	107	156	178	32	32	5	124	29.2
4	14	6	p21Cip1	107	165	187	32	32	5	133	31
4	15	1	p21Cip1 (Phospho-Thr145)	108	239	247	31	31	4	208	54
4	15	2	p21Cip1 (Phospho-Thr145)	108	194	204	31	31	7	163	24.714
4	15	3	p21Cip1 (Phospho-Thr145)	108	190	200	31	31	6	159	28.167
4	15	4	p21Cip1 (Phospho-Thr145)	108	190	195	31	32	4	159	40.75
4	15	5	p21Cip1 (Phospho-Thr145)	108	175	191	31	32	9	144	17.667
4	15	6	p21Cip1 (Phospho-Thr145)	108	183	198	32	34	90	151	1.822
4	16	1	VASP	109	255	266	31	33	17	224	13.706
4	16	2	VASP	109	230	237	31	31	10	199	20.6
4	16	3	VASP	109	221	234	31	31	11	190	18.455
4	16	4	VASP	109	219	227	31	31	5	188	39.2
4	16	5	VASP	109	204	228	31	32	8	173	24.5
4	16	6	VASP	109	231	242	32	32	4	199	52.5
4	17	1	VASP (Phospho-Ser157)	110	299	306	31	32	4	268	68.5
4	17	2	VASP (Phospho-Ser157)	110	254	250	31	31	4	223	54.75
4	17	3	VASP (Phospho-Ser157)	110	252	253	31	31	4	221	55.5
4	17	4	VASP (Phospho-Ser157)	110	235	231	30	31	4	205	50
4	17	5	VASP (Phospho-Ser157)	110	243	240	30	32	67	213	3.104
4	17	6	VASP (Phospho-Ser157)	110	235	234	31	34	117	204	1.709
4	18	1	NFkB-p65	111	236	241	32	32	6	204	34.833
4	18	2	NFkB-p65	111	199	210	31	32	5	168	35.6
4	18	3	NFkB-p65	111	184	199	32	35	173	152	0.948
4	18	4	NFkB-p65	111	182	195	32	32	11	150	14.818
4	18	5	NFkB-p65	111	185	192	32	32	8	153	20
4	18	6	NFkB-p65	111	191	200	32	32	5	159	33.6
4	19	1	NFkB-p65 (Phospho-Ser529)	112	844	1067	33	35	23	811	44.87
4	19	2	NFkB-p65 (Phospho-Ser529)	112	744	1036	32	39	101	712	9.871
4	19	3	NFkB-p65 (Phospho-Ser529)	112	623	864	33	36	46	590	18
4	19	4	NFkB-p65 (Phospho-Ser529)	112	587	864	32	34	24	555	34.583
4	19	5	NFkB-p65 (Phospho-Ser529)	112	552	893	32	33	31	520	27.742
4	19	6	NFkB-p65 (Phospho-Ser529)	112	479	827	32	33	35	447	22.686
4	20	1	NFkB-p65 (Phospho-Ser311)	113	457	461	32	33	11	425	38.909
4	20	2	NFkB-p65 (Phospho-Ser311)	113	316	316	33	33	10	283	28.3
4	20	3	NFkB-p65 (Phospho-Ser311)	113	378	385	33	34	8	345	43.875
4	20	4	NFkB-p65 (Phospho-Ser311)	113	281	287	33	33	5	248	50.8
4	20	5	NFkB-p65 (Phospho-Ser311)	113	338	338	32	32	9	306	34
4	20	6	NFkB-p65 (Phospho-Ser311)	113	342	338	32	32	6	310	51
4	21	1	EGFR	114	1032	1028	42	52	44	990	22.182
4	21	2	EGFR	114	856	890	41	47	20	815	42.15
4	21	3	EGFR	114	736	829	41	46	20	695	39.15
4	21	4	EGFR	114	748	787	39	44	18	709	41.278
4	21	5	EGFR	114	660	699	37	43	21	623	31.238
4	21	6	EGFR	114	658	675	38	44	15	620	42.067
4	22	1	EGFR (Phospho-Tyr1172)	115	322	329	31	32	12	291	24.75
4	22	2	EGFR (Phospho-Tyr1172)	115	281	279	31	31	5	250	49.6
4	22	3	EGFR (Phospho-Tyr1172)	115	259	249	32	33	6	227	36
4	22	4	EGFR (Phospho-Tyr1172)	115	258	253	31	33	79	227	2.785
4	22	5	EGFR (Phospho-Tyr1172)	115	249	242	31	32	4	218	52.5
4	22	6	EGFR (Phospho-Tyr1172)	115	255	248	31	32	31	224	6.968
4	23	1	EGFR (Phospho-Tyr869)	116	346	361	31	33	40	315	8.2
4	23	2	EGFR (Phospho-Tyr869)	116	313	314	32	34	7	281	40
4	23	3	EGFR (Phospho-Tyr869)	116	371	367	40	41	11	331	29.636
4	23	4	EGFR (Phospho-Tyr869)	116	226	238	33	35	7	193	29
4	23	5	EGFR (Phospho-Tyr869)	116	318	321	35	37	8	283	35.5
4	23	6	EGFR (Phospho-Tyr869)	116	270	266	32	32	5	238	46.8
4	24	1	mTOR	117	243	253	31	32	10	212	22.1
4	24	2	mTOR	117	206	216	32	35	136	174	1.331
4	24	3	mTOR	117	207	243	37	44	183	170	1.087
4	24	4	mTOR	117	201	231	36	38	9	165	21.444
4	24	5	mTOR	117	193	227	34	40	211	159	0.886
4	24	6	mTOR	117	224	250	33	40	220	191	0.955
4	25	1	mTOR (Phospho-Ser2448)	118	219	239	31	32	14	188	14.786
4	25	2	mTOR (Phospho-Ser2448)	118	180	206	31	32	6	149	29
4	25	3	mTOR (Phospho-Ser2448)	118	191	210	32	32	11	159	16.182
4	25	4	mTOR (Phospho-Ser2448)	118	188	206	35	39	109	153	1.532
4	25	5	mTOR (Phospho-Ser2448)	118	182	194	33	34	7	149	22.857
4	25	6	mTOR (Phospho-Ser2448)	118	160	184	32	32	4	128	38
4	26	1	mTOR (Phospho-Ser2481)	119	409	421	30	32	13	379	29.923
4	26	2	mTOR (Phospho-Ser2481)	119	327	337	30	30	5	297	61.4
4	26	3	mTOR (Phospho-Ser2481)	119	304	324	30	31	5	274	58.6
4	26	4	mTOR (Phospho-Ser2481)	119	325	346	34	39	255	291	1.204
4	26	5	mTOR (Phospho-Ser2481)	119	360	368	36	38	8	324	41.25
4	26	6	mTOR (Phospho-Ser2481)	119	325	313	32	33	6	293	46.667
4	27	1	4E-BP1	120	210	215	31	37	163	179	1.092
4	27	2	4E-BP1	120	197	204	30	32	14	167	12.286
4	27	3	4E-BP1	120	200	211	31	32	9	169	19.889
4	27	4	4E-BP1	120	189	199	32	33	6	157	27.667
4	27	5	4E-BP1	120	220	224	32	33	6	188	31.833
4	27	6	4E-BP1	120	207	225	32	33	39	175	4.923
4	28	1	4E-BP1 (Phospho-Thr45)	121	229	255	31	32	16	198	13.938
4	28	2	4E-BP1 (Phospho-Thr45)	121	195	219	30	31	5	165	37.6
4	28	3	4E-BP1 (Phospho-Thr45)	121	233	256	33	36	8	200	27.5
4	28	4	4E-BP1 (Phospho-Thr45)	121	196	221	33	36	49	163	3.776
4	28	5	4E-BP1 (Phospho-Thr45)	121	184	200	31	31	3	153	56.333
4	28	6	4E-BP1 (Phospho-Thr45)	121	177	195	31	32	39	146	4.179
4	29	1	Met	122	283	287	33	50	513	250	0.462
4	29	2	Met	122	208	231	30	31	7	178	28.571
4	29	3	Met	122	214	222	30	32	28	184	6.786
4	29	4	Met	122	196	214	31	40	317	165	0.549
4	29	5	Met	122	207	205	30	39	317	177	0.524
4	29	6	Met	122	198	212	30	30	6	168	30.333
4	30	1	Met (Phospho-Tyr1234)	123	301	312	36	39	14	265	19.5
4	30	2	Met (Phospho-Tyr1234)	123	217	224	29	30	5	188	38.8
4	30	3	Met (Phospho-Tyr1234)	123	208	221	29	30	40	179	4.775
4	30	4	Met (Phospho-Tyr1234)	123	210	211	29	30	5	181	36.2
4	30	5	Met (Phospho-Tyr1234)	123	226	232	32	34	14	194	14.143
4	30	6	Met (Phospho-Tyr1234)	123	210	218	31	33	8	179	23.125
4	31	1	elF4E	124	298	335	32	37	32	266	9.313
4	31	2	elF4E	124	227	241	30	33	24	197	8.667
4	31	3	elF4E	124	217	255	30	35	86	187	2.558
4	31	4	elF4E	124	203	228	30	34	73	173	2.658
4	31	5	elF4E	124	217	295	32	34	21	185	12.429
4	31	6	elF4E	124	225	259	31	33	23	194	9.826
4	32	1	elF4E (Phospho-Ser209)	125	356	368	29	30	10	327	33.8
4	32	2	elF4E (Phospho-Ser209)	125	300	319	28	29	12	272	24.167
4	32	3	elF4E (Phospho-Ser209)	125	269	297	28	29	13	241	20.615
4	32	4	elF4E (Phospho-Ser209)	125	274	284	29	29	7	245	36.429
4	32	5	elF4E (Phospho-Ser209)	125	258	264	29	30	12	229	19.5
4	32	6	elF4E (Phospho-Ser209)	125	230	241	29	30	5	201	42.2
5	1	1	BRCA1	126	295	313	35	37	13	260	21.231
5	1	2	BRCA1	126	259	278	35	37	14	224	17.214
5	1	3	BRCA1	126	259	273	36	37	17	223	13.882
5	1	4	BRCA1	126	262	271	37	41	149	225	1.544
5	1	5	BRCA1	126	249	263	36	36	12	213	18.917
5	1	6	BRCA1	126	233	259	36	36	4	197	55.75
5	2	1	BRCA1 (Phospho-Ser1423)	127	452	443	35	36	9	417	45.222
5	2	2	BRCA1 (Phospho-Ser1423)	127	366	356	35	35	16	331	20.063
5	2	3	BRCA1 (Phospho-Ser1423)	127	364	351	35	36	7	329	45
5	2	4	BRCA1 (Phospho-Ser1423)	127	350	338	35	36	26	315	11.615
5	2	5	BRCA1 (Phospho-Ser1423)	127	363	347	35	35	10	328	31.2
5	2	6	BRCA1 (Phospho-Ser1423)	127	399	388	34	35	37	365	9.541
5	3	1	CDK1/CDC2	128	285	286	33	34	13	252	19.385
5	3	2	CDK1/CDC2	128	243	245	32	33	9	211	23.556
5	3	3	CDK1/CDC2	128	230	236	32	33	9	198	22.556
5	3	4	CDK1/CDC2	128	217	222	33	35	53	184	3.528
5	3	5	CDK1/CDC2	128	224	230	33	39	258	191	0.74
5	3	6	CDK1/CDC2	128	241	251	32	33	5	209	43.6
5	4	1	CDK1/CDC2 (Phospho-Tyr15)	129	338	349	33	34	7	305	45
5	4	2	CDK1/CDC2 (Phospho-Tyr15)	129	257	268	33	33	13	224	18.077
5	4	3	CDK1/CDC2 (Phospho-Tyr15)	129	295	292	32	33	7	263	37
5	4	4	CDK1/CDC2 (Phospho-Tyr15)	129	294	280	32	40	492	262	0.488
5	4	5	CDK1/CDC2 (Phospho-Tyr15)	129	312	300	32	32	6	280	44.667
5	4	6	CDK1/CDC2 (Phospho-Tyr15)	129	333	315	32	32	4	301	70.75
5	5	1	p44/42 MAP Kinase	130	308	320	32	32	5	276	57.6
5	5	2	p44/42 MAP Kinase	130	257	267	32	32	12	225	19.583
5	5	3	p44/42 MAP Kinase	130	248	256	32	32	6	216	37.333
5	5	4	p44/42 MAP Kinase	130	233	246	32	32	5	201	42.8
5	5	5	p44/42 MAP Kinase	130	222	243	33	38	257	189	0.798
5	5	6	p44/42 MAP Kinase	130	241	266	33	34	4	208	58
5	6	1	p44/42 MAP Kinase (Phospho-Tyr204)	131	341	350	31	31	4	310	79.75
5	6	2	p44/42 MAP Kinase (Phospho-Tyr204)	131	290	295	31	32	7	259	37.571
5	6	3	p44/42 MAP Kinase (Phospho-Tyr204)	131	275	294	31	31	4	244	65.75
5	6	4	p44/42 MAP Kinase (Phospho-Tyr204)	131	256	263	31	33	66	225	3.485
5	6	5	p44/42 MAP Kinase (Phospho-Tyr204)	131	258	262	32	37	263	226	0.856
5	6	6	p44/42 MAP Kinase (Phospho-Tyr204)	131	276	281	32	32	20	244	12.45
5	7	1	SAPK/JNK	132	314	329	31	32	14	283	21.214
5	7	2	SAPK/JNK	132	253	269	31	32	7	222	33.857
5	7	3	SAPK/JNK	132	216	265	31	33	37	185	6.27
5	7	4	SAPK/JNK	132	223	257	32	32	8	191	28.125
5	7	5	SAPK/JNK	132	235	264	33	35	76	202	3.013
5	7	6	SAPK/JNK	132	262	275	33	34	21	229	11.476
5	8	1	SAPK/JNK (Phospho-Tyr185)	133	346	341	32	33	5	314	61.6
5	8	2	SAPK/JNK (Phospho-Tyr185)	133	232	254	32	33	15	200	14.733
5	8	3	SAPK/JNK (Phospho-Tyr185)	133	276	263	32	32	5	244	46.2
5	8	4	SAPK/JNK (Phospho-Tyr185)	133	308	292	32	32	30	276	8.667
5	8	5	SAPK/JNK (Phospho-Tyr185)	133	261	258	32	32	4	229	56.5
5	8	6	SAPK/JNK (Phospho-Tyr185)	133	310	299	31	32	10	279	26.7
5	9	1	P38 MAPK	134	340	346	31	32	8	309	39.25
5	9	2	P38 MAPK	134	275	297	31	32	7	244	37.857
5	9	3	P38 MAPK	134	281	289	32	32	30	249	8.567
5	9	4	P38 MAPK	134	287	288	32	33	6	255	42.5
5	9	5	P38 MAPK	134	249	267	32	32	8	217	29.375
5	9	6	P38 MAPK	134	266	277	32	32	9	234	27.222
5	10	1	P38 MAPK (Phospho-Thr180/Tyr182)	135	195	216	33	33	6	162	30.5
5	10	2	P38 MAPK (Phospho-Thr180/Tyr182)	135	164	185	33	34	19	131	7.947
5	10	3	P38 MAPK (Phospho-Thr180/Tyr182)	135	169	181	33	33	9	136	16.444
5	10	4	P38 MAPK (Phospho-Thr180/Tyr182)	135	161	170	33	33	4	128	34.25
5	10	5	P38 MAPK (Phospho-Thr180/Tyr182)	135	158	191	33	33	7	125	22.571
5	10	6	P38 MAPK (Phospho-Thr180/Tyr182)	135	160	176	33	33	23	127	6.217
5	11	1	RelB	136	318	353	32	33	11	286	29.091
5	11	2	RelB	136	314	329	32	32	4	282	74.25
5	11	3	RelB	136	289	319	32	32	7	257	41
5	11	4	RelB	136	300	312	32	32	9	268	31.111
5	11	5	RelB	136	276	292	32	33	22	244	11.773
5	11	6	RelB	136	270	301	32	35	169	238	1.574
5	12	1	RelB (Phospho-Ser552)	137	228	252	32	33	45	196	4.867
5	12	2	RelB (Phospho-Ser552)	137	197	225	32	32	4	165	48.25
5	12	3	RelB (Phospho-Ser552)	137	189	212	32	33	40	157	4.475
5	12	4	RelB (Phospho-Ser552)	137	193	201	33	37	150	160	1.093
5	12	5	RelB (Phospho-Ser552)	137	190	204	33	33	5	157	34.2
5	12	6	RelB (Phospho-Ser552)	137	195	206	32	36	202	163	0.842
5	13	1	DARPP-32	138	560	591	31	32	10	529	55.9
5	13	2	DARPP-32	138	547	559	31	32	6	516	87.833
5	13	3	DARPP-32	138	466	469	32	33	11	434	39.636
5	13	4	DARPP-32	138	415	438	33	36	145	382	2.772
5	13	5	DARPP-32	138	457	448	32	33	10	425	41.5
5	13	6	DARPP-32	138	463	456	32	32	10	431	42.4
5	14	1	DARPP-32 (Phospho-Thr34)	139	312	330	30	31	10	282	29.9
5	14	2	DARPP-32 (Phospho-Thr34)	139	274	283	31	31	12	243	21
5	14	3	DARPP-32 (Phospho-Thr34)	139	277	281	31	32	64	246	3.891
5	14	4	DARPP-32 (Phospho-Thr34)	139	277	273	31	32	4	246	60.25
5	14	5	DARPP-32 (Phospho-Thr34)	139	255	258	31	31	4	224	56.75
5	14	6	DARPP-32 (Phospho-Thr34)	139	261	273	31	31	4	230	60.5
5	15	1	eIF2A	140	206	207	30	32	15	176	11.667
5	15	2	eIF2A	140	189	186	30	32	41	159	3.756
5	15	3	eIF2A	140	180	179	30	32	53	150	2.774
5	15	4	eIF2A	140	176	181	31	31	7	145	21.429
5	15	5	eIF2A	140	173	177	30	31	33	143	4.424
5	15	6	eIF2A	140	186	189	31	33	143	155	1.091
5	16	1	eIF2A (Phospho-Ser51)	141	276	276	31	32	15	245	16.267
5	16	2	eIF2A (Phospho-Ser51)	141	229	265	30	32	79	199	2.949
5	16	3	eIF2A (Phospho-Ser51)	141	210	221	31	32	79	179	2.392
5	16	4	eIF2A (Phospho-Ser51)	141	215	222	31	34	140	184	1.343
5	16	5	eIF2A (Phospho-Ser51)	141	203	221	32	32	10	171	18.9
5	16	6	eIF2A (Phospho-Ser51)	141	238	241	33	36	75	205	2.733
5	17	1	P70S6K	142	229	293	32	33	83	197	3.133
5	17	2	P70S6K	142	246	277	31	32	4	215	61.25
5	17	3	P70S6K	142	293	297	31	31	4	262	66.5
5	17	4	P70S6K	142	291	299	32	39	289	259	0.9
5	17	5	P70S6K	142	200	252	32	33	10	168	21.9
5	17	6	P70S6K	142	297	335	32	34	67	265	4.493
5	18	1	P70S6K (Phospho-Ser424)	143	309	305	30	31	10	279	27.4
5	18	2	P70S6K (Phospho-Ser424)	143	262	264	30	31	5	232	46.6
5	18	3	P70S6K (Phospho-Ser424)	143	251	249	30	31	4	221	54.5
5	18	4	P70S6K (Phospho-Ser424)	143	235	239	30	31	33	205	6.303
5	18	5	P70S6K (Phospho-Ser424)	143	248	245	31	31	11	217	19.455
5	18	6	P70S6K (Phospho-Ser424)	143	251	257	31	31	5	220	45.2
5	19	1	P70S6K (Phospho-Thr421)	144	369	375	30	34	157	339	2.172
5	19	2	P70S6K (Phospho-Thr421)	144	323	324	30	31	12	293	24.417
5	19	3	P70S6K (Phospho-Thr421)	144	294	304	31	31	13	263	21
5	19	4	P70S6K (Phospho-Thr421)	144	302	303	31	31	7	271	38.857
5	19	5	P70S6K (Phospho-Thr421)	144	297	293	30	31	4	267	65.5
5	19	6	P70S6K (Phospho-Thr421)	144	306	310	31	31	4	275	69.75
5	20	1	Synuclein alpha	145	334	332	31	34	43	303	6.93
5	20	2	Synuclein alpha	145	270	275	30	31	8	240	30.5
5	20	3	Synuclein alpha	145	256	261	31	32	5	225	45.8
5	20	4	Synuclein alpha	145	250	251	31	34	134	219	1.619
5	20	5	Synuclein alpha	145	234	245	30	33	135	204	1.57
5	20	6	Synuclein alpha	145	252	251	30	31	18	222	12.222
5	21	1	Synuclein alpha (Phospho-Tyr136)	146	368	362	30	33	91	338	3.615
5	21	2	Synuclein alpha (Phospho-Tyr136)	146	220	216	31	32	19	189	9.684
5	21	3	Synuclein alpha (Phospho-Tyr136)	146	290	272	32	33	52	258	4.596
5	21	4	Synuclein alpha (Phospho-Tyr136)	146	219	225	32	32	4	187	48.25
5	21	5	Synuclein alpha (Phospho-Tyr136)	146	272	265	32	32	9	240	25.889
5	21	6	Synuclein alpha (Phospho-Tyr136)	146	306	299	30	31	4	276	67
5	22	1	CaMK2A	147	322	338	31	33	23	291	13.261
5	22	2	CaMK2A	147	302	302	31	33	66	271	4.076
5	22	3	CaMK2A	147	257	274	31	31	8	226	30.375
5	22	4	CaMK2A	147	261	266	31	31	5	230	47
5	22	5	CaMK2A	147	256	262	30	31	12	226	19.25
5	22	6	CaMK2A	147	268	272	30	31	7	238	34.429
5	23	1	CaMK2A (Phospho-Thr286)	148	342	335	31	32	6	311	50.5
5	23	2	CaMK2A (Phospho-Thr286)	148	323	309	32	33	64	291	4.313
5	23	3	CaMK2A (Phospho-Thr286)	148	285	269	32	33	9	253	26.222
5	23	4	CaMK2A (Phospho-Thr286)	148	312	316	31	32	30	281	9.467
5	23	5	CaMK2A (Phospho-Thr286)	148	278	281	31	32	4	247	62.25
5	23	6	CaMK2A (Phospho-Thr286)	148	293	285	31	32	8	262	31.625
5	24	1	CPI17 alpha	149	299	319	30	32	14	269	20.5
5	24	2	CPI17 alpha	149	250	275	31	32	12	219	20.25
5	24	3	CPI17 alpha	149	231	257	30	37	374	201	0.588
5	24	4	CPI17 alpha	149	218	241	30	31	27	188	7.778
5	24	5	CPI17 alpha	149	204	230	30	31	26	174	7.654
5	24	6	CPI17 alpha	149	217	232	30	31	6	187	33.5
5	25	1	CPI17 alpha (Phospho-Thr38)	150	232	242	29	31	58	203	3.638
5	25	2	CPI17 alpha (Phospho-Thr38)	150	195	212	29	31	58	166	3.121
5	25	3	CPI17 alpha (Phospho-Thr38)	150	188	203	30	30	4	158	43.25
5	25	4	CPI17 alpha (Phospho-Thr38)	150	185	195	30	32	92	155	1.772
5	25	5	CPI17 alpha (Phospho-Thr38)	150	181	195	30	30	7	151	23.571
5	25	6	CPI17 alpha (Phospho-Thr38)	150	198	207	31	31	5	167	35.2
5	26	1	Gab1	151	262	273	29	32	19	233	12.684
5	26	2	Gab1	151	233	236	29	32	19	204	10.737
5	26	3	Gab1	151	215	221	30	31	14	185	13.571
5	26	4	Gab1	151	213	222	30	34	177	183	1.062
5	26	5	Gab1	151	207	218	30	30	6	177	31.333
5	26	6	Gab1	151	218	233	30	30	13	188	15.615
5	27	1	Gab1 (Phospho-Tyr627)	152	240	248	30	32	22	210	9.818
5	27	2	Gab1 (Phospho-Tyr627)	152	220	228	29	30	11	191	18
5	27	3	Gab1 (Phospho-Tyr627)	152	197	208	29	30	6	168	29.667
5	27	4	Gab1 (Phospho-Tyr627)	152	195	208	29	30	12	166	14.833
5	27	5	Gab1 (Phospho-Tyr627)	152	208	222	29	30	5	179	38.4
5	27	6	Gab1 (Phospho-Tyr627)	152	218	226	30	31	6	188	32.5
5	28	1	NMDAR1 (Phospho-Ser897)	153	246	256	29	30	11	217	20.545
5	28	2	NMDAR1 (Phospho-Ser897)	153	214	220	29	30	10	185	19
5	28	3	NMDAR1 (Phospho-Ser897)	153	198	212	29	30	7	169	26
5	28	4	NMDAR1 (Phospho-Ser897)	153	199	209	29	30	16	170	11.188
5	28	5	NMDAR1 (Phospho-Ser897)	153	198	205	29	30	5	169	35
5	28	6	NMDAR1 (Phospho-Ser897)	153	208	220	30	30	4	178	47.5
5	29	1	NMDAR2A/B (Phospho-Tyr1246/1252)	154	346	367	29	31	43	317	7.814
5	29	2	NMDAR2A/B (Phospho-Tyr1246/1252)	154	316	332	29	30	17	287	17.765
5	29	3	NMDAR2A/B (Phospho-Tyr1246/1252)	154	285	300	29	29	5	256	54.2
5	29	4	NMDAR2A/B (Phospho-Tyr1246/1252)	154	275	299	29	30	16	246	16.813
5	29	5	NMDAR2A/B (Phospho-Tyr1246/1252)	154	278	289	29	30	4	249	64.75
5	29	6	NMDAR2A/B (Phospho-Tyr1246/1252)	154	285	306	30	30	4	255	69
5	30	1	PKC delta	155	210	220	29	32	24	181	7.833
5	30	2	PKC delta	155	174	173	30	31	10	144	14.2
5	30	3	PKC delta	155	182	182	29	36	111	153	1.315
5	30	4	PKC delta	155	167	178	29	37	126	138	1.119
5	30	5	PKC delta	155	135	165	30	31	11	105	12.182
5	30	6	PKC delta	155	185	186	29	29	4	156	39.25
5	31	1	PKC delta (Phospho-Ser645)	156	336	331	30	32	21	306	14.238
5	31	2	PKC delta (Phospho-Ser645)	156	268	267	30	32	11	238	21.364
5	31	3	PKC delta (Phospho-Ser645)	156	250	250	30	31	14	220	15.643
5	31	4	PKC delta (Phospho-Ser645)	156	253	254	29	31	8	224	27.875
5	31	5	PKC delta (Phospho-Ser645)	156	247	254	29	31	13	218	17.154
5	31	6	PKC delta (Phospho-Ser645)	156	265	273	29	30	5	236	48.6
5	32	1	PKC theta	157	314	337	29	31	19	285	16.105
5	32	2	PKC theta	157	277	311	29	31	22	248	12.727
5	32	3	PKC theta	157	258	306	30	31	14	228	19.643
5	32	4	PKC theta	157	246	277	30	31	13	216	18.923
5	32	5	PKC theta	157	245	268	30	31	13	215	18.231
5	32	6	PKC theta	157	228	249	30	31	11	198	19.818
6	1	1	PKC theta (Phospho-Thr538)	158	707	709	35	37	110	672	6.109
6	1	2	PKC theta (Phospho-Thr538)	158	636	644	34	34	14	602	43.571
6	1	3	PKC theta (Phospho-Thr538)	158	595	612	34	35	7	561	82.429
6	1	4	PKC theta (Phospho-Thr538)	158	392	429	36	37	54	356	7.259
6	1	5	PKC theta (Phospho-Thr538)	158	567	565	34	34	5	533	106.2
6	1	6	PKC theta (Phospho-Thr538)	158	579	592	34	34	25	545	22.32
6	2	1	HSP90B	159	365	365	35	36	7	330	47
6	2	2	HSP90B	159	346	350	33	34	7	313	45.143
6	2	3	HSP90B	159	333	331	33	34	42	300	7.071
6	2	4	HSP90B	159	333	339	34	35	8	299	38
6	2	5	HSP90B	159	313	307	34	35	12	279	22.667
6	2	6	HSP90B	159	312	330	34	36	59	278	4.983
6	3	1	HSP90B (Phospho-Ser226)	160	426	465	34	39	148	392	2.878
6	3	2	HSP90B (Phospho-Ser226)	160	415	420	34	34	6	381	64.333
6	3	3	HSP90B (Phospho-Ser226)	160	376	394	34	35	10	342	35.9
6	3	4	HSP90B (Phospho-Ser226)	160	472	456	34	39	156	438	2.673
6	3	5	HSP90B (Phospho-Ser226)	160	460	447	34	34	8	426	51.625
6	3	6	HSP90B (Phospho-Ser226)	160	394	417	34	42	339	360	1.106
6	4	1	IkB-epsilon	161	319	355	33	80	1457	286	0.189
6	4	2	IkB-epsilon	161	263	273	32	33	7	231	34.286
6	4	3	IkB-epsilon	161	251	262	32	34	84	219	2.714
6	4	4	IkB-epsilon	161	241	258	33	34	9	208	24.889
6	4	5	IkB-epsilon	161	241	257	33	36	145	208	1.524
6	4	6	IkB-epsilon	161	265	274	32	36	141	233	1.688
6	5	1	IkB-epsilon (Phospho-Ser22)	162	313	327	34	63	1036	279	0.255
6	5	2	IkB-epsilon (Phospho-Ser22)	162	303	307	34	34	5	269	54.6
6	5	3	IkB-epsilon (Phospho-Ser22)	162	267	287	34	34	7	233	36.143
6	5	4	IkB-epsilon (Phospho-Ser22)	162	276	292	33	36	62	243	4.129
6	5	5	IkB-epsilon (Phospho-Ser22)	162	271	280	33	35	41	238	5.976
6	5	6	IkB-epsilon (Phospho-Ser22)	162	259	269	33	34	38	226	6.184
6	6	1	Myc	163	168	169	32	33	29	136	4.69
6	6	2	Myc	163	154	155	32	32	11	122	11.182
6	6	3	Myc	163	152	159	31	32	17	121	7.471
6	6	4	Myc	163	153	155	31	32	17	122	7.235
6	6	5	Myc	163	153	158	31	34	117	122	1.06
6	6	6	Myc	163	165	167	31	39	248	134	0.516
6	7	1	Myc (Phospho-Ser62)	164	317	324	33	34	44	284	6.591
6	7	2	Myc (Phospho-Ser62)	164	287	292	32	32	11	255	23.636
6	7	3	Myc (Phospho-Ser62)	164	285	283	32	32	27	253	9.296
6	7	4	Myc (Phospho-Ser62)	164	271	273	31	32	20	240	12.05
6	7	5	Myc (Phospho-Ser62)	164	273	267	31	32	4	242	58.75
6	7	6	Myc (Phospho-Ser62)	164	277	265	32	39	233	245	0.97
6	8	1	Shc	165	258	262	34	36	33	224	6.848
6	8	2	Shc	165	221	231	34	35	19	187	10.316
6	8	3	Shc	165	217	227	34	36	85	183	2.247
6	8	4	Shc	165	222	225	34	38	212	188	0.882
6	8	5	Shc	165	207	215	33	35	66	174	2.727
6	8	6	Shc	165	217	245	34	34	6	183	35.167
6	9	1	Shc (Phospho-Tyr349)	166	164	197	34	34	6	130	27.167
6	9	2	Shc (Phospho-Tyr349)	166	139	163	34	34	8	105	16.125
6	9	3	Shc (Phospho-Tyr349)	166	139	167	34	36	85	105	1.541
6	9	4	Shc (Phospho-Tyr349)	166	138	165	34	34	5	104	26.2
6	9	5	Shc (Phospho-Tyr349)	166	221	231	33	34	49	188	4.02
6	9	6	Shc (Phospho-Tyr349)	166	187	194	33	36	88	154	1.795
6	10	1	SHP-2	167	395	427	31	32	11	364	35.909
6	10	2	SHP-2	167	312	333	31	34	63	281	4.746
6	10	3	SHP-2	167	300	328	31	33	31	269	9.516
6	10	4	SHP-2	167	354	361	31	31	5	323	66
6	10	5	SHP-2	167	273	304	32	36	162	241	1.654
6	10	6	SHP-2	167	332	342	33	34	16	299	19.25
6	11	1	SHP-2 (Phospho-Tyr542)	168	383	398	32	33	16	351	22.813
6	11	2	SHP-2 (Phospho-Tyr542)	168	336	361	31	33	32	305	10.25
6	11	3	SHP-2 (Phospho-Tyr542)	168	315	339	31	31	3	284	102.667
6	11	4	SHP-2 (Phospho-Tyr542)	168	327	336	32	35	99	295	3.04
6	11	5	SHP-2 (Phospho-Tyr542)	168	311	322	31	34	102	280	2.824
6	11	6	SHP-2 (Phospho-Tyr542)	168	308	332	32	33	28	276	10.679
6	12	1	Trk B	169	354	351	32	34	14	322	22.643
6	12	2	Trk B	169	403	408	31	32	9	372	41.778
6	12	3	Trk B	169	292	287	32	32	9	260	28.333
6	12	4	Trk B	169	361	374	32	34	76	329	4.474
6	12	5	Trk B	169	281	295	32	33	4	249	65.5
6	12	6	Trk B	169	314	300	32	32	4	282	67
6	13	1	Trk B (Phospho-Tyr515)	170	279	282	33	33	7	246	35.571
6	13	2	Trk B (Phospho-Tyr515)	170	244	253	32	33	8	212	27.5
6	13	3	Trk B (Phospho-Tyr515)	170	227	235	32	33	12	195	16.833
6	13	4	Trk B (Phospho-Tyr515)	170	227	226	32	33	6	195	32.167
6	13	5	Trk B (Phospho-Tyr515)	170	221	215	32	33	24	189	7.583
6	13	6	Trk B (Phospho-Tyr515)	170	225	231	32	33	5	193	39.6
6	14	1	CrkII	171	294	299	31	32	19	263	14.053
6	14	2	CrkII	171	246	249	31	31	7	215	31.143
6	14	3	CrkII	171	238	242	30	31	5	208	42.2
6	14	4	CrkII	171	243	240	30	31	5	213	41.8
6	14	5	CrkII	171	222	232	30	31	10	192	20.1
6	14	6	CrkII	171	228	236	31	39	321	197	0.614
6	15	1	CrkII (Phospho-Tyr221)	172	416	415	31	35	173	385	2.197
6	15	2	CrkII (Phospho-Tyr221)	172	371	370	31	32	21	340	16.095
6	15	3	CrkII (Phospho-Tyr221)	172	327	342	30	31	7	297	44.429
6	15	4	CrkII (Phospho-Tyr221)	172	305	357	30	31	5	275	65.2
6	15	5	CrkII (Phospho-Tyr221)	172	320	318	30	31	8	290	35.875
6	15	6	CrkII (Phospho-Tyr221)	172	298	316	30	31	11	268	25.909
6	16	1	eEF2K	173	229	246	31	32	4	198	53.5
6	16	2	eEF2K	173	201	212	31	31	13	170	13.923
6	16	3	eEF2K	173	196	210	30	31	16	166	11.188
6	16	4	eEF2K	173	184	196	30	30	5	154	33.2
6	16	5	eEF2K	173	169	183	30	31	5	139	30.4
6	16	6	eEF2K	173	194	206	31	31	8	163	21.875
6	17	1	eEF2K (Phospho-Ser366)	174	226	262	35	43	198	191	1.106
6	17	2	eEF2K (Phospho-Ser366)	174	211	241	33	36	79	178	2.595
6	17	3	eEF2K (Phospho-Ser366)	174	356	344	31	32	16	325	19.5
6	17	4	eEF2K (Phospho-Ser366)	174	312	331	31	32	6	281	49.833
6	17	5	eEF2K (Phospho-Ser366)	174	223	237	32	33	6	191	34
6	17	6	eEF2K (Phospho-Ser366)	174	304	326	31	31	8	273	36.875
6	18	1	STAT5B	175	338	344	33	34	7	305	44.286
6	18	2	STAT5B	175	277	287	32	32	9	245	28.333
6	18	3	STAT5B	175	257	273	31	31	11	226	22
6	18	4	STAT5B	175	264	275	30	33	81	234	2.988
6	18	5	STAT5B	175	260	272	30	32	60	230	4
6	18	6	STAT5B	175	252	272	30	32	60	222	4
6	19	1	STAT5B (Phospho-Ser731)	176	436	439	32	34	11	404	36.818
6	19	2	STAT5B (Phospho-Ser731)	176	374	374	30	31	7	344	49
6	19	3	STAT5B (Phospho-Ser731)	176	351	345	30	31	8	321	39.25
6	19	4	STAT5B (Phospho-Ser731)	176	266	271	31	32	7	235	34.143
6	19	5	STAT5B (Phospho-Ser731)	176	330	338	30	30	4	300	77
6	19	6	STAT5B (Phospho-Ser731)	176	338	340	30	30	4	308	77.5
6	20	1	SYK	177	473	508	34	36	16	439	29.5
6	20	2	SYK	177	407	425	30	31	15	377	26.267
6	20	3	SYK	177	392	417	30	31	11	362	35.091
6	20	4	SYK	177	342	382	31	31	25	311	14.04
6	20	5	SYK	177	369	390	30	30	11	339	32.727
6	20	6	SYK	177	379	404	30	32	89	349	4.18
6	21	1	SYK (Phospho-Tyr348)	178	362	364	37	38	8	325	40.75
6	21	2	SYK (Phospho-Tyr348)	178	347	348	31	31	9	316	35.222
6	21	3	SYK (Phospho-Tyr348)	178	294	293	30	31	7	264	37.429
6	21	4	SYK (Phospho-Tyr348)	178	230	237	32	32	6	198	34.167
6	21	5	SYK (Phospho-Tyr348)	178	315	318	30	30	4	285	72
6	21	6	SYK (Phospho-Tyr348)	178	318	328	30	30	4	288	74.5
6	22	1	ACC1	179	500	514	33	35	21	467	22.81
6	22	2	ACC1	179	207	303	30	33	28	177	9.643
6	22	3	ACC1	179	420	417	30	31	23	390	16.783
6	22	4	ACC1	179	421	413	30	31	6	391	63.667
6	22	5	ACC1	179	397	408	30	30	4	367	94.5
6	22	6	ACC1	179	389	416	30	30	4	359	96.5
6	23	1	ACC1 (Phospho-Ser80)	180	306	316	33	34	6	273	47
6	23	2	ACC1 (Phospho-Ser80)	180	315	321	31	31	5	284	58
6	23	3	ACC1 (Phospho-Ser80)	180	446	440	31	38	369	415	1.089
6	23	4	ACC1 (Phospho-Ser80)	180	297	295	31	32	22	266	11.955
6	23	5	ACC1 (Phospho-Ser80)	180	291	295	31	34	58	260	4.5
6	23	6	ACC1 (Phospho-Ser80)	180	435	431	31	33	58	404	6.862
6	24	1	Caspase 8	181	202	208	33	36	82	169	2.098
6	24	2	Caspase 8	181	181	186	32	32	6	149	25.667
6	24	3	Caspase 8	181	180	187	32	33	28	148	5.5
6	24	4	Caspase 8	181	174	179	32	33	10	142	14.6
6	24	5	Caspase 8	181	181	183	32	32	5	149	30.2
6	24	6	Caspase 8	181	179	184	32	33	9	147	16.778
6	25	1	Caspase 8	182	235	237	31	32	8	204	25.625
6	25	2	Caspase 8	182	200	201	30	31	6	170	28.333
6	25	3	Caspase 8	182	194	194	30	30	6	164	27.333
6	25	4	Caspase 8	182	181	191	30	31	10	151	16
6	25	5	Caspase 8	182	186	191	30	30	4	156	40.25
6	25	6	Caspase 8	182	199	206	30	30	4	169	44
6	26	1	Caspase 8 (Phospho-Ser347)	183	471	465	30	32	24	441	18.042
6	26	2	Caspase 8 (Phospho-Ser347)	183	393	407	30	30	8	363	47.125
6	26	3	Caspase 8 (Phospho-Ser347)	183	219	232	30	31	11	189	18.273
6	26	4	Caspase 8 (Phospho-Ser347)	183	386	367	30	30	9	356	37.444
6	26	5	Caspase 8 (Phospho-Ser347)	183	307	303	29	30	6	278	45.5
6	26	6	Caspase 8 (Phospho-Ser347)	183	386	390	30	30	13	356	27.692
6	27	1	EEF2	184	346	355	29	31	14	317	23.143
6	27	2	EEF2	184	315	314	29	30	11	286	25.818
6	27	3	EEF2	184	310	307	29	30	5	281	55.4
6	27	4	EEF2	184	294	299	29	30	8	265	33.625
6	27	5	EEF2	184	302	300	29	30	6	273	45
6	27	6	EEF2	184	303	311	29	29	4	274	70.5
6	28	1	EEF2 (Phospho-Thr56)	185	380	414	29	30	12	351	32
6	28	2	EEF2 (Phospho-Thr56)	185	203	238	29	31	33	174	6.273
6	28	3	EEF2 (Phospho-Thr56)	185	325	348	29	30	6	296	53
6	28	4	EEF2 (Phospho-Thr56)	185	264	290	29	30	55	235	4.727
6	28	5	EEF2 (Phospho-Thr56)	185	185	230	29	30	4	156	50
6	28	6	EEF2 (Phospho-Thr56)	185	264	284	29	29	4	235	63.75
6	29	1	SRF	186	238	255	29	29	6	209	37.667
6	29	2	SRF	186	184	196	28	29	9	156	18.556
6	29	3	SRF	186	185	191	28	29	7	157	23.143
6	29	4	SRF	186	178	186	29	30	53	149	2.943
6	29	5	SRF	186	182	188	28	30	54	154	2.926
6	29	6	SRF	186	199	212	29	30	22	170	8.273
6	30	1	SRF (Phospho-Ser99)	187	259	275	29	29	4	230	61.5
6	30	2	SRF (Phospho-Ser99)	187	210	224	28	29	6	182	32.5
6	30	3	SRF (Phospho-Ser99)	187	216	219	28	29	9	188	21.111
6	30	4	SRF (Phospho-Ser99)	187	194	209	28	29	19	166	9.474
6	30	5	SRF (Phospho-Ser99)	187	205	213	28	28	3	177	61.667
6	30	6	SRF (Phospho-Ser99)	187	223	236	28	28	4	195	52
6	31	1	STAT2	188	343	355	29	30	17	314	19.118
6	31	2	STAT2	188	263	266	29	30	19	234	12.421
6	31	3	STAT2	188	255	251	29	30	7	226	31.571
6	31	4	STAT2	188	258	258	29	30	7	229	32.571
6	31	5	STAT2	188	239	263	29	29	4	210	58.5
6	31	6	STAT2	188	305	310	29	29	5	276	56.2
6	32	1	STAT2 (Phospho-Tyr690)	189	531	554	29	30	9	502	58.222
6	32	2	STAT2 (Phospho-Tyr690)	189	390	406	29	31	14	361	26.786
6	32	3	STAT2 (Phospho-Tyr690)	189	420	445	30	31	10	390	41.4
6	32	4	STAT2 (Phospho-Tyr690)	189	415	446	30	31	14	385	29.643
6	32	5	STAT2 (Phospho-Tyr690)	189	454	435	29	33	233	425	1.725
6	32	6	STAT2 (Phospho-Tyr690)	189	444	451	29	29	8	415	52.75
7	1	1	AMPKbeta1	190	477	495	35	38	65	442	7.031
7	1	2	AMPKbeta1	190	486	503	33	35	61	453	7.672
7	1	3	AMPKbeta1	190	477	474	33	33	13	444	33.923
7	1	4	AMPKbeta1	190	455	511	33	33	21	422	22.762
7	1	5	AMPKbeta1	190	463	473	34	34	7	429	62.714
7	1	6	AMPKbeta1	190	465	472	34	35	16	431	27.313
7	2	1	AMPKbeta1 (Phospho-Ser182)	191	498	491	35	36	7	463	65
7	2	2	AMPKbeta1 (Phospho-Ser182)	191	600	564	34	34	15	566	35.333
7	2	3	AMPKbeta1 (Phospho-Ser182)	191	398	387	34	35	63	364	5.587
7	2	4	AMPKbeta1 (Phospho-Ser182)	191	529	516	33	33	4	496	120.75
7	2	5	AMPKbeta1 (Phospho-Ser182)	191	408	409	35	36	10	373	37.3
7	2	6	AMPKbeta1 (Phospho-Ser182)	191	525	520	33	34	5	492	97.2
7	3	1	Cyclin D1	192	415	450	32	33	5	383	83.4
7	3	2	Cyclin D1	192	363	378	32	33	13	331	26.538
7	3	3	Cyclin D1	192	360	370	32	34	65	328	5.169
7	3	4	Cyclin D1	192	342	351	32	32	18	310	17.722
7	3	5	Cyclin D1	192	347	357	33	34	37	314	8.73
7	3	6	Cyclin D1	192	350	365	33	34	30	317	11.033
7	4	1	Cyclin D1 (Phospho-Thr286)	193	679	681	32	36	91	647	7.088
7	4	2	Cyclin D1 (Phospho-Thr286)	193	605	613	32	34	51	573	11.353
7	4	3	Cyclin D1 (Phospho-Thr286)	193	572	572	32	34	55	540	9.782
7	4	4	Cyclin D1 (Phospho-Thr286)	193	545	557	32	33	16	513	32.75
7	4	5	Cyclin D1 (Phospho-Thr286)	193	548	556	32	33	5	516	104.6
7	4	6	Cyclin D1 (Phospho-Thr286)	193	426	457	35	36	19	391	22.158
7	5	1	IKK alpha/beta	194	396	465	33	34	51	363	8.451
7	5	2	IKK alpha/beta	194	407	418	32	33	15	375	25.667
7	5	3	IKK alpha/beta	194	249	284	32	33	28	217	8.964
7	5	4	IKK alpha/beta	194	362	356	32	32	5	330	64.8
7	5	5	IKK alpha/beta	194	360	344	32	32	5	328	62.4
7	5	6	IKK alpha/beta	194	278	323	34	35	18	244	16
7	6	1	IKK alpha/beta (Phospho-Ser180/181)	195	532	570	32	33	20	500	26.85
7	6	2	IKK alpha/beta (Phospho-Ser180/181)	195	397	424	34	34	6	363	65
7	6	3	IKK alpha/beta (Phospho-Ser180/181)	195	467	466	32	32	7	435	62
7	6	4	IKK alpha/beta (Phospho-Ser180/181)	195	255	311	33	33	7	222	39.714
7	6	5	IKK alpha/beta (Phospho-Ser180/181)	195	461	478	33	33	5	428	89
7	6	6	IKK alpha/beta (Phospho-Ser180/181)	195	355	405	34	34	5	321	74.2
7	7	1	IKK-beta	196	308	323	32	34	73	276	3.959
7	7	2	IKK-beta	196	264	283	32	32	6	232	41.833
7	7	3	IKK-beta	196	246	263	31	32	7	215	33
7	7	4	IKK-beta	196	260	268	31	32	6	229	39.333
7	7	5	IKK-beta	196	258	273	32	34	65	226	3.677
7	7	6	IKK-beta	196	264	282	32	32	4	232	62.5
7	8	1	IKK-beta (Phospho-Tyr188)	197	255	277	33	42	282	222	0.833
7	8	2	IKK-beta (Phospho-Tyr188)	197	215	233	33	38	222	182	0.878
7	8	3	IKK-beta (Phospho-Tyr188)	197	260	278	33	33	7	227	35
7	8	4	IKK-beta (Phospho-Tyr188)	197	431	422	31	31	4	400	97.75
7	8	5	IKK-beta (Phospho-Tyr188)	197	247	266	33	34	6	214	38.667
7	8	6	IKK-beta (Phospho-Tyr188)	197	356	366	33	34	8	323	41.5
7	9	1	IKK-beta (Phospho-Tyr199)	198	383	411	32	32	9	351	42.111
7	9	2	IKK-beta (Phospho-Tyr199)	198	359	360	31	35	158	328	2.057
7	9	3	IKK-beta (Phospho-Tyr199)	198	303	301	32	33	16	271	16.75
7	9	4	IKK-beta (Phospho-Tyr199)	198	323	334	31	31	4	292	75.75
7	9	5	IKK-beta (Phospho-Tyr199)	198	329	343	31	32	5	298	62.2
7	9	6	IKK-beta (Phospho-Tyr199)	198	359	361	32	32	6	327	54.833
7	10	1	IKK-gamma	199	323	346	33	34	43	290	7.256
7	10	2	IKK-gamma	199	354	371	31	32	42	323	8.071
7	10	3	IKK-gamma	199	275	294	32	33	20	243	13.05
7	10	4	IKK-gamma	199	331	349	31	32	21	300	15.095
7	10	5	IKK-gamma	199	335	351	31	32	8	304	39.875
7	10	6	IKK-gamma	199	282	304	33	33	5	249	54.2
7	11	1	IKK-gamma (Phospho-Ser31)	200	504	503	32	32	9	472	52.333
7	11	2	IKK-gamma (Phospho-Ser31)	200	425	438	31	32	25	394	16.24
7	11	3	IKK-gamma (Phospho-Ser31)	200	414	427	31	32	12	383	32.917
7	11	4	IKK-gamma (Phospho-Ser31)	200	385	411	31	31	5	354	76
7	11	5	IKK-gamma (Phospho-Ser31)	200	383	398	31	32	5	352	73.2
7	11	6	IKK-gamma (Phospho-Ser31)	200	422	426	31	32	7	391	56.286
7	12	1	AKT1S1	201	360	371	31	32	22	329	15.409
7	12	2	AKT1S1	201	298	315	30	31	26	268	10.923
7	12	3	AKT1S1	201	256	276	31	32	11	225	22.182
7	12	4	AKT1S1	201	293	303	30	31	5	263	54.4
7	12	5	AKT1S1	201	259	269	31	31	4	228	59.5
7	12	6	AKT1S1	201	286	314	30	32	119	256	2.37
7	13	1	AKT1S1 (Phospho-Thr246)	202	335	345	31	35	158	304	1.962
7	13	2	AKT1S1 (Phospho-Thr246)	202	299	308	30	33	112	269	2.455
7	13	3	AKT1S1 (Phospho-Thr246)	202	268	306	30	30	3	238	92
7	13	4	AKT1S1 (Phospho-Thr246)	202	273	284	30	32	115	243	2.191
7	13	5	AKT1S1 (Phospho-Thr246)	202	273	294	31	31	4	242	65.75
7	13	6	AKT1S1 (Phospho-Thr246)	202	299	309	32	33	7	267	39.429
7	14	1	BID	203	377	397	31	32	20	346	18.25
7	14	2	BID	203	327	340	30	31	6	297	51.5
7	14	3	BID	203	220	256	31	32	5	189	44.8
7	14	4	BID	203	312	322	30	31	7	282	41.571
7	14	5	BID	203	313	328	31	31	5	282	59.4
7	14	6	BID	203	341	347	32	33	9	309	34.889
7	15	1	BID (Phospho-Ser78)	204	302	335	32	33	20	270	15.1
7	15	2	BID (Phospho-Ser78)	204	426	434	31	31	6	395	67.167
7	15	3	BID (Phospho-Ser78)	204	242	272	32	33	4	210	59.75
7	15	4	BID (Phospho-Ser78)	204	403	412	31	31	5	372	76.2
7	15	5	BID (Phospho-Ser78)	204	298	337	32	34	23	266	13.174
7	15	6	BID (Phospho-Ser78)	204	257	292	32	32	20	225	13
7	16	1	FOXO1/3/4-pan	205	272	289	31	32	10	241	25.7
7	16	2	FOXO1/3/4-pan	205	254	256	30	30	5	224	45.2
7	16	3	FOXO1/3/4-pan	205	205	212	30	31	7	175	25.857
7	16	4	FOXO1/3/4-pan	205	237	243	30	32	66	207	3.197
7	16	5	FOXO1/3/4-pan	205	210	228	30	31	41	180	4.805
7	16	6	FOXO1/3/4-pan	205	252	270	30	30	4	222	60
7	17	1	FOXO1/3/4-pan (Phospho-Thr24/32)	206	592	582	31	33	44	561	12.477
7	17	2	FOXO1/3/4-pan (Phospho-Thr24/32)	206	536	511	31	34	146	505	3.267
7	17	3	FOXO1/3/4-pan (Phospho-Thr24/32)	206	498	486	31	31	16	467	28.438
7	17	4	FOXO1/3/4-pan (Phospho-Thr24/32)	206	495	490	31	31	9	464	51
7	17	5	FOXO1/3/4-pan (Phospho-Thr24/32)	206	469	472	31	31	4	438	110.25
7	17	6	FOXO1/3/4-pan (Phospho-Thr24/32)	206	477	483	31	31	3	446	150.667
7	18	1	GRK2	207	271	281	30	32	17	241	14.647
7	18	2	GRK2	207	251	248	30	31	9	221	24.111
7	18	3	GRK2	207	226	242	30	31	32	196	6.594
7	18	4	GRK2	207	242	250	31	31	5	211	43.8
7	18	5	GRK2	207	215	232	30	30	7	185	28.857
7	18	6	GRK2	207	229	246	30	30	4	199	54
7	19	1	GRK2 (Phospho-Ser29)	208	386	402	31	32	11	355	33.636
7	19	2	GRK2 (Phospho-Ser29)	208	235	245	32	33	5	203	42.4
7	19	3	GRK2 (Phospho-Ser29)	208	312	337	30	31	32	282	9.563
7	19	4	GRK2 (Phospho-Ser29)	208	233	256	32	33	5	201	44.6
7	19	5	GRK2 (Phospho-Ser29)	208	276	284	30	31	4	246	63.25
7	19	6	GRK2 (Phospho-Ser29)	208	330	356	31	31	4	299	81.25
7	20	1	MDM2	209	348	359	30	35	38	318	8.526
7	20	2	MDM2	209	294	297	30	32	17	264	15.588
7	20	3	MDM2	209	275	280	30	32	23	245	10.783
7	20	4	MDM2	209	283	287	31	32	24	252	10.625
7	20	5	MDM2	209	275	286	32	33	9	243	28.111
7	20	6	MDM2	209	287	294	32	34	51	255	5.098
7	21	1	MDM2 (Phospho-Ser166)	210	360	371	30	32	16	330	21.188
7	21	2	MDM2 (Phospho-Ser166)	210	303	318	30	31	8	273	35.875
7	21	3	MDM2 (Phospho-Ser166)	210	308	315	30	30	6	278	47.5
7	21	4	MDM2 (Phospho-Ser166)	210	294	309	30	31	10	264	27.8
7	21	5	MDM2 (Phospho-Ser166)	210	299	333	30	30	4	269	75.75
7	21	6	MDM2 (Phospho-Ser166)	210	313	320	30	31	9	283	32.111
7	22	1	P90RSK	211	385	398	30	36	54	355	6.704
7	22	2	P90RSK	211	327	341	30	34	32	297	9.594
7	22	3	P90RSK	211	304	322	30	33	29	274	9.966
7	22	4	P90RSK	211	305	316	30	30	7	275	40.857
7	22	5	P90RSK	211	302	312	30	31	9	272	31.222
7	22	6	P90RSK	211	324	333	30	33	113	294	2.655
7	23	1	P90RSK (Phospho-Thr359/Ser363)	212	403	422	30	32	12	373	32.5
7	23	2	P90RSK (Phospho-Thr359/Ser363)	212	381	370	30	31	8	351	42.375
7	23	3	P90RSK (Phospho-Thr359/Ser363)	212	368	355	30	30	7	338	46.429
7	23	4	P90RSK (Phospho-Thr359/Ser363)	212	321	348	30	30	4	291	79.5
7	23	5	P90RSK (Phospho-Thr359/Ser363)	212	326	343	30	31	5	296	62.4
7	23	6	P90RSK (Phospho-Thr359/Ser363)	212	291	317	31	32	4	260	71.25
7	24	1	PP2A-alpha	213	275	285	30	32	13	245	19.462
7	24	2	PP2A-alpha	213	226	240	30	31	10	196	20.9
7	24	3	PP2A-alpha	213	218	234	29	30	12	189	17
7	24	4	PP2A-alpha	213	229	235	30	30	6	199	34.167
7	24	5	PP2A-alpha	213	221	237	30	30	4	191	51.75
7	24	6	PP2A-alpha	213	239	247	30	30	6	209	36.167
7	25	1	PP2A-alpha (Phospho-Tyr307)	214	390	406	30	31	6	360	62.5
7	25	2	PP2A-alpha (Phospho-Tyr307)	214	362	357	30	31	8	332	40.75
7	25	3	PP2A-alpha (Phospho-Tyr307)	214	346	338	30	30	4	316	77
7	25	4	PP2A-alpha (Phospho-Tyr307)	214	262	272	31	31	5	231	48.2
7	25	5	PP2A-alpha (Phospho-Tyr307)	214	286	286	31	32	12	255	21.167
7	25	6	PP2A-alpha (Phospho-Tyr307)	214	352	352	30	30	5	322	64.4
7	26	1	Tuberin/TSC2	215	228	235	30	32	13	198	15.615
7	26	2	Tuberin/TSC2	215	180	188	29	31	9	151	17.444
7	26	3	Tuberin/TSC2	215	170	176	29	30	8	141	18.25
7	26	4	Tuberin/TSC2	215	175	182	29	30	7	146	21.714
7	26	5	Tuberin/TSC2	215	184	189	30	30	23	154	6.913
7	26	6	Tuberin/TSC2	215	205	210	30	30	6	175	30
7	27	1	Tuberin/TSC2 (Phospho-Thr1462)	216	341	342	30	31	11	311	28.273
7	27	2	Tuberin/TSC2 (Phospho-Thr1462)	216	297	299	29	30	8	268	33.625
7	27	3	Tuberin/TSC2 (Phospho-Thr1462)	216	269	283	29	30	7	240	36.143
7	27	4	Tuberin/TSC2 (Phospho-Thr1462)	216	267	279	29	30	6	238	41.5
7	27	5	Tuberin/TSC2 (Phospho-Thr1462)	216	214	222	29	31	29	185	6.586
7	27	6	Tuberin/TSC2 (Phospho-Thr1462)	216	294	300	29	30	6	265	45
7	28	1	Cyclin E1	217	397	408	29	34	48	368	7.792
7	28	2	Cyclin E1	217	347	357	29	32	22	318	14.773
7	28	3	Cyclin E1	217	339	422	29	31	20	310	19.55
7	28	4	Cyclin E1	217	319	336	29	30	13	290	23.538
7	28	5	Cyclin E1	217	332	344	29	30	19	303	16.526
7	28	6	Cyclin E1	217	391	394	30	31	9	361	40.333
7	29	1	Cyclin E1 (Phospho-Thr77)	218	342	332	30	32	40	312	7.5
7	29	2	Cyclin E1 (Phospho-Thr77)	218	189	220	30	30	8	159	23.75
7	29	3	Cyclin E1 (Phospho-Thr77)	218	190	228	29	30	8	161	24.75
7	29	4	Cyclin E1 (Phospho-Thr77)	218	217	228	29	29	9	188	22.111
7	29	5	Cyclin E1 (Phospho-Thr77)	218	336	362	29	31	30	307	11.033
7	29	6	Cyclin E1 (Phospho-Thr77)	218	385	382	29	31	69	356	5.087
7	30	1	LKB1	219	386	384	30	33	42	356	8.357
7	30	2	LKB1	219	397	405	29	30	8	368	46.875
7	30	3	LKB1	219	378	389	29	30	9	349	39.889
7	30	4	LKB1	219	301	310	29	30	8	272	35
7	30	5	LKB1	219	361	370	29	29	6	332	56.833
7	30	6	LKB1	219	375	384	29	31	72	346	4.903
7	31	1	LKB1 (Phospho-Thr189)	220	346	362	29	31	16	317	20.688
7	31	2	LKB1 (Phospho-Thr189)	220	354	362	29	30	8	325	41.5
7	31	3	LKB1 (Phospho-Thr189)	220	277	296	29	30	9	248	29.556
7	31	4	LKB1 (Phospho-Thr189)	220	306	307	29	30	8	277	34.625
7	31	5	LKB1 (Phospho-Thr189)	220	318	322	29	29	3	289	97.667
7	31	6	LKB1 (Phospho-Thr189)	220	356	371	29	29	4	327	85.5
7	32	1	Ras-GRF1	221	488	472	30	32	19	458	23.158
7	32	2	Ras-GRF1	221	393	396	30	30	6	363	61
7	32	3	Ras-GRF1	221	334	350	30	30	4	304	80
7	32	4	Ras-GRF1	221	366	385	30	30	7	336	50.714
7	32	5	Ras-GRF1	221	335	349	30	30	11	305	29
7	32	6	Ras-GRF1	221	421	442	30	31	23	391	17.87
8	1	1	Ras-GRF1 (Phospho-Ser916)	222	410	411	34	34	7	376	53.857
8	1	2	Ras-GRF1 (Phospho-Ser916)	222	364	383	33	33	4	331	87.5
8	1	3	Ras-GRF1 (Phospho-Ser916)	222	360	376	33	34	8	327	42.75
8	1	4	Ras-GRF1 (Phospho-Ser916)	222	366	360	33	34	7	333	46.571
8	1	5	Ras-GRF1 (Phospho-Ser916)	222	361	371	34	34	7	327	48.143
8	1	6	Ras-GRF1 (Phospho-Ser916)	222	372	376	35	36	68	337	5
8	2	1	14-3-3 theta/tau (Phospho-Ser232)	223	407	419	33	34	4	374	96.25
8	2	2	14-3-3 theta/tau (Phospho-Ser232)	223	366	370	33	34	7	333	48
8	2	3	14-3-3 theta/tau (Phospho-Ser232)	223	342	348	33	33	5	309	63
8	2	4	14-3-3 theta/tau (Phospho-Ser232)	223	339	338	33	33	9	306	33.889
8	2	5	14-3-3 theta/tau (Phospho-Ser232)	223	349	341	33	33	4	316	77
8	2	6	14-3-3 theta/tau (Phospho-Ser232)	223	358	378	34	35	48	324	7.146
8	3	1	14-3-3 zeta/delta	224	397	396	32	33	5	365	72.6
8	3	2	14-3-3 zeta/delta	224	347	349	32	32	6	315	52.833
8	3	3	14-3-3 zeta/delta	224	344	341	32	32	6	312	51.5
8	3	4	14-3-3 zeta/delta	224	323	330	32	38	291	291	1.003
8	3	5	14-3-3 zeta/delta	224	328	323	32	33	10	296	29
8	3	6	14-3-3 zeta/delta	224	339	359	32	33	5	307	65.2
8	4	1	Actin Pan	225	271	288	32	33	5	239	51
8	4	2	Actin Pan	225	295	300	32	32	6	263	44.667
8	4	3	Actin Pan	225	245	245	32	32	5	213	42.6
8	4	4	Actin Pan	225	293	792	32	32	4	261	190
8	4	5	Actin Pan	225	291	288	32	32	9	259	28.444
8	4	6	Actin Pan	225	322	320	32	32	9	290	32
8	5	1	Actin Pan (a/b/g)(Phospho-Tyr55/53)	226	346	363	32	32	5	314	66.2
8	5	2	Actin Pan (a/b/g)(Phospho-Tyr55/53)	226	297	309	31	32	5	266	55.4
8	5	3	Actin Pan (a/b/g)(Phospho-Tyr55/53)	226	344	344	32	45	395	312	0.757
8	5	4	Actin Pan (a/b/g)(Phospho-Tyr55/53)	226	359	342	32	33	35	327	8.829
8	5	5	Actin Pan (a/b/g)(Phospho-Tyr55/53)	226	354	349	32	32	4	322	79.25
8	5	6	Actin Pan (a/b/g)(Phospho-Tyr55/53)	226	363	370	32	32	4	331	84.5
8	6	1	HDAC1	227	365	377	32	32	4	333	86.25
8	6	2	HDAC1	227	392	449	34	34	7	358	59.286
8	6	3	HDAC1	227	427	484	34	34	13	393	34.615
8	6	4	HDAC1	227	376	422	33	35	68	343	5.691
8	6	5	HDAC1	227	384	425	34	36	113	350	3.442
8	6	6	HDAC1	227	375	426	33	36	101	342	3.861
8	7	1	HDAC1 (Phospho-Ser421)	228	318	347	31	32	9	287	35
8	7	2	HDAC1 (Phospho-Ser421)	228	251	273	33	33	5	218	48
8	7	3	HDAC1 (Phospho-Ser421)	228	321	338	32	32	6	289	51
8	7	4	HDAC1 (Phospho-Ser421)	228	309	317	32	32	5	277	57
8	7	5	HDAC1 (Phospho-Ser421)	228	333	340	32	32	4	301	77
8	7	6	HDAC1 (Phospho-Ser421)	228	348	357	32	32	9	316	36.111
8	8	1	Calmodulin	229	473	467	32	32	5	441	87
8	8	2	Calmodulin	229	252	267	33	33	6	219	39
8	8	3	Calmodulin	229	373	379	32	32	4	341	86.75
8	8	4	Calmodulin	229	199	256	34	34	26	165	8.538
8	8	5	Calmodulin	229	388	386	33	34	26	355	13.538
8	8	6	Calmodulin	229	390	381	34	34	5	356	69.4
8	9	1	Calmodulin (Phospho-Thr79/Ser81)	230	312	335	34	36	58	278	5.155
8	9	2	Calmodulin (Phospho-Thr79/Ser81)	230	271	294	34	35	10	237	25.9
8	9	3	Calmodulin (Phospho-Thr79/Ser81)	230	284	311	34	34	6	250	46.167
8	9	4	Calmodulin (Phospho-Thr79/Ser81)	230	306	329	34	34	6	272	49.167
8	9	5	Calmodulin (Phospho-Thr79/Ser81)	230	298	312	34	35	33	264	8.394
8	9	6	Calmodulin (Phospho-Thr79/Ser81)	230	321	339	34	36	46	287	6.587
8	10	1	Caspase 9	231	238	255	33	33	26	205	8.538
8	10	2	Caspase 9	231	198	210	33	34	8	165	22
8	10	3	Caspase 9	231	212	219	33	33	7	179	26.571
8	10	4	Caspase 9	231	205	210	33	34	7	172	25.143
8	10	5	Caspase 9	231	219	223	34	34	5	185	37.8
8	10	6	Caspase 9	231	227	235	34	34	6	193	33.5
8	11	1	Caspase 9 (Phospho-Ser196)	232	373	388	31	32	53	342	6.717
8	11	2	Caspase 9 (Phospho-Ser196)	232	321	347	31	31	6	290	52.667
8	11	3	Caspase 9 (Phospho-Ser196)	232	314	322	31	32	12	283	24.167
8	11	4	Caspase 9 (Phospho-Ser196)	232	299	311	31	31	7	268	40
8	11	5	Caspase 9 (Phospho-Ser196)	232	327	330	31	31	5	296	59.8
8	11	6	Caspase 9 (Phospho-Ser196)	232	336	348	31	31	5	305	63.4
8	12	1	Catalase	233	252	269	30	31	33	222	7.212
8	12	2	Catalase	233	229	234	30	30	3	199	68
8	12	3	Catalase	233	192	198	31	31	5	161	33.4
8	12	4	Catalase	233	197	205	31	31	5	166	34.8
8	12	5	Catalase	233	216	224	30	30	5	186	38.8
8	12	6	Catalase	233	234	246	30	30	5	204	43.2
8	13	1	Catalase (Phospho-Tyr385)	234	296	332	31	32	5	265	60
8	13	2	Catalase (Phospho-Tyr385)	234	281	303	31	31	5	250	54.4
8	13	3	Catalase (Phospho-Tyr385)	234	263	282	30	31	4	233	62.75
8	13	4	Catalase (Phospho-Tyr385)	234	268	278	30	31	43	238	5.744
8	13	5	Catalase (Phospho-Tyr385)	234	281	289	30	31	4	251	64.5
8	13	6	Catalase (Phospho-Tyr385)	234	290	304	30	32	28	260	9.714
8	14	1	Chk1	235	212	214	35	37	70	177	2.529
8	14	2	Chk1	235	142	160	32	33	6	110	21.167
8	14	3	Chk1	235	131	145	32	32	5	99	22.6
8	14	4	Chk1	235	121	136	32	32	4	89	26
8	14	5	Chk1	235	129	138	32	33	29	97	3.621
8	14	6	Chk1	235	158	170	32	35	62	126	2.177
8	15	1	Chk1 (Phospho-Ser286)	236	223	316	33	33	7	190	40.429
8	15	2	Chk1 (Phospho-Ser286)	236	375	380	31	32	6	344	58
8	15	3	Chk1 (Phospho-Ser286)	236	359	377	30	31	5	329	69.2
8	15	4	Chk1 (Phospho-Ser286)	236	355	357	31	31	4	324	81.5
8	15	5	Chk1 (Phospho-Ser286)	236	256	284	31	32	12	225	21
8	15	6	Chk1 (Phospho-Ser286)	236	360	387	30	31	23	330	15.478
8	16	1	FAK	237	225	237	31	31	5	194	41.2
8	16	2	FAK	237	188	199	30	31	6	158	28
8	16	3	FAK	237	182	191	30	30	6	152	26.833
8	16	4	FAK	237	187	198	31	32	35	156	4.743
8	16	5	FAK	237	197	206	31	31	4	166	43.75
8	16	6	FAK	237	212	220	32	32	5	180	37.6
8	17	1	FAK (Phospho-Ser910)	238	247	280	32	33	31	215	7.968
8	17	2	FAK (Phospho-Ser910)	238	385	384	31	31	6	354	58.833
8	17	3	FAK (Phospho-Ser910)	238	355	362	30	31	5	325	66.2
8	17	4	FAK (Phospho-Ser910)	238	293	299	32	32	5	261	53.4
8	17	5	FAK (Phospho-Ser910)	238	272	300	32	33	10	240	26.7
8	17	6	FAK (Phospho-Ser910)	238	326	332	32	33	13	294	23
8	18	1	Smad1	239	166	207	35	38	10	131	16.9
8	18	2	Smad1	239	180	226	33	34	7	147	27.429
8	18	3	Smad1	239	218	228	33	33	6	185	32.5
8	18	4	Smad1	239	127	149	33	33	5	94	23.2
8	18	5	Smad1	239	135	159	33	33	4	102	31.5
8	18	6	Smad1	239	500	510	31	32	4	469	119.5
8	19	1	Smad1 (Phospho-Ser187)	240	521	556	33	35	9	488	57.889
8	19	2	Smad1 (Phospho-Ser187)	240	359	399	33	34	9	326	40.556
8	19	3	Smad1 (Phospho-Ser187)	240	332	350	33	33	9	299	35.222
8	19	4	Smad1 (Phospho-Ser187)	240	452	495	32	33	30	420	15.4
8	19	5	Smad1 (Phospho-Ser187)	240	257	311	32	33	14	225	19.857
8	19	6	Smad1 (Phospho-Ser187)	240	272	327	32	35	121	240	2.413
8	20	1	Smad2	241	188	197	31	32	7	157	23.571
8	20	2	Smad2	241	163	165	31	32	21	132	6.333
8	20	3	Smad2	241	162	167	31	32	7	131	19.286
8	20	4	Smad2	241	162	170	31	32	5	131	27.6
8	20	5	Smad2	241	163	169	32	32	5	131	27.4
8	20	6	Smad2	241	182	189	32	34	121	150	1.281
8	21	1	Smad2 (Phospho-Ser467)	242	373	394	30	31	7	343	51.857
8	21	2	Smad2 (Phospho-Ser467)	242	346	338	30	30	5	316	61.6
8	21	3	Smad2 (Phospho-Ser467)	242	247	267	31	31	24	216	9.833
8	21	4	Smad2 (Phospho-Ser467)	242	312	313	30	31	23	282	12.261
8	21	5	Smad2 (Phospho-Ser467)	242	325	327	30	30	4	295	74.25
8	21	6	Smad2 (Phospho-Ser467)	242	347	350	30	31	8	317	39.875
8	22	1	Smad2/3 (Phospho-Thr8)	243	340	360	30	31	11	310	29.909
8	22	2	Smad2/3 (Phospho-Thr8)	243	299	317	30	30	4	269	71.75
8	22	3	Smad2/3 (Phospho-Thr8)	243	296	308	30	31	24	266	11.542
8	22	4	Smad2/3 (Phospho-Thr8)	243	278	294	30	31	23	248	11.435
8	22	5	Smad2/3 (Phospho-Thr8)	243	286	297	30	30	6	256	44.5
8	22	6	Smad2/3 (Phospho-Thr8)	243	307	323	30	30	4	277	73.25
8	23	1	Smad3	244	269	286	30	31	5	239	51
8	23	2	Smad3	244	245	252	29	30	4	216	55.5
8	23	3	Smad3	244	239	245	29	30	6	210	35.833
8	23	4	Smad3	244	229	232	29	30	4	200	50.5
8	23	5	Smad3	244	238	245	30	30	4	208	53.75
8	23	6	Smad3	244	259	265	30	31	15	229	15.6
8	24	1	Smad3 (Phospho-Ser213)	245	412	424	30	32	20	382	19.6
8	24	2	Smad3 (Phospho-Ser213)	245	353	380	30	30	8	323	43.75
8	24	3	Smad3 (Phospho-Ser213)	245	335	369	30	30	7	305	48.429
8	24	4	Smad3 (Phospho-Ser213)	245	334	360	30	30	7	304	47.143
8	24	5	Smad3 (Phospho-Ser213)	245	337	365	30	31	14	307	23.857
8	24	6	Smad3 (Phospho-Ser213)	245	368	407	31	32	11	337	34.091
8	25	1	Caspase 1	246	228	232	29	30	7	199	28.857
8	25	2	Caspase 1	246	185	197	29	30	6	156	27.833
8	25	3	Caspase 1	246	199	206	29	30	4	170	44
8	25	4	Caspase 1	246	190	195	29	30	5	161	33
8	25	5	Caspase 1	246	189	206	30	30	5	159	35.2
8	25	6	Caspase 1	246	295	1456	33	46	81	262	17.407
8	26	1	Caspase 1 (Phospho-Ser376)	247	323	330	30	30	7	293	42.857
8	26	2	Caspase 1 (Phospho-Ser376)	247	246	255	29	30	9	217	25
8	26	3	Caspase 1 (Phospho-Ser376)	247	274	285	29	30	32	245	7.969
8	26	4	Caspase 1 (Phospho-Ser376)	247	267	280	29	29	6	238	41.833
8	26	5	Caspase 1 (Phospho-Ser376)	247	287	295	29	30	4	258	66.25
8	26	6	Caspase 1 (Phospho-Ser376)	247	293	310	30	30	7	263	40
8	27	1	MAP3K7/TAK1	248	281	296	31	31	6	250	44.167
8	27	2	MAP3K7/TAK1	248	281	302	30	32	19	251	14.211
8	27	3	MAP3K7/TAK1	248	257	280	30	31	18	227	13.833
8	27	4	MAP3K7/TAK1	248	276	288	30	31	8	246	32.125
8	27	5	MAP3K7/TAK1	248	264	277	31	32	29	233	8.448
8	27	6	MAP3K7/TAK1	248	272	295	31	32	5	241	52.6
8	28	1	MAP3K7/TAK1 (Phospho-Thr184)	249	391	419	30	31	11	361	35.273
8	28	2	MAP3K7/TAK1 (Phospho-Thr184)	249	369	423	29	30	8	340	49.125
8	28	3	MAP3K7/TAK1 (Phospho-Thr184)	249	324	360	29	30	6	295	55
8	28	4	MAP3K7/TAK1 (Phospho-Thr184)	249	332	362	29	30	11	303	30.182
8	28	5	MAP3K7/TAK1 (Phospho-Thr184)	249	350	369	29	30	8	321	42.375
8	28	6	MAP3K7/TAK1 (Phospho-Thr184)	249	389	406	30	30	7	359	53.714
8	29	1	eNOS	250	322	347	30	31	12	292	26.333
8	29	2	eNOS	250	283	292	29	30	5	254	52.4
8	29	3	eNOS	250	308	313	29	29	7	279	40.571
8	29	4	eNOS	250	272	278	29	29	6	243	41.5
8	29	5	eNOS	250	281	288	29	29	4	252	64.75
8	29	6	eNOS	250	313	327	30	30	6	283	49.5
8	30	1	eNOS (Phospho-Ser615)	251	344	349	29	30	11	315	29
8	30	2	eNOS (Phospho-Ser615)	251	282	299	29	30	11	253	24.455
8	30	3	eNOS (Phospho-Ser615)	251	276	291	29	29	6	247	43.667
8	30	4	eNOS (Phospho-Ser615)	251	275	284	28	29	5	247	51
8	30	5	eNOS (Phospho-Ser615)	251	289	302	29	29	4	260	68.25
8	30	6	eNOS (Phospho-Ser615)	251	308	332	29	30	21	279	14.381
8	31	1	PI3-kinase p85-alpha (Phospho-Tyr607)	252	346	354	29	30	10	317	32.4
8	31	2	PI3-kinase p85-alpha (Phospho-Tyr607)	252	319	319	29	30	7	290	41.286
8	31	3	PI3-kinase p85-alpha (Phospho-Tyr607)	252	279	290	29	30	11	250	23.636
8	31	4	PI3-kinase p85-alpha (Phospho-Tyr607)	252	280	295	29	30	7	251	37.857
8	31	5	PI3-kinase p85-alpha (Phospho-Tyr607)	252	295	308	29	30	11	266	25.273
8	31	6	PI3-kinase p85-alpha (Phospho-Tyr607)	252	351	348	30	30	4	321	79.5
8	32	1	PI3-kinase p85-subunit alpha/gamma	253	230	237	30	30	6	200	34.5
8	32	2	PI3-kinase p85-subunit alpha/gamma	253	198	211	29	31	17	169	10.588
8	32	3	PI3-kinase p85-subunit alpha/gamma	253	218	225	29	29	8	189	24.5
8	32	4	PI3-kinase p85-subunit alpha/gamma	253	203	219	29	30	12	174	15.75
8	32	5	PI3-kinase p85-subunit alpha/gamma	253	212	227	29	29	5	183	39.6
8	32	6	PI3-kinase p85-subunit alpha/gamma	253	230	243	30	30	9	200	23.667
9	1	1	Abl1	254	434	444	36	36	5	398	81.6
9	1	2	Abl1	254	400	426	37	38	12	363	32.333
9	1	3	Abl1	254	453	457	37	38	6	416	69.833
9	1	4	Abl1	254	407	420	36	37	9	371	42.556
9	1	5	Abl1	254	432	426	36	37	8	396	48.625
9	1	6	Abl1	254	389	417	36	37	6	353	63.333
9	2	1	Abl1 (Phospho-Thr754/735)	255	533	552	34	37	65	499	7.923
9	2	2	Abl1 (Phospho-Thr754/735)	255	384	416	35	35	7	349	54.429
9	2	3	Abl1 (Phospho-Thr754/735)	255	362	414	35	36	5	327	75.6
9	2	4	Abl1 (Phospho-Thr754/735)	255	405	430	35	37	73	370	5.384
9	2	5	Abl1 (Phospho-Thr754/735)	255	470	480	34	34	4	436	111.5
9	2	6	Abl1 (Phospho-Thr754/735)	255	491	508	34	35	6	457	78.833
9	3	1	B-RAF	256	440	481	32	33	14	408	32
9	3	2	B-RAF	256	396	411	32	33	30	364	12.6
9	3	3	B-RAF	256	374	389	33	37	168	341	2.095
9	3	4	B-RAF	256	363	390	32	35	87	331	4.08
9	3	5	B-RAF	256	371	401	32	33	10	339	36.8
9	3	6	B-RAF	256	420	449	33	34	11	387	37.727
9	4	1	B-RAF (Phospho-Ser446)	257	620	655	33	33	5	587	124.4
9	4	2	B-RAF (Phospho-Ser446)	257	466	541	33	34	30	433	16.9
9	4	3	B-RAF (Phospho-Ser446)	257	295	325	34	36	30	261	9.633
9	4	4	B-RAF (Phospho-Ser446)	257	537	537	33	33	6	504	84
9	4	5	B-RAF (Phospho-Ser446)	257	541	550	33	34	10	508	51.6
9	4	6	B-RAF (Phospho-Ser446)	257	373	421	35	35	5	338	77.2
9	5	1	CaMK2-beta/gamma/delta	258	172	193	34	35	12	138	13.167
9	5	2	CaMK2-beta/gamma/delta	258	145	159	34	34	9	111	13.889
9	5	3	CaMK2-beta/gamma/delta	258	143	152	34	34	5	109	23.6
9	5	4	CaMK2-beta/gamma/delta	258	151	161	33	34	9	118	14.111
9	5	5	CaMK2-beta/gamma/delta	258	164	175	34	34	7	130	20.143
9	5	6	CaMK2-beta/gamma/delta	258	186	202	35	35	4	151	41.75
9	6	1	CaMK2-beta/gamma/delta (Phospho-Thr287)	259	498	513	32	33	5	466	96
9	6	2	CaMK2-beta/gamma/delta (Phospho-Thr287)	259	436	448	32	33	6	404	69.167
9	6	3	CaMK2-beta/gamma/delta (Phospho-Thr287)	259	394	442	32	34	58	362	7.034
9	6	4	CaMK2-beta/gamma/delta (Phospho-Thr287)	259	390	422	32	32	8	358	48.75
9	6	5	CaMK2-beta/gamma/delta (Phospho-Thr287)	259	417	434	32	37	249	385	1.594
9	6	6	CaMK2-beta/gamma/delta (Phospho-Thr287)	259	449	461	33	34	37	416	11.541
9	7	1	PAK1	260	279	307	32	32	5	247	55
9	7	2	PAK1	260	266	287	32	32	7	234	36.429
9	7	3	PAK1	260	265	306	32	33	7	233	39
9	7	4	PAK1	260	263	268	31	32	4	232	59
9	7	5	PAK1	260	282	283	33	34	86	249	2.895
9	7	6	PAK1	260	267	284	33	34	28	234	8.929
9	8	1	PAK1 (Phospho-Ser204)	261	339	365	31	31	4	308	83.5
9	8	2	PAK1 (Phospho-Ser204)	261	307	327	31	33	52	276	5.654
9	8	3	PAK1 (Phospho-Ser204)	261	293	316	31	32	33	262	8.606
9	8	4	PAK1 (Phospho-Ser204)	261	273	301	31	33	66	242	4.061
9	8	5	PAK1 (Phospho-Ser204)	261	311	324	31	32	12	280	24.333
9	8	6	PAK1 (Phospho-Ser204)	261	342	349	32	32	7	310	45.286
9	9	1	RSK1/2/3/4	262	501	498	32	32	6	469	77.667
9	9	2	RSK1/2/3/4	262	317	344	33	34	11	284	28.182
9	9	3	RSK1/2/3/4	262	376	399	32	33	37	344	9.892
9	9	4	RSK1/2/3/4	262	386	401	32	34	66	354	5.561
9	9	5	RSK1/2/3/4	262	340	366	32	32	7	308	47.714
9	9	6	RSK1/2/3/4	262	438	434	32	32	6	406	67
9	10	1	RSK1/2/3/4 (Phospho-Ser221/227/218/232)	263	409	439	32	33	62	377	6.548
9	10	2	RSK1/2/3/4 (Phospho-Ser221/227/218/232)	263	283	316	33	34	9	250	31.333
9	10	3	RSK1/2/3/4 (Phospho-Ser221/227/218/232)	263	381	409	32	32	9	349	41.889
9	10	4	RSK1/2/3/4 (Phospho-Ser221/227/218/232)	263	304	324	33	33	8	271	36.375
9	10	5	RSK1/2/3/4 (Phospho-Ser221/227/218/232)	263	400	414	32	32	8	368	47.75
9	10	6	RSK1/2/3/4 (Phospho-Ser221/227/218/232)	263	380	419	32	32	5	348	77.4
9	11	1	Gab2 (Phospho-Tyr643)	264	446	472	31	31	6	415	73.5
9	11	2	Gab2 (Phospho-Tyr643)	264	408	426	31	32	4	377	98.5
9	11	3	Gab2 (Phospho-Tyr643)	264	388	415	31	32	5	357	76.6
9	11	4	Gab2 (Phospho-Tyr643)	264	392	411	31	32	5	361	75.8
9	11	5	Gab2 (Phospho-Tyr643)	264	377	413	33	34	11	344	34.455
9	11	6	Gab2 (Phospho-Tyr643)	264	387	426	33	33	5	354	78.6
9	12	1	LYN	265	486	502	32	35	134	454	3.485
9	12	2	LYN	265	521	522	31	31	7	490	70.143
9	12	3	LYN	265	476	478	30	31	19	446	23.526
9	12	4	LYN	265	468	475	31	31	3	437	148
9	12	5	LYN	265	466	471	31	32	5	435	87.8
9	12	6	LYN	265	467	462	35	36	15	432	28.4
9	13	1	LYN (Phospho-Tyr507)	266	259	292	32	33	9	227	28.778
9	13	2	LYN (Phospho-Tyr507)	266	333	350	32	32	5	301	63.6
9	13	3	LYN (Phospho-Tyr507)	266	400	405	31	31	9	369	41.556
9	13	4	LYN (Phospho-Tyr507)	266	392	396	30	31	6	362	60.833
9	13	5	LYN (Phospho-Tyr507)	266	342	320	32	32	15	310	19.2
9	13	6	LYN (Phospho-Tyr507)	266	272	299	32	33	10	240	26.6
9	14	1	PLCG1	267	117	154	33	34	8	84	15
9	14	2	PLCG1	267	134	152	33	34	44	101	2.682
9	14	3	PLCG1	267	206	211	31	32	6	175	29.833
9	14	4	PLCG1	267	191	196	31	32	5	160	32.8
9	14	5	PLCG1	267	211	216	31	31	4	180	46.25
9	14	6	PLCG1	267	227	238	32	32	6	195	34.333
9	15	1	PLCG1 (Phospho-Tyr783)	268	230	232	32	33	16	198	12.438
9	15	2	PLCG1 (Phospho-Tyr783)	268	188	202	33	33	7	155	24.143
9	15	3	PLCG1 (Phospho-Tyr783)	268	192	202	33	33	5	159	33.8
9	15	4	PLCG1 (Phospho-Tyr783)	268	173	189	33	33	4	140	39
9	15	5	PLCG1 (Phospho-Tyr783)	268	194	204	33	33	5	161	34.2
9	15	6	PLCG1 (Phospho-Tyr783)	268	202	215	34	35	50	168	3.6
9	16	1	CBL (Phospho-Tyr700)	269	394	429	31	31	10	363	39.8
9	16	2	CBL (Phospho-Tyr700)	269	386	397	32	32	14	354	26.071
9	16	3	CBL (Phospho-Tyr700)	269	387	379	32	32	14	355	24.786
9	16	4	CBL (Phospho-Tyr700)	269	353	359	32	32	4	321	81.75
9	16	5	CBL (Phospho-Tyr700)	269	277	302	32	32	6	245	45
9	16	6	CBL (Phospho-Tyr700)	269	396	399	32	33	5	364	73.2
9	17	1	FGFR1	270	341	353	30	32	34	311	9.441
9	17	2	FGFR1	270	290	321	30	31	23	260	12.609
9	17	3	FGFR1	270	289	307	31	33	101	258	2.713
9	17	4	FGFR1	270	259	307	30	33	101	229	2.713
9	17	5	FGFR1	270	312	328	30	31	17	282	17.471
9	17	6	FGFR1	270	336	345	31	31	6	305	52.333
9	18	1	FGFR1 (Phospho-Tyr654)	271	300	331	30	31	8	270	37.5
9	18	2	FGFR1 (Phospho-Tyr654)	271	273	289	31	32	41	242	6.268
9	18	3	FGFR1 (Phospho-Tyr654)	271	274	281	31	31	11	243	22.727
9	18	4	FGFR1 (Phospho-Tyr654)	271	261	276	30	30	4	231	61.5
9	18	5	FGFR1 (Phospho-Tyr654)	271	264	288	30	31	5	234	51.4
9	18	6	FGFR1 (Phospho-Tyr654)	271	281	307	31	31	4	250	69
9	19	1	Lamin A/C	272	198	212	32	34	99	166	1.798
9	19	2	Lamin A/C	272	190	203	32	33	10	158	17
9	19	3	Lamin A/C	272	176	196	32	32	5	144	32.8
9	19	4	Lamin A/C	272	173	207	32	32	5	141	35
9	19	5	Lamin A/C	272	197	207	32	33	7	165	24.857
9	19	6	Lamin A/C	272	207	221	32	32	5	175	37.8
9	20	1	Lamin A/C (Phospho-Ser392)	273	377	402	32	32	6	345	61.667
9	20	2	Lamin A/C (Phospho-Ser392)	273	503	484	32	32	7	471	64.571
9	20	3	Lamin A/C (Phospho-Ser392)	273	254	275	32	32	7	222	34.714
9	20	4	Lamin A/C (Phospho-Ser392)	273	430	421	32	34	10	398	38.7
9	20	5	Lamin A/C (Phospho-Ser392)	273	298	316	32	32	7	266	40.571
9	20	6	Lamin A/C (Phospho-Ser392)	273	485	480	31	32	9	454	49.778
9	21	1	MITF	274	190	196	32	32	10	158	16.4
9	21	2	MITF	274	162	181	32	32	21	130	7.095
9	21	3	MITF	274	169	178	32	32	6	137	24.333
9	21	4	MITF	274	179	186	32	33	29	147	5.276
9	21	5	MITF	274	175	187	32	32	5	143	31
9	21	6	MITF	274	191	201	32	32	9	159	18.778
9	22	1	MITF (Phospho-Ser73)	275	280	336	31	33	14	249	21.643
9	22	2	MITF (Phospho-Ser73)	275	382	374	31	32	21	351	16.286
9	22	3	MITF (Phospho-Ser73)	275	387	384	32	33	7	355	50.143
9	22	4	MITF (Phospho-Ser73)	275	322	337	32	32	4	290	76.25
9	22	5	MITF (Phospho-Ser73)	275	281	315	32	32	6	249	47.167
9	22	6	MITF (Phospho-Ser73)	275	394	393	32	32	11	362	32.818
9	23	1	PPAR-gamma	276	216	227	32	33	7	184	27.714
9	23	2	PPAR-gamma	276	189	205	32	32	6	157	28.833
9	23	3	PPAR-gamma	276	187	210	32	33	6	155	29.5
9	23	4	PPAR-gamma	276	192	206	32	32	4	160	43.5
9	23	5	PPAR-gamma	276	203	221	32	33	11	171	17.091
9	23	6	PPAR-gamma	276	221	247	32	33	12	189	17.833
9	24	1	PPAR-gamma (Phospho-Ser112)	277	379	377	31	32	5	348	69
9	24	2	PPAR-gamma (Phospho-Ser112)	277	419	423	31	31	13	388	30.154
9	24	3	PPAR-gamma (Phospho-Ser112)	277	376	374	32	32	4	344	85.5
9	24	4	PPAR-gamma (Phospho-Ser112)	277	270	310	31	32	5	239	55.6
9	24	5	PPAR-gamma (Phospho-Ser112)	277	387	396	30	31	4	357	91.25
9	24	6	PPAR-gamma (Phospho-Ser112)	277	483	472	31	32	6	452	73.333
9	25	1	PP1 alpha	278	185	187	31	33	53	154	2.906
9	25	2	PP1 alpha	278	170	171	30	32	53	140	2.623
9	25	3	PP1 alpha	278	163	174	30	31	8	133	17.875
9	25	4	PP1 alpha	278	167	177	30	30	6	137	24.5
9	25	5	PP1 alpha	278	173	177	30	30	4	143	36.75
9	25	6	PP1 alpha	278	182	202	32	32	7	150	24.286
9	26	1	PP1 alpha (Phospho-Thr320)	279	367	373	30	30	4	337	85.75
9	26	2	PP1 alpha (Phospho-Thr320)	279	332	336	30	31	31	302	9.839
9	26	3	PP1 alpha (Phospho-Thr320)	279	329	334	30	30	4	299	76
9	26	4	PP1 alpha (Phospho-Thr320)	279	312	322	30	30	4	282	73
9	26	5	PP1 alpha (Phospho-Thr320)	279	341	340	30	30	6	311	51.667
9	26	6	PP1 alpha (Phospho-Thr320)	279	397	372	30	31	7	367	48.714
9	27	1	Interferon-alpha/beta receptor alpha chain	280	207	219	31	32	39	176	4.795
9	27	2	Interferon-alpha/beta receptor alpha chain	280	184	195	31	33	39	153	4.154
9	27	3	Interferon-alpha/beta receptor alpha chain	280	187	193	31	32	8	156	20.125
9	27	4	Interferon-alpha/beta receptor alpha chain	280	181	194	31	31	5	150	32.6
9	27	5	Interferon-alpha/beta receptor alpha chain	280	196	210	31	32	8	165	22.25
9	27	6	Interferon-alpha/beta receptor alpha chain	280	227	238	31	31	4	196	51.75
9	28	1	Interferon-gamma receptor alpha (Phospho-Tyr457)	281	217	231	31	32	10	186	19.9
9	28	2	Interferon-gamma receptor alpha (Phospho-Tyr457)	281	180	196	31	32	9	149	18.222
9	28	3	Interferon-gamma receptor alpha (Phospho-Tyr457)	281	176	198	32	33	29	144	5.69
9	28	4	Interferon-gamma receptor alpha (Phospho-Tyr457)	281	192	212	31	31	5	161	36.2
9	28	5	Interferon-gamma receptor alpha (Phospho-Tyr457)	281	199	232	31	32	28	168	7.143
9	28	6	Interferon-gamma receptor alpha (Phospho-Tyr457)	281	251	274	31	32	8	220	30.25
9	29	1	PDGFR beta	282	143	158	30	32	72	113	1.75
9	29	2	PDGFR beta	282	137	146	30	31	16	107	7.188
9	29	3	PDGFR beta	282	136	146	30	32	29	106	3.931
9	29	4	PDGFR beta	282	149	163	30	31	9	119	14.667
9	29	5	PDGFR beta	282	153	161	30	31	16	123	8.125
9	29	6	PDGFR beta	282	209	223	31	31	4	178	48
9	30	1	PDGFR beta (Phospho-Tyr1021)	283	361	372	28	29	4	333	85.75
9	30	2	PDGFR beta (Phospho-Tyr1021)	283	326	336	29	29	4	297	76.75
9	30	3	PDGFR beta (Phospho-Tyr1021)	283	294	319	29	29	8	265	36.25
9	30	4	PDGFR beta (Phospho-Tyr1021)	283	319	328	28	29	6	291	49.833
9	30	5	PDGFR beta (Phospho-Tyr1021)	283	336	342	28	29	4	308	78.25
9	30	6	PDGFR beta (Phospho-Tyr1021)	283	371	383	30	30	5	341	70.6
9	31	1	FADD (Phospho-Ser194)	284	366	385	29	30	13	337	27.308
9	31	2	FADD (Phospho-Ser194)	284	294	316	29	30	19	265	15.053
9	31	3	FADD (Phospho-Ser194)	284	304	324	29	29	7	275	42.143
9	31	4	FADD (Phospho-Ser194)	284	299	324	29	30	25	270	11.76
9	31	5	FADD (Phospho-Ser194)	284	301	337	29	29	23	272	13.391
9	31	6	FADD (Phospho-Ser194)	284	364	392	30	30	5	334	72.4
9	32	1	BLNK	285	531	561	29	29	3	502	177.333
9	32	2	BLNK	285	431	446	29	30	18	402	23.111
9	32	3	BLNK	285	400	431	30	31	15	370	26.667
9	32	4	BLNK	285	403	429	29	30	17	374	23.471
9	32	5	BLNK	285	417	422	29	30	8	388	49
9	32	6	BLNK	285	505	510	30	30	4	475	120
10	1	1	BLNK (Phospho-Tyr96)	286	530	547	36	38	21	494	24.238
10	1	2	BLNK (Phospho-Tyr96)	286	613	642	36	36	5	577	121.2
10	1	3	BLNK (Phospho-Tyr96)	286	548	554	36	36	7	512	74
10	1	4	BLNK (Phospho-Tyr96)	286	502	518	35	36	5	467	96.4
10	1	5	BLNK (Phospho-Tyr96)	286	526	548	36	40	134	490	3.791
10	1	6	BLNK (Phospho-Tyr96)	286	596	585	36	39	133	560	4.105
10	2	1	IL-10R-alpha	287	312	335	34	35	11	278	27.273
10	2	2	IL-10R-alpha	287	261	283	34	34	8	227	31.125
10	2	3	IL-10R-alpha	287	270	290	33	34	8	237	32
10	2	4	IL-10R-alpha	287	264	282	34	34	10	230	24.8
10	2	5	IL-10R-alpha	287	314	319	35	36	5	279	56.6
10	2	6	IL-10R-alpha	287	377	386	36	37	13	341	26.846
10	3	1	IL-10R-alpha (Phospho-Tyr496)	288	505	514	36	36	7	469	68.286
10	3	2	IL-10R-alpha (Phospho-Tyr496)	288	336	359	34	35	6	302	54
10	3	3	IL-10R-alpha (Phospho-Tyr496)	288	452	435	34	35	7	418	57.143
10	3	4	IL-10R-alpha (Phospho-Tyr496)	288	408	423	35	36	7	373	55.286
10	3	5	IL-10R-alpha (Phospho-Tyr496)	288	402	423	36	37	10	366	38.6
10	3	6	IL-10R-alpha (Phospho-Tyr496)	288	494	492	35	35	7	459	65.286
10	4	1	IL-4R/CD124	289	401	421	36	37	12	365	32
10	4	2	IL-4R/CD124	289	249	311	33	35	17	216	16.235
10	4	3	IL-4R/CD124	289	337	381	33	34	11	304	31.545
10	4	4	IL-4R/CD124	289	292	323	33	33	4	259	72.5
10	4	5	IL-4R/CD124	289	372	378	36	36	4	336	85.5
10	4	6	IL-4R/CD124	289	542	524	34	35	8	508	61.125
10	5	1	IL-4R/CD124 (Phospho-Tyr497)	290	396	441	36	38	21	360	19.19
10	5	2	IL-4R/CD124 (Phospho-Tyr497)	290	511	504	34	35	6	477	78.167
10	5	3	IL-4R/CD124 (Phospho-Tyr497)	290	393	420	34	34	5	359	77.2
10	5	4	IL-4R/CD124 (Phospho-Tyr497)	290	382	396	33	34	10	349	36.2
10	5	5	IL-4R/CD124 (Phospho-Tyr497)	290	477	477	36	38	26	441	16.885
10	5	6	IL-4R/CD124 (Phospho-Tyr497)	290	503	515	36	36	6	467	79.833
10	6	1	Bax	291	183	211	32	33	11	151	16.182
10	6	2	Bax	291	163	176	32	33	14	131	10.214
10	6	3	Bax	291	155	186	31	33	15	124	10.2
10	6	4	Bax	291	161	175	31	33	56	130	2.536
10	6	5	Bax	291	171	181	32	33	9	139	16.444
10	6	6	Bax	291	176	199	32	33	13	144	12.769
10	7	1	BAX (Phospho-Thr167)	292	286	305	32	32	6	254	45.5
10	7	2	BAX (Phospho-Thr167)	292	255	266	31	31	13	224	18.077
10	7	3	BAX (Phospho-Thr167)	292	252	254	31	32	57	221	3.895
10	7	4	BAX (Phospho-Thr167)	292	255	265	31	31	11	224	21.273
10	7	5	BAX (Phospho-Thr167)	292	250	266	32	34	81	218	2.864
10	7	6	BAX (Phospho-Thr167)	292	303	315	32	33	7	271	40.286
10	8	1	PLK1	293	188	229	32	34	30	156	6.5
10	8	2	PLK1	293	170	182	32	33	15	138	9.933
10	8	3	PLK1	293	162	172	32	35	88	130	1.557
10	8	4	PLK1	293	156	165	32	33	13	124	10.154
10	8	5	PLK1	293	192	198	33	34	16	159	10.25
10	8	6	PLK1	293	223	251	33	33	9	190	24.222
10	9	1	PLK1 (Phospho-Thr210)	294	242	277	33	34	13	209	18.692
10	9	2	PLK1 (Phospho-Thr210)	294	210	244	33	34	16	177	13.125
10	9	3	PLK1 (Phospho-Thr210)	294	230	250	33	33	5	197	43.4
10	9	4	PLK1 (Phospho-Thr210)	294	240	261	33	38	216	207	1.032
10	9	5	PLK1 (Phospho-Thr210)	294	238	262	34	36	28	204	8.071
10	9	6	PLK1 (Phospho-Thr210)	294	272	283	33	34	6	239	41.5
10	10	1	TGFBR1	295	396	427	32	33	34	364	11.588
10	10	2	TGFBR1	295	373	380	32	34	14	341	24.714
10	10	3	TGFBR1	295	372	383	34	34	6	338	58.167
10	10	4	TGFBR1	295	384	381	35	41	216	349	1.574
10	10	5	TGFBR1	295	357	375	35	36	16	322	21.188
10	10	6	TGFBR1	295	364	360	34	36	12	330	27
10	11	1	TGFBR2	296	485	476	38	42	32	447	13.563
10	11	2	TGFBR2	296	450	430	34	36	25	416	15.76
10	11	3	TGFBR2	296	563	554	33	34	8	530	65
10	11	4	TGFBR2	296	388	407	32	33	6	356	62.333
10	11	5	TGFBR2	296	485	487	35	36	9	450	50.111
10	11	6	TGFBR2	296	614	609	32	34	28	582	20.536
10	12	1	Fos	297	361	379	34	37	16	327	21.375
10	12	2	Fos	297	311	328	32	33	25	279	11.8
10	12	3	Fos	297	284	308	30	31	9	254	30.778
10	12	4	Fos	297	319	328	31	32	21	288	14.095
10	12	5	Fos	297	330	348	33	34	10	297	31.4
10	12	6	Fos	297	358	362	32	34	33	326	9.939
10	13	1	SREBP-1	298	361	380	32	33	12	329	28.917
10	13	2	SREBP-1	298	305	318	32	35	83	273	3.41
10	13	3	SREBP-1	298	328	330	31	35	92	297	3.207
10	13	4	SREBP-1	298	323	332	32	33	14	291	21.357
10	13	5	SREBP-1	298	334	343	34	35	12	300	25.667
10	13	6	SREBP-1	298	384	393	33	33	14	351	25.714
10	14	1	Caspase 3	299	247	250	32	33	8	215	27.125
10	14	2	Caspase 3	299	218	227	32	34	21	186	9.19
10	14	3	Caspase 3	299	209	220	32	32	8	177	23.5
10	14	4	Caspase 3	299	224	237	33	34	19	191	10.684
10	14	5	Caspase 3	299	245	244	33	34	8	212	26.25
10	14	6	Caspase 3	299	266	263	32	33	9	234	25.556
10	15	1	Beclin-1	300	900	916	34	34	16	866	55.125
10	15	2	Beclin-1	300	837	834	33	39	60	804	13.25
10	15	3	Beclin-1	300	838	819	33	40	81	805	9.617
10	15	4	Beclin-1	300	894	863	34	40	69	860	11.928
10	15	5	Beclin-1	300	891	878	33	35	21	858	40.143
10	15	6	Beclin-1	300	954	950	33	34	20	921	45.8
10	16	1	WNT1	301	199	206	34	35	30	165	5.7
10	16	2	WNT1	301	175	183	33	34	5	142	29.8
10	16	3	WNT1	301	175	183	33	34	6	142	24.833
10	16	4	WNT1	301	183	189	35	35	6	148	25.667
10	16	5	WNT1	301	194	201	34	35	8	160	20.75
10	16	6	WNT1	301	222	226	33	34	11	189	17.455
10	17	1	VDAC1	302	217	225	32	32	7	185	27.571
10	17	2	VDAC1	302	201	205	31	32	6	170	28.833
10	17	3	VDAC1	302	189	198	32	37	269	157	0.599
10	17	4	VDAC1	302	198	202	32	33	7	166	24.143
10	17	5	VDAC1	302	210	214	33	33	8	177	22.625
10	17	6	VDAC1	302	235	241	33	34	10	202	20.7
10	18	1	COX41	303	129	153	31	32	20	98	6.05
10	18	2	COX41	303	129	145	30	33	35	99	3.2
10	18	3	COX41	303	112	140	30	33	26	82	4.115
10	18	4	COX41	303	125	147	30	33	26	95	4.385
10	18	5	COX41	303	130	145	31	33	27	99	4.148
10	18	6	COX41	303	173	185	31	32	24	142	6.375
10	19	1	Beta actin	304	433	454	32	34	18	401	23.333
10	19	2	Beta actin	304	401	416	32	34	36	369	10.611
10	19	3	Beta actin	304	391	400	32	33	14	359	26.214
10	19	4	Beta actin	304	411	417	32	34	37	379	10.351
10	19	5	Beta actin	304	405	421	32	33	10	373	38.8
10	19	6	Beta actin	304	460	473	32	33	6	428	73.333
10	20	1	Negative control	N	171	201	32	33	10	139	16.8
10	20	2	Negative control	N	171	186	32	34	56	139	2.714
10	20	3	Negative control	N	155	189	32	32	7	123	22.429
10	20	4	Negative control	N	166	189	32	33	32	134	4.875
10	20	5	Negative control	N	185	215	33	33	7	152	26
10	20	6	Negative control	N	192	206	32	33	15	160	11.533
10	21	1	Negative control	N	189	224	32	33	10	157	19.1
10	21	2	Negative control	N	173	211	32	33	6	141	29.667
10	21	3	Negative control	N	157	200	32	32	7	125	24
10	21	4	Negative control	N	173	208	32	33	7	141	25
10	21	5	Negative control	N	202	228	33	33	4	169	48.75
10	21	6	Negative control	N	185	196	32	32	4	153	41
10	22	1	Negative control	N	188	222	32	34	20	156	9.4
10	22	2	Negative control	N	182	226	32	33	6	150	32.167
10	22	3	Negative control	N	165	209	32	32	5	133	35.4
10	22	4	Negative control	N	192	226	32	32	5	160	38.8
10	22	5	Negative control	N	198	266	32	33	4	166	58.25
10	22	6	Negative control	N	173	184	32	32	5	141	30.4
10	23	1	Negative control	N	202	210	32	32	4	170	44.5
10	23	2	Negative control	N	196	221	32	105	1762	164	0.066
10	23	3	Negative control	N	197	217	32	33	18	165	10.222
10	23	4	Negative control	N	205	221	32	32	8	173	23.625
10	23	5	Negative control	N	178	188	32	33	7	146	22.143
10	23	6	Negative control	N	187	198	32	32	7	155	23.714
10	24	1	Empty	E	30	31	31	31	5	-1	0
10	24	2	Empty	E	31	31	31	41	454	0	-0.022
10	24	3	Empty	E	30	31	30	30	3	0	0.333
10	24	4	Empty	E	30	30	31	31	3	-1	-0.333
10	24	5	Empty	E	31	31	31	32	19	0	-0.053
10	24	6	Empty	E	31	31	31	32	17	0	-0.059
10	25	1	Empty	E	30	30	30	31	3	0	-0.333
10	25	2	Empty	E	31	31	30	31	4	1	0
10	25	3	Empty	E	30	30	30	30	4	0	0
10	25	4	Empty	E	30	54	30	31	3	0	7.667
10	25	5	Empty	E	31	31	31	31	12	0	0
10	25	6	Empty	E	31	31	31	31	6	0	0
10	26	1	Empty	E	30	30	30	31	3	0	-0.333
10	26	2	Empty	E	30	30	30	31	6	0	-0.167
10	26	3	Empty	E	30	30	30	30	3	0	0
10	26	4	Empty	E	30	30	30	30	3	0	0
10	26	5	Empty	E	31	31	31	31	3	0	0
10	26	6	Empty	E	31	31	30	30	5	1	0.2
10	27	1	Empty	E	31	31	30	31	4	1	0
10	27	2	Empty	E	31	31	31	31	3	0	0
10	27	3	Empty	E	31	31	30	30	7	1	0.143
10	27	4	Empty	E	30	31	30	33	136	0	-0.015
10	27	5	Empty	E	30	31	31	33	136	-1	-0.015
10	27	6	Empty	E	31	31	30	30	3	1	0.333
10	28	1	Empty	E	30	31	30	31	7	0	0
10	28	2	Empty	E	30	31	30	31	4	0	0
10	28	3	Empty	E	30	30	30	30	3	0	0
10	28	4	Empty	E	30	30	30	30	4	0	0
10	28	5	Empty	E	31	31	31	31	3	0	0
10	28	6	Empty	E	30	30	30	30	3	0	0
10	29	1	Empty	E	30	32	30	30	7	0	0.286
10	29	2	Empty	E	31	31	30	30	3	1	0.333
10	29	3	Empty	E	30	30	30	30	6	0	0
10	29	4	Empty	E	30	30	30	30	5	0	0
10	29	5	Empty	E	31	31	31	31	5	0	0
10	29	6	Empty	E	31	31	30	30	3	1	0.333
10	30	1	Empty	E	30	30	30	30	7	0	0
10	30	2	Empty	E	30	30	30	30	7	0	0
10	30	3	Empty	E	29	29	29	30	4	0	-0.25
10	30	4	Empty	E	30	31	30	30	3	0	0.333
10	30	5	Empty	E	30	31	30	30	3	0	0.333
10	30	6	Empty	E	29	30	30	30	6	-1	0
10	31	1	Empty	E	30	30	30	30	3	0	0
10	31	2	Empty	E	29	30	30	30	9	-1	0
10	31	3	Empty	E	29	29	29	29	3	0	0
10	31	4	Empty	E	29	29	30	30	8	-1	-0.125
10	31	5	Empty	E	30	30	30	30	3	0	0
10	31	6	Empty	E	29	29	29	29	3	0	0
10	32	1	Position Marker	P	12571	14231	31	50	334	12540	42.458
10	32	2	Position Marker	P	13082	13662	31	159	1589	13051	8.498
10	32	3	Position Marker	P	12168	12558	30	145	1349	12138	9.202
10	32	4	Position Marker	P	11569	11928	30	171	1632	11539	7.204
10	32	5	Position Marker	P	11472	11905	30	69	647	11442	18.294
10	32	6	Position Marker	P	10511	11014	30	75	734	10481	14.903

## Sheet: MPX
Block	Column	Row	Name	ID	F532 Median	F532 Mean	B532 Median	B532 Mean	B532 SD	F635 Median - B635 Median	SNR 532
1	1	1	Position Marker	P	6734	6671	39	41	34	6695	195
1	1	2	Position Marker	P	6612	6604	40	45	103	6572	63.68
1	1	3	Position Marker	P	6998	6839	41	46	68	6957	99.897
1	1	4	Position Marker	P	6604	6831	40	42	51	6564	133.118
1	1	5	Position Marker	P	6569	6504	41	47	100	6528	64.57
1	1	6	Position Marker	P	6135	6319	42	59	248	6093	25.242
1	2	1	Empty	E	41	42	40	41	21	1	0.048
1	2	2	Empty	E	40	41	40	41	9	0	0
1	2	3	Empty	E	40	41	41	43	56	-1	-0.036
1	2	4	Empty	E	41	104	40	45	244	1	0.242
1	2	5	Empty	E	43	43	41	42	61	2	0.016
1	2	6	Empty	E	41	43	42	42	9	-1	0.111
1	3	1	Empty	E	45	46	42	44	47	3	0.043
1	3	2	Empty	E	41	41	42	44	24	-1	-0.125
1	3	3	Empty	E	41	41	42	44	30	-1	-0.1
1	3	4	Empty	E	42	44	42	42	17	0	0.118
1	3	5	Empty	E	41	41	42	42	21	-1	-0.048
1	3	6	Empty	E	40	40	41	42	62	-1	-0.032
1	4	1	Tubulin-b	1	341	339	45	48	58	296	5.017
1	4	2	Tubulin-b	1	323	318	46	47	21	277	12.905
1	4	3	Tubulin-b	1	316	325	47	48	7	269	39.571
1	4	4	Tubulin-b	1	307	294	47	49	21	260	11.667
1	4	5	Tubulin-b	1	296	306	46	46	10	250	26
1	4	6	Tubulin-b	1	322	326	44	44	5	278	56.4
1	5	1	GAPDH	2	367	462	43	48	81	324	5.111
1	5	2	GAPDH	2	312	391	43	47	37	269	9.297
1	5	3	GAPDH	2	359	421	43	46	29	316	12.931
1	5	4	GAPDH	2	216	305	43	46	31	173	8.355
1	5	5	GAPDH	2	215	330	43	47	42	172	6.738
1	5	6	GAPDH	2	285	354	42	43	9	243	34.556
1	6	1	GSK3 alpha/beta (Phospho-Tyr216/279)	3	458	428	42	43	23	416	16.739
1	6	2	GSK3 alpha/beta (Phospho-Tyr216/279)	3	356	351	43	44	14	313	21.929
1	6	3	GSK3 alpha/beta (Phospho-Tyr216/279)	3	348	336	43	44	7	305	41.714
1	6	4	GSK3 alpha/beta (Phospho-Tyr216/279)	3	352	342	42	43	9	310	33.222
1	6	5	GSK3 alpha/beta (Phospho-Tyr216/279)	3	331	325	42	43	10	289	28.2
1	6	6	GSK3 alpha/beta (Phospho-Tyr216/279)	3	380	374	42	44	86	338	3.837
1	7	1	GSK3 beta	4	187	200	38	40	32	149	5
1	7	2	GSK3 beta	4	138	172	38	39	12	100	11.083
1	7	3	GSK3 beta	4	146	167	40	41	23	106	5.478
1	7	4	GSK3 beta	4	142	170	41	41	9	101	14.333
1	7	5	GSK3 beta	4	119	150	39	40	5	80	22
1	7	6	GSK3 beta	4	178	185	39	39	25	139	5.84
1	8	1	GSK3 beta (Phospho-Ser9)	5	211	232	35	36	28	176	7
1	8	2	GSK3 beta (Phospho-Ser9)	5	188	198	35	36	4	153	40.5
1	8	3	GSK3 beta (Phospho-Ser9)	5	167	180	37	37	9	130	15.889
1	8	4	GSK3 beta (Phospho-Ser9)	5	173	205	38	39	6	135	27.667
1	8	5	GSK3 beta (Phospho-Ser9)	5	171	183	40	40	5	131	28.6
1	8	6	GSK3 beta (Phospho-Ser9)	5	207	207	40	41	5	167	33.2
1	9	1	c-Jun	6	267	287	37	38	9	230	27.667
1	9	2	c-Jun	6	202	216	39	39	7	163	25.286
1	9	3	c-Jun	6	211	215	39	59	775	172	0.201
1	9	4	c-Jun	6	209	202	39	40	13	170	12.462
1	9	5	c-Jun	6	198	200	39	40	5	159	32
1	9	6	c-Jun	6	229	239	41	44	85	188	2.294
1	10	1	c-Jun (Phospho-Ser73)	7	469	435	38	40	65	431	6.077
1	10	2	c-Jun (Phospho-Ser73)	7	297	291	39	39	5	258	50.4
1	10	3	c-Jun (Phospho-Ser73)	7	347	332	39	39	13	308	22.538
1	10	4	c-Jun (Phospho-Ser73)	7	345	321	39	40	32	306	8.781
1	10	5	c-Jun (Phospho-Ser73)	7	326	324	39	40	21	287	13.524
1	10	6	c-Jun (Phospho-Ser73)	7	377	358	40	49	241	337	1.282
1	11	1	Elk1	8	287	302	38	38	7	249	37.714
1	11	2	Elk1	8	251	264	38	42	199	213	1.116
1	11	3	Elk1	8	222	232	38	42	199	184	0.955
1	11	4	Elk1	8	237	239	39	39	9	198	22.222
1	11	5	Elk1	8	233	236	38	39	13	195	15.154
1	11	6	Elk1	8	253	268	40	51	357	213	0.608
1	12	1	Elk1 (Phospho-Ser383)	9	548	702	40	40	5	508	132.4
1	12	2	Elk1 (Phospho-Ser383)	9	523	651	40	40	5	483	122.2
1	12	3	Elk1 (Phospho-Ser383)	9	317	344	39	41	17	278	17.824
1	12	4	Elk1 (Phospho-Ser383)	9	486	541	40	41	16	446	31.25
1	12	5	Elk1 (Phospho-Ser383)	9	338	542	41	41	5	297	100.2
1	12	6	Elk1 (Phospho-Ser383)	9	224	294	41	54	362	183	0.663
1	13	1	PDK	10	266	289	39	40	8	227	31.125
1	13	2	PDK1	10	222	242	40	41	6	182	33.5
1	13	3	PDK1	10	202	206	40	41	16	162	10.313
1	13	4	PDK1	10	207	227	41	42	14	166	13.214
1	13	5	PDK1	10	201	210	41	45	125	160	1.32
1	13	6	PDK1	10	243	248	40	41	6	203	34.5
1	14	1	PDK1 (Phospho-Ser241)	11	388	373	42	49	264	346	1.227
1	14	2	PDK1 (Phospho-Ser241)	11	325	303	42	48	213	283	1.197
1	14	3	PDK1 (Phospho-Ser241)	11	307	293	43	46	122	264	2.025
1	14	4	PDK1 (Phospho-Ser241)	11	320	292	43	43	9	277	27.667
1	14	5	PDK1 (Phospho-Ser241)	11	306	284	42	45	106	264	2.255
1	14	6	PDK1 (Phospho-Ser241)	11	347	330	40	53	665	307	0.417
1	15	1	Raf1	12	258	267	41	42	33	217	6.818
1	15	2	Raf1	12	204	213	42	43	15	162	11.333
1	15	3	Raf1	12	193	199	43	45	121	150	1.273
1	15	4	Raf1	12	179	179	42	43	9	137	15.111
1	15	5	Raf1	12	187	194	41	42	6	146	25.333
1	15	6	Raf1	12	203	208	40	41	15	163	11.133
1	16	1	Raf1 (Phospho-Ser259)	13	547	527	43	45	15	504	32.133
1	16	2	Raf1 (Phospho-Ser259)	13	445	422	43	44	23	402	16.435
1	16	3	Raf1 (Phospho-Ser259)	13	426	408	42	43	13	384	28.077
1	16	4	Raf1 (Phospho-Ser259)	13	428	401	42	43	12	386	29.833
1	16	5	Raf1 (Phospho-Ser259)	13	410	376	42	42	5	368	66.8
1	16	6	Raf1 (Phospho-Ser259)	13	444	415	40	52	653	404	0.556
1	17	1	NFkB-p100/p52	14	281	283	41	43	11	240	21.818
1	17	2	NFkB-p100/p52	14	232	239	41	42	26	191	7.577
1	17	3	NFkB-p100/p52	14	226	233	41	41	13	185	14.769
1	17	4	NFkB-p100/p52	14	217	224	41	42	13	176	14
1	17	5	NFkB-p100/p52	14	226	230	41	42	52	185	3.615
1	17	6	NFkB-p100/p52	14	239	259	39	41	23	200	9.478
1	18	1	NFkB-p100/p52 (Phospho-Ser865)	15	450	423	40	41	5	410	76.4
1	18	2	NFkB-p100/p52 (Phospho-Ser865)	15	276	279	41	42	32	235	7.406
1	18	3	NFkB-p100/p52 (Phospho-Ser865)	15	277	278	40	41	30	237	7.9
1	18	4	NFkB-p100/p52 (Phospho-Ser865)	15	268	261	40	41	11	228	20
1	18	5	NFkB-p100/p52 (Phospho-Ser865)	15	352	322	40	41	23	312	12.217
1	18	6	NFkB-p100/p52 (Phospho-Ser865)	15	374	354	39	43	106	335	2.934
1	19	1	NFkB-p105/p50	16	647	619	40	43	78	607	7.385
1	19	2	NFkB-p105/p50	16	538	544	40	41	10	498	50.3
1	19	3	NFkB-p105/p50	16	544	533	40	41	12	504	41
1	19	4	NFkB-p105/p50	16	568	539	41	42	18	527	27.611
1	19	5	NFkB-p105/p50	16	527	531	39	40	8	488	61.375
1	19	6	NFkB-p105/p50	16	585	561	38	45	329	547	1.568
1	20	1	NFkB-p105/p50 (Phospho-Ser337)	17	562	539	40	40	5	522	99.8
1	20	2	NFkB-p105/p50 (Phospho-Ser337)	17	258	286	40	41	14	218	17.5
1	20	3	NFkB-p105/p50 (Phospho-Ser337)	17	451	428	40	41	4	411	96.75
1	20	4	NFkB-p105/p50 (Phospho-Ser337)	17	330	332	40	41	21	290	13.857
1	20	5	NFkB-p105/p50 (Phospho-Ser337)	17	280	304	39	40	9	241	29.333
1	20	6	NFkB-p105/p50 (Phospho-Ser337)	17	465	430	38	44	329	427	1.173
1	21	1	JunB	18	222	234	38	38	5	184	39.2
1	21	2	JunB	18	182	181	38	39	13	144	10.923
1	21	3	JunB	18	181	181	39	39	11	142	12.909
1	21	4	JunB	18	182	194	38	39	14	144	11.071
1	21	5	JunB	18	176	183	37	37	6	139	24.333
1	21	6	JunB	18	189	200	37	37	5	152	32.6
1	22	1	JunB (Phospho-Ser259)	19	396	376	39	39	8	357	42.125
1	22	2	JunB (Phospho-Ser259)	19	322	309	40	40	10	282	26.9
1	22	3	JunB (Phospho-Ser259)	19	311	300	39	42	106	272	2.434
1	22	4	JunB (Phospho-Ser259)	19	299	292	39	39	8	260	31.625
1	22	5	JunB (Phospho-Ser259)	19	288	288	38	38	4	250	62.5
1	22	6	JunB (Phospho-Ser259)	19	348	349	37	38	23	311	13.522
1	23	1	ATF2	20	245	258	38	43	202	207	1.064
1	23	2	ATF2	20	209	213	39	39	6	170	29
1	23	3	ATF2	20	221	217	39	41	48	182	3.667
1	23	4	ATF2	20	204	206	38	48	581	166	0.272
1	23	5	ATF2	20	189	196	37	47	581	152	0.256
1	23	6	ATF2	20	208	215	37	37	9	171	19.778
1	24	1	ATF2 (Phospho-Ser62/44)	21	495	455	40	45	256	455	1.602
1	24	2	ATF2 (Phospho-Ser62/44)	21	334	327	39	41	24	295	11.917
1	24	3	ATF2 (Phospho-Ser62/44)	21	330	328	39	41	56	291	5.125
1	24	4	ATF2 (Phospho-Ser62/44)	21	219	251	38	39	13	181	16.308
1	24	5	ATF2 (Phospho-Ser62/44)	21	360	337	39	40	35	321	8.486
1	24	6	ATF2 (Phospho-Ser62/44)	21	334	326	37	38	20	297	14.4
1	25	1	STAT1	22	290	287	39	55	537	251	0.432
1	25	2	STAT1	22	267	262	40	42	45	227	4.889
1	25	3	STAT1	22	225	228	40	40	5	185	37.6
1	25	4	STAT1	22	202	211	39	40	16	163	10.688
1	25	5	STAT1	22	204	203	38	39	5	166	32.8
1	25	6	STAT1	22	226	227	37	38	27	189	7
1	26	1	STAT1 (Phospho-Tyr701)	23	285	283	37	54	549	248	0.417
1	26	2	STAT1 (Phospho-Tyr701)	23	255	257	38	39	18	217	12.111
1	26	3	STAT1 (Phospho-Tyr701)	23	243	242	38	38	5	205	40.8
1	26	4	STAT1 (Phospho-Tyr701)	23	232	233	37	38	16	195	12.188
1	26	5	STAT1 (Phospho-Tyr701)	23	228	233	36	39	129	192	1.504
1	26	6	STAT1 (Phospho-Tyr701)	23	237	240	36	37	52	201	3.904
1	27	1	STAT3	24	242	247	38	38	8	204	26.125
1	27	2	STAT3	24	218	218	38	39	8	180	22.375
1	27	3	STAT3	24	207	207	38	39	14	169	12
1	27	4	STAT3	24	196	203	37	37	6	159	27.667
1	27	5	STAT3	24	201	199	37	37	4	164	40.5
1	27	6	STAT3	24	208	219	36	37	10	172	18.2
1	28	1	STAT3 (Phospho-Tyr705)	25	329	378	38	39	11	291	30.818
1	28	2	STAT3 (Phospho-Tyr705)	25	280	324	38	39	5	242	57
1	28	3	STAT3 (Phospho-Tyr705)	25	270	315	38	38	7	232	39.571
1	28	4	STAT3 (Phospho-Tyr705)	25	241	283	37	39	30	204	8.133
1	28	5	STAT3 (Phospho-Tyr705)	25	262	301	37	39	23	225	11.391
1	28	6	STAT3 (Phospho-Tyr705)	25	274	316	37	50	502	237	0.53
1	29	1	STAT4	26	261	266	36	36	9	225	25.556
1	29	2	STAT4	26	210	211	36	39	131	174	1.313
1	29	3	STAT4	26	207	213	36	37	10	171	17.6
1	29	4	STAT4	26	205	208	36	37	6	169	28.5
1	29	5	STAT4	26	204	202	37	53	123	167	1.211
1	29	6	STAT4	26	223	226	36	58	346	187	0.486
1	30	1	STAT4 (Phospho-Tyr693)	27	251	260	34	36	15	217	14.933
1	30	2	STAT4 (Phospho-Tyr693)	27	252	267	34	36	78	218	2.962
1	30	3	STAT4 (Phospho-Tyr693)	27	246	265	35	35	9	211	25.556
1	30	4	STAT4 (Phospho-Tyr693)	27	223	262	35	36	8	188	28.25
1	30	5	STAT4 (Phospho-Tyr693)	27	245	262	35	36	16	210	14.125
1	30	6	STAT4 (Phospho-Tyr693)	27	241	265	34	36	27	207	8.481
1	31	1	STAT5A	28	627	655	36	38	22	591	28.045
1	31	2	STAT5A	28	526	548	36	39	18	490	28.278
1	31	3	STAT5A	28	537	560	36	37	11	501	47.545
1	31	4	STAT5A	28	539	551	37	39	40	502	12.8
1	31	5	STAT5A	28	539	539	37	41	143	502	3.483
1	31	6	STAT5A	28	578	587	36	39	42	542	13.048
1	32	1	STAT5A (Phospho-Tyr694)	29	343	341	35	35	5	308	61.2
1	32	2	STAT5A (Phospho-Tyr694)	29	271	282	35	36	12	236	20.5
1	32	3	STAT5A (Phospho-Tyr694)	29	274	279	35	36	24	239	10.125
1	32	4	STAT5A (Phospho-Tyr694)	29	273	276	35	36	11	238	21.818
1	32	5	STAT5A (Phospho-Tyr694)	29	278	285	35	37	59	243	4.203
1	32	6	STAT5A (Phospho-Tyr694)	29	268	287	35	36	20	233	12.55
2	1	1	STAT6	30	398	427	42	43	12	356	32
2	1	2	STAT6	30	352	380	43	44	27	309	12.444
2	1	3	STAT6	30	339	357	42	43	13	297	24.154
2	1	4	STAT6	30	342	352	41	42	17	301	18.235
2	1	5	STAT6	30	352	366	41	41	9	311	36.111
2	1	6	STAT6	30	369	405	41	42	41	328	8.854
2	2	1	STAT6 (Phospho-Thr645)	31	323	320	41	42	29	282	9.586
2	2	2	STAT6 (Phospho-Thr645)	31	261	263	42	43	22	219	10
2	2	3	STAT6 (Phospho-Thr645)	31	262	256	42	42	5	220	42.8
2	2	4	STAT6 (Phospho-Thr645)	31	260	268	41	42	19	219	11.895
2	2	5	STAT6 (Phospho-Thr645)	31	269	272	41	42	8	228	28.75
2	2	6	STAT6 (Phospho-Thr645)	31	302	308	41	44	124	261	2.129
2	3	1	CREB	32	311	348	42	43	16	269	19.063
2	3	2	CREB	32	251	267	45	50	31	206	7
2	3	3	CREB	32	275	318	42	44	64	233	4.281
2	3	4	CREB	32	207	225	40	42	84	167	2.179
2	3	5	CREB	32	212	221	39	40	18	173	10.056
2	3	6	CREB	32	228	237	39	39	4	189	49.5
2	4	1	CREB (Phospho-Ser133)	33	242	250	38	39	8	204	26.375
2	4	2	CREB (Phospho-Ser133)	33	221	226	39	40	16	182	11.625
2	4	3	CREB (Phospho-Ser133)	33	224	231	40	41	63	184	3.016
2	4	4	CREB (Phospho-Ser133)	33	220	231	40	40	5	180	38.2
2	4	5	CREB (Phospho-Ser133)	33	216	230	39	40	71	177	2.676
2	4	6	CREB (Phospho-Ser133)	33	226	233	38	38	4	188	48.75
2	5	1	AKT	34	243	257	40	41	28	203	7.714
2	5	2	AKT	34	200	216	40	41	33	160	5.303
2	5	3	AKT	34	201	222	41	41	8	160	22.625
2	5	4	AKT	34	185	209	43	44	34	142	4.853
2	5	5	AKT	34	216	227	42	43	26	174	7.077
2	5	6	AKT	34	239	250	40	40	5	199	42
2	6	1	AKT1	35	244	267	38	39	19	206	12
2	6	2	AKT1	35	196	213	38	39	6	158	29
2	6	3	AKT1	35	204	216	38	39	4	166	44.25
2	6	4	AKT1	35	195	216	39	39	5	156	35.4
2	6	5	AKT1	35	196	210	39	39	4	157	42.75
2	6	6	AKT1	35	211	231	39	39	5	172	38.4
2	7	1	AKT1 (Phospho-Ser473)	36	242	253	39	39	5	203	42.8
2	7	2	AKT1 (Phospho-Ser473)	36	218	225	39	40	9	179	20.556
2	7	3	AKT1 (Phospho-Ser473)	36	210	230	39	43	155	171	1.206
2	7	4	AKT1 (Phospho-Ser473)	36	214	224	40	40	6	174	30.667
2	7	5	AKT1 (Phospho-Ser473)	36	218	225	40	41	16	178	11.5
2	7	6	AKT1 (Phospho-Ser473)	36	252	253	40	41	16	212	13.25
2	8	1	AKT1 (Phospho-Thr308)	37	224	241	38	38	16	186	12.688
2	8	2	AKT1 (Phospho-Thr308)	37	197	209	37	38	27	160	6.333
2	8	3	AKT1 (Phospho-Thr308)	37	200	215	37	38	5	163	35.4
2	8	4	AKT1 (Phospho-Thr308)	37	190	204	37	37	5	153	33.4
2	8	5	AKT1 (Phospho-Thr308)	37	197	209	38	39	25	159	6.8
2	8	6	AKT1 (Phospho-Thr308)	37	223	239	38	39	4	185	50
2	9	1	PTEN	38	344	357	41	44	155	303	2.019
2	9	2	PTEN	38	327	332	41	41	26	286	11.192
2	9	3	PTEN	38	316	350	40	48	383	276	0.789
2	9	4	PTEN	38	320	324	39	47	383	281	0.723
2	9	5	PTEN	38	328	336	39	39	4	289	74.25
2	9	6	PTEN	38	333	335	38	38	9	295	33
2	10	1	PTEN (Phospho-Ser380/Thr392/Thr383)	39	195	198	42	43	8	153	19.375
2	10	2	PTEN (Phospho-Ser380/Thr392/Thr383)	39	169	179	42	43	8	127	17
2	10	3	PTEN (Phospho-Ser380/Thr392/Thr383)	39	171	182	42	45	117	129	1.171
2	10	4	PTEN (Phospho-Ser380/Thr392/Thr383)	39	175	179	42	43	25	133	5.44
2	10	5	PTEN (Phospho-Ser380/Thr392/Thr383)	39	178	187	42	43	28	136	5.143
2	10	6	PTEN (Phospho-Ser380/Thr392/Thr383)	39	181	196	40	41	15	141	10.333
2	11	1	P73	40	239	254	42	44	13	197	16.154
2	11	2	P73	40	213	250	42	43	33	171	6.273
2	11	3	P73	40	211	219	42	46	132	169	1.311
2	11	4	P73	40	216	221	43	44	10	173	17.7
2	11	5	P73	40	207	222	43	44	6	164	29.667
2	11	6	P73	40	231	242	42	42	8	189	25
2	12	1	P73 (Phospho-Tyr99)	41	317	308	41	41	13	276	20.538
2	12	2	P73 (Phospho-Tyr99)	41	220	241	42	43	28	178	7.071
2	12	3	P73 (Phospho-Tyr99)	41	272	268	41	43	59	231	3.814
2	12	4	P73 (Phospho-Tyr99)	41	305	303	41	42	47	264	5.553
2	12	5	P73 (Phospho-Tyr99)	41	319	305	40	43	80	279	3.275
2	12	6	P73 (Phospho-Tyr99)	41	292	294	40	40	8	252	31.75
2	13	1	Integrin beta-3	42	271	294	42	44	59	229	4.237
2	13	2	Integrin beta-3	42	225	241	42	46	106	183	1.84
2	13	3	Integrin beta-3	42	223	235	42	44	36	181	5.306
2	13	4	Integrin beta-3	42	227	228	41	47	169	186	1.071
2	13	5	Integrin beta-3	42	215	217	41	43	48	174	3.625
2	13	6	Integrin beta-3	42	258	266	40	41	12	218	18.75
2	14	1	Integrin beta-3 (Phospho-Tyr773)	43	291	273	41	43	70	250	3.286
2	14	2	Integrin beta-3 (Phospho-Tyr773)	43	247	232	43	43	13	204	14.538
2	14	3	Integrin beta-3 (Phospho-Tyr773)	43	249	236	42	43	29	207	6.655
2	14	4	Integrin beta-3 (Phospho-Tyr773)	43	244	236	42	47	169	202	1.118
2	14	5	Integrin beta-3 (Phospho-Tyr773)	43	239	231	42	42	5	197	37.8
2	14	6	Integrin beta-3 (Phospho-Tyr773)	43	274	262	41	42	6	233	36.667
2	15	1	Chk2	44	252	254	40	40	18	212	11.889
2	15	2	Chk2	44	226	238	40	41	5	186	39.4
2	15	3	Chk2	44	230	236	40	40	5	190	39.2
2	15	4	Chk2	44	227	240	40	40	12	187	16.667
2	15	5	Chk2	44	224	241	39	39	7	185	28.857
2	15	6	Chk2	44	244	288	38	41	122	206	2.025
2	16	1	Chk2 (Phospho-Thr68)	45	245	253	39	44	174	206	1.201
2	16	2	Chk2 (Phospho-Thr68)	45	202	205	38	38	12	164	13.917
2	16	3	Chk2 (Phospho-Thr68)	45	199	198	37	38	19	162	8.421
2	16	4	Chk2 (Phospho-Thr68)	45	196	198	36	37	29	160	5.552
2	16	5	Chk2 (Phospho-Thr68)	45	202	218	36	38	71	166	2.535
2	16	6	Chk2 (Phospho-Thr68)	45	206	209	36	40	140	170	1.207
2	17	1	BCL-2 (Phospho-Ser70)	46	265	267	39	40	15	226	15.133
2	17	2	BCL-2 (Phospho-Ser70)	46	227	221	38	47	356	189	0.489
2	17	3	BCL-2 (Phospho-Ser70)	46	204	206	38	46	356	166	0.449
2	17	4	BCL-2 (Phospho-Ser70)	46	215	211	37	38	21	178	8.238
2	17	5	BCL-2 (Phospho-Ser70)	46	228	219	37	40	109	191	1.642
2	17	6	BCL-2 (Phospho-Ser70)	46	251	241	37	38	65	214	3.123
2	18	1	BCL-XL	47	150	156	36	40	194	114	0.598
2	18	2	BCL-XL	47	137	143	37	37	9	100	11.778
2	18	3	BCL-XL	47	135	139	37	38	56	98	1.804
2	18	4	BCL-XL	47	135	136	37	37	7	98	14.143
2	18	5	BCL-XL	47	135	135	36	37	9	99	10.889
2	18	6	BCL-XL	47	145	161	36	36	5	109	25
2	19	1	BCL-XL (Phospho-Ser62)	48	280	282	37	47	353	243	0.666
2	19	2	BCL-XL (Phospho-Ser62)	48	319	298	37	48	334	282	0.749
2	19	3	BCL-XL (Phospho-Ser62)	48	267	274	37	38	40	230	5.9
2	19	4	BCL-XL (Phospho-Ser62)	48	348	334	37	39	99	311	2.98
2	19	5	BCL-XL (Phospho-Ser62)	48	291	280	37	37	8	254	30.375
2	19	6	BCL-XL (Phospho-Ser62)	48	316	308	36	36	6	280	45.333
2	20	1	BAD (Phospho-Ser136)	49	252	252	37	37	14	215	15.357
2	20	2	BAD (Phospho-Ser136)	49	220	220	37	39	137	183	1.321
2	20	3	BAD (Phospho-Ser136)	49	209	212	37	37	6	172	29.167
2	20	4	BAD (Phospho-Ser136)	49	203	209	37	37	8	166	21.5
2	20	5	BAD (Phospho-Ser136)	49	214	212	37	37	6	177	29.167
2	20	6	BAD (Phospho-Ser136)	49	232	239	36	37	15	196	13.467
2	21	1	HER2	50	249	260	36	37	18	213	12.389
2	21	2	HER2	50	211	219	36	37	13	175	14
2	21	3	HER2	50	208	217	36	37	10	172	18
2	21	4	HER2	50	221	228	37	37	4	184	47.75
2	21	5	HER2	50	212	218	37	38	13	175	13.846
2	21	6	HER2	50	234	259	36	37	16	198	13.875
2	22	1	HER2 (Phospho-Tyr1221/Tyr1222)	51	297	291	36	37	15	261	16.933
2	22	2	HER2 (Phospho-Tyr1221/Tyr1222)	51	299	284	37	38	5	262	49.2
2	22	3	HER2 (Phospho-Tyr1221/Tyr1222)	51	296	282	37	41	205	259	1.176
2	22	4	HER2 (Phospho-Tyr1221/Tyr1222)	51	314	296	37	38	5	277	51.6
2	22	5	HER2 (Phospho-Tyr1221/Tyr1222)	51	297	285	37	39	42	260	5.857
2	22	6	HER2 (Phospho-Tyr1221/Tyr1222)	51	329	323	37	37	5	292	57.2
2	23	1	HER2 (Phospho-Tyr1248)	52	190	193	37	37	8	153	19.5
2	23	2	HER2 (Phospho-Tyr1248)	52	173	175	38	63	552	135	0.203
2	23	3	HER2 (Phospho-Tyr1248)	52	169	173	38	38	13	131	10.385
2	23	4	HER2 (Phospho-Tyr1248)	52	168	172	37	38	6	131	22.333
2	23	5	HER2 (Phospho-Tyr1248)	52	172	175	37	38	6	135	22.833
2	23	6	HER2 (Phospho-Tyr1248)	52	184	191	37	38	34	147	4.5
2	24	1	VEGFR2	53	356	368	37	38	13	319	25.385
2	24	2	VEGFR2	53	301	323	38	39	8	263	35.5
2	24	3	VEGFR2	53	292	309	37	38	8	255	33.875
2	24	4	VEGFR2	53	298	307	38	38	8	260	33.625
2	24	5	VEGFR2	53	289	305	38	38	8	251	33.375
2	24	6	VEGFR2	53	297	314	37	38	8	260	34.5
2	25	1	VEGFR2 (Phospho-Tyr1175)	54	259	276	37	40	115	222	2.052
2	25	2	VEGFR2 (Phospho-Tyr1175)	54	200	222	38	38	6	162	30.667
2	25	3	VEGFR2 (Phospho-Tyr1175)	54	177	206	38	40	95	139	1.747
2	25	4	VEGFR2 (Phospho-Tyr1175)	54	212	225	37	40	96	175	1.927
2	25	5	VEGFR2 (Phospho-Tyr1175)	54	261	269	38	38	4	223	57.75
2	25	6	VEGFR2 (Phospho-Tyr1175)	54	280	285	37	37	5	243	49.6
2	26	1	VEGFR2 (Phospho-Tyr1214)	55	391	371	38	39	32	353	10.375
2	26	2	VEGFR2 (Phospho-Tyr1214)	55	337	332	39	40	56	298	5.214
2	26	3	VEGFR2 (Phospho-Tyr1214)	55	314	303	38	39	15	276	17.6
2	26	4	VEGFR2 (Phospho-Tyr1214)	55	344	328	39	39	19	305	15.211
2	26	5	VEGFR2 (Phospho-Tyr1214)	55	289	312	38	39	14	251	19.5
2	26	6	VEGFR2 (Phospho-Tyr1214)	55	348	331	38	38	12	310	24.417
2	27	1	IGF1R	56	139	166	37	38	13	102	9.846
2	27	2	IGF1R	56	137	157	37	38	8	100	14.875
2	27	3	IGF1R	56	127	145	37	38	17	90	6.294
2	27	4	IGF1R	56	120	140	37	38	11	83	9.273
2	27	5	IGF1R	56	136	147	38	39	16	98	6.75
2	27	6	IGF1R	56	169	174	37	40	167	132	0.802
2	28	1	IGF1R (Phospho-Tyr1165/1166)	57	276	267	37	38	11	239	20.818
2	28	2	IGF1R (Phospho-Tyr1165/1166)	57	212	216	37	38	8	175	22.25
2	28	3	IGF1R (Phospho-Tyr1165/1166)	57	213	216	37	38	19	176	9.368
2	28	4	IGF1R (Phospho-Tyr1165/1166)	57	210	217	37	38	7	173	25.571
2	28	5	IGF1R (Phospho-Tyr1165/1166)	57	233	226	37	38	8	196	23.5
2	28	6	IGF1R (Phospho-Tyr1165/1166)	57	258	255	37	37	8	221	27.25
2	29	1	Src	58	323	327	37	37	8	286	36.25
2	29	2	Src	58	282	291	38	39	9	244	28
2	29	3	Src	58	281	298	37	38	19	244	13.684
2	29	4	Src	58	286	292	37	38	6	249	42.333
2	29	5	Src	58	280	302	37	38	15	243	17.6
2	29	6	Src	58	303	312	37	38	16	266	17.125
2	30	1	Src (Phospho-Tyr418)	59	218	212	35	36	44	183	4
2	30	2	Src (Phospho-Tyr418)	59	212	211	36	38	56	176	3.089
2	30	3	Src (Phospho-Tyr418)	59	197	199	35	37	53	162	3.057
2	30	4	Src (Phospho-Tyr418)	59	199	207	36	36	8	163	21.375
2	30	5	Src (Phospho-Tyr418)	59	200	199	36	37	19	164	8.526
2	30	6	Src (Phospho-Tyr418)	59	204	214	36	42	315	168	0.546
2	31	1	p53	60	256	346	37	38	18	219	17.111
2	31	2	p53	60	610	593	40	40	16	570	34.563
2	31	3	p53	60	264	313	38	39	22	226	12.455
2	31	4	p53	60	244	297	38	42	53	206	4.811
2	31	5	p53	60	597	586	40	40	5	557	109.2
2	31	6	p53	60	261	337	37	39	15	224	19.867
2	32	1	p53 (Phospho-Ser9)	61	348	415	36	40	126	312	2.976
2	32	2	p53 (Phospho-Ser9)	61	327	365	37	38	16	290	20.438
2	32	3	p53 (Phospho-Ser9)	61	302	350	37	40	140	265	2.214
2	32	4	p53 (Phospho-Ser9)	61	308	358	37	38	20	271	16
2	32	5	p53 (Phospho-Ser9)	61	296	364	37	38	21	259	15.524
2	32	6	p53 (Phospho-Ser9)	61	409	406	37	37	6	372	61.5
3	1	1	p53 (Phospho-Ser15)	62	347	355	40	41	22	307	14.273
3	1	2	p53 (Phospho-Ser15)	62	315	331	40	40	21	275	13.857
3	1	3	p53 (Phospho-Ser15)	62	312	318	40	42	79	272	3.494
3	1	4	p53 (Phospho-Ser15)	62	325	324	39	40	4	286	71
3	1	5	p53 (Phospho-Ser15)	62	322	327	39	39	8	283	36
3	1	6	p53 (Phospho-Ser15)	62	324	326	39	39	4	285	71.75
3	2	1	p53 (Phospho-Ser315)	63	408	420	40	41	5	368	75.8
3	2	2	p53 (Phospho-Ser315)	63	365	372	41	42	29	324	11.379
3	2	3	p53 (Phospho-Ser315)	63	357	360	41	41	15	316	21.267
3	2	4	p53 (Phospho-Ser315)	63	346	355	40	43	61	306	5.115
3	2	5	p53 (Phospho-Ser315)	63	314	330	40	41	14	274	20.643
3	2	6	p53 (Phospho-Ser315)	63	481	489	40	41	11	441	40.727
3	3	1	Tau	64	283	326	40	40	5	243	57.2
3	3	2	Tau	64	245	276	41	41	6	204	39.167
3	3	3	Tau	64	218	247	40	41	6	178	34.333
3	3	4	Tau	64	276	299	40	43	60	236	4.267
3	3	5	Tau	64	256	270	40	40	6	216	38.333
3	3	6	Tau	64	243	276	40	41	28	203	8.393
3	4	1	Tau (Phospho-Ser396)	65	417	400	40	40	4	377	90
3	4	2	Tau (Phospho-Ser396)	65	379	360	41	41	6	338	53.167
3	4	3	Tau (Phospho-Ser396)	65	338	323	41	41	5	297	56.4
3	4	4	Tau (Phospho-Ser396)	65	386	369	41	41	6	345	54.667
3	4	5	Tau (Phospho-Ser396)	65	312	322	40	42	18	272	15.556
3	4	6	Tau (Phospho-Ser396)	65	389	389	40	42	48	349	7.229
3	5	1	Tau (Phospho-Ser235)	66	327	336	39	44	144	288	2.028
3	5	2	Tau (Phospho-Ser235)	66	321	316	40	41	42	281	6.548
3	5	3	Tau (Phospho-Ser235)	66	279	309	40	40	4	239	67.25
3	5	4	Tau (Phospho-Ser235)	66	441	445	40	41	6	401	67.333
3	5	5	Tau (Phospho-Ser235)	66	258	286	40	41	43	218	5.698
3	5	6	Tau (Phospho-Ser235)	66	457	472	40	41	49	417	8.796
3	6	1	Catenin beta	67	159	218	38	41	123	121	1.439
3	6	2	Catenin beta	67	120	160	39	39	20	81	6.05
3	6	3	Catenin beta	67	161	196	39	40	40	122	3.9
3	6	4	Catenin beta	67	131	158	39	40	27	92	4.37
3	6	5	Catenin beta	67	137	156	39	39	20	98	5.85
3	6	6	Catenin beta	67	195	216	39	39	5	156	35.4
3	7	1	Catenin beta (Phospho-Thr41/Ser45)	68	343	338	39	40	37	304	8.054
3	7	2	Catenin beta (Phospho-Thr41/Ser45)	68	354	343	39	40	38	315	7.974
3	7	3	Catenin beta (Phospho-Thr41/Ser45)	68	324	307	39	40	24	285	11.125
3	7	4	Catenin beta (Phospho-Thr41/Ser45)	68	287	282	39	39	18	248	13.5
3	7	5	Catenin beta (Phospho-Thr41/Ser45)	68	289	280	39	40	26	250	9.231
3	7	6	Catenin beta (Phospho-Thr41/Ser45)	68	371	368	39	39	25	332	13.16
3	8	1	CDC25C	69	230	250	38	40	68	192	3.088
3	8	2	CDC25C	69	210	216	39	42	100	171	1.74
3	8	3	CDC25C	69	220	230	38	40	89	182	2.135
3	8	4	CDC25C	69	187	197	38	39	31	149	5.097
3	8	5	CDC25C	69	193	204	38	38	4	155	41.5
3	8	6	CDC25C	69	229	244	38	38	4	191	51.5
3	9	1	CDC25C (Phospho-Ser216)	70	327	302	38	40	68	289	3.853
3	9	2	CDC25C (Phospho-Ser216)	70	282	268	39	39	11	243	20.818
3	9	3	CDC25C (Phospho-Ser216)	70	281	270	39	40	16	242	14.375
3	9	4	CDC25C (Phospho-Ser216)	70	277	264	38	39	7	239	32.143
3	9	5	CDC25C (Phospho-Ser216)	70	277	263	38	38	4	239	56.25
3	9	6	CDC25C (Phospho-Ser216)	70	313	297	37	38	4	276	64.75
3	10	1	AKT2	71	210	237	38	38	17	172	11.706
3	10	2	AKT2	71	184	195	37	38	23	147	6.826
3	10	3	AKT2	71	186	205	38	38	6	148	27.833
3	10	4	AKT2	71	175	197	37	38	5	138	31.8
3	10	5	AKT2	71	189	201	37	37	7	152	23.429
3	10	6	AKT2	71	200	225	37	37	5	163	37.6
3	11	1	AKT2 (Phospho-Ser474)	72	234	241	37	38	4	197	50.75
3	11	2	AKT2 (Phospho-Ser474)	72	207	212	38	38	4	169	43.5
3	11	3	AKT2 (Phospho-Ser474)	72	206	208	38	39	39	168	4.333
3	11	4	AKT2 (Phospho-Ser474)	72	213	216	38	40	87	175	2.023
3	11	5	AKT2 (Phospho-Ser474)	72	202	211	38	39	58	164	2.966
3	11	6	AKT2 (Phospho-Ser474)	72	232	234	37	37	4	195	49.25
3	12	1	c-Abl	73	304	295	38	38	5	266	51.4
3	12	2	c-Abl	73	322	312	38	39	9	284	30.333
3	12	3	c-Abl	73	285	287	38	38	7	247	35.571
3	12	4	c-Abl	73	292	291	38	39	20	254	12.6
3	12	5	c-Abl	73	313	306	38	39	73	275	3.658
3	12	6	c-Abl	73	349	337	37	38	45	312	6.644
3	13	1	c-Abl (Phospho-Tyr412)	74	208	218	38	39	33	170	5.424
3	13	2	c-Abl (Phospho-Tyr412)	74	187	186	39	41	97	148	1.495
3	13	3	c-Abl (Phospho-Tyr412)	74	186	187	39	39	6	147	24.667
3	13	4	c-Abl (Phospho-Tyr412)	74	180	183	38	39	5	142	28.8
3	13	5	c-Abl (Phospho-Tyr412)	74	185	192	38	39	73	147	2.096
3	13	6	c-Abl (Phospho-Tyr412)	74	220	222	37	38	8	183	23
3	14	1	Rb	75	161	207	40	42	43	121	3.837
3	14	2	Rb	75	143	233	39	42	93	104	2.054
3	14	3	Rb	75	141	179	39	40	19	102	7.316
3	14	4	Rb	75	139	167	38	42	142	101	0.88
3	14	5	Rb	75	139	189	38	40	20	101	7.45
3	14	6	Rb	75	208	243	37	38	7	171	29.286
3	15	1	Rb (Phospho-Ser608)	76	315	344	39	39	5	276	61
3	15	2	Rb (Phospho-Ser608)	76	288	300	40	40	7	248	37.143
3	15	3	Rb (Phospho-Ser608)	76	314	307	39	40	6	275	44.5
3	15	4	Rb (Phospho-Ser608)	76	309	311	40	40	9	269	30.111
3	15	5	Rb (Phospho-Ser608)	76	327	330	41	42	6	286	48
3	15	6	Rb (Phospho-Ser608)	76	302	334	39	40	44	263	6.682
3	16	1	Rb (Phospho-Ser807)	77	208	218	36	37	12	172	15.083
3	16	2	Rb (Phospho-Ser807)	77	195	201	36	37	9	159	18.222
3	16	3	Rb (Phospho-Ser807)	77	198	206	37	48	590	161	0.268
3	16	4	Rb (Phospho-Ser807)	77	198	209	37	38	43	161	3.977
3	16	5	Rb (Phospho-Ser807)	77	225	237	39	41	66	186	2.97
3	16	6	Rb (Phospho-Ser807)	77	205	213	37	39	48	168	3.625
3	17	1	IRS-1	78	285	277	37	38	5	248	47.8
3	17	2	IRS-1	78	246	239	38	40	38	208	5.237
3	17	3	IRS-1	78	224	244	38	49	591	186	0.33
3	17	4	IRS-1	78	224	236	38	38	7	186	28.286
3	17	5	IRS-1	78	232	238	38	38	6	194	33.333
3	17	6	IRS-1	78	253	255	37	38	10	216	21.7
3	18	1	IRS-1 (Phospho-Ser312)	79	300	281	37	38	14	263	17.357
3	18	2	IRS-1 (Phospho-Ser312)	79	281	250	38	39	38	243	5.553
3	18	3	IRS-1 (Phospho-Ser312)	79	262	257	38	39	6	224	36.333
3	18	4	IRS-1 (Phospho-Ser312)	79	259	244	38	39	9	221	22.778
3	18	5	IRS-1 (Phospho-Ser312)	79	225	231	38	38	9	187	21.444
3	18	6	IRS-1 (Phospho-Ser312)	79	293	266	37	38	11	256	20.727
3	19	1	LCK	80	162	208	37	37	5	125	34.2
3	19	2	LCK	80	107	115	38	39	19	69	4
3	19	3	LCK	80	124	146	38	40	93	86	1.14
3	19	4	LCK	80	106	112	38	38	6	68	12.333
3	19	5	LCK	80	125	170	38	38	8	87	16.5
3	19	6	LCK	80	129	167	37	41	176	92	0.716
3	20	1	LCK (Phospho-Tyr393)	81	208	205	36	37	9	172	18.667
3	20	2	LCK (Phospho-Tyr393)	81	177	189	37	41	124	140	1.194
3	20	3	LCK (Phospho-Tyr393)	81	178	180	37	39	25	141	5.64
3	20	4	LCK (Phospho-Tyr393)	81	183	188	38	38	6	145	25
3	20	5	LCK (Phospho-Tyr393)	81	186	186	37	38	19	149	7.789
3	20	6	LCK (Phospho-Tyr393)	81	210	211	37	40	176	173	0.972
3	21	1	JAK1	82	175	188	37	38	15	138	10
3	21	2	JAK1	82	165	179	38	38	5	127	28.2
3	21	3	JAK1	82	161	172	38	39	15	123	8.867
3	21	4	JAK1	82	165	175	39	53	854	126	0.143
3	21	5	JAK1	82	160	169	38	40	18	122	7.167
3	21	6	JAK1	82	174	193	37	38	9	137	17.222
3	22	1	JAK1 (Phospho-Tyr1022)	83	217	224	36	37	17	181	11
3	22	2	JAK1 (Phospho-Tyr1022)	83	197	205	36	37	5	161	33.6
3	22	3	JAK1 (Phospho-Tyr1022)	83	200	207	36	37	11	164	15.455
3	22	4	JAK1 (Phospho-Tyr1022)	83	192	205	37	51	854	155	0.18
3	22	5	JAK1 (Phospho-Tyr1022)	83	199	204	36	37	14	163	11.929
3	22	6	JAK1 (Phospho-Tyr1022)	83	203	219	36	36	13	167	14.077
3	23	1	JAK2	84	213	217	37	37	18	176	10
3	23	2	JAK2	84	193	190	37	41	87	156	1.713
3	23	3	JAK2	84	192	199	37	38	8	155	20.125
3	23	4	JAK2	84	194	205	37	38	7	157	23.857
3	23	5	JAK2	84	190	194	37	37	17	153	9.235
3	23	6	JAK2	84	206	212	36	38	68	170	2.559
3	24	1	JAK2 (Phospho-Tyr221)	85	302	285	37	37	8	265	31
3	24	2	JAK2 (Phospho-Tyr221)	85	282	263	38	39	20	244	11.2
3	24	3	JAK2 (Phospho-Tyr221)	85	279	262	38	39	20	241	11.15
3	24	4	JAK2 (Phospho-Tyr221)	85	285	258	38	39	20	247	10.95
3	24	5	JAK2 (Phospho-Tyr221)	85	284	264	38	38	15	246	15.067
3	24	6	JAK2 (Phospho-Tyr221)	85	304	288	37	38	5	267	50
3	25	1	JAK2 (Phospho-Tyr1007)	86	187	199	37	38	7	150	23
3	25	2	JAK2 (Phospho-Tyr1007)	86	174	177	38	38	7	136	19.857
3	25	3	JAK2 (Phospho-Tyr1007)	86	181	183	38	39	21	143	6.857
3	25	4	JAK2 (Phospho-Tyr1007)	86	179	189	38	38	7	141	21.571
3	25	5	JAK2 (Phospho-Tyr1007)	86	176	180	38	39	13	138	10.846
3	25	6	JAK2 (Phospho-Tyr1007)	86	198	213	37	38	8	161	21.875
3	26	1	IkB-alpha	87	329	321	38	39	5	291	56.4
3	26	2	IkB-alpha	87	271	274	39	41	138	232	1.688
3	26	3	IkB-alpha	87	253	268	39	39	5	214	45.8
3	26	4	IkB-alpha	87	279	277	40	41	36	239	6.556
3	26	5	IkB-alpha	87	301	302	40	41	9	261	29
3	26	6	IkB-alpha	87	304	302	39	40	7	265	37.429
3	27	1	IkB-alpha (Phospho-Ser32/36)	88	329	342	38	39	10	291	30.3
3	27	2	IkB-alpha (Phospho-Ser32/36)	88	285	304	38	39	5	247	53
3	27	3	IkB-alpha (Phospho-Ser32/36)	88	305	312	39	40	14	266	19.429
3	27	4	IkB-alpha (Phospho-Ser32/36)	88	306	313	39	40	15	267	18.2
3	27	5	IkB-alpha (Phospho-Ser32/36)	88	292	305	39	40	18	253	14.722
3	27	6	IkB-alpha (Phospho-Ser32/36)	88	303	323	38	39	15	265	18.933
3	28	1	FKHRL1/FOXO3A	89	202	208	37	40	69	165	2.435
3	28	2	FKHRL1/FOXO3A	89	177	182	37	39	39	140	3.667
3	28	3	FKHRL1/FOXO3A	89	174	184	38	42	152	136	0.934
3	28	4	FKHRL1/FOXO3A	89	179	188	39	40	10	140	14.8
3	28	5	FKHRL1/FOXO3A	89	187	193	41	43	20	146	7.5
3	28	6	FKHRL1/FOXO3A	89	192	208	37	38	6	155	28.333
3	29	1	FKHRL1/FOXO3A (Phospho-Ser253)	90	282	273	37	38	8	245	29.375
3	29	2	FKHRL1/FOXO3A (Phospho-Ser253)	90	238	236	38	41	144	200	1.354
3	29	3	FKHRL1/FOXO3A (Phospho-Ser253)	90	230	230	38	38	16	192	12
3	29	4	FKHRL1/FOXO3A (Phospho-Ser253)	90	248	247	40	43	36	208	5.667
3	29	5	FKHRL1/FOXO3A (Phospho-Ser253)	90	265	257	40	45	15	225	14.133
3	29	6	FKHRL1/FOXO3A (Phospho-Ser253)	90	253	256	37	37	6	216	36.5
3	30	1	Zap-70	91	220	224	37	38	11	183	16.909
3	30	2	Zap-70	91	189	195	37	39	74	152	2.108
3	30	3	Zap-70	91	185	191	37	38	8	148	19.125
3	30	4	Zap-70	91	190	196	38	38	8	152	19.75
3	30	5	Zap-70	91	192	194	38	40	81	154	1.901
3	30	6	Zap-70	91	229	245	37	38	21	192	9.857
3	31	1	Zap-70 (Phospho-Tyr319)	92	330	310	37	38	9	293	30.222
3	31	2	Zap-70 (Phospho-Tyr319)	92	279	285	37	38	5	242	49.4
3	31	3	Zap-70 (Phospho-Tyr319)	92	317	302	38	38	7	279	37.714
3	31	4	Zap-70 (Phospho-Tyr319)	92	296	280	38	39	26	258	9.269
3	31	5	Zap-70 (Phospho-Tyr319)	92	373	354	39	39	5	334	63
3	31	6	Zap-70 (Phospho-Tyr319)	92	339	331	37	38	5	302	58.6
3	32	1	HDAC2	93	466	478	37	40	43	429	10.186
3	32	2	HDAC2	93	387	407	37	41	65	350	5.631
3	32	3	HDAC2	93	338	393	38	39	24	300	14.75
3	32	4	HDAC2	93	341	402	38	38	9	303	40.444
3	32	5	HDAC2	93	494	476	38	48	376	456	1.138
3	32	6	HDAC2	93	198	218	37	38	11	161	16.364
4	1	1	HDAC2 (Phospho-Ser394)	94	598	581	40	40	5	558	108.2
4	1	2	HDAC2 (Phospho-Ser394)	94	528	521	40	44	128	488	3.727
4	1	3	HDAC2 (Phospho-Ser394)	94	495	468	40	43	127	455	3.346
4	1	4	HDAC2 (Phospho-Ser394)	94	396	430	41	41	5	355	77.8
4	1	5	HDAC2 (Phospho-Ser394)	94	572	536	43	43	8	529	61.625
4	1	6	HDAC2 (Phospho-Ser394)	94	594	577	41	42	46	553	11.63
4	2	1	MEK1	95	298	382	38	39	4	260	85.75
4	2	2	MEK1	95	283	378	39	41	69	244	4.884
4	2	3	MEK1	95	276	357	39	40	10	237	31.7
4	2	4	MEK1	95	292	378	40	43	113	252	2.965
4	2	5	MEK1	95	280	383	41	42	9	239	37.889
4	2	6	MEK1	95	313	376	40	44	130	273	2.554
4	3	1	MEK1 (Phospho-Ser221)	96	333	306	39	39	4	294	66.75
4	3	2	MEK1 (Phospho-Ser221)	96	275	274	40	40	6	235	39
4	3	3	MEK1 (Phospho-Ser221)	96	281	279	40	40	4	241	59.75
4	3	4	MEK1 (Phospho-Ser221)	96	277	275	40	40	5	237	47
4	3	5	MEK1 (Phospho-Ser221)	96	263	282	41	43	87	222	2.747
4	3	6	MEK1 (Phospho-Ser221)	96	304	306	42	44	87	262	3.011
4	4	1	MEK1 (Phospho-Ser217)	97	230	235	37	37	4	193	49.5
4	4	2	MEK1 (Phospho-Ser217)	97	219	230	37	39	27	182	7.074
4	4	3	MEK1 (Phospho-Ser217)	97	220	223	37	38	14	183	13.214
4	4	4	MEK1 (Phospho-Ser217)	97	223	230	37	37	4	186	48.25
4	4	5	MEK1 (Phospho-Ser217)	97	221	229	37	45	368	184	0.5
4	4	6	MEK1 (Phospho-Ser217)	97	227	233	39	40	9	188	21.444
4	5	1	MKK4/SEK1	98	200	217	37	38	4	163	44.75
4	5	2	MKK4/SEK1	98	181	194	38	39	62	143	2.5
4	5	3	MKK4/SEK1	98	200	211	38	40	16	162	10.688
4	5	4	MKK4/SEK1	98	185	193	38	39	9	147	17.111
4	5	5	MKK4/SEK1	98	189	199	38	39	11	151	14.545
4	5	6	MKK4/SEK1	98	199	226	39	39	8	160	23.375
4	6	1	MKK4/SEK1 (Phospho-Thr261)	99	368	357	38	39	24	330	13.25
4	6	2	MKK4/SEK1 (Phospho-Thr261)	99	349	329	39	40	64	310	4.516
4	6	3	MKK4/SEK1 (Phospho-Thr261)	99	269	267	39	41	68	230	3.324
4	6	4	MKK4/SEK1 (Phospho-Thr261)	99	347	336	39	40	37	308	8
4	6	5	MKK4/SEK1 (Phospho-Thr261)	99	329	332	39	39	4	290	73.25
4	6	6	MKK4/SEK1 (Phospho-Thr261)	99	359	357	39	39	10	320	31.8
4	7	1	ASK1	100	225	233	37	38	4	188	48.75
4	7	2	ASK1	100	191	208	38	38	9	153	18.889
4	7	3	ASK1	100	210	215	38	39	4	172	44
4	7	4	ASK1	100	204	204	39	39	4	165	41.25
4	7	5	ASK1	100	208	210	39	40	23	169	7.391
4	7	6	ASK1	100	234	229	38	39	26	196	7.308
4	8	1	ASK1 (Phospho-Ser966)	101	313	304	37	38	23	276	11.565
4	8	2	ASK1 (Phospho-Ser966)	101	290	276	38	39	26	252	9.115
4	8	3	ASK1 (Phospho-Ser966)	101	288	278	39	39	17	249	14.059
4	8	4	ASK1 (Phospho-Ser966)	101	266	266	39	40	41	227	5.512
4	8	5	ASK1 (Phospho-Ser966)	101	288	278	39	39	6	249	39.833
4	8	6	ASK1 (Phospho-Ser966)	101	290	290	38	38	5	252	50.4
4	9	1	HSP27	102	263	274	38	38	8	225	29.5
4	9	2	HSP27	102	250	252	39	39	26	211	8.192
4	9	3	HSP27	102	275	278	39	39	27	236	8.852
4	9	4	HSP27	102	234	245	39	41	49	195	4.163
4	9	5	HSP27	102	250	251	39	40	50	211	4.22
4	9	6	HSP27	102	275	282	38	40	77	237	3.143
4	10	1	HSP27 (Phospho-Ser15)	103	179	185	37	37	4	142	37
4	10	2	HSP27 (Phospho-Ser15)	103	170	169	38	38	6	132	21.833
4	10	3	HSP27 (Phospho-Ser15)	103	158	164	38	39	23	120	5.435
4	10	4	HSP27 (Phospho-Ser15)	103	161	166	38	39	9	123	14.111
4	10	5	HSP27 (Phospho-Ser15)	103	169	171	39	39	7	130	18.857
4	10	6	HSP27 (Phospho-Ser15)	103	171	179	38	38	6	133	23.5
4	11	1	HSP27 (Phospho-Ser82)	104	275	264	37	39	82	238	2.744
4	11	2	HSP27 (Phospho-Ser82)	104	261	242	38	38	5	223	40.8
4	11	3	HSP27 (Phospho-Ser82)	104	263	240	38	38	4	225	50.5
4	11	4	HSP27 (Phospho-Ser82)	104	248	239	38	39	11	210	18.182
4	11	5	HSP27 (Phospho-Ser82)	104	254	250	41	42	5	213	41.6
4	11	6	HSP27 (Phospho-Ser82)	104	281	280	41	43	88	240	2.693
4	12	1	MSK1	105	301	311	37	38	8	264	34.125
4	12	2	MSK1	105	265	282	37	38	4	228	61
4	12	3	MSK1	105	264	277	38	39	56	226	4.25
4	12	4	MSK1	105	276	282	39	40	40	237	6.05
4	12	5	MSK1	105	265	281	40	40	4	225	60.25
4	12	6	MSK1	105	301	312	41	41	5	260	54.2
4	13	1	MSK1 (Phospho-Ser376)	106	260	264	38	38	17	222	13.294
4	13	2	MSK1 (Phospho-Ser376)	106	246	243	38	38	5	208	41
4	13	3	MSK1 (Phospho-Ser376)	106	242	247	38	39	32	204	6.5
4	13	4	MSK1 (Phospho-Ser376)	106	255	248	39	41	39	216	5.308
4	13	5	MSK1 (Phospho-Ser376)	106	242	241	39	39	8	203	25.25
4	13	6	MSK1 (Phospho-Ser376)	106	263	314	38	40	74	225	3.703
4	14	1	p21Cip1	107	188	200	37	38	51	151	3.176
4	14	2	p21Cip1	107	174	180	37	43	351	137	0.39
4	14	3	p21Cip1	107	171	172	37	38	9	134	14.889
4	14	4	p21Cip1	107	182	186	37	38	5	145	29.6
4	14	5	p21Cip1	107	174	180	37	39	90	137	1.567
4	14	6	p21Cip1	107	178	188	37	39	74	141	2.014
4	15	1	p21Cip1 (Phospho-Thr145)	108	179	180	37	38	21	142	6.762
4	15	2	p21Cip1 (Phospho-Thr145)	108	172	175	38	46	367	134	0.351
4	15	3	p21Cip1 (Phospho-Thr145)	108	170	172	38	38	13	132	10.308
4	15	4	p21Cip1 (Phospho-Thr145)	108	164	168	38	44	351	126	0.353
4	15	5	p21Cip1 (Phospho-Thr145)	108	171	169	38	38	6	133	21.833
4	15	6	p21Cip1 (Phospho-Thr145)	108	188	186	37	38	5	151	29.6
4	16	1	VASP	109	309	342	37	39	11	272	27.545
4	16	2	VASP	109	161	172	38	39	26	123	5.115
4	16	3	VASP	109	107	147	38	40	25	69	4.28
4	16	4	VASP	109	164	167	38	45	375	126	0.325
4	16	5	VASP	109	145	165	38	41	56	107	2.214
4	16	6	VASP	109	195	220	38	38	5	157	36.4
4	17	1	VASP (Phospho-Ser157)	110	227	247	40	41	7	187	29.429
4	17	2	VASP (Phospho-Ser157)	110	225	237	40	41	7	185	28
4	17	3	VASP (Phospho-Ser157)	110	190	208	39	40	51	151	3.294
4	17	4	VASP (Phospho-Ser157)	110	203	210	38	40	58	165	2.931
4	17	5	VASP (Phospho-Ser157)	110	247	241	38	39	8	209	25.25
4	17	6	VASP (Phospho-Ser157)	110	232	238	37	38	14	195	14.286
4	18	1	NFkB-p65	111	216	227	41	52	357	175	0.49
4	18	2	NFkB-p65	111	218	231	41	42	30	177	6.3
4	18	3	NFkB-p65	111	191	200	39	40	33	152	4.848
4	18	4	NFkB-p65	111	192	196	39	39	6	153	26.167
4	18	5	NFkB-p65	111	175	189	38	39	5	137	30
4	18	6	NFkB-p65	111	205	213	37	39	33	168	5.273
4	19	1	NFkB-p65 (Phospho-Ser529)	112	588	1013	37	38	5	551	195
4	19	2	NFkB-p65 (Phospho-Ser529)	112	512	941	38	39	17	474	53.059
4	19	3	NFkB-p65 (Phospho-Ser529)	112	595	982	38	40	25	557	37.68
4	19	4	NFkB-p65 (Phospho-Ser529)	112	543	905	39	39	9	504	96.222
4	19	5	NFkB-p65 (Phospho-Ser529)	112	579	1026	39	39	7	540	141
4	19	6	NFkB-p65 (Phospho-Ser529)	112	577	932	38	42	70	539	12.714
4	20	1	NFkB-p65 (Phospho-Ser311)	113	487	461	39	39	4	448	105.5
4	20	2	NFkB-p65 (Phospho-Ser311)	113	231	260	39	40	9	192	24.444
4	20	3	NFkB-p65 (Phospho-Ser311)	113	439	416	40	40	6	399	62.667
4	20	4	NFkB-p65 (Phospho-Ser311)	113	446	418	40	40	5	406	75.6
4	20	5	NFkB-p65 (Phospho-Ser311)	113	439	412	40	48	326	399	1.117
4	20	6	NFkB-p65 (Phospho-Ser311)	113	480	442	40	41	39	440	10.282
4	21	1	EGFR	114	568	632	47	54	20	521	28.9
4	21	2	EGFR	114	548	585	48	54	18	500	29.5
4	21	3	EGFR	114	518	584	48	55	22	470	24.045
4	21	4	EGFR	114	525	563	48	56	41	477	12.366
4	21	5	EGFR	114	574	626	46	54	58	528	9.862
4	21	6	EGFR	114	560	591	45	52	25	515	21.56
4	22	1	EGFR (Phospho-Tyr1172)	115	312	290	38	38	5	274	50.4
4	22	2	EGFR (Phospho-Tyr1172)	115	275	262	39	40	12	236	18.5
4	22	3	EGFR (Phospho-Tyr1172)	115	259	245	39	40	14	220	14.643
4	22	4	EGFR (Phospho-Tyr1172)	115	274	257	39	40	14	235	15.5
4	22	5	EGFR (Phospho-Tyr1172)	115	281	267	38	39	5	243	45.6
4	22	6	EGFR (Phospho-Tyr1172)	115	285	275	38	38	8	247	29.625
4	23	1	EGFR (Phospho-Tyr869)	116	330	321	37	38	5	293	56.6
4	23	2	EGFR (Phospho-Tyr869)	116	296	295	39	39	5	257	51.2
4	23	3	EGFR (Phospho-Tyr869)	116	299	284	40	40	6	259	40.667
4	23	4	EGFR (Phospho-Tyr869)	116	255	251	38	44	291	217	0.711
4	23	5	EGFR (Phospho-Tyr869)	116	173	200	38	39	17	135	9.471
4	23	6	EGFR (Phospho-Tyr869)	116	306	311	38	39	20	268	13.6
4	24	1	mTOR	117	199	212	37	38	38	162	4.579
4	24	2	mTOR	117	191	195	37	38	7	154	22.429
4	24	3	mTOR	117	188	190	38	39	33	150	4.576
4	24	4	mTOR	117	180	186	37	44	294	143	0.483
4	24	5	mTOR	117	172	181	37	38	6	135	23.833
4	24	6	mTOR	117	193	201	37	38	6	156	27.167
4	25	1	mTOR (Phospho-Ser2448)	118	193	200	37	38	34	156	4.765
4	25	2	mTOR (Phospho-Ser2448)	118	188	192	37	38	16	151	9.625
4	25	3	mTOR (Phospho-Ser2448)	118	181	182	37	37	16	144	9.063
4	25	4	mTOR (Phospho-Ser2448)	118	180	184	37	40	71	143	2.028
4	25	5	mTOR (Phospho-Ser2448)	118	186	185	37	38	22	149	6.682
4	25	6	mTOR (Phospho-Ser2448)	118	188	199	37	38	5	151	32.2
4	26	1	mTOR (Phospho-Ser2481)	119	374	346	38	39	7	336	43.857
4	26	2	mTOR (Phospho-Ser2481)	119	308	310	39	40	13	269	20.769
4	26	3	mTOR (Phospho-Ser2481)	119	302	297	39	40	22	263	11.682
4	26	4	mTOR (Phospho-Ser2481)	119	319	311	39	40	10	280	27.1
4	26	5	mTOR (Phospho-Ser2481)	119	294	301	39	39	5	255	52.4
4	26	6	mTOR (Phospho-Ser2481)	119	349	341	38	39	8	311	37.75
4	27	1	4E-BP1	120	188	196	37	38	10	151	15.8
4	27	2	4E-BP1	120	177	197	38	39	6	139	26.333
4	27	3	4E-BP1	120	176	191	38	40	35	138	4.314
4	27	4	4E-BP1	120	169	181	39	39	9	130	15.778
4	27	5	4E-BP1	120	171	189	38	39	6	133	25
4	27	6	4E-BP1	120	202	213	38	38	5	164	35
4	28	1	4E-BP1 (Phospho-Thr45)	121	205	219	37	37	20	168	9.1
4	28	2	4E-BP1 (Phospho-Thr45)	121	202	207	37	40	114	165	1.465
4	28	3	4E-BP1 (Phospho-Thr45)	121	190	199	37	38	20	153	8.05
4	28	4	4E-BP1 (Phospho-Thr45)	121	197	206	38	38	6	159	28
4	28	5	4E-BP1 (Phospho-Thr45)	121	197	204	37	38	6	160	27.667
4	28	6	4E-BP1 (Phospho-Thr45)	121	212	215	37	39	78	175	2.256
4	29	1	Met	122	301	299	38	39	10	263	26
4	29	2	Met	122	256	275	39	40	39	217	6.026
4	29	3	Met	122	274	272	39	40	19	235	12.211
4	29	4	Met	122	280	279	40	42	120	240	1.975
4	29	5	Met	122	256	262	39	40	7	217	31.714
4	29	6	Met	122	273	296	39	42	155	234	1.639
4	30	1	Met (Phospho-Tyr1234)	123	220	224	38	42	204	182	0.892
4	30	2	Met (Phospho-Tyr1234)	123	199	198	39	39	6	160	26.5
4	30	3	Met (Phospho-Tyr1234)	123	193	194	38	39	5	155	31
4	30	4	Met (Phospho-Tyr1234)	123	196	191	39	43	116	157	1.276
4	30	5	Met (Phospho-Tyr1234)	123	186	190	39	69	414	147	0.292
4	30	6	Met (Phospho-Tyr1234)	123	207	208	39	43	137	168	1.204
4	31	1	elF4E	124	256	257	37	40	106	219	2.047
4	31	2	elF4E	124	202	219	38	39	9	164	20
4	31	3	elF4E	124	213	221	38	39	12	175	15.167
4	31	4	elF4E	124	225	229	39	40	10	186	18.9
4	31	5	elF4E	124	217	223	39	41	80	178	2.275
4	31	6	elF4E	124	230	233	38	40	82	192	2.354
4	32	1	elF4E (Phospho-Ser209)	125	310	307	37	37	5	273	54
4	32	2	elF4E (Phospho-Ser209)	125	275	272	38	41	55	237	4.2
4	32	3	elF4E (Phospho-Ser209)	125	284	276	38	44	316	246	0.734
4	32	4	elF4E (Phospho-Ser209)	125	268	270	39	40	11	229	20.909
4	32	5	elF4E (Phospho-Ser209)	125	275	267	39	40	41	236	5.537
4	32	6	elF4E (Phospho-Ser209)	125	294	283	38	40	44	256	5.523
5	1	1	BRCA1	126	281	311	39	39	4	242	68
5	1	2	BRCA1	126	264	273	39	39	6	225	39
5	1	3	BRCA1	126	261	273	39	39	6	222	39
5	1	4	BRCA1	126	263	281	39	39	4	224	60.5
5	1	5	BRCA1	126	267	279	39	40	71	228	3.366
5	1	6	BRCA1	126	284	301	39	40	6	245	43.5
5	2	1	BRCA1 (Phospho-Ser1423)	127	374	389	39	39	4	335	87.5
5	2	2	BRCA1 (Phospho-Ser1423)	127	374	368	40	40	34	334	9.647
5	2	3	BRCA1 (Phospho-Ser1423)	127	235	268	39	41	79	196	2.873
5	2	4	BRCA1 (Phospho-Ser1423)	127	358	355	39	40	4	319	78.75
5	2	5	BRCA1 (Phospho-Ser1423)	127	344	336	39	40	17	305	17.412
5	2	6	BRCA1 (Phospho-Ser1423)	127	399	397	40	42	99	359	3.586
5	3	1	CDK1/CDC2	128	276	301	38	40	75	238	3.48
5	3	2	CDK1/CDC2	128	234	242	39	39	4	195	50.75
5	3	3	CDK1/CDC2	128	228	232	39	39	15	189	12.867
5	3	4	CDK1/CDC2	128	230	229	39	40	26	191	7.269
5	3	5	CDK1/CDC2	128	224	231	39	39	5	185	38.4
5	3	6	CDK1/CDC2	128	253	269	39	40	5	214	45.8
5	4	1	CDK1/CDC2 (Phospho-Tyr15)	129	311	311	38	38	5	273	54.6
5	4	2	CDK1/CDC2 (Phospho-Tyr15)	129	275	284	39	40	23	236	10.609
5	4	3	CDK1/CDC2 (Phospho-Tyr15)	129	257	284	40	41	18	217	13.5
5	4	4	CDK1/CDC2 (Phospho-Tyr15)	129	290	275	39	39	9	251	26.222
5	4	5	CDK1/CDC2 (Phospho-Tyr15)	129	274	281	39	39	4	235	60.5
5	4	6	CDK1/CDC2 (Phospho-Tyr15)	129	313	307	39	39	5	274	53.6
5	5	1	p44/42 MAP Kinase	130	242	259	38	41	79	204	2.759
5	5	2	p44/42 MAP Kinase	130	220	225	38	40	69	182	2.681
5	5	3	p44/42 MAP Kinase	130	222	226	40	43	35	182	5.229
5	5	4	p44/42 MAP Kinase	130	218	229	38	39	5	180	38
5	5	5	p44/42 MAP Kinase	130	230	230	39	39	11	191	17.364
5	5	6	p44/42 MAP Kinase	130	237	251	39	39	20	198	10.6
5	6	1	p44/42 MAP Kinase (Phospho-Tyr204)	131	226	251	38	40	42	188	5.024
5	6	2	p44/42 MAP Kinase (Phospho-Tyr204)	131	208	236	38	41	95	170	2.053
5	6	3	p44/42 MAP Kinase (Phospho-Tyr204)	131	236	236	38	39	5	198	39.4
5	6	4	p44/42 MAP Kinase (Phospho-Tyr204)	131	211	230	38	39	4	173	47.75
5	6	5	p44/42 MAP Kinase (Phospho-Tyr204)	131	213	241	39	41	57	174	3.509
5	6	6	p44/42 MAP Kinase (Phospho-Tyr204)	131	255	268	38	39	21	217	10.905
5	7	1	SAPK/JNK	132	231	243	39	39	12	192	17
5	7	2	SAPK/JNK	132	198	204	38	39	12	160	13.75
5	7	3	SAPK/JNK	132	184	198	38	39	6	146	26.5
5	7	4	SAPK/JNK	132	188	189	38	39	21	150	7.143
5	7	5	SAPK/JNK	132	190	208	38	38	5	152	34
5	7	6	SAPK/JNK	132	211	226	38	40	30	173	6.2
5	8	1	SAPK/JNK (Phospho-Tyr185)	133	268	279	39	40	29	229	8.241
5	8	2	SAPK/JNK (Phospho-Tyr185)	133	253	252	39	39	4	214	53.25
5	8	3	SAPK/JNK (Phospho-Tyr185)	133	247	247	38	38	6	209	34.833
5	8	4	SAPK/JNK (Phospho-Tyr185)	133	282	276	38	39	4	244	59.25
5	8	5	SAPK/JNK (Phospho-Tyr185)	133	262	258	38	43	238	224	0.903
5	8	6	SAPK/JNK (Phospho-Tyr185)	133	280	275	39	40	9	241	26.111
5	9	1	P38 MAPK	134	261	276	38	42	81	223	2.889
5	9	2	P38 MAPK	134	250	249	40	42	14	210	14.786
5	9	3	P38 MAPK	134	245	244	38	38	4	207	51.5
5	9	4	P38 MAPK	134	245	247	38	41	142	207	1.451
5	9	5	P38 MAPK	134	241	314	38	41	142	203	1.923
5	9	6	P38 MAPK	134	264	265	38	38	5	226	45.4
5	10	1	P38 MAPK (Phospho-Thr180/Tyr182)	135	189	196	36	37	7	153	22.714
5	10	2	P38 MAPK (Phospho-Thr180/Tyr182)	135	175	183	38	42	126	137	1.119
5	10	3	P38 MAPK (Phospho-Thr180/Tyr182)	135	171	183	39	40	20	132	7.15
5	10	4	P38 MAPK (Phospho-Thr180/Tyr182)	135	169	175	37	38	45	132	3.044
5	10	5	P38 MAPK (Phospho-Thr180/Tyr182)	135	172	177	37	38	34	135	4.088
5	10	6	P38 MAPK (Phospho-Thr180/Tyr182)	135	175	182	37	38	32	138	4.5
5	11	1	RelB	136	242	257	40	40	9	202	24.111
5	11	2	RelB	136	220	234	39	50	553	181	0.333
5	11	3	RelB	136	221	257	41	52	552	180	0.371
5	11	4	RelB	136	204	231	39	40	11	165	17.364
5	11	5	RelB	136	209	234	39	41	36	170	5.361
5	11	6	RelB	136	244	265	39	40	6	205	37.5
5	12	1	RelB (Phospho-Ser552)	137	195	207	39	39	6	156	28
5	12	2	RelB (Phospho-Ser552)	137	198	198	38	38	4	160	40
5	12	3	RelB (Phospho-Ser552)	137	184	192	37	37	4	147	38.75
5	12	4	RelB (Phospho-Ser552)	137	191	195	37	37	4	154	39.5
5	12	5	RelB (Phospho-Ser552)	137	195	205	39	41	25	156	6.56
5	12	6	RelB (Phospho-Ser552)	137	219	228	40	42	36	179	5.167
5	13	1	DARPP-32	138	311	350	38	39	5	273	62.2
5	13	2	DARPP-32	138	445	431	39	39	4	406	98
5	13	3	DARPP-32	138	427	402	39	40	5	388	72.4
5	13	4	DARPP-32	138	269	299	39	40	5	230	51.8
5	13	5	DARPP-32	138	221	309	39	40	19	182	14.158
5	13	6	DARPP-32	138	498	487	39	40	29	459	15.414
5	14	1	DARPP-32 (Phospho-Thr34)	139	236	259	38	39	12	198	18.333
5	14	2	DARPP-32 (Phospho-Thr34)	139	244	255	39	40	9	205	23.889
5	14	3	DARPP-32 (Phospho-Thr34)	139	224	246	39	40	20	185	10.3
5	14	4	DARPP-32 (Phospho-Thr34)	139	221	242	39	40	8	182	25.25
5	14	5	DARPP-32 (Phospho-Thr34)	139	250	247	39	40	25	211	8.28
5	14	6	DARPP-32 (Phospho-Thr34)	139	272	265	39	39	7	233	32.286
5	15	1	eIF2A	140	205	219	38	39	11	167	16.364
5	15	2	eIF2A	140	198	204	38	39	9	160	18.333
5	15	3	eIF2A	140	195	197	38	39	4	157	39.5
5	15	4	eIF2A	140	178	192	39	39	6	139	25.5
5	15	5	eIF2A	140	210	212	39	39	19	171	9.105
5	15	6	eIF2A	140	213	221	38	39	11	175	16.545
5	16	1	eIF2A (Phospho-Ser51)	141	212	214	37	38	22	175	8
5	16	2	eIF2A (Phospho-Ser51)	141	185	198	38	38	30	147	5.333
5	16	3	eIF2A (Phospho-Ser51)	141	195	198	38	38	7	157	22.857
5	16	4	eIF2A (Phospho-Ser51)	141	187	194	38	39	16	149	9.688
5	16	5	eIF2A (Phospho-Ser51)	141	172	191	38	39	38	134	4
5	16	6	eIF2A (Phospho-Ser51)	141	227	233	38	38	20	189	9.75
5	17	1	P70S6K	142	315	316	38	39	21	277	13.19
5	17	2	P70S6K	142	303	289	38	39	32	265	7.813
5	17	3	P70S6K	142	313	311	38	39	5	275	54.4
5	17	4	P70S6K	142	161	220	38	38	5	123	36.4
5	17	5	P70S6K	142	236	256	38	38	4	198	54.5
5	17	6	P70S6K	142	317	320	38	51	662	279	0.406
5	18	1	P70S6K (Phospho-Ser424)	143	260	253	38	38	16	222	13.438
5	18	2	P70S6K (Phospho-Ser424)	143	253	237	38	39	26	215	7.615
5	18	3	P70S6K (Phospho-Ser424)	143	236	224	38	40	46	198	4
5	18	4	P70S6K (Phospho-Ser424)	143	229	230	38	39	16	191	11.938
5	18	5	P70S6K (Phospho-Ser424)	143	229	234	39	40	54	190	3.593
5	18	6	P70S6K (Phospho-Ser424)	143	241	248	38	50	659	203	0.3
5	19	1	P70S6K (Phospho-Thr421)	144	340	319	40	41	6	300	46.333
5	19	2	P70S6K (Phospho-Thr421)	144	265	275	41	41	6	224	39
5	19	3	P70S6K (Phospho-Thr421)	144	290	289	40	42	41	250	6.024
5	19	4	P70S6K (Phospho-Thr421)	144	288	285	40	43	147	248	1.646
5	19	5	P70S6K (Phospho-Thr421)	144	278	285	40	40	10	238	24.5
5	19	6	P70S6K (Phospho-Thr421)	144	252	264	38	40	38	214	5.895
5	20	1	Synuclein alpha	145	281	278	39	39	5	242	47.8
5	20	2	Synuclein alpha	145	271	262	39	39	8	232	27.875
5	20	3	Synuclein alpha	145	260	250	39	40	10	221	21
5	20	4	Synuclein alpha	145	243	252	39	42	147	204	1.429
5	20	5	Synuclein alpha	145	252	255	39	39	10	213	21.6
5	20	6	Synuclein alpha	145	242	259	38	39	12	204	18.333
5	21	1	Synuclein alpha (Phospho-Tyr136)	146	201	211	37	38	11	164	15.727
5	21	2	Synuclein alpha (Phospho-Tyr136)	146	321	308	38	39	5	283	53.8
5	21	3	Synuclein alpha (Phospho-Tyr136)	146	321	305	38	39	12	283	22.167
5	21	4	Synuclein alpha (Phospho-Tyr136)	146	326	306	38	39	44	288	6.068
5	21	5	Synuclein alpha (Phospho-Tyr136)	146	321	308	38	40	77	283	3.481
5	21	6	Synuclein alpha (Phospho-Tyr136)	146	255	262	37	39	44	218	5.068
5	22	1	CaMK2A	147	294	278	38	38	5	256	48
5	22	2	CaMK2A	147	261	255	38	39	6	223	36
5	22	3	CaMK2A	147	243	246	38	39	6	205	34.5
5	22	4	CaMK2A	147	255	250	38	38	5	217	42.4
5	22	5	CaMK2A	147	259	254	38	39	17	221	12.647
5	22	6	CaMK2A	147	259	259	39	39	17	220	12.941
5	23	1	CaMK2A (Phospho-Thr286)	148	294	281	37	38	6	257	40.5
5	23	2	CaMK2A (Phospho-Thr286)	148	295	273	38	38	4	257	58.75
5	23	3	CaMK2A (Phospho-Thr286)	148	359	346	38	39	5	321	61.4
5	23	4	CaMK2A (Phospho-Thr286)	148	276	283	38	39	5	238	48.8
5	23	5	CaMK2A (Phospho-Thr286)	148	293	280	38	39	18	255	13.389
5	23	6	CaMK2A (Phospho-Thr286)	148	347	338	39	40	16	308	18.625
5	24	1	CPI17 alpha	149	248	255	37	38	6	211	36.167
5	24	2	CPI17 alpha	149	228	230	37	38	10	191	19.2
5	24	3	CPI17 alpha	149	252	245	38	38	8	214	25.875
5	24	4	CPI17 alpha	149	222	229	38	39	11	184	17.273
5	24	5	CPI17 alpha	149	231	229	40	40	13	191	14.538
5	24	6	CPI17 alpha	149	232	235	39	39	9	193	21.778
5	25	1	CPI17 alpha (Phospho-Thr38)	150	278	286	37	38	10	241	24.8
5	25	2	CPI17 alpha (Phospho-Thr38)	150	205	203	38	39	26	167	6.308
5	25	3	CPI17 alpha (Phospho-Thr38)	150	192	188	39	39	9	153	16.556
5	25	4	CPI17 alpha (Phospho-Thr38)	150	179	184	39	39	8	140	18.125
5	25	5	CPI17 alpha (Phospho-Thr38)	150	194	195	41	46	19	153	7.842
5	25	6	CPI17 alpha (Phospho-Thr38)	150	193	197	39	42	54	154	2.87
5	26	1	Gab1	151	217	231	38	39	19	179	10.105
5	26	2	Gab1	151	164	186	38	42	58	126	2.483
5	26	3	Gab1	151	177	194	39	41	57	138	2.684
5	26	4	Gab1	151	172	191	40	41	16	132	9.375
5	26	5	Gab1	151	172	204	41	46	110	131	1.436
5	26	6	Gab1	151	206	213	40	44	126	166	1.341
5	27	1	Gab1 (Phospho-Tyr627)	152	214	217	37	38	5	177	35.8
5	27	2	Gab1 (Phospho-Tyr627)	152	189	215	38	39	9	151	19.556
5	27	3	Gab1 (Phospho-Tyr627)	152	182	190	38	39	7	144	21.571
5	27	4	Gab1 (Phospho-Tyr627)	152	194	192	38	39	7	156	21.857
5	27	5	Gab1 (Phospho-Tyr627)	152	194	200	38	40	78	156	2.051
5	27	6	Gab1 (Phospho-Tyr627)	152	214	215	38	43	136	176	1.265
5	28	1	NMDAR1 (Phospho-Ser897)	153	220	210	38	39	10	182	17.1
5	28	2	NMDAR1 (Phospho-Ser897)	153	175	186	38	40	27	137	5.407
5	28	3	NMDAR1 (Phospho-Ser897)	153	190	205	38	38	10	152	16.7
5	28	4	NMDAR1 (Phospho-Ser897)	153	197	194	38	39	8	159	19.375
5	28	5	NMDAR1 (Phospho-Ser897)	153	188	188	38	40	55	150	2.691
5	28	6	NMDAR1 (Phospho-Ser897)	153	220	220	38	41	106	182	1.689
5	29	1	NMDAR2A/B (Phospho-Tyr1246/1252)	154	297	303	38	43	259	259	1.004
5	29	2	NMDAR2A/B (Phospho-Tyr1246/1252)	154	269	281	39	39	13	230	18.615
5	29	3	NMDAR2A/B (Phospho-Tyr1246/1252)	154	277	278	38	39	11	239	21.727
5	29	4	NMDAR2A/B (Phospho-Tyr1246/1252)	154	262	274	39	39	7	223	33.571
5	29	5	NMDAR2A/B (Phospho-Tyr1246/1252)	154	277	281	39	39	5	238	48.4
5	29	6	NMDAR2A/B (Phospho-Tyr1246/1252)	154	294	302	38	39	8	256	32.875
5	30	1	PKC delta	155	248	262	39	39	7	209	31.857
5	30	2	PKC delta	155	234	256	39	41	64	195	3.359
5	30	3	PKC delta	155	226	254	39	39	9	187	23.889
5	30	4	PKC delta	155	237	253	39	40	10	198	21.3
5	30	5	PKC delta	155	230	267	39	39	5	191	45.6
5	30	6	PKC delta	155	248	282	39	40	35	209	6.914
5	31	1	PKC delta (Phospho-Ser645)	156	236	261	38	39	9	198	24.667
5	31	2	PKC delta (Phospho-Ser645)	156	258	247	39	40	9	219	23
5	31	3	PKC delta (Phospho-Ser645)	156	208	237	39	39	4	169	49.5
5	31	4	PKC delta (Phospho-Ser645)	156	248	245	39	39	6	209	34.333
5	31	5	PKC delta (Phospho-Ser645)	156	235	248	39	44	232	196	0.879
5	31	6	PKC delta (Phospho-Ser645)	156	261	268	39	40	25	222	9.12
5	32	1	PKC theta	157	261	277	38	39	12	223	19.833
5	32	2	PKC theta	157	249	251	39	41	68	210	3.088
5	32	3	PKC theta	157	243	254	38	39	7	205	30.714
5	32	4	PKC theta	157	241	248	38	39	13	203	16.077
5	32	5	PKC theta	157	250	258	38	40	21	212	10.381
5	32	6	PKC theta	157	260	269	38	39	12	222	19.167
6	1	1	PKC theta (Phospho-Thr538)	158	619	625	40	42	61	579	9.557
6	1	2	PKC theta (Phospho-Thr538)	158	416	440	41	43	57	375	6.965
6	1	3	PKC theta (Phospho-Thr538)	158	547	570	42	42	5	505	105.6
6	1	4	PKC theta (Phospho-Thr538)	158	402	422	43	43	14	359	27.071
6	1	5	PKC theta (Phospho-Thr538)	158	612	594	42	42	16	570	34.5
6	1	6	PKC theta (Phospho-Thr538)	158	647	654	41	43	84	606	7.274
6	2	1	HSP90B	159	372	348	40	41	6	332	51.167
6	2	2	HSP90B	159	307	304	40	41	7	267	37.571
6	2	3	HSP90B	159	294	289	40	44	156	254	1.571
6	2	4	HSP90B	159	316	303	41	45	134	275	1.925
6	2	5	HSP90B	159	329	314	42	42	15	287	18.133
6	2	6	HSP90B	159	355	337	41	43	110	314	2.673
6	3	1	HSP90B (Phospho-Ser226)	160	581	532	39	40	28	542	17.571
6	3	2	HSP90B (Phospho-Ser226)	160	437	408	39	40	4	398	92
6	3	3	HSP90B (Phospho-Ser226)	160	555	514	41	43	98	514	4.806
6	3	4	HSP90B (Phospho-Ser226)	160	425	411	41	42	35	384	10.543
6	3	5	HSP90B (Phospho-Ser226)	160	525	492	41	42	34	484	13.235
6	3	6	HSP90B (Phospho-Ser226)	160	574	533	40	41	9	534	54.667
6	4	1	IkB-epsilon	161	267	269	38	39	26	229	8.846
6	4	2	IkB-epsilon	161	236	235	39	39	4	197	49
6	4	3	IkB-epsilon	161	237	250	40	44	206	197	1
6	4	4	IkB-epsilon	161	247	251	40	41	7	207	30
6	4	5	IkB-epsilon	161	245	254	41	43	102	204	2.069
6	4	6	IkB-epsilon	161	264	282	40	42	85	224	2.824
6	5	1	IkB-epsilon (Phospho-Ser22)	162	369	349	39	41	80	330	3.85
6	5	2	IkB-epsilon (Phospho-Ser22)	162	316	324	40	40	4	276	71
6	5	3	IkB-epsilon (Phospho-Ser22)	162	171	210	40	40	5	131	34
6	5	4	IkB-epsilon (Phospho-Ser22)	162	320	323	41	41	6	279	47
6	5	5	IkB-epsilon (Phospho-Ser22)	162	187	229	42	42	9	145	20.778
6	5	6	IkB-epsilon (Phospho-Ser22)	162	344	347	40	41	29	304	10.552
6	6	1	Myc	163	196	193	39	41	132	157	1.152
6	6	2	Myc	163	177	227	39	40	21	138	8.905
6	6	3	Myc	163	177	180	39	40	4	138	35
6	6	4	Myc	163	176	174	40	40	7	136	19.143
6	6	5	Myc	163	183	192	42	43	5	141	29.8
6	6	6	Myc	163	188	189	39	40	5	149	29.8
6	7	1	Myc (Phospho-Ser62)	164	286	294	39	39	5	247	51
6	7	2	Myc (Phospho-Ser62)	164	217	228	39	40	15	178	12.533
6	7	3	Myc (Phospho-Ser62)	164	258	275	40	42	51	218	4.569
6	7	4	Myc (Phospho-Ser62)	164	266	282	40	40	18	226	13.444
6	7	5	Myc (Phospho-Ser62)	164	278	287	43	43	6	235	40.667
6	7	6	Myc (Phospho-Ser62)	164	290	297	40	40	4	250	64.25
6	8	1	Shc	165	273	275	39	39	9	234	26.222
6	8	2	Shc	165	247	251	39	40	5	208	42.2
6	8	3	Shc	165	246	250	39	40	32	207	6.563
6	8	4	Shc	165	239	252	40	40	28	199	7.571
6	8	5	Shc	165	260	259	42	43	35	218	6.171
6	8	6	Shc	165	259	270	40	41	32	219	7.156
6	9	1	Shc (Phospho-Tyr349)	166	211	235	40	47	174	171	1.08
6	9	2	Shc (Phospho-Tyr349)	166	246	262	40	40	4	206	55.5
6	9	3	Shc (Phospho-Tyr349)	166	184	202	40	40	5	144	32.4
6	9	4	Shc (Phospho-Tyr349)	166	251	264	40	41	30	211	7.433
6	9	5	Shc (Phospho-Tyr349)	166	233	259	40	41	5	193	43.6
6	9	6	Shc (Phospho-Tyr349)	166	203	224	40	41	49	163	3.735
6	10	1	SHP-2	167	359	347	38	39	7	321	44
6	10	2	SHP-2	167	316	305	40	40	5	276	53
6	10	3	SHP-2	167	328	334	40	40	4	288	73.5
6	10	4	SHP-2	167	202	255	40	42	38	162	5.605
6	10	5	SHP-2	167	298	301	39	40	6	259	43.5
6	10	6	SHP-2	167	347	350	39	40	17	308	18.235
6	11	1	SHP-2 (Phospho-Tyr542)	168	319	313	41	45	109	278	2.459
6	11	2	SHP-2 (Phospho-Tyr542)	168	293	285	42	47	137	251	1.737
6	11	3	SHP-2 (Phospho-Tyr542)	168	302	297	42	46	137	260	1.832
6	11	4	SHP-2 (Phospho-Tyr542)	168	294	296	42	43	25	252	10.12
6	11	5	SHP-2 (Phospho-Tyr542)	168	292	290	40	41	32	252	7.781
6	11	6	SHP-2 (Phospho-Tyr542)	168	179	209	39	40	32	140	5.281
6	12	1	Trk B	169	256	276	39	39	26	217	9.115
6	12	2	Trk B	169	212	243	39	41	78	173	2.59
6	12	3	Trk B	169	212	240	40	40	4	172	50
6	12	4	Trk B	169	206	245	40	41	23	166	8.87
6	12	5	Trk B	169	194	242	40	40	6	154	33.667
6	12	6	Trk B	169	236	272	39	39	8	197	29.125
6	13	1	Trk B (Phospho-Tyr515)	170	172	199	38	40	55	134	2.891
6	13	2	Trk B (Phospho-Tyr515)	170	151	175	38	39	9	113	15.111
6	13	3	Trk B (Phospho-Tyr515)	170	150	176	38	40	67	112	2.03
6	13	4	Trk B (Phospho-Tyr515)	170	141	171	38	40	67	103	1.955
6	13	5	Trk B (Phospho-Tyr515)	170	149	175	38	39	6	111	22.667
6	13	6	Trk B (Phospho-Tyr515)	170	165	193	40	41	19	125	8
6	14	1	CrkII	171	231	233	38	39	16	193	12.125
6	14	2	CrkII	171	205	207	38	43	244	167	0.672
6	14	3	CrkII	171	209	213	38	41	80	171	2.15
6	14	4	CrkII	171	201	208	38	39	17	163	9.941
6	14	5	CrkII	171	218	222	39	39	8	179	22.875
6	14	6	CrkII	171	242	258	41	42	19	201	11.368
6	15	1	CrkII (Phospho-Tyr221)	172	284	298	39	39	6	245	43.167
6	15	2	CrkII (Phospho-Tyr221)	172	180	196	38	39	54	142	2.907
6	15	3	CrkII (Phospho-Tyr221)	172	191	217	38	39	30	153	5.933
6	15	4	CrkII (Phospho-Tyr221)	172	266	282	39	40	26	227	9.308
6	15	5	CrkII (Phospho-Tyr221)	172	276	286	39	41	57	237	4.298
6	15	6	CrkII (Phospho-Tyr221)	172	294	296	39	42	139	255	1.827
6	16	1	eEF2K	173	208	212	38	44	214	170	0.785
6	16	2	eEF2K	173	178	183	38	38	5	140	29
6	16	3	eEF2K	173	169	175	38	41	143	131	0.937
6	16	4	eEF2K	173	150	167	38	39	23	112	5.565
6	16	5	eEF2K	173	175	184	38	40	95	137	1.516
6	16	6	eEF2K	173	177	186	38	38	5	139	29.6
6	17	1	eEF2K (Phospho-Ser366)	174	340	326	39	42	150	301	1.893
6	17	2	eEF2K (Phospho-Ser366)	174	298	297	39	44	259	259	0.977
6	17	3	eEF2K (Phospho-Ser366)	174	307	302	40	40	6	267	43.667
6	17	4	eEF2K (Phospho-Ser366)	174	274	287	40	41	7	234	35.143
6	17	5	eEF2K (Phospho-Ser366)	174	210	232	40	40	11	170	17.455
6	17	6	eEF2K (Phospho-Ser366)	174	310	317	39	41	69	271	4
6	18	1	STAT5B	175	223	236	39	41	112	184	1.741
6	18	2	STAT5B	175	183	198	40	40	6	143	26.333
6	18	3	STAT5B	175	198	200	39	40	35	159	4.571
6	18	4	STAT5B	175	183	196	39	39	7	144	22.429
6	18	5	STAT5B	175	169	192	39	40	15	130	10.133
6	18	6	STAT5B	175	225	231	39	40	28	186	6.821
6	19	1	STAT5B (Phospho-Ser731)	176	345	357	39	40	46	306	6.891
6	19	2	STAT5B (Phospho-Ser731)	176	303	294	40	40	5	263	50.8
6	19	3	STAT5B (Phospho-Ser731)	176	319	300	39	41	92	280	2.815
6	19	4	STAT5B (Phospho-Ser731)	176	315	298	39	39	4	276	64.75
6	19	5	STAT5B (Phospho-Ser731)	176	324	307	39	39	12	285	22.333
6	19	6	STAT5B (Phospho-Ser731)	176	340	325	38	39	13	302	22
6	20	1	SYK	177	395	368	38	39	16	357	20.563
6	20	2	SYK	177	351	335	38	39	5	313	59.2
6	20	3	SYK	177	351	338	38	40	92	313	3.239
6	20	4	SYK	177	353	338	38	38	5	315	60
6	20	5	SYK	177	336	337	38	39	22	298	13.545
6	20	6	SYK	177	369	370	38	39	19	331	17.421
6	21	1	SYK (Phospho-Tyr348)	178	397	368	38	39	15	359	21.933
6	21	2	SYK (Phospho-Tyr348)	178	361	335	39	40	37	322	7.973
6	21	3	SYK (Phospho-Tyr348)	178	358	345	39	43	212	319	1.425
6	21	4	SYK (Phospho-Tyr348)	178	369	350	39	43	213	330	1.441
6	21	5	SYK (Phospho-Tyr348)	178	267	259	39	40	50	228	4.38
6	21	6	SYK (Phospho-Tyr348)	178	389	374	38	38	4	351	84
6	22	1	ACC1	179	194	276	38	39	11	156	21.545
6	22	2	ACC1	179	177	247	38	41	39	139	5.282
6	22	3	ACC1	179	404	381	39	42	141	365	2.404
6	22	4	ACC1	179	148	217	39	41	35	109	5.029
6	22	5	ACC1	179	370	380	39	39	5	331	68.2
6	22	6	ACC1	179	419	412	39	39	22	380	16.955
6	23	1	ACC1 (Phospho-Ser80)	180	306	313	38	39	6	268	45.667
6	23	2	ACC1 (Phospho-Ser80)	180	277	273	39	39	6	238	39
6	23	3	ACC1 (Phospho-Ser80)	180	240	247	39	42	89	201	2.303
6	23	4	ACC1 (Phospho-Ser80)	180	193	225	39	40	8	154	23.125
6	23	5	ACC1 (Phospho-Ser80)	180	98	117	39	40	5	59	15.4
6	23	6	ACC1 (Phospho-Ser80)	180	503	483	39	41	31	464	14.258
6	24	1	Caspase 8	181	177	200	38	39	39	139	4.128
6	24	2	Caspase 8	181	168	184	39	39	7	129	20.714
6	24	3	Caspase 8	181	159	179	39	39	5	120	28
6	24	4	Caspase 8	181	167	181	39	39	9	128	15.778
6	24	5	Caspase 8	181	175	188	38	44	274	137	0.526
6	24	6	Caspase 8	181	194	213	38	41	131	156	1.313
6	25	1	Caspase 8	182	156	190	39	39	19	117	7.947
6	25	2	Caspase 8	182	193	192	40	40	18	153	8.444
6	25	3	Caspase 8	182	183	194	40	41	49	143	3.122
6	25	4	Caspase 8	182	192	194	39	39	4	153	38.75
6	25	5	Caspase 8	182	157	175	39	40	13	118	10.385
6	25	6	Caspase 8	182	170	187	38	40	41	132	3.585
6	26	1	Caspase 8 (Phospho-Ser347)	183	414	392	39	40	5	375	70.4
6	26	2	Caspase 8 (Phospho-Ser347)	183	283	297	40	40	6	243	42.833
6	26	3	Caspase 8 (Phospho-Ser347)	183	301	318	40	40	10	261	27.8
6	26	4	Caspase 8 (Phospho-Ser347)	183	343	344	39	40	5	304	60.8
6	26	5	Caspase 8 (Phospho-Ser347)	183	195	252	39	40	61	156	3.475
6	26	6	Caspase 8 (Phospho-Ser347)	183	366	370	39	40	21	327	15.714
6	27	1	EEF2	184	319	317	38	39	7	281	39.714
6	27	2	EEF2	184	283	296	39	40	10	244	25.6
6	27	3	EEF2	184	284	295	39	39	17	245	15.059
6	27	4	EEF2	184	274	290	39	39	5	235	50.2
6	27	5	EEF2	184	316	309	39	40	51	277	5.275
6	27	6	EEF2	184	313	323	38	38	6	275	47.5
6	28	1	EEF2 (Phospho-Thr56)	185	369	366	38	38	5	331	65.6
6	28	2	EEF2 (Phospho-Thr56)	185	270	314	39	40	13	231	21.077
6	28	3	EEF2 (Phospho-Thr56)	185	297	313	39	41	115	258	2.365
6	28	4	EEF2 (Phospho-Thr56)	185	327	371	39	45	311	288	1.048
6	28	5	EEF2 (Phospho-Thr56)	185	291	296	38	40	51	253	5.02
6	28	6	EEF2 (Phospho-Thr56)	185	374	362	38	40	107	336	3.009
6	29	1	SRF	186	199	199	38	38	5	161	32.2
6	29	2	SRF	186	169	168	39	39	5	130	25.8
6	29	3	SRF	186	169	181	38	39	5	131	28.4
6	29	4	SRF	186	163	161	38	39	13	125	9.385
6	29	5	SRF	186	157	160	39	39	6	118	20.167
6	29	6	SRF	186	187	189	38	38	5	149	30.2
6	30	1	SRF (Phospho-Ser99)	187	256	243	38	39	33	218	6.182
6	30	2	SRF (Phospho-Ser99)	187	200	201	39	40	45	161	3.578
6	30	3	SRF (Phospho-Ser99)	187	214	214	39	39	5	175	35
6	30	4	SRF (Phospho-Ser99)	187	210	207	39	39	10	171	16.8
6	30	5	SRF (Phospho-Ser99)	187	203	206	39	40	5	164	33.2
6	30	6	SRF (Phospho-Ser99)	187	238	237	39	39	25	199	7.92
6	31	1	STAT2	188	170	214	39	41	16	131	10.813
6	31	2	STAT2	188	93	119	39	40	5	54	15.8
6	31	3	STAT2	188	158	175	40	41	8	118	16.75
6	31	4	STAT2	188	100	138	40	44	35	60	2.686
6	31	5	STAT2	188	104	136	40	41	19	64	5
6	31	6	STAT2	188	182	217	40	41	25	142	7.04
6	32	1	STAT2 (Phospho-Tyr690)	189	461	479	39	40	12	422	36.583
6	32	2	STAT2 (Phospho-Tyr690)	189	442	444	40	42	15	402	26.8
6	32	3	STAT2 (Phospho-Tyr690)	189	459	437	41	41	11	418	36
6	32	4	STAT2 (Phospho-Tyr690)	189	449	430	41	41	23	408	16.913
6	32	5	STAT2 (Phospho-Tyr690)	189	459	448	41	41	5	418	81.4
6	32	6	STAT2 (Phospho-Tyr690)	189	436	450	41	41	13	395	31.462
7	1	1	AMPKbeta1	190	487	485	41	42	17	446	26.059
7	1	2	AMPKbeta1	190	465	451	41	42	10	424	40.9
7	1	3	AMPKbeta1	190	453	445	42	42	5	411	80.6
7	1	4	AMPKbeta1	190	464	448	43	43	6	421	67.5
7	1	5	AMPKbeta1	190	459	457	43	46	116	416	3.543
7	1	6	AMPKbeta1	190	471	481	43	43	5	428	87.6
7	2	1	AMPKbeta1 (Phospho-Ser182)	191	621	588	41	42	20	580	27.3
7	2	2	AMPKbeta1 (Phospho-Ser182)	191	581	547	42	70	207	539	2.304
7	2	3	AMPKbeta1 (Phospho-Ser182)	191	573	542	42	43	10	531	49.9
7	2	4	AMPKbeta1 (Phospho-Ser182)	191	577	541	43	43	9	534	55.333
7	2	5	AMPKbeta1 (Phospho-Ser182)	191	607	574	44	44	5	563	106
7	2	6	AMPKbeta1 (Phospho-Ser182)	191	445	431	43	43	17	402	22.824
7	3	1	Cyclin D1	192	316	329	41	43	75	275	3.813
7	3	2	Cyclin D1	192	263	297	41	65	196	222	1.184
7	3	3	Cyclin D1	192	279	291	41	43	82	238	3.024
7	3	4	Cyclin D1	192	284	291	42	43	18	242	13.778
7	3	5	Cyclin D1	192	303	305	42	42	5	261	52.6
7	3	6	Cyclin D1	192	323	329	41	45	158	282	1.797
7	4	1	Cyclin D1 (Phospho-Thr286)	193	517	502	41	44	91	476	5.033
7	4	2	Cyclin D1 (Phospho-Thr286)	193	447	455	41	44	95	406	4.326
7	4	3	Cyclin D1 (Phospho-Thr286)	193	459	447	42	42	5	417	81
7	4	4	Cyclin D1 (Phospho-Thr286)	193	224	299	42	44	59	182	4.322
7	4	5	Cyclin D1 (Phospho-Thr286)	193	485	457	42	43	18	443	23
7	4	6	Cyclin D1 (Phospho-Thr286)	193	304	362	42	46	159	262	1.987
7	5	1	IKK alpha/beta	194	260	290	40	40	5	220	50
7	5	2	IKK alpha/beta	194	209	249	40	42	94	169	2.202
7	5	3	IKK alpha/beta	194	351	335	41	42	28	310	10.464
7	5	4	IKK alpha/beta	194	355	333	41	42	27	314	10.778
7	5	5	IKK alpha/beta	194	346	344	41	43	84	305	3.583
7	5	6	IKK alpha/beta	194	411	384	41	41	10	370	34.3
7	6	1	IKK alpha/beta (Phospho-Ser180/181)	195	459	463	41	41	7	418	60.286
7	6	2	IKK alpha/beta (Phospho-Ser180/181)	195	402	410	41	42	51	361	7.216
7	6	3	IKK alpha/beta (Phospho-Ser180/181)	195	431	418	41	42	9	390	41.778
7	6	4	IKK alpha/beta (Phospho-Ser180/181)	195	429	416	41	42	6	388	62.333
7	6	5	IKK alpha/beta (Phospho-Ser180/181)	195	390	412	42	42	5	348	74
7	6	6	IKK alpha/beta (Phospho-Ser180/181)	195	474	472	41	41	5	433	86.2
7	7	1	IKK-beta	196	250	254	39	40	6	211	35.667
7	7	2	IKK-beta	196	222	228	40	40	4	182	47
7	7	3	IKK-beta	196	218	226	40	40	4	178	46.5
7	7	4	IKK-beta	196	213	221	41	43	109	172	1.633
7	7	5	IKK-beta	196	220	228	41	44	19	179	9.684
7	7	6	IKK-beta	196	243	252	40	41	31	203	6.806
7	8	1	IKK-beta (Phospho-Tyr188)	197	310	312	39	40	40	271	6.8
7	8	2	IKK-beta (Phospho-Tyr188)	197	447	414	40	44	147	407	2.517
7	8	3	IKK-beta (Phospho-Tyr188)	197	314	305	40	48	383	274	0.671
7	8	4	IKK-beta (Phospho-Tyr188)	197	429	399	41	41	20	388	17.9
7	8	5	IKK-beta (Phospho-Tyr188)	197	323	314	41	42	8	282	34
7	8	6	IKK-beta (Phospho-Tyr188)	197	388	361	40	40	17	348	18.882
7	9	1	IKK-beta (Phospho-Tyr199)	198	389	360	39	40	46	350	6.957
7	9	2	IKK-beta (Phospho-Tyr199)	198	335	314	40	40	7	295	39.143
7	9	3	IKK-beta (Phospho-Tyr199)	198	323	310	40	40	6	283	45
7	9	4	IKK-beta (Phospho-Tyr199)	198	345	323	40	43	122	305	2.295
7	9	5	IKK-beta (Phospho-Tyr199)	198	349	332	40	43	122	309	2.369
7	9	6	IKK-beta (Phospho-Tyr199)	198	386	363	40	40	6	346	53.833
7	10	1	IKK-gamma	199	319	334	39	41	58	280	5.052
7	10	2	IKK-gamma	199	292	354	40	42	23	252	13.565
7	10	3	IKK-gamma	199	281	300	40	41	6	241	43.167
7	10	4	IKK-gamma	199	279	304	41	41	15	238	17.533
7	10	5	IKK-gamma	199	304	312	41	41	4	263	67.75
7	10	6	IKK-gamma	199	301	330	40	41	7	261	41.286
7	11	1	IKK-gamma (Phospho-Ser31)	200	421	403	40	73	324	381	1.019
7	11	2	IKK-gamma (Phospho-Ser31)	200	374	363	40	43	41	334	7.805
7	11	3	IKK-gamma (Phospho-Ser31)	200	354	355	40	50	234	314	1.303
7	11	4	IKK-gamma (Phospho-Ser31)	200	362	348	40	40	4	322	77
7	11	5	IKK-gamma (Phospho-Ser31)	200	361	363	40	41	7	321	46
7	11	6	IKK-gamma (Phospho-Ser31)	200	358	353	39	40	5	319	62.6
7	12	1	AKT1S1	201	298	319	39	81	602	259	0.395
7	12	2	AKT1S1	201	258	256	39	39	4	219	54.25
7	12	3	AKT1S1	201	260	254	39	49	234	221	0.876
7	12	4	AKT1S1	201	224	230	39	39	5	185	38.2
7	12	5	AKT1S1	201	258	268	39	46	370	219	0.6
7	12	6	AKT1S1	201	282	289	38	39	43	244	5.814
7	13	1	AKT1S1 (Phospho-Thr246)	202	245	247	38	38	7	207	29.857
7	13	2	AKT1S1 (Phospho-Thr246)	202	220	219	39	41	70	181	2.543
7	13	3	AKT1S1 (Phospho-Thr246)	202	205	209	39	40	12	166	14.083
7	13	4	AKT1S1 (Phospho-Thr246)	202	213	208	39	41	27	174	6.185
7	13	5	AKT1S1 (Phospho-Thr246)	202	194	203	39	40	7	155	23.286
7	13	6	AKT1S1 (Phospho-Thr246)	202	230	231	38	43	290	192	0.648
7	14	1	BID	203	306	302	38	39	5	268	52.6
7	14	2	BID	203	248	255	39	40	26	209	8.269
7	14	3	BID	203	255	255	39	40	5	216	43
7	14	4	BID	203	250	256	39	40	4	211	54
7	14	5	BID	203	241	254	39	40	11	202	19.455
7	14	6	BID	203	285	298	39	39	7	246	37
7	15	1	BID (Phospho-Ser78)	204	229	273	38	41	81	191	2.864
7	15	2	BID (Phospho-Ser78)	204	389	369	39	40	14	350	23.5
7	15	3	BID (Phospho-Ser78)	204	377	363	39	42	92	338	3.489
7	15	4	BID (Phospho-Ser78)	204	387	371	40	40	24	347	13.792
7	15	5	BID (Phospho-Ser78)	204	172	214	39	40	24	133	7.25
7	15	6	BID (Phospho-Ser78)	204	421	417	39	39	12	382	31.5
7	16	1	FOXO1/3/4-pan	205	139	181	38	38	6	101	23.833
7	16	2	FOXO1/3/4-pan	205	133	172	39	41	61	94	2.148
7	16	3	FOXO1/3/4-pan	205	137	180	41	48	49	96	2.694
7	16	4	FOXO1/3/4-pan	205	161	186	42	52	188	119	0.713
7	16	5	FOXO1/3/4-pan	205	163	204	40	41	27	123	6.037
7	16	6	FOXO1/3/4-pan	205	191	207	39	41	27	152	6.148
7	17	1	FOXO1/3/4-pan (Phospho-Thr24/32)	206	518	526	40	40	5	478	97.2
7	17	2	FOXO1/3/4-pan (Phospho-Thr24/32)	206	166	211	40	43	38	126	4.421
7	17	3	FOXO1/3/4-pan (Phospho-Thr24/32)	206	324	324	40	41	8	284	35.375
7	17	4	FOXO1/3/4-pan (Phospho-Thr24/32)	206	488	457	41	41	9	447	46.222
7	17	5	FOXO1/3/4-pan (Phospho-Thr24/32)	206	484	472	40	41	4	444	107.75
7	17	6	FOXO1/3/4-pan (Phospho-Thr24/32)	206	515	501	40	40	12	475	38.417
7	18	1	GRK2	207	207	210	39	39	4	168	42.75
7	18	2	GRK2	207	180	184	39	40	12	141	12
7	18	3	GRK2	207	128	170	39	39	7	89	18.714
7	18	4	GRK2	207	163	179	39	39	6	124	23.333
7	18	5	GRK2	207	183	192	38	39	7	145	21.857
7	18	6	GRK2	207	215	215	38	39	10	177	17.6
7	19	1	GRK2 (Phospho-Ser29)	208	349	325	38	39	4	311	71.5
7	19	2	GRK2 (Phospho-Ser29)	208	299	295	39	40	14	260	18.214
7	19	3	GRK2 (Phospho-Ser29)	208	310	289	39	39	7	271	35.714
7	19	4	GRK2 (Phospho-Ser29)	208	312	292	39	39	7	273	36.143
7	19	5	GRK2 (Phospho-Ser29)	208	258	258	39	39	12	219	18.25
7	19	6	GRK2 (Phospho-Ser29)	208	223	254	37	38	5	186	43.2
7	20	1	MDM2	209	248	258	38	38	4	210	55
7	20	2	MDM2	209	217	222	38	39	37	179	4.946
7	20	3	MDM2	209	216	222	38	40	39	178	4.667
7	20	4	MDM2	209	215	224	38	39	12	177	15.417
7	20	5	MDM2	209	241	244	38	39	11	203	18.636
7	20	6	MDM2	209	239	248	37	38	11	202	19.091
7	21	1	MDM2 (Phospho-Ser166)	210	316	304	37	38	12	279	22.167
7	21	2	MDM2 (Phospho-Ser166)	210	265	277	38	39	21	227	11.333
7	21	3	MDM2 (Phospho-Ser166)	210	254	257	38	39	7	216	31.143
7	21	4	MDM2 (Phospho-Ser166)	210	254	268	38	40	27	216	8.444
7	21	5	MDM2 (Phospho-Ser166)	210	256	263	38	42	118	218	1.873
7	21	6	MDM2 (Phospho-Ser166)	210	295	294	37	38	12	258	21.333
7	22	1	P90RSK	211	237	264	38	39	33	199	6.818
7	22	2	P90RSK	211	237	256	38	38	5	199	43.6
7	22	3	P90RSK	211	235	247	38	39	26	197	8
7	22	4	P90RSK	211	218	236	39	45	155	179	1.232
7	22	5	P90RSK	211	168	215	38	39	23	130	7.652
7	22	6	P90RSK	211	250	270	37	38	10	213	23.2
7	23	1	P90RSK (Phospho-Thr359/Ser363)	212	394	381	38	39	32	356	10.688
7	23	2	P90RSK (Phospho-Thr359/Ser363)	212	247	268	39	39	4	208	57.25
7	23	3	P90RSK (Phospho-Thr359/Ser363)	212	216	242	38	41	80	178	2.513
7	23	4	P90RSK (Phospho-Thr359/Ser363)	212	338	344	40	43	150	298	2.007
7	23	5	P90RSK (Phospho-Thr359/Ser363)	212	357	351	39	42	147	318	2.102
7	23	6	P90RSK (Phospho-Thr359/Ser363)	212	400	384	38	39	5	362	69
7	24	1	PP2A-alpha	213	232	233	39	39	5	193	38.8
7	24	2	PP2A-alpha	213	202	242	40	44	64	162	3.094
7	24	3	PP2A-alpha	213	218	215	39	47	389	179	0.432
7	24	4	PP2A-alpha	213	213	215	38	40	62	175	2.823
7	24	5	PP2A-alpha	213	224	224	39	39	6	185	30.833
7	24	6	PP2A-alpha	213	265	263	38	39	6	227	37.333
7	25	1	PP2A-alpha (Phospho-Tyr307)	214	397	387	40	41	16	357	21.625
7	25	2	PP2A-alpha (Phospho-Tyr307)	214	363	340	40	42	80	323	3.725
7	25	3	PP2A-alpha (Phospho-Tyr307)	214	357	349	39	40	5	318	61.8
7	25	4	PP2A-alpha (Phospho-Tyr307)	214	254	253	38	39	5	216	42.8
7	25	5	PP2A-alpha (Phospho-Tyr307)	214	369	355	39	40	16	330	19.688
7	25	6	PP2A-alpha (Phospho-Tyr307)	214	390	383	39	77	832	351	0.368
7	26	1	Tuberin/TSC2	215	182	194	39	41	27	143	5.667
7	26	2	Tuberin/TSC2	215	155	173	39	40	7	116	19
7	26	3	Tuberin/TSC2	215	151	166	39	39	9	112	14.111
7	26	4	Tuberin/TSC2	215	171	175	39	40	5	132	27
7	26	5	Tuberin/TSC2	215	163	169	39	40	18	124	7.167
7	26	6	Tuberin/TSC2	215	178	185	39	64	717	139	0.169
7	27	1	Tuberin/TSC2 (Phospho-Thr1462)	216	249	275	39	40	16	210	14.688
7	27	2	Tuberin/TSC2 (Phospho-Thr1462)	216	247	263	39	40	6	208	37.167
7	27	3	Tuberin/TSC2 (Phospho-Thr1462)	216	247	261	39	40	6	208	36.833
7	27	4	Tuberin/TSC2 (Phospho-Thr1462)	216	251	251	39	40	4	212	52.75
7	27	5	Tuberin/TSC2 (Phospho-Thr1462)	216	220	247	39	39	5	181	41.6
7	27	6	Tuberin/TSC2 (Phospho-Thr1462)	216	286	291	39	39	12	247	21
7	28	1	Cyclin E1	217	202	239	39	39	10	163	20
7	28	2	Cyclin E1	217	197	219	39	40	8	158	22.375
7	28	3	Cyclin E1	217	219	226	39	40	6	180	31
7	28	4	Cyclin E1	217	177	209	39	43	48	138	3.458
7	28	5	Cyclin E1	217	168	200	39	39	5	129	32.2
7	28	6	Cyclin E1	217	251	264	38	41	117	213	1.906
7	29	1	Cyclin E1 (Phospho-Thr77)	218	183	218	39	39	10	144	17.9
7	29	2	Cyclin E1 (Phospho-Thr77)	218	374	357	39	42	107	335	2.944
7	29	3	Cyclin E1 (Phospho-Thr77)	218	375	360	40	40	5	335	64
7	29	4	Cyclin E1 (Phospho-Thr77)	218	380	364	40	41	33	340	9.788
7	29	5	Cyclin E1 (Phospho-Thr77)	218	142	187	39	42	119	103	1.218
7	29	6	Cyclin E1 (Phospho-Thr77)	218	435	406	39	39	5	396	73.4
7	30	1	LKB1	219	410	400	40	40	5	370	72
7	30	2	LKB1	219	363	376	40	41	7	323	47.857
7	30	3	LKB1	219	398	398	41	41	6	357	59.5
7	30	4	LKB1	219	375	390	41	41	8	334	43.625
7	30	5	LKB1	219	409	396	40	41	36	369	9.861
7	30	6	LKB1	219	210	284	40	42	24	170	10.083
7	31	1	LKB1 (Phospho-Thr189)	220	254	295	39	40	13	215	19.615
7	31	2	LKB1 (Phospho-Thr189)	220	351	355	40	41	9	311	34.889
7	31	3	LKB1 (Phospho-Thr189)	220	359	343	41	41	26	318	11.615
7	31	4	LKB1 (Phospho-Thr189)	220	341	326	41	41	5	300	57
7	31	5	LKB1 (Phospho-Thr189)	220	378	345	41	41	5	337	60.8
7	31	6	LKB1 (Phospho-Thr189)	220	406	385	40	41	6	366	57.333
7	32	1	Ras-GRF1	221	325	391	40	42	17	285	20.529
7	32	2	Ras-GRF1	221	322	353	40	41	15	282	20.8
7	32	3	Ras-GRF1	221	422	430	40	40	6	382	65
7	32	4	Ras-GRF1	221	446	414	40	40	6	406	62.333
7	32	5	Ras-GRF1	221	421	434	40	40	6	381	65.667
7	32	6	Ras-GRF1	221	406	417	39	40	14	367	26.929
8	1	1	Ras-GRF1 (Phospho-Ser916)	222	313	340	43	49	206	270	1.413
8	1	2	Ras-GRF1 (Phospho-Ser916)	222	283	301	44	44	5	239	51.4
8	1	3	Ras-GRF1 (Phospho-Ser916)	222	275	294	44	45	42	231	5.929
8	1	4	Ras-GRF1 (Phospho-Ser916)	222	261	269	44	45	27	217	8.296
8	1	5	Ras-GRF1 (Phospho-Ser916)	222	283	308	44	44	6	239	44
8	1	6	Ras-GRF1 (Phospho-Ser916)	222	303	321	44	45	8	259	34.5
8	2	1	14-3-3 theta/tau (Phospho-Ser232)	223	301	310	43	43	32	258	8.344
8	2	2	14-3-3 theta/tau (Phospho-Ser232)	223	270	274	43	44	18	227	12.778
8	2	3	14-3-3 theta/tau (Phospho-Ser232)	223	248	264	44	47	163	204	1.331
8	2	4	14-3-3 theta/tau (Phospho-Ser232)	223	263	273	44	45	35	219	6.514
8	2	5	14-3-3 theta/tau (Phospho-Ser232)	223	275	274	44	44	5	231	46
8	2	6	14-3-3 theta/tau (Phospho-Ser232)	223	306	313	44	44	13	262	20.692
8	3	1	14-3-3 zeta/delta	224	354	343	42	43	26	312	11.538
8	3	2	14-3-3 zeta/delta	224	321	321	43	44	30	278	9.233
8	3	3	14-3-3 zeta/delta	224	308	298	43	43	9	265	28.333
8	3	4	14-3-3 zeta/delta	224	310	308	43	44	5	267	52.8
8	3	5	14-3-3 zeta/delta	224	295	298	44	44	17	251	14.941
8	3	6	14-3-3 zeta/delta	224	360	355	44	45	41	316	7.561
8	4	1	Actin Pan	225	356	351	42	43	26	314	11.846
8	4	2	Actin Pan	225	310	307	43	44	36	267	7.306
8	4	3	Actin Pan	225	198	204	43	43	4	155	40.25
8	4	4	Actin Pan	225	272	271	43	44	43	229	5.279
8	4	5	Actin Pan	225	330	318	43	44	30	287	9.133
8	4	6	Actin Pan	225	375	353	43	44	23	332	13.435
8	5	1	Actin Pan (a/b/g)(Phospho-Tyr55/53)	226	357	337	41	42	16	316	18.438
8	5	2	Actin Pan (a/b/g)(Phospho-Tyr55/53)	226	323	336	42	42	4	281	73.5
8	5	3	Actin Pan (a/b/g)(Phospho-Tyr55/53)	226	378	350	43	44	18	335	17
8	5	4	Actin Pan (a/b/g)(Phospho-Tyr55/53)	226	215	239	43	44	43	172	4.535
8	5	5	Actin Pan (a/b/g)(Phospho-Tyr55/53)	226	351	329	43	45	54	308	5.259
8	5	6	Actin Pan (a/b/g)(Phospho-Tyr55/53)	226	201	276	43	43	4	158	58.25
8	6	1	HDAC1	227	403	432	41	44	92	362	4.217
8	6	2	HDAC1	227	317	310	42	43	26	275	10.269
8	6	3	HDAC1	227	359	394	42	81	1477	317	0.212
8	6	4	HDAC1	227	378	396	42	45	160	336	2.194
8	6	5	HDAC1	227	368	390	43	43	5	325	69.4
8	6	6	HDAC1	227	371	365	43	43	17	328	18.941
8	7	1	HDAC1 (Phospho-Ser421)	228	374	369	41	43	50	333	6.52
8	7	2	HDAC1 (Phospho-Ser421)	228	328	315	42	43	40	286	6.8
8	7	3	HDAC1 (Phospho-Ser421)	228	277	301	42	43	5	235	51.6
8	7	4	HDAC1 (Phospho-Ser421)	228	281	292	42	43	7	239	35.571
8	7	5	HDAC1 (Phospho-Ser421)	228	331	319	42	44	42	289	6.548
8	7	6	HDAC1 (Phospho-Ser421)	228	384	359	42	43	6	342	52.667
8	8	1	Calmodulin	229	192	251	41	41	11	151	19.091
8	8	2	Calmodulin	229	191	227	42	42	6	149	30.833
8	8	3	Calmodulin	229	310	306	42	43	5	268	52.6
8	8	4	Calmodulin	229	338	330	42	43	15	296	19.133
8	8	5	Calmodulin	229	415	386	42	44	79	373	4.329
8	8	6	Calmodulin	229	326	331	42	42	21	284	13.762
8	9	1	Calmodulin (Phospho-Thr79/Ser81)	230	414	385	41	41	4	373	86
8	9	2	Calmodulin (Phospho-Thr79/Ser81)	230	349	348	42	42	7	307	43.714
8	9	3	Calmodulin (Phospho-Thr79/Ser81)	230	164	220	42	45	43	122	4.07
8	9	4	Calmodulin (Phospho-Thr79/Ser81)	230	164	218	44	47	39	120	4.385
8	9	5	Calmodulin (Phospho-Thr79/Ser81)	230	484	484	43	43	6	441	73.5
8	9	6	Calmodulin (Phospho-Thr79/Ser81)	230	411	414	42	42	14	369	26.571
8	10	1	Caspase 9	231	184	189	40	40	7	144	21.286
8	10	2	Caspase 9	231	165	173	40	41	40	125	3.3
8	10	3	Caspase 9	231	171	176	40	43	57	131	2.333
8	10	4	Caspase 9	231	194	231	42	44	7	152	26.714
8	10	5	Caspase 9	231	173	177	41	41	7	132	19.429
8	10	6	Caspase 9	231	194	198	42	45	54	152	2.833
8	11	1	Caspase 9 (Phospho-Ser196)	232	341	321	39	40	4	302	70.25
8	11	2	Caspase 9 (Phospho-Ser196)	232	298	278	40	42	51	258	4.627
8	11	3	Caspase 9 (Phospho-Ser196)	232	291	285	40	41	21	251	11.619
8	11	4	Caspase 9 (Phospho-Ser196)	232	300	287	40	41	6	260	41
8	11	5	Caspase 9 (Phospho-Ser196)	232	301	289	41	42	34	260	7.265
8	11	6	Caspase 9 (Phospho-Ser196)	232	329	315	42	42	6	287	45.5
8	12	1	Catalase	233	248	241	39	42	107	209	1.86
8	12	2	Catalase	233	216	204	40	41	25	176	6.52
8	12	3	Catalase	233	210	203	40	40	14	170	11.643
8	12	4	Catalase	233	212	211	40	40	4	172	42.75
8	12	5	Catalase	233	209	208	40	41	23	169	7.261
8	12	6	Catalase	233	204	204	40	41	29	164	5.621
8	13	1	Catalase (Phospho-Tyr385)	234	323	295	39	61	963	284	0.243
8	13	2	Catalase (Phospho-Tyr385)	234	245	257	40	41	5	205	43.2
8	13	3	Catalase (Phospho-Tyr385)	234	263	258	40	41	5	223	43.4
8	13	4	Catalase (Phospho-Tyr385)	234	265	255	40	44	172	225	1.227
8	13	5	Catalase (Phospho-Tyr385)	234	266	266	40	42	95	226	2.358
8	13	6	Catalase (Phospho-Tyr385)	234	321	306	40	40	4	281	66.5
8	14	1	Chk1	235	134	148	39	40	52	95	2.077
8	14	2	Chk1	235	133	134	40	41	34	93	2.735
8	14	3	Chk1	235	132	142	39	40	6	93	17
8	14	4	Chk1	235	128	134	40	41	60	88	1.55
8	14	5	Chk1	235	122	129	39	40	21	83	4.238
8	14	6	Chk1	235	142	142	39	40	32	103	3.188
8	15	1	Chk1 (Phospho-Ser286)	236	152	217	38	39	19	114	9.368
8	15	2	Chk1 (Phospho-Ser286)	236	347	344	40	44	133	307	2.256
8	15	3	Chk1 (Phospho-Ser286)	236	227	265	39	40	6	188	37.5
8	15	4	Chk1 (Phospho-Ser286)	236	348	338	40	40	13	308	22.923
8	15	5	Chk1 (Phospho-Ser286)	236	142	195	39	42	130	103	1.177
8	15	6	Chk1 (Phospho-Ser286)	236	186	237	39	40	13	147	15.154
8	16	1	FAK	237	171	182	38	39	18	133	7.944
8	16	2	FAK	237	166	165	40	41	47	126	2.638
8	16	3	FAK	237	165	168	39	48	495	126	0.242
8	16	4	FAK	237	212	216	39	41	15	173	11.667
8	16	5	FAK	237	165	171	39	60	944	126	0.118
8	16	6	FAK	237	191	198	39	41	19	152	8.263
8	17	1	FAK (Phospho-Ser910)	238	406	385	39	41	44	367	7.818
8	17	2	FAK (Phospho-Ser910)	238	167	209	40	41	8	127	21
8	17	3	FAK (Phospho-Ser910)	238	361	352	40	41	23	321	13.522
8	17	4	FAK (Phospho-Ser910)	238	251	267	39	40	10	212	22.7
8	17	5	FAK (Phospho-Ser910)	238	358	356	40	44	173	318	1.803
8	17	6	FAK (Phospho-Ser910)	238	407	386	40	44	174	367	1.966
8	18	1	Smad1	239	498	494	39	40	32	459	14.188
8	18	2	Smad1	239	83	93	39	40	23	44	2.304
8	18	3	Smad1	239	85	101	39	40	5	46	12.2
8	18	4	Smad1	239	250	286	40	44	201	210	1.204
8	18	5	Smad1	239	447	462	42	45	201	405	2.075
8	18	6	Smad1	239	101	180	41	42	16	60	8.625
8	19	1	Smad1 (Phospho-Ser187)	240	423	432	39	42	76	384	5.132
8	19	2	Smad1 (Phospho-Ser187)	240	104	127	39	41	38	65	2.263
8	19	3	Smad1 (Phospho-Ser187)	240	114	135	40	44	28	74	3.25
8	19	4	Smad1 (Phospho-Ser187)	240	183	267	40	41	55	143	4.109
8	19	5	Smad1 (Phospho-Ser187)	240	428	411	40	41	13	388	28.462
8	19	6	Smad1 (Phospho-Ser187)	240	474	473	40	42	12	434	35.917
8	20	1	Smad2	241	177	178	38	39	50	139	2.78
8	20	2	Smad2	241	164	169	39	39	23	125	5.652
8	20	3	Smad2	241	310	348	41	43	24	269	12.708
8	20	4	Smad2	241	170	170	39	39	5	131	26.2
8	20	5	Smad2	241	148	158	39	39	22	109	5.409
8	20	6	Smad2	241	175	177	39	39	8	136	17.25
8	21	1	Smad2 (Phospho-Ser467)	242	377	353	38	38	7	339	45
8	21	2	Smad2 (Phospho-Ser467)	242	261	257	39	39	7	222	31.143
8	21	3	Smad2 (Phospho-Ser467)	242	291	280	39	40	23	252	10.435
8	21	4	Smad2 (Phospho-Ser467)	242	322	309	40	40	5	282	53.8
8	21	5	Smad2 (Phospho-Ser467)	242	248	256	39	39	5	209	43.4
8	21	6	Smad2 (Phospho-Ser467)	242	372	360	39	39	4	333	80.25
8	22	1	Smad2/3 (Phospho-Thr8)	243	217	255	38	38	5	179	43.4
8	22	2	Smad2/3 (Phospho-Thr8)	243	249	258	39	41	57	210	3.807
8	22	3	Smad2/3 (Phospho-Thr8)	243	263	264	39	40	10	224	22.4
8	22	4	Smad2/3 (Phospho-Thr8)	243	220	239	39	39	4	181	50
8	22	5	Smad2/3 (Phospho-Thr8)	243	238	253	39	39	5	199	42.8
8	22	6	Smad2/3 (Phospho-Thr8)	243	274	279	39	39	8	235	30
8	23	1	Smad3	244	162	202	38	40	38	124	4.263
8	23	2	Smad3	244	122	162	39	39	5	83	24.6
8	23	3	Smad3	244	113	158	39	41	49	74	2.388
8	23	4	Smad3	244	89	129	39	48	435	50	0.186
8	23	5	Smad3	244	101	144	39	40	12	62	8.667
8	23	6	Smad3	244	207	227	39	40	8	168	23.375
8	24	1	Smad3 (Phospho-Ser213)	245	371	390	39	39	5	332	70.2
8	24	2	Smad3 (Phospho-Ser213)	245	293	323	41	41	8	252	35.25
8	24	3	Smad3 (Phospho-Ser213)	245	326	339	40	41	5	286	59.6
8	24	4	Smad3 (Phospho-Ser213)	245	348	365	40	43	38	308	8.474
8	24	5	Smad3 (Phospho-Ser213)	245	306	339	40	41	5	266	59.6
8	24	6	Smad3 (Phospho-Ser213)	245	413	395	40	41	5	373	70.8
8	25	1	Caspase 1	246	143	184	39	40	10	104	14.4
8	25	2	Caspase 1	246	136	161	41	43	32	95	3.688
8	25	3	Caspase 1	246	172	172	40	41	46	132	2.848
8	25	4	Caspase 1	246	139	166	39	41	47	100	2.66
8	25	5	Caspase 1	246	164	166	39	39	5	125	25.4
8	25	6	Caspase 1	246	176	191	39	39	4	137	38
8	26	1	Caspase 1 (Phospho-Ser376)	247	189	239	39	41	20	150	9.9
8	26	2	Caspase 1 (Phospho-Ser376)	247	267	256	40	41	8	227	26.875
8	26	3	Caspase 1 (Phospho-Ser376)	247	199	226	41	42	19	158	9.684
8	26	4	Caspase 1 (Phospho-Ser376)	247	246	249	40	41	6	206	34.667
8	26	5	Caspase 1 (Phospho-Ser376)	247	192	211	41	42	22	151	7.682
8	26	6	Caspase 1 (Phospho-Ser376)	247	299	279	40	42	20	259	11.85
8	27	1	MAP3K7/TAK1	248	279	297	41	43	87	238	2.92
8	27	2	MAP3K7/TAK1	248	175	246	41	43	27	134	7.519
8	27	3	MAP3K7/TAK1	248	221	263	41	42	8	180	27.625
8	27	4	MAP3K7/TAK1	248	236	267	41	41	7	195	32.286
8	27	5	MAP3K7/TAK1	248	249	275	42	43	23	207	10.087
8	27	6	MAP3K7/TAK1	248	267	292	41	43	15	226	16.6
8	28	1	MAP3K7/TAK1 (Phospho-Thr184)	249	303	329	40	41	9	263	32
8	28	2	MAP3K7/TAK1 (Phospho-Thr184)	249	157	228	43	44	18	114	10.222
8	28	3	MAP3K7/TAK1 (Phospho-Thr184)	249	258	293	41	41	5	217	50.4
8	28	4	MAP3K7/TAK1 (Phospho-Thr184)	249	327	337	41	43	87	286	3.379
8	28	5	MAP3K7/TAK1 (Phospho-Thr184)	249	289	317	41	42	8	248	34.375
8	28	6	MAP3K7/TAK1 (Phospho-Thr184)	249	364	377	40	41	8	324	42
8	29	1	eNOS	250	369	365	40	40	8	329	40.625
8	29	2	eNOS	250	123	185	41	43	24	82	5.917
8	29	3	eNOS	250	104	144	40	43	47	64	2.149
8	29	4	eNOS	250	114	169	40	40	6	74	21.5
8	29	5	eNOS	250	294	288	41	41	6	253	41.167
8	29	6	eNOS	250	302	313	40	41	17	262	16
8	30	1	eNOS (Phospho-Ser615)	251	259	288	40	41	8	219	30.875
8	30	2	eNOS (Phospho-Ser615)	251	169	243	41	42	22	128	9.136
8	30	3	eNOS (Phospho-Ser615)	251	190	229	41	43	15	149	12.4
8	30	4	eNOS (Phospho-Ser615)	251	190	246	41	100	1322	149	0.11
8	30	5	eNOS (Phospho-Ser615)	251	223	253	43	46	130	180	1.592
8	30	6	eNOS (Phospho-Ser615)	251	238	291	41	42	17	197	14.647
8	31	1	PI3-kinase p85-alpha (Phospho-Tyr607)	252	352	352	41	42	11	311	28.182
8	31	2	PI3-kinase p85-alpha (Phospho-Tyr607)	252	285	311	42	43	6	243	44.667
8	31	3	PI3-kinase p85-alpha (Phospho-Tyr607)	252	280	295	43	43	15	237	16.8
8	31	4	PI3-kinase p85-alpha (Phospho-Tyr607)	252	309	318	42	43	22	267	12.5
8	31	5	PI3-kinase p85-alpha (Phospho-Tyr607)	252	293	304	43	44	7	250	37.143
8	31	6	PI3-kinase p85-alpha (Phospho-Tyr607)	252	348	352	42	43	5	306	61.8
8	32	1	PI3-kinase p85-subunit alpha/gamma	253	216	250	41	42	22	175	9.455
8	32	2	PI3-kinase p85-subunit alpha/gamma	253	173	203	42	46	90	131	1.744
8	32	3	PI3-kinase p85-subunit alpha/gamma	253	181	204	42	43	18	139	8.944
8	32	4	PI3-kinase p85-subunit alpha/gamma	253	161	191	42	42	9	119	16.556
8	32	5	PI3-kinase p85-subunit alpha/gamma	253	182	207	43	44	8	139	20.375
8	32	6	PI3-kinase p85-subunit alpha/gamma	253	215	241	46	50	14	169	13.643
9	1	1	Abl1	254	712	662	46	47	32	666	19.219
9	1	2	Abl1	254	631	605	47	47	10	584	55.8
9	1	3	Abl1	254	636	600	47	47	5	589	110.6
9	1	4	Abl1	254	638	626	48	48	5	590	115.6
9	1	5	Abl1	254	667	653	48	49	11	619	54.909
9	1	6	Abl1	254	218	334	48	51	57	170	4.965
9	2	1	Abl1 (Phospho-Thr754/735)	255	539	698	46	47	21	493	31
9	2	2	Abl1 (Phospho-Thr754/735)	255	364	391	47	47	13	317	26.462
9	2	3	Abl1 (Phospho-Thr754/735)	255	340	386	47	48	9	293	37.556
9	2	4	Abl1 (Phospho-Thr754/735)	255	337	391	48	48	9	289	38.111
9	2	5	Abl1 (Phospho-Thr754/735)	255	357	395	48	48	5	309	69.4
9	2	6	Abl1 (Phospho-Thr754/735)	255	252	395	48	48	11	204	31.545
9	3	1	B-RAF	256	367	361	45	46	13	322	24.231
9	3	2	B-RAF	256	174	230	47	48	34	127	5.353
9	3	3	B-RAF	256	239	286	47	49	86	192	2.756
9	3	4	B-RAF	256	255	289	47	49	85	208	2.824
9	3	5	B-RAF	256	163	263	47	50	94	116	2.266
9	3	6	B-RAF	256	364	372	47	48	20	317	16.2
9	4	1	B-RAF (Phospho-Ser446)	257	440	446	45	46	15	395	26.667
9	4	2	B-RAF (Phospho-Ser446)	257	394	417	46	47	13	348	28.462
9	4	3	B-RAF (Phospho-Ser446)	257	438	441	47	48	40	391	9.825
9	4	4	B-RAF (Phospho-Ser446)	257	202	292	47	51	120	155	2.008
9	4	5	B-RAF (Phospho-Ser446)	257	206	292	47	48	42	159	5.81
9	4	6	B-RAF (Phospho-Ser446)	257	506	515	47	51	126	459	3.683
9	5	1	CaMK2-beta/gamma/delta	258	185	201	44	44	7	141	22.429
9	5	2	CaMK2-beta/gamma/delta	258	179	184	46	47	23	133	5.957
9	5	3	CaMK2-beta/gamma/delta	258	175	175	46	46	6	129	21.5
9	5	4	CaMK2-beta/gamma/delta	258	176	185	46	49	89	130	1.528
9	5	5	CaMK2-beta/gamma/delta	258	188	189	46	48	77	142	1.831
9	5	6	CaMK2-beta/gamma/delta	258	205	213	47	48	26	158	6.346
9	6	1	CaMK2-beta/gamma/delta (Phospho-Thr287)	259	399	381	44	45	35	355	9.6
9	6	2	CaMK2-beta/gamma/delta (Phospho-Thr287)	259	368	362	45	45	5	323	63.4
9	6	3	CaMK2-beta/gamma/delta (Phospho-Thr287)	259	344	353	45	47	65	299	4.708
9	6	4	CaMK2-beta/gamma/delta (Phospho-Thr287)	259	375	365	46	46	5	329	63.8
9	6	5	CaMK2-beta/gamma/delta (Phospho-Thr287)	259	395	382	46	46	8	349	42
9	6	6	CaMK2-beta/gamma/delta (Phospho-Thr287)	259	429	425	46	47	39	383	9.692
9	7	1	PAK1	260	238	249	43	44	16	195	12.813
9	7	2	PAK1	260	216	229	44	44	4	172	46.25
9	7	3	PAK1	260	213	222	44	46	78	169	2.256
9	7	4	PAK1	260	215	225	45	49	273	170	0.645
9	7	5	PAK1	260	221	232	45	45	8	176	23.375
9	7	6	PAK1	260	252	275	45	45	15	207	15.333
9	8	1	PAK1 (Phospho-Ser204)	261	282	296	43	43	10	239	25.3
9	8	2	PAK1 (Phospho-Ser204)	261	276	279	43	44	6	233	39.167
9	8	3	PAK1 (Phospho-Ser204)	261	271	278	44	44	13	227	18
9	8	4	PAK1 (Phospho-Ser204)	261	272	278	45	46	40	227	5.8
9	8	5	PAK1 (Phospho-Ser204)	261	282	285	45	45	5	237	48
9	8	6	PAK1 (Phospho-Ser204)	261	307	320	44	46	112	263	2.446
9	9	1	RSK1/2/3/4	262	392	376	43	45	47	349	7.043
9	9	2	RSK1/2/3/4	262	320	329	44	45	36	276	7.889
9	9	3	RSK1/2/3/4	262	368	355	45	45	6	323	51.667
9	9	4	RSK1/2/3/4	262	229	286	48	50	16	181	14.75
9	9	5	RSK1/2/3/4	262	367	369	45	46	14	322	23.071
9	9	6	RSK1/2/3/4	262	422	400	45	46	28	377	12.643
9	10	1	RSK1/2/3/4 (Phospho-Ser221/227/218/232)	263	344	346	43	43	6	301	50.5
9	10	2	RSK1/2/3/4 (Phospho-Ser221/227/218/232)	263	317	327	44	45	50	273	5.64
9	10	3	RSK1/2/3/4 (Phospho-Ser221/227/218/232)	263	263	292	44	44	11	219	22.545
9	10	4	RSK1/2/3/4 (Phospho-Ser221/227/218/232)	263	355	416	45	46	20	310	18.5
9	10	5	RSK1/2/3/4 (Phospho-Ser221/227/218/232)	263	322	373	44	45	42	278	7.81
9	10	6	RSK1/2/3/4 (Phospho-Ser221/227/218/232)	263	364	376	44	46	65	320	5.077
9	11	1	Gab2 (Phospho-Tyr643)	264	403	373	43	44	6	360	54.833
9	11	2	Gab2 (Phospho-Tyr643)	264	338	340	43	44	7	295	42.286
9	11	3	Gab2 (Phospho-Tyr643)	264	346	341	43	43	7	303	42.571
9	11	4	Gab2 (Phospho-Tyr643)	264	344	342	43	43	6	301	49.833
9	11	5	Gab2 (Phospho-Tyr643)	264	361	347	43	44	33	318	9.182
9	11	6	Gab2 (Phospho-Tyr643)	264	388	383	43	43	6	345	56.667
9	12	1	LYN	265	384	385	41	41	15	343	22.933
9	12	2	LYN	265	366	346	42	44	19	324	15.895
9	12	3	LYN	265	333	339	42	42	5	291	59.4
9	12	4	LYN	265	321	327	42	43	15	279	18.933
9	12	5	LYN	265	352	346	42	43	37	310	8.189
9	12	6	LYN	265	393	383	43	43	4	350	85
9	13	1	LYN (Phospho-Tyr507)	266	468	427	40	41	4	428	96.5
9	13	2	LYN (Phospho-Tyr507)	266	346	334	42	42	15	304	19.467
9	13	3	LYN (Phospho-Tyr507)	266	410	397	42	42	5	368	71
9	13	4	LYN (Phospho-Tyr507)	266	439	410	42	47	241	397	1.506
9	13	5	LYN (Phospho-Tyr507)	266	325	320	42	43	33	283	8.394
9	13	6	LYN (Phospho-Tyr507)	266	472	453	42	43	26	430	15.769
9	14	1	PLCG1	267	182	196	40	42	95	142	1.621
9	14	2	PLCG1	267	169	175	42	43	18	127	7.333
9	14	3	PLCG1	267	168	181	42	43	8	126	17.25
9	14	4	PLCG1	267	167	177	42	42	5	125	27
9	14	5	PLCG1	267	181	193	42	43	45	139	3.333
9	14	6	PLCG1	267	192	215	42	43	5	150	34.4
9	15	1	PLCG1 (Phospho-Tyr783)	268	179	191	40	42	129	139	1.155
9	15	2	PLCG1 (Phospho-Tyr783)	268	185	185	40	41	9	145	16
9	15	3	PLCG1 (Phospho-Tyr783)	268	194	196	41	42	11	153	14
9	15	4	PLCG1 (Phospho-Tyr783)	268	173	180	41	42	8	132	17.25
9	15	5	PLCG1 (Phospho-Tyr783)	268	181	190	41	42	14	140	10.571
9	15	6	PLCG1 (Phospho-Tyr783)	268	205	206	41	42	6	164	27.333
9	16	1	CBL (Phospho-Tyr700)	269	346	321	40	42	98	306	2.847
9	16	2	CBL (Phospho-Tyr700)	269	398	377	41	42	15	357	22.333
9	16	3	CBL (Phospho-Tyr700)	269	403	370	42	43	25	361	13.08
9	16	4	CBL (Phospho-Tyr700)	269	392	376	42	46	195	350	1.692
9	16	5	CBL (Phospho-Tyr700)	269	337	321	41	44	57	296	4.86
9	16	6	CBL (Phospho-Tyr700)	269	298	311	41	42	29	257	9.276
9	17	1	FGFR1	270	194	234	40	43	122	154	1.566
9	17	2	FGFR1	270	177	212	41	42	16	136	10.625
9	17	3	FGFR1	270	130	167	42	46	42	88	2.881
9	17	4	FGFR1	270	168	192	42	47	53	126	2.736
9	17	5	FGFR1	270	161	217	42	43	13	119	13.385
9	17	6	FGFR1	270	191	229	42	46	44	149	4.159
9	18	1	FGFR1 (Phospho-Tyr654)	271	233	243	39	40	5	194	40.6
9	18	2	FGFR1 (Phospho-Tyr654)	271	205	226	40	41	16	165	11.563
9	18	3	FGFR1 (Phospho-Tyr654)	271	215	218	41	43	14	174	12.5
9	18	4	FGFR1 (Phospho-Tyr654)	271	215	220	42	45	20	173	8.75
9	18	5	FGFR1 (Phospho-Tyr654)	271	198	230	41	43	17	157	11
9	18	6	FGFR1 (Phospho-Tyr654)	271	225	230	41	43	14	184	13.357
9	19	1	Lamin A/C	272	153	162	39	39	5	114	24.6
9	19	2	Lamin A/C	272	151	157	40	40	9	111	13
9	19	3	Lamin A/C	272	169	171	41	41	5	128	26
9	19	4	Lamin A/C	272	169	174	41	42	13	128	10.154
9	19	5	Lamin A/C	272	171	174	41	42	10	130	13.2
9	19	6	Lamin A/C	272	174	177	40	41	6	134	22.667
9	20	1	Lamin A/C (Phospho-Ser392)	273	492	454	40	40	6	452	69
9	20	2	Lamin A/C (Phospho-Ser392)	273	477	431	41	42	15	436	25.933
9	20	3	Lamin A/C (Phospho-Ser392)	273	452	420	41	42	11	411	34.364
9	20	4	Lamin A/C (Phospho-Ser392)	273	378	354	41	44	96	337	3.229
9	20	5	Lamin A/C (Phospho-Ser392)	273	191	258	42	45	13	149	16.385
9	20	6	Lamin A/C (Phospho-Ser392)	273	406	391	41	42	17	365	20.529
9	21	1	MITF	274	179	181	39	40	5	140	28.2
9	21	2	MITF	274	158	158	40	41	24	118	4.875
9	21	3	MITF	274	168	174	40	41	19	128	7
9	21	4	MITF	274	196	196	41	42	8	155	19.25
9	21	5	MITF	274	174	187	42	44	14	132	10.214
9	21	6	MITF	274	180	178	41	44	28	139	4.786
9	22	1	MITF (Phospho-Ser73)	275	424	414	39	40	4	385	93.5
9	22	2	MITF (Phospho-Ser73)	275	420	406	40	41	9	380	40.556
9	22	3	MITF (Phospho-Ser73)	275	184	245	40	40	4	144	51.25
9	22	4	MITF (Phospho-Ser73)	275	396	398	41	42	7	355	50.857
9	22	5	MITF (Phospho-Ser73)	275	458	437	42	43	24	416	16.417
9	22	6	MITF (Phospho-Ser73)	275	449	464	42	43	9	407	46.778
9	23	1	PPAR-gamma	276	170	176	38	39	4	132	34.25
9	23	2	PPAR-gamma	276	161	164	39	39	9	122	13.889
9	23	3	PPAR-gamma	276	171	184	40	40	5	131	28.8
9	23	4	PPAR-gamma	276	171	172	40	40	5	131	26.4
9	23	5	PPAR-gamma	276	188	199	40	41	11	148	14.364
9	23	6	PPAR-gamma	276	198	204	41	41	12	157	13.583
9	24	1	PPAR-gamma (Phospho-Ser112)	277	363	334	39	40	5	324	58.8
9	24	2	PPAR-gamma (Phospho-Ser112)	277	323	309	40	46	253	283	1.04
9	24	3	PPAR-gamma (Phospho-Ser112)	277	298	312	40	41	5	258	54.2
9	24	4	PPAR-gamma (Phospho-Ser112)	277	304	317	40	41	10	264	27.6
9	24	5	PPAR-gamma (Phospho-Ser112)	277	320	311	40	41	10	280	27
9	24	6	PPAR-gamma (Phospho-Ser112)	277	251	295	40	40	11	211	23.182
9	25	1	PP1 alpha	278	215	222	39	39	5	176	36.6
9	25	2	PP1 alpha	278	204	205	40	41	36	164	4.556
9	25	3	PP1 alpha	278	203	207	41	42	40	162	4.125
9	25	4	PP1 alpha	278	197	192	41	41	8	156	18.875
9	25	5	PP1 alpha	278	199	212	41	42	23	158	7.391
9	25	6	PP1 alpha	278	225	245	40	42	26	185	7.808
9	26	1	PP1 alpha (Phospho-Thr320)	279	376	347	40	41	6	336	51
9	26	2	PP1 alpha (Phospho-Thr320)	279	347	332	40	41	5	307	58.2
9	26	3	PP1 alpha (Phospho-Thr320)	279	339	335	41	41	8	298	36.75
9	26	4	PP1 alpha (Phospho-Thr320)	279	352	341	41	42	17	311	17.588
9	26	5	PP1 alpha (Phospho-Thr320)	279	365	356	41	42	8	324	39.25
9	26	6	PP1 alpha (Phospho-Thr320)	279	425	414	41	43	51	384	7.275
9	27	1	Interferon-alpha/beta receptor alpha chain	280	180	183	39	40	8	141	17.875
9	27	2	Interferon-alpha/beta receptor alpha chain	280	171	172	40	40	4	131	33
9	27	3	Interferon-alpha/beta receptor alpha chain	280	174	171	40	40	6	134	21.833
9	27	4	Interferon-alpha/beta receptor alpha chain	280	174	170	40	40	5	134	26
9	27	5	Interferon-alpha/beta receptor alpha chain	280	183	188	40	41	7	143	21
9	27	6	Interferon-alpha/beta receptor alpha chain	280	208	211	39	40	6	169	28.5
9	28	1	Interferon-gamma receptor alpha (Phospho-Tyr457)	281	182	189	39	39	4	143	37.5
9	28	2	Interferon-gamma receptor alpha (Phospho-Tyr457)	281	162	174	39	43	202	123	0.649
9	28	3	Interferon-gamma receptor alpha (Phospho-Tyr457)	281	166	169	40	42	33	126	3.848
9	28	4	Interferon-gamma receptor alpha (Phospho-Tyr457)	281	173	173	40	43	58	133	2.241
9	28	5	Interferon-gamma receptor alpha (Phospho-Tyr457)	281	174	182	39	41	56	135	2.518
9	28	6	Interferon-gamma receptor alpha (Phospho-Tyr457)	281	204	206	39	39	7	165	23.857
9	29	1	PDGFR beta	282	174	168	39	40	24	135	5.333
9	29	2	PDGFR beta	282	163	165	40	40	7	123	17.857
9	29	3	PDGFR beta	282	166	167	40	40	5	126	25.4
9	29	4	PDGFR beta	282	158	168	40	40	25	118	5.12
9	29	5	PDGFR beta	282	173	173	39	39	4	134	33.5
9	29	6	PDGFR beta	282	203	205	39	40	13	164	12.692
9	30	1	PDGFR beta (Phospho-Tyr1021)	283	304	296	40	40	7	264	36.571
9	30	2	PDGFR beta (Phospho-Tyr1021)	283	295	281	41	41	8	254	30
9	30	3	PDGFR beta (Phospho-Tyr1021)	283	272	281	40	40	4	232	60.25
9	30	4	PDGFR beta (Phospho-Tyr1021)	283	266	280	40	41	9	226	26.556
9	30	5	PDGFR beta (Phospho-Tyr1021)	283	251	272	40	41	35	211	6.6
9	30	6	PDGFR beta (Phospho-Tyr1021)	283	337	344	40	41	28	297	10.821
9	31	1	FADD (Phospho-Ser194)	284	232	237	40	41	6	192	32.667
9	31	2	FADD (Phospho-Ser194)	284	216	219	40	43	161	176	1.093
9	31	3	FADD (Phospho-Ser194)	284	216	219	41	41	26	175	6.846
9	31	4	FADD (Phospho-Ser194)	284	223	224	40	40	4	183	46
9	31	5	FADD (Phospho-Ser194)	284	221	221	40	41	5	181	36
9	31	6	FADD (Phospho-Ser194)	284	262	276	40	41	6	222	39.167
9	32	1	BLNK	285	294	345	40	50	269	254	1.097
9	32	2	BLNK	285	489	475	42	85	1177	447	0.331
9	32	3	BLNK	285	467	486	41	42	10	426	44.4
9	32	4	BLNK	285	269	320	41	42	7	228	39.714
9	32	5	BLNK	285	528	511	42	42	5	486	93.8
9	32	6	BLNK	285	581	567	41	43	91	540	5.758
10	1	1	BLNK (Phospho-Tyr96)	286	609	586	48	48	11	561	48.909
10	1	2	BLNK (Phospho-Tyr96)	286	541	514	48	49	42	493	11.071
10	1	3	BLNK (Phospho-Tyr96)	286	202	241	48	50	22	154	8.682
10	1	4	BLNK (Phospho-Tyr96)	286	212	253	49	49	11	163	18.545
10	1	5	BLNK (Phospho-Tyr96)	286	229	285	49	50	7	180	33.571
10	1	6	BLNK (Phospho-Tyr96)	286	431	547	50	52	89	381	5.562
10	2	1	IL-10R-alpha	287	218	212	47	48	8	171	20.5
10	2	2	IL-10R-alpha	287	193	201	48	48	11	145	13.909
10	2	3	IL-10R-alpha	287	184	197	48	49	19	136	7.789
10	2	4	IL-10R-alpha	287	190	199	48	49	10	142	15
10	2	5	IL-10R-alpha	287	177	213	49	49	7	128	23.429
10	2	6	IL-10R-alpha	287	260	278	50	52	84	210	2.69
10	3	1	IL-10R-alpha (Phospho-Tyr496)	288	205	277	46	47	5	159	46
10	3	2	IL-10R-alpha (Phospho-Tyr496)	288	497	463	48	49	23	449	18
10	3	3	IL-10R-alpha (Phospho-Tyr496)	288	471	466	48	49	5	423	83.4
10	3	4	IL-10R-alpha (Phospho-Tyr496)	288	377	361	48	49	16	329	19.5
10	3	5	IL-10R-alpha (Phospho-Tyr496)	288	565	542	49	50	9	516	54.667
10	3	6	IL-10R-alpha (Phospho-Tyr496)	288	655	628	52	53	7	603	82.143
10	4	1	IL-4R/CD124	289	370	355	46	48	137	324	2.241
10	4	2	IL-4R/CD124	289	277	307	47	49	42	230	6.143
10	4	3	IL-4R/CD124	289	201	248	49	50	39	152	5.077
10	4	4	IL-4R/CD124	289	232	272	48	48	9	184	24.889
10	4	5	IL-4R/CD124	289	201	258	48	48	12	153	17.5
10	4	6	IL-4R/CD124	289	559	532	49	49	6	510	80.5
10	5	1	IL-4R/CD124 (Phospho-Tyr497)	290	455	431	45	46	7	410	55
10	5	2	IL-4R/CD124 (Phospho-Tyr497)	290	440	419	46	47	40	394	9.3
10	5	3	IL-4R/CD124 (Phospho-Tyr497)	290	446	502	49	51	56	397	8.054
10	5	4	IL-4R/CD124 (Phospho-Tyr497)	290	192	262	48	49	41	144	5.195
10	5	5	IL-4R/CD124 (Phospho-Tyr497)	290	604	577	48	48	6	556	88.167
10	5	6	IL-4R/CD124 (Phospho-Tyr497)	290	258	320	47	48	8	211	34
10	6	1	Bax	291	189	204	45	45	4	144	39.75
10	6	2	Bax	291	168	186	46	46	10	122	14
10	6	3	Bax	291	182	192	46	47	5	136	29
10	6	4	Bax	291	178	192	46	46	6	132	24.333
10	6	5	Bax	291	177	194	47	47	7	130	21
10	6	6	Bax	291	211	237	46	48	87	165	2.172
10	7	1	BAX (Phospho-Thr167)	292	248	239	44	45	5	204	38.8
10	7	2	BAX (Phospho-Thr167)	292	208	207	45	45	9	163	18
10	7	3	BAX (Phospho-Thr167)	292	206	201	45	46	21	161	7.381
10	7	4	BAX (Phospho-Thr167)	292	206	211	46	47	54	160	3.037
10	7	5	BAX (Phospho-Thr167)	292	219	224	46	46	18	173	9.889
10	7	6	BAX (Phospho-Thr167)	292	257	264	45	46	8	212	27.25
10	8	1	PLK1	293	180	193	44	44	6	136	24.833
10	8	2	PLK1	293	166	172	44	45	5	122	25.4
10	8	3	PLK1	293	171	176	45	46	28	126	4.643
10	8	4	PLK1	293	174	173	45	47	49	129	2.571
10	8	5	PLK1	293	187	195	45	45	5	142	30
10	8	6	PLK1	293	225	223	45	45	5	180	35.6
10	9	1	PLK1 (Phospho-Thr210)	294	211	219	43	44	28	168	6.25
10	9	2	PLK1 (Phospho-Thr210)	294	201	196	43	45	29	158	5.207
10	9	3	PLK1 (Phospho-Thr210)	294	203	203	44	45	19	159	8.316
10	9	4	PLK1 (Phospho-Thr210)	294	202	210	44	44	23	158	7.217
10	9	5	PLK1 (Phospho-Thr210)	294	211	218	44	45	15	167	11.533
10	9	6	PLK1 (Phospho-Thr210)	294	239	247	44	44	8	195	25.375
10	10	1	TGFBR1	295	238	271	44	48	224	194	0.996
10	10	2	TGFBR1	295	311	300	44	49	222	267	1.131
10	10	3	TGFBR1	295	290	303	45	63	617	245	0.389
10	10	4	TGFBR1	295	215	243	45	45	22	170	9
10	10	5	TGFBR1	295	222	261	44	45	14	178	15.429
10	10	6	TGFBR1	295	408	384	44	48	91	364	3.692
10	11	1	TGFBR2	296	550	508	43	45	46	507	10.065
10	11	2	TGFBR2	296	447	441	44	45	36	403	11
10	11	3	TGFBR2	296	428	435	44	45	5	384	78
10	11	4	TGFBR2	296	430	448	44	44	5	386	80.8
10	11	5	TGFBR2	296	512	488	45	45	9	467	49.222
10	11	6	TGFBR2	296	653	609	44	45	12	609	47
10	12	1	Fos	297	264	283	43	44	5	221	47.8
10	12	2	Fos	297	233	255	44	44	6	189	35.167
10	12	3	Fos	297	194	232	44	44	5	150	37.6
10	12	4	Fos	297	207	244	44	44	5	163	40
10	12	5	Fos	297	260	266	44	45	12	216	18.417
10	12	6	Fos	297	239	308	44	44	6	195	44
10	13	1	SREBP-1	298	132	168	45	47	38	87	3.184
10	13	2	SREBP-1	298	119	131	45	46	14	74	6.071
10	13	3	SREBP-1	298	117	156	45	47	24	72	4.542
10	13	4	SREBP-1	298	124	153	45	47	21	79	5.048
10	13	5	SREBP-1	298	125	138	45	46	17	80	5.412
10	13	6	SREBP-1	298	160	223	45	49	74	115	2.351
10	14	1	Caspase 3	299	187	205	42	43	18	145	9
10	14	2	Caspase 3	299	167	192	42	43	8	125	18.625
10	14	3	Caspase 3	299	175	187	43	44	22	132	6.5
10	14	4	Caspase 3	299	181	197	43	44	24	138	6.375
10	14	5	Caspase 3	299	185	203	43	43	7	142	22.857
10	14	6	Caspase 3	299	227	240	43	44	7	184	28
10	15	1	Beclin-1	300	321	434	42	46	55	279	7.055
10	15	2	Beclin-1	300	283	389	42	47	63	241	5.429
10	15	3	Beclin-1	300	300	377	42	47	41	258	8.049
10	15	4	Beclin-1	300	279	375	43	48	136	236	2.404
10	15	5	Beclin-1	300	299	404	43	46	36	256	9.944
10	15	6	Beclin-1	300	498	593	43	45	26	455	21.077
10	16	1	WNT1	301	166	187	42	47	49	124	2.857
10	16	2	WNT1	301	176	196	44	63	116	132	1.147
10	16	3	WNT1	301	144	154	42	46	29	102	3.724
10	16	4	WNT1	301	152	151	43	44	31	109	3.452
10	16	5	WNT1	301	158	161	42	43	13	116	9.077
10	16	6	WNT1	301	189	187	42	43	12	147	12
10	17	1	VDAC1	302	191	191	42	44	11	149	13.364
10	17	2	VDAC1	302	173	166	43	46	24	130	5
10	17	3	VDAC1	302	191	184	45	51	39	146	3.41
10	17	4	VDAC1	302	173	185	44	49	52	129	2.615
10	17	5	VDAC1	302	173	179	43	43	10	130	13.6
10	17	6	VDAC1	302	221	225	42	43	15	179	12.133
10	18	1	COX41	303	170	183	42	46	43	128	3.186
10	18	2	COX41	303	161	171	43	45	37	118	3.405
10	18	3	COX41	303	158	168	43	45	15	115	8.2
10	18	4	COX41	303	175	179	43	46	64	132	2.078
10	18	5	COX41	303	164	175	42	43	14	122	9.429
10	18	6	COX41	303	229	235	42	43	13	187	14.769
10	19	1	Beta actin	304	202	269	42	44	31	160	7.258
10	19	2	Beta actin	304	186	238	43	45	25	143	7.72
10	19	3	Beta actin	304	178	218	43	47	41	135	4.171
10	19	4	Beta actin	304	193	254	42	45	43	151	4.86
10	19	5	Beta actin	304	200	265	42	44	34	158	6.5
10	19	6	Beta actin	304	322	346	42	43	11	280	27.545
10	20	1	Negative control	N	164	163	43	44	16	121	7.438
10	20	2	Negative control	N	153	157	41	42	8	112	14.375
10	20	3	Negative control	N	145	148	40	41	7	105	15.286
10	20	4	Negative control	N	152	154	40	41	11	112	10.273
10	20	5	Negative control	N	164	172	40	40	7	124	18.857
10	20	6	Negative control	N	193	197	40	41	8	153	19.5
10	21	1	Negative control	N	152	160	40	42	84	112	1.405
10	21	2	Negative control	N	148	150	39	39	6	109	18.5
10	21	3	Negative control	N	144	150	40	40	8	104	13.75
10	21	4	Negative control	N	149	154	39	40	7	110	16.286
10	21	5	Negative control	N	170	171	39	40	4	131	32.75
10	21	6	Negative control	N	186	197	39	40	38	147	4.132
10	22	1	Negative control	N	167	168	40	41	7	127	18.143
10	22	2	Negative control	N	149	157	38	39	6	111	19.667
10	22	3	Negative control	N	156	159	39	39	12	117	10
10	22	4	Negative control	N	164	167	39	40	8	125	15.875
10	22	5	Negative control	N	178	181	39	40	6	139	23.5
10	22	6	Negative control	N	202	205	39	40	38	163	4.342
10	23	1	Negative control	N	171	185	40	41	7	131	20.571
10	23	2	Negative control	N	184	183	39	40	10	145	14.3
10	23	3	Negative control	N	182	190	39	39	5	143	30.2
10	23	4	Negative control	N	189	205	39	40	11	150	15
10	23	5	Negative control	N	195	198	39	41	75	156	2.093
10	23	6	Negative control	N	210	217	39	40	5	171	35.4
10	24	1	Empty	E	40	40	39	40	12	1	0
10	24	2	Empty	E	39	39	38	40	67	1	-0.015
10	24	3	Empty	E	39	39	39	39	4	0	0
10	24	4	Empty	E	38	38	38	38	5	0	0
10	24	5	Empty	E	38	39	39	39	5	-1	0
10	24	6	Empty	E	41	47	39	40	5	2	1.4
10	25	1	Empty	E	39	39	38	41	160	1	-0.012
10	25	2	Empty	E	40	43	39	40	9	1	0.333
10	25	3	Empty	E	39	39	39	40	60	0	-0.017
10	25	4	Empty	E	38	38	39	39	5	-1	-0.2
10	25	5	Empty	E	38	38	39	40	16	-1	-0.125
10	25	6	Empty	E	40	40	40	41	15	0	-0.067
10	26	1	Empty	E	39	42	39	40	22	0	0.091
10	26	2	Empty	E	39	39	39	40	6	0	-0.167
10	26	3	Empty	E	39	39	39	41	60	0	-0.033
10	26	4	Empty	E	39	41	40	40	19	-1	0.053
10	26	5	Empty	E	41	43	40	40	6	1	0.5
10	26	6	Empty	E	40	40	40	40	6	0	0
10	27	1	Empty	E	39	39	39	39	5	0	0
10	27	2	Empty	E	39	39	39	39	5	0	0
10	27	3	Empty	E	40	39	40	40	5	0	-0.2
10	27	4	Empty	E	40	40	40	41	6	0	-0.167
10	27	5	Empty	E	39	39	39	39	4	0	0
10	27	6	Empty	E	40	40	40	40	4	0	0
10	28	1	Empty	E	38	38	38	38	5	0	0
10	28	2	Empty	E	38	38	38	38	12	0	0
10	28	3	Empty	E	39	39	40	41	12	-1	-0.167
10	28	4	Empty	E	40	40	40	42	8	0	-0.25
10	28	5	Empty	E	39	39	39	39	5	0	0
10	28	6	Empty	E	39	39	39	40	27	0	-0.037
10	29	1	Empty	E	38	38	38	38	10	0	0
10	29	2	Empty	E	38	38	38	38	5	0	0
10	29	3	Empty	E	39	39	39	39	23	0	0
10	29	4	Empty	E	38	39	38	38	6	0	0.167
10	29	5	Empty	E	38	38	39	39	4	-1	-0.25
10	29	6	Empty	E	39	39	39	40	29	0	-0.034
10	30	1	Empty	E	38	38	38	38	10	0	0
10	30	2	Empty	E	38	39	38	38	4	0	0.25
10	30	3	Empty	E	39	39	39	39	5	0	0
10	30	4	Empty	E	39	39	39	39	8	0	0
10	30	5	Empty	E	39	39	39	39	9	0	0
10	30	6	Empty	E	39	39	39	41	122	0	-0.016
10	31	1	Empty	E	38	38	38	38	26	0	0
10	31	2	Empty	E	37	37	38	38	4	-1	-0.25
10	31	3	Empty	E	39	39	39	39	4	0	0
10	31	4	Empty	E	39	59	39	40	78	0	0.244
10	31	5	Empty	E	39	39	39	41	116	0	-0.017
10	31	6	Empty	E	38	39	39	39	7	-1	0
10	32	1	Position Marker	P	7707	7511	39	42	39	7668	191.513
10	32	2	Position Marker	P	7928	7796	39	49	133	7889	58.248
10	32	3	Position Marker	P	8013	7663	39	54	159	7974	47.855
10	32	4	Position Marker	P	7971	7760	39	42	55	7932	140.327
10	32	5	Position Marker	P	8057	7836	40	53	130	8017	59.869
10	32	6	Position Marker	P	8116	7906	40	45	109	8076	72.119
